# Supplementary material for: Comparative analyses of alphaviral RNA:Protein complexes reveals conserved host-pathogen interactions
Source: PLoS One. 2020 Aug 25;15(8):e0238254. doi: 10.1371/journal.pone.0238254 (PMC7446964; doi:10.1371/journal.pone.0238254)
Supplement: S1 Dataset — (ZIP) [file pone.0238254.s001.zip]

Archive with 4 entries (3 files):
- Supplemental Data Files/
- Supplemental Data Files/RH_20150316_KS_swissprot_homo_sapiens.xlsx
- Supplemental Data Files/RH_20150409_KS.xlsx
- Supplemental Data Files/SUPPLEMENTAL DATA LEGEND.txt
