# Supplementary material for: Comparative analyses of alphaviral RNA:Protein complexes reveals conserved host-pathogen interactions
Source: PLoS One. 2020 Aug 25;15(8):e0238254. doi: 10.1371/journal.pone.0238254 (PMC7446964; doi:10.1371/journal.pone.0238254)
Supplement: S1 Dataset — (ZIP) [file pone.0238254.s001.zip › Supplemental Data Files/RH_20150316_KS_swissprot_homo_sapiens.xlsx]

## Sheet: Sheet1
Sample	Acc #	Protein Name	Protein MW	Species	Num Unique	m/z	z	Da	Prev AA	DB Peptide	Next AA	Variable Mods	Start	End	Score	Expect
C	P31948	Stress-induced-phosphoprotein 1	62639.8	HUMAN	22	653.58	2	0.26	-	MEQVNELKEK	G	Acetyl&Oxidation@(N-term&1)||Acetyl+Oxidation@1	1	10	32.5	1.2e-05
C	P31948	Stress-induced-phosphoprotein 1	62639.8	HUMAN	22	517.14	2	0.38	-	MEQVNELK	E	Acetyl@N-term	1	8	26.3	0.0032
C	P31948	Stress-induced-phosphoprotein 1	62639.8	HUMAN	22	645.54	2	0.22	-	MEQVNELKEK	G	Acetyl@N-term	1	10	33.2	0.00044
C	P31948	Stress-induced-phosphoprotein 1	62639.8	HUMAN	22	489.16	3	0.24	K	LDPHNHVLYSNR	S		33	44	21.4	0.04
C	P31948	Stress-induced-phosphoprotein 1	62639.8	HUMAN	22	580.03	2	0.22	K	TVDLKPDWGK	G		64	73	31	0.0029
C	P31948	Stress-induced-phosphoprotein 1	62639.8	HUMAN	22	378.44	3	0.22	R	KAAALEFLNR	F		78	87	22.7	0.04
C	P31948	Stress-induced-phosphoprotein 1	62639.8	HUMAN	22	624.59	3	0.28	R	TYEEGLKHEANNPQLK	E		94	109	32.8	4e-06
C	P31948	Stress-induced-phosphoprotein 1	62639.8	HUMAN	22	533.5	2	0.22	R	TLLSDPTYR	E		145	153	29.7	0.0022
C	P31948	Stress-induced-phosphoprotein 1	62639.8	HUMAN	22	595.66	3	-0.29	K	ETKPEPMEEDLPENK	K		208	222	25.7	0.024
C	P31948	Stress-induced-phosphoprotein 1	62639.8	HUMAN	22	638.94	3	0.3	K	ETKPEPMEEDLPENKK	Q		208	223	23.9	0.0019
C	P31948	Stress-induced-phosphoprotein 1	62639.8	HUMAN	22	676.4	2	-0.43	K	DFDTALKHYDK	A		240	250	17.9	0.021
C	P31948	Stress-induced-phosphoprotein 1	62639.8	HUMAN	22	607.91	2	0.1	R	IGNSYFKEEK	Y		306	315	28.2	0.0008
C	P31948	Stress-induced-phosphoprotein 1	62639.8	HUMAN	22	650	2	0.17	K	YKDAIHFYNK	S		316	325	29.5	3.4e-05
C	P31948	Stress-induced-phosphoprotein 1	62639.8	HUMAN	22	504.43	2	0.18	K	DAIHFYNK	S		318	325	23.4	0.021
C	P31948	Stress-induced-phosphoprotein 1	62639.8	HUMAN	22	505.01	2	0.27	K	ALDLDSSCK	E		454	462	26.6	0.00024
C	P31948	Stress-induced-phosphoprotein 1	62639.8	HUMAN	22	950.14	2	0.21	K	ALDLDSSCKEAADGYQR	C		454	470	54	3.7e-10
C	P31948	Stress-induced-phosphoprotein 1	62639.8	HUMAN	22	545.43	2	0.21	R	CMMAQYNR	H	Oxidation@3=14	471	478	17.1	0.02
C	P31948	Stress-induced-phosphoprotein 1	62639.8	HUMAN	22	537.51	2	0.29	R	CMMAQYNR	H		471	478	28.1	1.4e-05
C	P31948	Stress-induced-phosphoprotein 1	62639.8	HUMAN	22	961.72	2	0.29	R	AMADPEVQQIMSDPAMR	L	Oxidation@2=74;Oxidation@11=23	489	505	30	4.1e-05
C	P31948	Stress-induced-phosphoprotein 1	62639.8	HUMAN	22	502.06	2	0.27	R	LILEQMQK	D		506	513	26.5	0.023
C	P31948	Stress-induced-phosphoprotein 1	62639.8	HUMAN	22	569.53	2	0.23	K	DPQALSEHLK	N		514	523	23.8	0.0009
C	P31948	Stress-induced-phosphoprotein 1	62639.8	HUMAN	22	629.81	3	-0.2	K	DPQALSEHLKNPVIAQK	I		514	530	32.4	4.3e-06
C	Q92945	Far upstream element-binding protein 2	73115.9	HUMAN	20	1083.18	3	0.35	-	MSDYSTGGPPPGPPPPAGGGGGAGGAGGGPPPGPPGAGDR	G	Met-loss+Acetyl@1	1	40	40.5	1.3e-07
C	Q92945	Far upstream element-binding protein 2	73115.9	HUMAN	20	757.66	3	0.3	R	GGGGPGGGGPGGGSAGGPSQPPGGGGPGIR	K		41	70	32.7	6.3e-06
C	Q92945	Far upstream element-binding protein 2	73115.9	HUMAN	20	800.44	3	0.38	R	GGGGPGGGGPGGGSAGGPSQPPGGGGPGIRK	D		41	71	38.2	3.3e-07
C	Q92945	Far upstream element-binding protein 2	73115.9	HUMAN	20	678.48	2	-0.34	R	QLEDGDQPESKK	L	Gln->pyro-Glu@1	111	122	23.9	0.0023
C	Q92945	Far upstream element-binding protein 2	73115.9	HUMAN	20	729.08	3	0.018	K	KLASQGDSISSQLGPIHPPPR	T		122	142	32.2	8.1e-06
C	Q92945	Far upstream element-binding protein 2	73115.9	HUMAN	20	678.06	2	0.21	K	VQISPDSGGLPER	S		178	190	43.6	7.4e-05
C	Q92945	Far upstream element-binding protein 2	73115.9	HUMAN	20	652.01	2	0.16	R	SVSLTGAPESVQK	A		191	203	39.9	3.2e-05
C	Q92945	Far upstream element-binding protein 2	73115.9	HUMAN	20	556.67	2	0.41	K	MMLDDIVSR	G	Oxidation@1;Oxidation@2	206	214	17.1	0.018
C	Q92945	Far upstream element-binding protein 2	73115.9	HUMAN	20	548.52	2	0.26	K	MMLDDIVSR	G	Oxidation@1|2	206	214	21.7	0.011
C	Q92945	Far upstream element-binding protein 2	73115.9	HUMAN	20	779.56	2	0.22	R	DQGGFGDRNEYGSR	I		307	320	24.9	4.1e-05
C	Q92945	Far upstream element-binding protein 2	73115.9	HUMAN	20	462.49	2	0.22	R	HSVGVVIGR	S		332	340	25.3	9.6e-05
C	Q92945	Far upstream element-binding protein 2	73115.9	HUMAN	20	731.67	2	-0.19	R	IQFKQDDGTGPEK	I		356	368	42	4.3e-05
C	Q92945	Far upstream element-binding protein 2	73115.9	HUMAN	20	374.8	3	-0.062	K	IAHIMGPPDR	C	Oxidation@5	369	378	22.4	0.0052
C	Q92945	Far upstream element-binding protein 2	73115.9	HUMAN	20	554.08	2	0.29	K	IAHIMGPPDR	C		369	378	23.4	0.00045
C	Q92945	Far upstream element-binding protein 2	73115.9	HUMAN	20	388.07	2	0.35	K	CGLVIGR	G		436	442	24.1	0.029
C	Q92945	Far upstream element-binding protein 2	73115.9	HUMAN	20	767.58	2	0.18	K	AINQQTGAFVEISR	Q		449	462	46.9	2.3e-07
C	Q92945	Far upstream element-binding protein 2	73115.9	HUMAN	20	614.12	2	0.31	R	QLPPNGDPNFK	L		463	473	20.4	0.0038
C	Q92945	Far upstream element-binding protein 2	73115.9	HUMAN	20	495.01	2	0.29	K	AWEEYYK	K		621	627	24.8	0.033
C	Q92945	Far upstream element-binding protein 2	73115.9	HUMAN	20	703.99	3	0.29	K	KIGQQPQQPGAPPQQDYTK	A		628	646	33.2	1.3e-05
C	Q92945	Far upstream element-binding protein 2	73115.9	HUMAN	20	991.15	2	0.16	K	IGQQPQQPGAPPQQDYTK	A		629	646	43.6	5.2e-07
C	P49321	Nuclear autoantigenic sperm protein	85238.4	HUMAN	19	548.52	3	0.27	R	EQVYDAMGEKEEAK	K	Oxidation@7	145	158	18.9	0.017
C	P49321	Nuclear autoantigenic sperm protein	85238.4	HUMAN	19	814.37	2	0.5	R	EQVYDAMGEKEEAK	K		145	158	40	3.7e-05
C	P49321	Nuclear autoantigenic sperm protein	85238.4	HUMAN	19	661.27	3	0.3	K	SLAKPETDKEQDSEMEK	G	Oxidation@15	164	180	26.1	0.00023
C	P49321	Nuclear autoantigenic sperm protein	85238.4	HUMAN	19	655.95	3	0.31	K	SLAKPETDKEQDSEMEK	G		164	180	33.3	9.4e-06
C	P49321	Nuclear autoantigenic sperm protein	85238.4	HUMAN	19	985.03	3	0.58	K	GGAAPEGPNEAEVTSGKPEQEVPDAEEEK	S		215	243	27.8	0.00012
C	P49321	Nuclear autoantigenic sperm protein	85238.4	HUMAN	19	684.07	2	0.27	K	SVSGTDVQEECR	E		244	255	41.6	3.1e-06
C	P49321	Nuclear autoantigenic sperm protein	85238.4	HUMAN	19	812.58	2	0.21	K	SVSGTDVQEECREK	G		244	257	38.8	2.4e-05
C	P49321	Nuclear autoantigenic sperm protein	85238.4	HUMAN	19	728.63	2	0.22	K	QGEVIVSIEEKPK	E		263	275	35.5	4.5e-05
C	P49321	Nuclear autoantigenic sperm protein	85238.4	HUMAN	19	744	2	0.11	K	EVSEEQPVVTLEK	Q		276	288	42	9e-06
C	P49321	Nuclear autoantigenic sperm protein	85238.4	HUMAN	19	704.12	2	0.27	R	LTETKDGSGLEEK	V		401	413	43.6	2.3e-06
C	P49321	Nuclear autoantigenic sperm protein	85238.4	HUMAN	19	873.53	3	0.1	K	LVPSQEETKLSVEESEAAGDGVDTK	V		418	442	29.9	1.7e-05
C	P49321	Nuclear autoantigenic sperm protein	85238.4	HUMAN	19	804	2	0.12	K	LSVEESEAAGDGVDTK	V		427	442	52.7	1.3e-09
C	P49321	Nuclear autoantigenic sperm protein	85238.4	HUMAN	19	694.56	2	0.22	K	VQIAANEETQER	E		456	467	39.9	1.5e-05
C	P49321	Nuclear autoantigenic sperm protein	85238.4	HUMAN	19	671.78	2	-0.079	K	EAQLYAAQAHLK	L		536	547	38.9	5.3e-05
C	P49321	Nuclear autoantigenic sperm protein	85238.4	HUMAN	19	480.41	2	0.15	K	SIEVIENR	M		610	617	27.2	0.0092
C	P49321	Nuclear autoantigenic sperm protein	85238.4	HUMAN	19	516.48	2	0.2	R	MAVLNEQVK	E		618	626	36.4	0.0003
C	P49321	Nuclear autoantigenic sperm protein	85238.4	HUMAN	19	694.64	3	-0.37	R	MAVLNEQVKEAEGSSAEYK	K		618	636	17.2	0.034
C	P49321	Nuclear autoantigenic sperm protein	85238.4	HUMAN	19	501.58	2	0.3	R	SGNVAELALK	A		662	671	37.3	6.3e-05
C	P49321	Nuclear autoantigenic sperm protein	85238.4	HUMAN	19	715.56	3	0.21	R	KPTDGASSSNCVTDISHLVR	K		698	717	46	8.6e-09
C	P11717	Cation-independent mannose-6-phosphate receptor	274377	HUMAN	19	617.5	2	0.19	R	TYHSVGDSVLR	S		92	102	26.7	0.0001
C	P11717	Cation-independent mannose-6-phosphate receptor	274377	HUMAN	19	539.47	2	0.15	R	KHDLNPLIK	L		183	191	18.3	0.04
C	P11717	Cation-independent mannose-6-phosphate receptor	274377	HUMAN	19	495.69	3	-0.24	R	DIDTLRDPGSQLR	A		214	226	27.4	0.003
C	P11717	Cation-independent mannose-6-phosphate receptor	274377	HUMAN	19	606.8	2	0.5	R	GHQAFDVGQPR	D		239	249	23.2	0.00053
C	P11717	Cation-independent mannose-6-phosphate receptor	274377	HUMAN	19	425.31	2	0.047	R	LVLSYVR	E		260	266	20.9	0.025
C	P11717	Cation-independent mannose-6-phosphate receptor	274377	HUMAN	19	718.48	2	0.14	K	EKEDLLCGATDGK	K		469	481	26.8	0.00023
C	P11717	Cation-independent mannose-6-phosphate receptor	274377	HUMAN	19	805.4	3	0.37	R	HAEPEQNWEAVDGSQTETEKK	H		492	512	29.7	0.0002
C	P11717	Cation-independent mannose-6-phosphate receptor	274377	HUMAN	19	696.54	2	0.24	R	GCPEDAAVCAVDK	N		530	542	31.2	6.6e-05
C	P11717	Cation-independent mannose-6-phosphate receptor	274377	HUMAN	19	521.96	3	0.36	K	SDEKTWNLGLSNAK	L		684	697	22.8	0.01
C	P11717	Cation-independent mannose-6-phosphate receptor	274377	HUMAN	19	757.51	2	0.16	R	FVCNDDVYSGPLK	F		1040	1052	29.6	5e-06
C	P11717	Cation-independent mannose-6-phosphate receptor	274377	HUMAN	19	743.6	2	0.22	K	FLHQDIDSGQGIR	N		1053	1065	28	2e-05
C	P11717	Cation-independent mannose-6-phosphate receptor	274377	HUMAN	19	716.17	2	-0.19	R	KPWTAVDTSVDGR	K		1104	1116	34.8	4.3e-06
C	P11717	Cation-independent mannose-6-phosphate receptor	274377	HUMAN	19	515.94	2	0.17	R	TVEACPVVR	V		1213	1221	33.7	0.0051
C	P11717	Cation-independent mannose-6-phosphate receptor	274377	HUMAN	19	604.69	2	-0.087	K	LSSDVCPTSDK	S		1265	1275	20.9	0.012
C	P11717	Cation-independent mannose-6-phosphate receptor	274377	HUMAN	19	690.59	2	0.27	K	YVDGDLCPDGIR	K		1455	1466	35.5	8.3e-07
C	P11717	Cation-independent mannose-6-phosphate receptor	274377	HUMAN	19	553.56	2	-0.22	K	DGGVCLLSGTK	G		1852	1862	16	0.035
C	P11717	Cation-independent mannose-6-phosphate receptor	274377	HUMAN	19	643.64	2	0.35	K	SYEECIIESR	A		1913	1922	31.9	7.2e-05
C	P11717	Cation-independent mannose-6-phosphate receptor	274377	HUMAN	19	398.46	2	0.23	R	TSSIIFK	C		1950	1956	19.2	0.013
C	P11717	Cation-independent mannose-6-phosphate receptor	274377	HUMAN	19	801.08	3	0.38	R	NPACSGANICQVKPNDQHFSR	K		2185	2205	30	0.00017
C	P14625	Endoplasmin	92469.6	HUMAN	15	541.47	2	0.2	K	FAFQAEVNR	M		76	84	27.5	0.00016
C	P14625	Endoplasmin	92469.6	HUMAN	15	638.59	2	0.27	R	ELISNASDALDK	I		103	114	29.1	0.00015
C	P14625	Endoplasmin	92469.6	HUMAN	15	765.5	2	0.11	K	NLLHVTDTGVGMTR	E	Oxidation@12	143	156	16.2	0.013
C	P14625	Endoplasmin	92469.6	HUMAN	15	505.27	3	0.0054	K	NLLHVTDTGVGMTR	E		143	156	23.5	0.0072
C	P14625	Endoplasmin	92469.6	HUMAN	15	491.64	2	-0.11	K	SGTSEFLNK	M		169	177	24	0.014
C	P14625	Endoplasmin	92469.6	HUMAN	15	775.58	2	0.22	K	EVEEDEYKAFYK	S		349	360	31.7	5.7e-05
C	P14625	Endoplasmin	92469.6	HUMAN	15	508.45	2	0.21	R	GLFDEYGSK	K		396	404	27.9	0.00064
C	P14625	Endoplasmin	92469.6	HUMAN	15	468.3	3	0.069	K	QDKIYFMAGSSR	K		535	546	19	0.034
C	P14625	Endoplasmin	92469.6	HUMAN	15	524.47	2	0.22	K	IYFMAGSSR	K	Oxidation@4	538	546	15.8	0.031
C	P14625	Endoplasmin	92469.6	HUMAN	15	516.47	2	0.22	K	IYFMAGSSR	K		538	546	33	8.7e-05
C	P14625	Endoplasmin	92469.6	HUMAN	15	575.6	2	-0.17	K	EAESSPFVER	L		548	557	25.2	0.0012
C	P14625	Endoplasmin	92469.6	HUMAN	15	713.47	3	0.46	K	AQAYQTGKDISTNYYASQK	K		664	682	28.8	4.9e-05
C	P14625	Endoplasmin	92469.6	HUMAN	15	645.54	2	0.24	K	DISTNYYASQK	K		672	682	35.7	3.3e-05
C	P14625	Endoplasmin	92469.6	HUMAN	15	709.49	2	0.14	K	DISTNYYASQKK	T		672	683	25	0.00053
C	P14625	Endoplasmin	92469.6	HUMAN	15	497.55	2	0.28	R	SGYLLPDTK	A		725	733	24.4	0.0008
C	Q14247	Src substrate cortactin	61586.6	HUMAN	14	821.78	2	0.34	K	LRENVFQEHQTLK	E		58	70	26.7	0.00062
C	Q14247	Src substrate cortactin	61586.6	HUMAN	14	612.98	2	0.19	K	FGVEQDRMDK	S		88	97	27.9	0.0011
C	Q14247	Src substrate cortactin	61586.6	HUMAN	14	426.89	2	0.18	K	FGVQMDR	V		125	131	28	0.019
C	Q14247	Src substrate cortactin	61586.6	HUMAN	14	714.12	2	-0.22	R	VDQSAVGFEYQGK	T		132	144	28.4	0.0004
C	Q14247	Src substrate cortactin	61586.6	HUMAN	14	536.21	2	-0.049	K	SAVGFDYQGK	T		172	181	30.7	2.5e-05
C	Q14247	Src substrate cortactin	61586.6	HUMAN	14	715.5	2	0.15	K	SAVGFDYQGKTEK	H		172	184	27.6	0.00013
C	Q14247	Src substrate cortactin	61586.6	HUMAN	14	543.08	2	-0.19	K	SAVGFEYQGK	T		209	218	34.1	4.6e-05
C	Q14247	Src substrate cortactin	61586.6	HUMAN	14	622.51	2	0.23	K	CALGWDHQEK	L		246	255	20	0.033
C	Q14247	Src substrate cortactin	61586.6	HUMAN	14	601.05	2	0.27	R	QDSAAVGFDYK	E		280	290	20.4	0.012
C	Q14247	Src substrate cortactin	61586.6	HUMAN	14	729.58	2	0.23	R	QDSAAVGFDYKEK	L		280	292	23.1	0.00093
C	Q14247	Src substrate cortactin	61586.6	HUMAN	14	515.97	2	0.18	K	TVPVEAVTSK	T		337	346	24.1	0.0011
C	Q14247	Src substrate cortactin	61586.6	HUMAN	14	453.97	2	0.23	R	ANFENLAK	E		352	359	29.8	0.015
C	Q14247	Src substrate cortactin	61586.6	HUMAN	14	645.41	3	0.073	R	AKTQTPPVSPAPQPTEER	L		397	414	20.1	0.013
C	Q14247	Src substrate cortactin	61586.6	HUMAN	14	868.23	2	0.29	K	TQTPPVSPAPQPTEER	L		399	414	40.4	2.5e-07
C	P61978	Heterogeneous nuclear ribonucleoprotein K	50976.7	HUMAN	13	579.62	3	0.35	K	RPAEDMEEEQAFKR	S		22	35	35.4	0.00014
C	P61978	Heterogeneous nuclear ribonucleoprotein K	50976.7	HUMAN	13	561.62	2	-0.14	R	NTDEMVELR	I	Oxidation@5	38	46	32.5	0.00072
C	P61978	Heterogeneous nuclear ribonucleoprotein K	50976.7	HUMAN	13	707.71	3	0.032	K	ALRTDYNASVSVPDSSGPER	I		67	86	22.6	0.016
C	P61978	Heterogeneous nuclear ribonucleoprotein K	50976.7	HUMAN	13	891.17	2	0.27	R	TDYNASVSVPDSSGPER	I		70	86	45.3	2.7e-08
C	P61978	Heterogeneous nuclear ribonucleoprotein K	50976.7	HUMAN	13	550	2	0.27	K	GSDFDCELR	L		140	148	31.8	0.0004
C	P61978	Heterogeneous nuclear ribonucleoprotein K	50976.7	HUMAN	13	775.9	2	0.57	K	LFQECCPHSTDR	V		180	191	35.8	8e-06
C	P61978	Heterogeneous nuclear ribonucleoprotein K	50976.7	HUMAN	13	527.22	2	-0.1	R	VVLIGGKPDR	V		192	201	30.2	0.00022
C	P61978	Heterogeneous nuclear ribonucleoprotein K	50976.7	HUMAN	13	499.87	2	0.17	R	DYDDMSPR	R		279	286	26.8	0.00021
C	P61978	Heterogeneous nuclear ribonucleoprotein K	50976.7	HUMAN	13	597.8	2	-0.053	R	NLPLPPPPPPR	G		306	316	37.4	7.7e-06
C	P61978	Heterogeneous nuclear ribonucleoprotein K	50976.7	HUMAN	13	499.19	2	-0.034	R	GGDLMAYDR	R		317	325	27.8	0.0015
C	P61978	Heterogeneous nuclear ribonucleoprotein K	50976.7	HUMAN	13	437.46	2	0.2	K	DLAGSIIGK	G		397	405	35.6	0.0078
C	P61978	Heterogeneous nuclear ribonucleoprotein K	50976.7	HUMAN	13	690.09	3	-0.24	R	HESGASIKIDEPLEGSEDR	I		415	433	29	2.2e-05
C	P61978	Heterogeneous nuclear ribonucleoprotein K	50976.7	HUMAN	13	630.42	2	0.13	K	IDEPLEGSEDR	I		423	433	38.6	1.2e-05
C	Q9UJU6	Drebrin-like protein	48207.7	HUMAN	12	609.53	2	0.21	R	NGPALQEAYVR	V		8	18	32.7	6.3e-05
C	Q9UJU6	Drebrin-like protein	48207.7	HUMAN	12	473.97	2	0.25	K	VMYAFCR	V		62	68	20.6	0.0026
C	Q9UJU6	Drebrin-like protein	48207.7	HUMAN	12	528.66	3	0.41	K	GACASHVSTMASFLK	G	Oxidation@10	95	109	19.6	0.049
C	Q9UJU6	Drebrin-like protein	48207.7	HUMAN	12	798.1	2	0.27	R	AEEDVEPECIMEK	V	Oxidation@11	119	131	40.1	1.9e-05
C	Q9UJU6	Drebrin-like protein	48207.7	HUMAN	12	790.04	2	0.2	R	AEEDVEPECIMEK	V		119	131	40.8	1.5e-06
C	Q9UJU6	Drebrin-like protein	48207.7	HUMAN	12	860.75	2	0.31	R	FQDVGPQAPVGSVYQK	T		149	164	50.2	3.3e-07
C	Q9UJU6	Drebrin-like protein	48207.7	HUMAN	12	519.55	2	0.28	R	VGKDSFWAK	A		174	182	29.2	0.0019
C	Q9UJU6	Drebrin-like protein	48207.7	HUMAN	12	695.51	2	0.17	R	TWEQQQEVVSR	N		236	246	42.3	6.7e-06
C	Q9UJU6	Drebrin-like protein	48207.7	HUMAN	12	704.5	2	0.16	R	AMSTTSISSPQPGK	L	Oxidation@2	267	280	32.1	2.9e-06
C	Q9UJU6	Drebrin-like protein	48207.7	HUMAN	12	696.54	2	0.19	R	AMSTTSISSPQPGK	L		267	280	35.2	1e-06
C	Q9UJU6	Drebrin-like protein	48207.7	HUMAN	12	330.39	3	0.19	K	LRSPFLQK	Q		281	288	22.7	0.044
C	Q9UJU6	Drebrin-like protein	48207.7	HUMAN	12	657.58	2	0.25	K	QLTQPETHFGR	E		289	299	23.8	0.0031
C	P27816	Microtubule-associated protein 4	121006	HUMAN	12	580.72	3	0.11	K	TTDMAPSKETEMALAK	D	Oxidation@12=26	247	262	19.3	0.01
C	P27816	Microtubule-associated protein 4	121006	HUMAN	12	575.53	3	0.25	K	TTDMAPSKETEMALAK	D		247	262	24	0.00041
C	P27816	Microtubule-associated protein 4	121006	HUMAN	12	610.98	2	0.19	R	WPTETDVSSAK	N		322	332	26.8	0.0003
C	P27816	Microtubule-associated protein 4	121006	HUMAN	12	673.56	2	0.19	K	VALSSETEVALAR	D		436	448	43.5	6.7e-06
C	P27816	Microtubule-associated protein 4	121006	HUMAN	12	535.53	3	-0.069	K	KCSLPAEEDSVLEK	L		634	647	24.1	0.0059
C	P27816	Microtubule-associated protein 4	121006	HUMAN	12	739.08	2	0.23	K	CSLPAEEDSVLEK	L		635	647	43.6	1.8e-06
C	P27816	Microtubule-associated protein 4	121006	HUMAN	12	599.1	2	0.26	K	QPAPTTIGGLNK	K		727	738	15.8	0.0047
C	P27816	Microtubule-associated protein 4	121006	HUMAN	12	689.59	2	0.24	K	TTTAAAVASTGPSSR	S		810	824	22.3	0.0054
C	P27816	Microtubule-associated protein 4	121006	HUMAN	12	422.16	2	0.41	R	SPSTLLPK	K		825	832	28.6	0.0053
C	P27816	Microtubule-associated protein 4	121006	HUMAN	12	793.59	2	0.16	K	TTTLSGTAPAAGVVPSR	V		872	888	47.1	1.2e-08
C	P27816	Microtubule-associated protein 4	121006	HUMAN	12	450.27	3	0.36	K	HVPGGGNVQIQNK	K		1016	1028	29.8	0.01
C	P27816	Microtubule-associated protein 4	121006	HUMAN	12	796.23	2	0.3	K	VGSLDNVGHLPAGGAVK	T		1071	1087	42.7	1.4e-06
C	O15355	Protein phosphatase 1G	59272.1	HUMAN	12	616.99	2	0.14	K	YLPDIIKDQK	A		74	83	27.6	0.001
C	O15355	Protein phosphatase 1G	59272.1	HUMAN	12	467	2	0.23	K	LTTEEVIK	E		105	112	29.1	0.028
C	O15355	Protein phosphatase 1G	59272.1	HUMAN	12	782.74	3	0.066	K	SGGGTGEEPGSQGLNGEAGPEDSTR	E		173	197	32.8	0.00014
C	O15355	Protein phosphatase 1G	59272.1	HUMAN	12	610.01	2	0.24	K	AYTGFSSNSER	G		210	220	34.6	3.1e-08
C	O15355	Protein phosphatase 1G	59272.1	HUMAN	12	971.82	3	0.36	R	GTEAGQVGEPGIPTGEAGPSCSSASDKLPR	V		221	250	34.5	2.1e-06
C	O15355	Protein phosphatase 1G	59272.1	HUMAN	12	665.38	2	0.51	R	GKQLIVANAGDSR	C		338	350	36.3	4.4e-06
C	O15355	Protein phosphatase 1G	59272.1	HUMAN	12	563.89	2	0.094	K	QLIVANAGDSR	C	Gln->pyro-Glu@1	340	350	24.7	0.00015
C	O15355	Protein phosphatase 1G	59272.1	HUMAN	12	572.54	2	0.23	K	QLIVANAGDSR	C		340	350	38.6	5.7e-05
C	O15355	Protein phosphatase 1G	59272.1	HUMAN	12	707.02	3	0.35	K	ALDMSYDHKPEDEVELAR	I		359	376	29.3	4.6e-05
C	O15355	Protein phosphatase 1G	59272.1	HUMAN	12	465.48	2	0.22	R	VNGGLNLSR	A		390	398	20.2	0.035
C	O15355	Protein phosphatase 1G	59272.1	HUMAN	12	475.55	2	-0.19	R	AIGDHFYK	R		399	406	23.5	0.04
C	O15355	Protein phosphatase 1G	59272.1	HUMAN	12	683.69	3	0.031	R	KLEEVLSTEGAEENGNSDK	K		521	539	32.4	3.6e-05
C	P29966	Myristoylated alanine-rich C-kinase substrate	31554.9	HUMAN	10	1078.81	2	0.26	K	TAAKGEAAAERPGEAAVASSPSK	A		8	30	56.4	2e-09
C	P29966	Myristoylated alanine-rich C-kinase substrate	31554.9	HUMAN	10	595.92	3	0.29	K	GEAAAERPGEAAVASSPSK	A		12	30	40.4	2e-07
C	P29966	Myristoylated alanine-rich C-kinase substrate	31554.9	HUMAN	10	995.1	3	0.3	K	EELQANGSAPAADKEEPAAAGSGAASPSAAEK	G		56	87	40.5	1.7e-07
C	P29966	Myristoylated alanine-rich C-kinase substrate	31554.9	HUMAN	10	811.98	2	0.075	K	GEPAAAAAPEAGASPVEK	E		88	105	50.8	5e-09
C	P29966	Myristoylated alanine-rich C-kinase substrate	31554.9	HUMAN	10	972.84	3	0.4	K	EAPAEGEAAEPGSPTAAEGEAASAASSTSSPK	A		106	137	26.1	9.3e-05
C	P29966	Myristoylated alanine-rich C-kinase substrate	31554.9	HUMAN	10	751.14	2	0.3	K	AEDGATPSPSNETPK	K		138	152	37.6	1.3e-05
C	P29966	Myristoylated alanine-rich C-kinase substrate	31554.9	HUMAN	10	815.13	2	0.24	K	AEDGATPSPSNETPKK	K		138	153	36.5	8.1e-06
C	P29966	Myristoylated alanine-rich C-kinase substrate	31554.9	HUMAN	10	393.4	2	0.19	K	LSGFSFK	K		166	172	26.9	0.0047
C	P29966	Myristoylated alanine-rich C-kinase substrate	31554.9	HUMAN	10	457.52	2	0.26	K	LSGFSFKK	N		166	173	30.2	0.0044
C	P29966	Myristoylated alanine-rich C-kinase substrate	31554.9	HUMAN	10	765.57	2	0.23	K	EAGEGGEAEAPAAEGGK	D		177	193	44.7	1.2e-06
C	P40855	Peroxisomal biogenesis factor 19	32806.8	HUMAN	10	669.54	3	0.2	K	AKPSPAPPSTTTAPDASGPQK	R		32	52	25.2	0.00068
C	P40855	Peroxisomal biogenesis factor 19	32806.8	HUMAN	10	833.13	2	0.22	R	SPGDTAKDALFASQEK	F		54	69	40.5	1.3e-06
C	P40855	Peroxisomal biogenesis factor 19	32806.8	HUMAN	10	504.93	2	0.18	K	DALFASQEK	F		61	69	31.2	0.0006
C	P40855	Peroxisomal biogenesis factor 19	32806.8	HUMAN	10	917.48	2	0.077	R	VGSDMTSQQEFTSCLK	E	Oxidation@5	115	130	23.9	0.00015
C	P40855	Peroxisomal biogenesis factor 19	32806.8	HUMAN	10	909.6	2	0.19	R	VGSDMTSQQEFTSCLK	E		115	130	47.1	1.1e-08
C	P40855	Peroxisomal biogenesis factor 19	32806.8	HUMAN	10	409.99	2	0.26	K	ETLSGLAK	N		131	138	20.2	0.035
C	P40855	Peroxisomal biogenesis factor 19	32806.8	HUMAN	10	949.23	2	0.3	K	NATDLQNSSMSEEELTK	A		139	155	52.2	2.1e-08
C	P40855	Peroxisomal biogenesis factor 19	32806.8	HUMAN	10	608.71	2	0.41	K	YPEWLQSHR	E		199	207	20.4	0.023
C	P40855	Peroxisomal biogenesis factor 19	32806.8	HUMAN	10	602.44	2	0.14	R	ESLPPEQFEK	Y		208	217	18.1	0.017
C	P40855	Peroxisomal biogenesis factor 19	32806.8	HUMAN	10	1057.68	2	0.21	K	ICEQFEAETPTDSETTQK	A		228	245	40.1	4.8e-07
C	P09936	Ubiquitin carboxyl-terminal hydrolase isozyme L1	24824.6	HUMAN	10	444.05	2	0.3	R	LGVAGQWR	F		20	27	32.5	0.0059
C	P09936	Ubiquitin carboxyl-terminal hydrolase isozyme L1	24824.6	HUMAN	10	734.62	2	0.23	K	QIEELKGQEVSPK	V	Gln->pyro-Glu@1	66	78	33.5	7.8e-05
C	P09936	Ubiquitin carboxyl-terminal hydrolase isozyme L1	24824.6	HUMAN	10	743.07	2	0.17	K	QIEELKGQEVSPK	V		66	78	40.8	1e-05
C	P09936	Ubiquitin carboxyl-terminal hydrolase isozyme L1	24824.6	HUMAN	10	572.17	3	0.57	K	QFLSETEKMSPEDR	A	Oxidation@9	116	129	19.9	0.044
C	P09936	Ubiquitin carboxyl-terminal hydrolase isozyme L1	24824.6	HUMAN	10	849.19	2	0.29	K	QFLSETEKMSPEDR	A		116	129	39.8	4.8e-06
C	P09936	Ubiquitin carboxyl-terminal hydrolase isozyme L1	24824.6	HUMAN	10	984.64	2	0.19	K	NEAIQAAHDAVAQEGQCR	V		136	153	53.8	7.9e-10
C	P09936	Ubiquitin carboxyl-terminal hydrolase isozyme L1	24824.6	HUMAN	10	620.05	3	-0.25	R	MPFPVNHGASSEDTLLK	D	Oxidation@1	179	195	21.4	0.0087
C	P09936	Ubiquitin carboxyl-terminal hydrolase isozyme L1	24824.6	HUMAN	10	748.95	3	0.25	R	MPFPVNHGASSEDTLLKDAAK	V	Oxidation@1	179	199	22.1	0.0092
C	P09936	Ubiquitin carboxyl-terminal hydrolase isozyme L1	24824.6	HUMAN	10	690.56	2	0.23	R	EFTEREQGEVR	F		203	213	27.5	0.0012
C	P09936	Ubiquitin carboxyl-terminal hydrolase isozyme L1	24824.6	HUMAN	10	448.41	2	0.17	R	FSAVALCK	A		214	221	29.6	0.00031
C	P67936	Tropomyosin alpha-4 chain	28522	HUMAN	10	600.61	2	0.27	-	MAGLNSLEAVKR	K	Met-loss+Acetyl@1	1	12	37.7	0.0007
C	P67936	Tropomyosin alpha-4 chain	28522	HUMAN	10	872.13	2	0.19	R	KIQALQQQADEAEDR	A		13	27	45.3	9.4e-08
C	P67936	Tropomyosin alpha-4 chain	28522	HUMAN	10	808.16	2	0.27	K	IQALQQQADEAEDR	A		14	27	50.5	3.2e-07
C	P67936	Tropomyosin alpha-4 chain	28522	HUMAN	10	636.97	2	0.14	R	EKAEGDVAALNR	R		43	54	40.2	2.1e-05
C	P67936	Tropomyosin alpha-4 chain	28522	HUMAN	10	700.49	2	0.11	R	RIQLVEEELDR	A		55	65	39.4	2.1e-05
C	P67936	Tropomyosin alpha-4 chain	28522	HUMAN	10	739.09	2	0.25	K	LEEAEKAADESER	G		77	89	47.2	5.9e-06
C	P67936	Tropomyosin alpha-4 chain	28522	HUMAN	10	575.71	2	0.42	K	MEIQEMQLK	E		105	113	29.8	0.0083
C	P67936	Tropomyosin alpha-4 chain	28522	HUMAN	10	420.8	3	-0.086	R	AEERAEVSELK	C		143	153	26.7	0.0065
C	P67936	Tropomyosin alpha-4 chain	28522	HUMAN	10	546.73	2	-0.018	K	CGDLEEELK	N		154	162	26.9	0.0022
C	P67936	Tropomyosin alpha-4 chain	28522	HUMAN	10	481.89	2	0.15	K	TIDDLEEK	L		216	223	23.9	0.021
C	P07237	Protein disulfide-isomerase	57116.8	HUMAN	10	429.85	3	0.28	R	KSNFAEALAAHK	Y		31	42	34	0.00014
C	P07237	Protein disulfide-isomerase	57116.8	HUMAN	10	579.59	2	-0.21	K	SNFAEALAAHK	Y		32	42	32	4.8e-06
C	P07237	Protein disulfide-isomerase	57116.8	HUMAN	10	519.51	2	0.26	R	NNFEGEVTK	E		214	222	23.3	0.006
C	P07237	Protein disulfide-isomerase	57116.8	HUMAN	10	671.65	2	0.33	K	NFEDVAFDEKK	N		376	386	36.5	2.8e-05
C	P07237	Protein disulfide-isomerase	57116.8	HUMAN	10	577.69	3	0.38	K	LGETYKDHENIVIAK	M		410	424	23	0.0068
C	P07237	Protein disulfide-isomerase	57116.8	HUMAN	10	655.62	2	0.32	K	MDSTANEVEAVK	V	Oxidation@1	425	436	37.6	4e-06
C	P07237	Protein disulfide-isomerase	57116.8	HUMAN	10	647.49	2	0.19	K	MDSTANEVEAVK	V		425	436	48.6	4.3e-07
C	P07237	Protein disulfide-isomerase	57116.8	HUMAN	10	464.91	2	0.14	K	VHSFPTLK	F		437	444	17.3	0.016
C	P07237	Protein disulfide-isomerase	57116.8	HUMAN	10	455.92	2	0.2	K	FFPASADR	T		445	452	28.1	0.00094
C	P07237	Protein disulfide-isomerase	57116.8	HUMAN	10	533.9	2	0.14	R	TVIDYNGER	T		453	461	31.7	0.0011
C	Q13428	Treacle protein	152107	HUMAN	10	472.04	2	0.27	K	VGDVTPQVK	G		245	253	25.3	0.017
C	Q13428	Treacle protein	152107	HUMAN	10	843.61	2	0.17	K	SPQVKPASTMGMGPLGK	G		503	519	36.6	3.7e-07
C	Q13428	Treacle protein	152107	HUMAN	10	556.49	2	0.18	K	VGPATPSAQVGK	W		529	540	21.9	6.6e-05
C	Q13428	Treacle protein	152107	HUMAN	10	434.96	2	0.19	K	AGPVAVQVK	A		592	600	33.3	0.00037
C	Q13428	Treacle protein	152107	HUMAN	10	641.6	2	0.24	K	GSLGQGTAPVLPGK	T		733	746	45.5	3.8e-07
C	Q13428	Treacle protein	152107	HUMAN	10	450	2	0.25	R	GPASVPSVGK	A		843	852	27.1	3.3e-05
C	Q13428	Treacle protein	152107	HUMAN	10	662.57	2	0.22	R	TNVVTMPTAHPR	I		1019	1030	31	2.2e-05
C	Q13428	Treacle protein	152107	HUMAN	10	484.64	3	0.016	K	KNPASLPLTQAALK	V		1065	1078	21.7	0.03
C	Q13428	Treacle protein	152107	HUMAN	10	694.53	2	0.19	K	LGAGEGGEASVSPEK	T		1367	1381	40.8	1.8e-06
C	Q13428	Treacle protein	152107	HUMAN	10	634.71	3	0.069	K	GSLGSQGAKDEPEEELQK	G		1406	1423	23	0.0079
C	P20810	Calpastatin	76573.4	HUMAN	10	655.75	3	0.045	K	KSLTPAVPVESKPDKPSGK	S		132	150	19.9	0.05
C	P20810	Calpastatin	76573.4	HUMAN	10	536.03	2	0.25	R	QAEPELDLR	S		302	310	30.8	0.0028
C	P20810	Calpastatin	76573.4	HUMAN	10	785.96	2	0.14	K	CGEDDETIPSEYR	L		328	340	38.8	3.1e-07
C	P20810	Calpastatin	76573.4	HUMAN	10	650.03	2	0.2	K	AAAPAPVSEAVCR	T		397	409	41.2	1.1e-09
C	P20810	Calpastatin	76573.4	HUMAN	10	909.72	2	0.28	R	TSMCSIQSAPPEPATLK	G		410	426	32.8	8e-06
C	P20810	Calpastatin	76573.4	HUMAN	10	558.95	3	0.34	K	EADPEDGKPVMDKVK	E	Oxidation@11	445	459	17.4	0.032
C	P20810	Calpastatin	76573.4	HUMAN	10	477.79	3	0.24	K	EADPEDGKPVMDK	V		445	457	19.8	0.0056
C	P20810	Calpastatin	76573.4	HUMAN	10	553.32	3	0.045	K	EADPEDGKPVMDKVK	E		445	459	20.4	0.0085
C	P20810	Calpastatin	76573.4	HUMAN	10	590.92	3	0.3	R	QPDPDENKPMEDKVK	E		582	596	23.5	0.0028
C	P20810	Calpastatin	76573.4	HUMAN	10	521.26	3	0.33	K	LGERDDTIPPEYR	H		607	619	22	0.0076
C	P49006	MARCKS-related protein	19528.9	HUMAN	9	687.54	2	0.21	R	GDVTAEEAAGASPAK	A		11	25	57.7	3.4e-07
C	P49006	MARCKS-related protein	19528.9	HUMAN	9	803.97	3	0.58	R	GDVTAEEAAGASPAKANGQENGHVK	S		11	35	19.2	0.039
C	P49006	MARCKS-related protein	19528.9	HUMAN	9	1060.3	3	0.48	K	GEGESPPVNGTDEAAGATGDAIEPAPPSQGAEAK	G		44	77	34.1	3.5e-06
C	P49006	MARCKS-related protein	19528.9	HUMAN	9	541.53	2	0.23	K	GEVPPKETPK	K		78	87	29.8	0.0009
C	P49006	MARCKS-related protein	19528.9	HUMAN	9	454.14	2	-0.13	K	LSGLSFKR	N		100	107	23.8	0.02
C	P49006	MARCKS-related protein	19528.9	HUMAN	9	1181.55	3	0.39	R	KEGGGDSSASSPTEEEQEQGEIGACSDEGTAQEGK	A		110	144	40.3	1e-08
C	P49006	MARCKS-related protein	19528.9	HUMAN	9	1138.77	3	0.31	K	EGGGDSSASSPTEEEQEQGEIGACSDEGTAQEGK	A		111	144	47.2	2e-09
C	P49006	MARCKS-related protein	19528.9	HUMAN	9	664.56	2	0.23	K	AAATPESQEPQAK	G		145	157	26.5	0.0008
C	P49006	MARCKS-related protein	19528.9	HUMAN	9	1209.59	3	0.4	K	GAEASAASEEEAGPQATEPSTPSGPESGPTPASAEQNE	-		158	195	28.4	1.1e-05
C	P37802	Transgelin-2	22391.7	HUMAN	9	602.55	2	0.23	-	MANRGPAYGLSR	E	Met-loss+Acetyl@1	1	12	36.1	0.00054
C	P37802	Transgelin-2	22391.7	HUMAN	9	410.59	2	-0.13	R	GPAYGLSR	E		5	12	26.7	0.0018
C	P37802	Transgelin-2	22391.7	HUMAN	9	506.72	2	-0.04	K	IQASTMAFK	Q	Oxidation@6	80	88	25.2	0.017
C	P37802	Transgelin-2	22391.7	HUMAN	9	499	2	0.24	K	IQASTMAFK	Q		80	88	30.1	0.0085
C	P37802	Transgelin-2	22391.7	HUMAN	9	639.95	2	-0.35	R	NFSDNQLQEGK	N		161	171	19.6	0.025
C	P37802	Transgelin-2	22391.7	HUMAN	9	610	2	0.18	K	NVIGLQMGTNR	G	Oxidation@7	172	182	30.5	1.5e-05
C	P37802	Transgelin-2	22391.7	HUMAN	9	601.71	2	-0.11	K	NVIGLQMGTNR	G		172	182	35.6	2e-06
C	P37802	Transgelin-2	22391.7	HUMAN	9	700.45	2	0.14	R	GASQAGMTGYGMPR	Q	Oxidation@7=46	183	196	43.5	1.6e-07
C	P37802	Transgelin-2	22391.7	HUMAN	9	700.52	2	0.21	R	GASQAGMTGYGMPR	Q	Oxidation@12=45	183	196	44	4e-07
C	O14745	Na(+)/H(+) exchange regulatory cofactor NHE-RF1	38868.7	HUMAN	9	569.66	2	-0.14	-	MSADAAAGAPLPR	L	Met-loss+Acetyl@1	1	13	35.1	2.1e-05
C	O14745	Na(+)/H(+) exchange regulatory cofactor NHE-RF1	38868.7	HUMAN	9	513.98	2	0.2	R	LVEPGSPAEK	A		41	50	31.6	0.00043
C	O14745	Na(+)/H(+) exchange regulatory cofactor NHE-RF1	38868.7	HUMAN	9	615.44	2	0.12	R	LVEVNGENVEK	E		59	69	23.8	0.0061
C	O14745	Na(+)/H(+) exchange regulatory cofactor NHE-RF1	38868.7	HUMAN	9	765.53	3	0.13	R	LVEVNGENVEKETHQQVVSR	I		59	78	31	0.00022
C	O14745	Na(+)/H(+) exchange regulatory cofactor NHE-RF1	38868.7	HUMAN	9	863.7	3	0.3	R	AQEAPGQAEPPAAAEVQGAGNENEPR	E		113	138	32.2	6.6e-06
C	O14745	Na(+)/H(+) exchange regulatory cofactor NHE-RF1	38868.7	HUMAN	9	701.1	2	0.26	R	SVDPDSPAEASGLR	A		181	194	43.8	8.9e-06
C	O14745	Na(+)/H(+) exchange regulatory cofactor NHE-RF1	38868.7	HUMAN	9	676.06	2	0.24	R	IVEVNGVCMEGK	Q	Oxidation@9	199	210	31.5	0.00015
C	O14745	Na(+)/H(+) exchange regulatory cofactor NHE-RF1	38868.7	HUMAN	9	668.4	2	0.57	R	IVEVNGVCMEGK	Q		199	210	22.4	0.0017
C	O14745	Na(+)/H(+) exchange regulatory cofactor NHE-RF1	38868.7	HUMAN	9	533.02	2	0.24	K	QHGDVVSAIR	A	Gln->pyro-Glu@1	211	220	22.3	0.0015
C	P51858	Hepatoma-derived growth factor	26788.5	HUMAN	9	455.43	2	0.2	K	CGDLVFAK	M		12	19	29	0.014
C	P51858	Hepatoma-derived growth factor	26788.5	HUMAN	9	492.51	2	0.26	K	GYPHWPAR	I		22	29	21.4	0.00028
C	P51858	Hepatoma-derived growth factor	26788.5	HUMAN	9	559.98	2	0.21	R	IDEMPEAAVK	S	Oxidation@4	30	39	27.2	0.0033
C	P51858	Hepatoma-derived growth factor	26788.5	HUMAN	9	551.98	2	0.2	R	IDEMPEAAVK	S		30	39	34.1	0.0065
C	P51858	Hepatoma-derived growth factor	26788.5	HUMAN	9	693.03	2	0.19	K	DLFPYEESKEK	F		62	72	34.9	8.9e-05
C	P51858	Hepatoma-derived growth factor	26788.5	HUMAN	9	725.28	3	0.3	K	SCVEEPEPEPEAAEGDGDKK	G		107	126	24.4	0.0015
C	P51858	Hepatoma-derived growth factor	26788.5	HUMAN	9	601.17	2	0.36	R	RAGDLLEDSPK	R		157	167	24	0.013
C	P51858	Hepatoma-derived growth factor	26788.5	HUMAN	9	522.7	2	-0.064	R	AGDLLEDSPK	R		158	167	26.9	0.0059
C	P51858	Hepatoma-derived growth factor	26788.5	HUMAN	9	1015.03	3	0.26	R	GPPQEEEEEEDEEEEATKEDAEAPGIR	D		209	235	41.4	1.1e-06
C	P02768	Serum albumin	69367.4	HUMAN	9	409.84	3	0.3	R	FKDLGEENFK	A		35	44	20.8	0.0036
C	P02768	Serum albumin	69367.4	HUMAN	9	575.5	2	0.19	K	LVNEVTEFAK	T		66	75	27.3	0.0037
C	P02768	Serum albumin	69367.4	HUMAN	9	717.56	2	-0.21	R	ETYGEMADCCAK	Q		106	117	27.1	1e-05
C	P02768	Serum albumin	69367.4	HUMAN	9	464.49	2	0.24	K	YLYEIAR	R		162	168	29.1	0.043
C	P02768	Serum albumin	69367.4	HUMAN	9	395.42	2	0.18	K	LVTDLTK	V		258	264	25.9	0.03
C	P02768	Serum albumin	69367.4	HUMAN	9	722.53	2	0.21	K	YICENQDSISSK	L		287	298	37.8	6.2e-07
C	P02768	Serum albumin	69367.4	HUMAN	9	820.69	2	0.22	K	KVPQVSTPTLVEVSR	N		438	452	30.8	6.1e-06
C	P02768	Serum albumin	69367.4	HUMAN	9	489.52	3	-0.055	R	VTKCCTESLVNR	R		497	508	25.2	0.0035
C	P02768	Serum albumin	69367.4	HUMAN	9	569.93	2	0.18	K	CCTESLVNR	R		500	508	36.5	5.7e-06
C	P13639	Elongation factor 2	95339	HUMAN	9	546.54	2	0.24	-	MVNFTVDQIR	A	Met-loss@1	1	10	35.5	0.00065
C	P13639	Elongation factor 2	95339	HUMAN	9	562.58	2	0.29	K	STLTDSLVCK	A		33	42	32.5	6.2e-05
C	P13639	Elongation factor 2	95339	HUMAN	9	539.44	2	0.17	R	IMGPNYTPGK	K		429	438	18.7	0.024
C	P13639	Elongation factor 2	95339	HUMAN	9	638.38	2	0.52	K	EDLYLKPIQR	T		440	449	15.9	0.04
C	P13639	Elongation factor 2	95339	HUMAN	9	445.69	2	-0.068	K	FSVSPVVR	V		499	506	28.7	0.0003
C	P13639	Elongation factor 2	95339	HUMAN	9	569.98	2	0.22	K	YEWDVAEAR	K		639	647	27.4	0.00046
C	P13639	Elongation factor 2	95339	HUMAN	9	604.96	2	0.2	K	EGALCEENMR	G		689	698	32.6	0.0004
C	P13639	Elongation factor 2	95339	HUMAN	9	485.48	2	0.2	R	GGGQIIPTAR	R		717	726	26.6	0.016
C	P13639	Elongation factor 2	95339	HUMAN	9	512.69	3	0.41	R	RCLYASVLTAQPR	L		727	739	29.6	0.00029
C	Q32MZ4	Leucine-rich repeat flightless-interacting protein 1	89253.7	HUMAN	8	660.51	2	0.19	K	AMVSNAQLDNEK	T		174	185	40.7	1.3e-05
C	Q32MZ4	Leucine-rich repeat flightless-interacting protein 1	89253.7	HUMAN	8	632.3	2	0.0038	K	EFTNQEAAEPK	E		475	485	30.4	6.5e-05
C	Q32MZ4	Leucine-rich repeat flightless-interacting protein 1	89253.7	HUMAN	8	758.57	2	0.2	K	SAVEAQNEVTENPK	Q		618	631	52.9	6e-07
C	Q32MZ4	Leucine-rich repeat flightless-interacting protein 1	89253.7	HUMAN	8	880.5	2	0.11	K	IAAESSENVDCPENPK	I		634	649	49	2.1e-08
C	Q32MZ4	Leucine-rich repeat flightless-interacting protein 1	89253.7	HUMAN	8	587.66	2	-0.12	R	AGGEELDEGVAK	D		691	702	22	0.01
C	Q32MZ4	Leucine-rich repeat flightless-interacting protein 1	89253.7	HUMAN	8	535.01	3	0.085	R	AGGEELDEGVAKDNAK	I		691	706	27.1	0.0028
C	Q32MZ4	Leucine-rich repeat flightless-interacting protein 1	89253.7	HUMAN	8	651.01	2	0.19	K	IDGATQSSPAEPK	S		707	719	47.5	2.2e-05
C	Q32MZ4	Leucine-rich repeat flightless-interacting protein 1	89253.7	HUMAN	8	487.6	3	0.053	R	CEMSEHPSQTVR	K		750	761	22.8	0.013
C	P68371	Tubulin beta-4B chain	49831.5	HUMAN	8	704.21	3	0.18	-	MREIVHLQAGQCGNQIGAK	F		1	19	32	7.8e-05
C	P68371	Tubulin beta-4B chain	49831.5	HUMAN	8	912.1	2	0.13	R	EIVHLQAGQCGNQIGAK	F		3	19	50.2	1.3e-07
C	P68371	Tubulin beta-4B chain	49831.5	HUMAN	8	665.06	2	0.23	R	INVYYNEATGGK	Y		47	58	39	2.1e-06
C	P68371	Tubulin beta-4B chain	49831.5	HUMAN	8	668.55	2	0.2	R	IMNTFSVVPSPK	V	Oxidation@2	163	174	39.4	6.3e-07
C	P68371	Tubulin beta-4B chain	49831.5	HUMAN	8	565.93	2	0.13	R	FPGQLNADLR	K		242	251	29.6	0.00076
C	P68371	Tubulin beta-4B chain	49831.5	HUMAN	8	533.44	2	0.22	K	NMMAACDPR	H		298	306	33.9	0.00095
C	P68371	Tubulin beta-4B chain	49831.5	HUMAN	8	724.03	2	0.18	K	EVDEQMLNVQNK	N		325	336	43	0.00013
C	P68371	Tubulin beta-4B chain	49831.5	HUMAN	8	514.86	2	0.097	K	TAVCDIPPR	G		351	359	27.8	0.0012
C	Q9H910	Hematological and neurological expressed 1-like protein	20063.5	HUMAN	8	641.18	2	0.4	-	MFQVPDSEGGR	A	Acetyl&Oxidation@(N-term&1)||Acetyl+Oxidation@1	1	11	18.3	0.0093
C	Q9H910	Hematological and neurological expressed 1-like protein	20063.5	HUMAN	8	934.37	3	0.25	R	AMKPPGGESSNLFGSPEEATPSSRPNR	M		16	42	29.4	2.8e-05
C	Q9H910	Hematological and neurological expressed 1-like protein	20063.5	HUMAN	8	747.59	2	0.22	K	GSGIFDESTPVQTR	Q		68	81	44.8	3.2e-06
C	Q9H910	Hematological and neurological expressed 1-like protein	20063.5	HUMAN	8	720.05	2	0.19	K	TSDIFGSPVTATSR	L		91	104	40.5	5.5e-06
C	Q9H910	Hematological and neurological expressed 1-like protein	20063.5	HUMAN	8	730.84	2	0.51	K	DHVFLCEGEEPK	S		113	124	38.9	1.1e-06
C	Q9H910	Hematological and neurological expressed 1-like protein	20063.5	HUMAN	8	635.13	3	0.16	K	DHVFLCEGEEPKSDLK	A		113	128	32.5	9.3e-06
C	Q9H910	Hematological and neurological expressed 1-like protein	20063.5	HUMAN	8	713.99	2	0.12	R	SIPAGAEPGEKGSAR	K		132	146	27.7	3.7e-06
C	Q9H910	Hematological and neurological expressed 1-like protein	20063.5	HUMAN	8	826.59	2	0.22	K	EQEPMPTVDSHEPR	L		153	166	43.4	3.2e-07
C	P10412	Histone H1.4	21865.4	HUMAN	8	761.12	2	0.24	-	MSETAPAAPAAPAPAEK	T	Met-loss+Acetyl@1	1	17	32.7	4.3e-06
C	P10412	Histone H1.4	21865.4	HUMAN	8	973.74	2	0.22	-	MSETAPAAPAAPAPAEKTPVK	K	Met-loss+Acetyl@1	1	21	47.3	1.2e-08
C	P10412	Histone H1.4	21865.4	HUMAN	8	664.11	2	0.22	R	KASGPPVSELITK	A		34	46	32.2	8.1e-05
C	P10412	Histone H1.4	21865.4	HUMAN	8	600.1	2	0.26	K	ASGPPVSELITK	A		35	46	15.2	0.028
C	P10412	Histone H1.4	21865.4	HUMAN	8	487.22	2	-0.086	R	SGVSLAALKK	A		55	64	30.9	0.0014
C	P10412	Histone H1.4	21865.4	HUMAN	8	618.58	2	0.24	K	KALAAAGYDVEK	N		64	75	23.9	0.0011
C	P10412	Histone H1.4	21865.4	HUMAN	8	554.54	2	0.25	K	ALAAAGYDVEK	N		65	75	40.6	2.3e-05
C	P10412	Histone H1.4	21865.4	HUMAN	8	790.4	2	0.5	K	ALAAAGYDVEKNNSR	I		65	79	23.5	0.00018
C	P08107	Heat shock 70 kDa protein 1A/1B	70052.8	HUMAN	8	614.8	2	-0.018	K	VEIIANDQGNR	T		26	36	32.2	0.00015
C	P08107	Heat shock 70 kDa protein 1A/1B	70052.8	HUMAN	8	744.64	2	0.29	R	TTPSYVAFTDTER	L		37	49	36.9	8.7e-07
C	P08107	Heat shock 70 kDa protein 1A/1B	70052.8	HUMAN	8	907.98	2	0.00098	K	NQVALNPQNTVFDAKR	L		57	72	30.5	5.1e-05
C	P08107	Heat shock 70 kDa protein 1A/1B	70052.8	HUMAN	8	675.69	2	-0.15	R	KFGDPVVQSDMK	H		77	88	25.9	0.00092
C	P08107	Heat shock 70 kDa protein 1A/1B	70052.8	HUMAN	8	611.95	2	0.16	K	FGDPVVQSDMK	H		78	88	32.7	2.1e-05
C	P08107	Heat shock 70 kDa protein 1A/1B	70052.8	HUMAN	8	838.47	2	0.1	K	ATAGDTHLGGEDFDNR	L		221	236	42.8	3.2e-09
C	P08107	Heat shock 70 kDa protein 1A/1B	70052.8	HUMAN	8	733.63	2	0.22	K	AQIHDLVLVGGSTR	I		329	342	34.7	1.1e-06
C	P08107	Heat shock 70 kDa protein 1A/1B	70052.8	HUMAN	8	652.66	2	0.36	K	NALESYAFNMK	S	Oxidation@10	540	550	31.3	2.5e-05
C	O43765	Small glutamine-rich tetratricopeptide repeat-containing protein alpha	34063.4	HUMAN	8	709.55	2	0.24	R	TPPSEEDSAEAER	L		81	93	40.8	3.4e-08
C	O43765	Small glutamine-rich tetratricopeptide repeat-containing protein alpha	34063.4	HUMAN	8	726.68	2	-0.15	K	LGNYAGAVQDCER	A		138	150	40.6	9.9e-07
C	O43765	Small glutamine-rich tetratricopeptide repeat-containing protein alpha	34063.4	HUMAN	8	569.49	2	0.21	R	AICIDPAYSK	A		151	160	32.3	0.00027
C	O43765	Small glutamine-rich tetratricopeptide repeat-containing protein alpha	34063.4	HUMAN	8	525.41	2	0.12	R	MGLALSSLNK	H	Oxidation@1	165	174	27.4	0.00018
C	O43765	Small glutamine-rich tetratricopeptide repeat-containing protein alpha	34063.4	HUMAN	8	540.49	2	0.21	K	HVEAVAYYK	K		175	183	28.6	0.00043
C	O43765	Small glutamine-rich tetratricopeptide repeat-containing protein alpha	34063.4	HUMAN	8	768.66	2	0.28	K	KALELDPDNETYK	S		184	196	28.6	9.5e-05
C	O43765	Small glutamine-rich tetratricopeptide repeat-containing protein alpha	34063.4	HUMAN	8	704.53	2	0.19	K	ALELDPDNETYK	S		185	196	41.1	1.3e-05
C	O43765	Small glutamine-rich tetratricopeptide repeat-containing protein alpha	34063.4	HUMAN	8	925.59	2	0.13	K	ALELDPDNETYKSNLK	I		185	200	32.1	8.5e-06
C	Q06323	Proteasome activator complex subunit 1	28723.3	HUMAN	8	691.53	2	0.19	K	VDVFREDLCTK	T		14	24	32.7	3e-05
C	Q06323	Proteasome activator complex subunit 1	28723.3	HUMAN	8	760.54	2	0.17	R	IEDGNNFGVAVQEK	V		142	155	43.3	6.3e-07
C	Q06323	Proteasome activator complex subunit 1	28723.3	HUMAN	8	580.52	2	0.21	K	LEGFHTQISK	Y		167	176	36.8	0.0016
C	Q06323	Proteasome activator complex subunit 1	28723.3	HUMAN	8	637.07	2	0.26	K	YFSERGDAVTK	A		177	187	27.8	0.0019
C	Q06323	Proteasome activator complex subunit 1	28723.3	HUMAN	8	477.69	2	-0.035	K	QPHVGDYR	Q	Gln->pyro-Glu@1	191	198	17.4	0.022
C	Q06323	Proteasome activator complex subunit 1	28723.3	HUMAN	8	495.5	3	-0.072	R	QLVHELDEAEYR	D	Gln->pyro-Glu@1	199	210	20.6	0.025
C	Q06323	Proteasome activator complex subunit 1	28723.3	HUMAN	8	751.59	2	0.22	R	QLVHELDEAEYR	D		199	210	29.1	4.4e-05
C	Q06323	Proteasome activator complex subunit 1	28723.3	HUMAN	8	454.43	2	0.19	R	LMVMEIR	N	Oxidation@2=21	214	220	25.2	0.023
C	P07900	Heat shock protein HSP 90-alpha	84660.4	HUMAN	8	646.58	2	0.26	R	ELISNSSDALDK	I		47	58	36.1	0.00018
C	P07900	Heat shock protein HSP 90-alpha	84660.4	HUMAN	8	780.56	2	-0.36	R	ELISNSSDALDKIR	Y		47	60	20.4	0.0044
C	P07900	Heat shock protein HSP 90-alpha	84660.4	HUMAN	8	770.59	2	0.21	R	YESLTDPSKLDSGK	E		61	74	33.1	1.9e-06
C	P07900	Heat shock protein HSP 90-alpha	84660.4	HUMAN	8	656.47	2	0.18	K	EDQTEYLEER	R		192	201	33.8	7e-05
C	P07900	Heat shock protein HSP 90-alpha	84660.4	HUMAN	8	576.47	2	0.19	K	YIDQEELNK	T		284	292	27	0.0006
C	P07900	Heat shock protein HSP 90-alpha	84660.4	HUMAN	8	775.97	2	0.11	R	YYTSASGDEMVSLK	D		465	478	20.7	0.0077
C	P07900	Heat shock protein HSP 90-alpha	84660.4	HUMAN	8	618.46	2	0.16	K	DQVANSAFVER	L		500	510	39.4	2.4e-05
C	P07900	Heat shock protein HSP 90-alpha	84660.4	HUMAN	8	594.97	2	0.22	R	DNSTMGYMAAK	K		621	631	28.1	0.00041
C	P05023	Sodium/potassium-transporting ATPase subunit alpha-1	112897	HUMAN	8	647.39	2	0.088	K	YEPAAVSEQGDK	K		10	21	19.3	0.008
C	P05023	Sodium/potassium-transporting ATPase subunit alpha-1	112897	HUMAN	8	357.35	3	0.15	K	GGDRIPADLR	I		195	204	24.5	0.044
C	P05023	Sodium/potassium-transporting ATPase subunit alpha-1	112897	HUMAN	8	810.55	2	0.17	K	VDNSSLTGESEPQTR	S		213	227	36.9	3.8e-05
C	P05023	Sodium/potassium-transporting ATPase subunit alpha-1	112897	HUMAN	8	490.49	2	0.23	R	GIVVYTGDR	T		256	264	29.1	3.8e-05
C	P05023	Sodium/potassium-transporting ATPase subunit alpha-1	112897	HUMAN	8	613.08	2	-0.19	K	CIELCCGSVK	E		459	468	20.3	0.01
C	P05023	Sodium/potassium-transporting ATPase subunit alpha-1	112897	HUMAN	8	568.33	2	0.032	K	YHTEIVFAR	T		684	692	19.5	0.0058
C	P05023	Sodium/potassium-transporting ATPase subunit alpha-1	112897	HUMAN	8	544.48	2	0.18	K	LIIVEGCQR	Q		699	707	27.4	0.00048
C	P05023	Sodium/potassium-transporting ATPase subunit alpha-1	112897	HUMAN	8	647.63	3	0.28	R	QGAIVAVTGDGVNDSPALKK	A		708	727	18.1	0.039
C	P27348	14-3-3 protein theta	27764.5	HUMAN	7	581.47	2	0.16	-	MEKTELIQK	A	Acetyl@N-term	1	9	30.2	0.0021
C	P27348	14-3-3 protein theta	27764.5	HUMAN	7	966.57	2	0.15	K	LAEQAERYDDMATCMK	A		12	27	40.2	1.8e-06
C	P27348	14-3-3 protein theta	27764.5	HUMAN	7	567.67	2	-0.047	R	YDDMATCMK	A		19	27	22.4	0.0022
C	P27348	14-3-3 protein theta	27764.5	HUMAN	7	767.03	2	0.17	K	AVTEQGAELSNEER	N		28	41	55.3	1.1e-06
C	P27348	14-3-3 protein theta	27764.5	HUMAN	7	454.53	2	0.26	R	NLLSVAYK	N		42	49	25.1	0.0062
C	P27348	14-3-3 protein theta	27764.5	HUMAN	7	634.64	2	-0.14	R	YLAEVACGDDR	K		128	138	37.3	1e-06
C	P27348	14-3-3 protein theta	27764.5	HUMAN	7	698.72	2	-0.11	R	YLAEVACGDDRK	Q		128	139	40.5	5.7e-07
C	P29692	Elongation factor 1-delta	31122.1	HUMAN	7	537.09	2	0.32	-	MATNFLAHEK	I	Met-loss+Acetyl@1	1	10	33.4	0.00032
C	P29692	Elongation factor 1-delta	31122.1	HUMAN	7	842.49	2	0.58	R	RFYEQMNGPVAGASR	Q		24	38	20.5	0.0026
C	P29692	Elongation factor 1-delta	31122.1	HUMAN	7	772.21	2	0.36	R	FYEQMNGPVAGASR	Q	Oxidation@5	25	38	43.8	7.4e-07
C	P29692	Elongation factor 1-delta	31122.1	HUMAN	7	764.04	2	0.18	R	FYEQMNGPVAGASR	Q		25	38	47	1e-07
C	P29692	Elongation factor 1-delta	31122.1	HUMAN	7	729.32	3	0.3	K	SLAGSSGPGASSGTSGDHGELVVR	I		60	83	26.2	0.00033
C	P29692	Elongation factor 1-delta	31122.1	HUMAN	7	680.09	2	0.22	R	IASLEVENQSLR	G		84	95	46.8	2.5e-05
C	P29692	Elongation factor 1-delta	31122.1	HUMAN	7	712.52	2	0.16	R	ATAPQTQHVSPMR	Q		124	136	32.9	3e-06
C	Q9UHD9	Ubiquilin-2	65696.7	HUMAN	7	742.01	2	0.16	-	MAENGESSGPPRPSR	G	Met-loss+Acetyl@1	1	15	22.4	0.0013
C	Q9UHD9	Ubiquilin-2	65696.7	HUMAN	7	697.57	2	0.21	R	GPAAAQGSAAAPAEPK	I		16	31	46.5	2.5e-09
C	Q9UHD9	Ubiquilin-2	65696.7	HUMAN	7	915.64	3	0.2	K	SQNRPQGQSTQPSNAAGTNTTSASTPR	S		104	130	38.7	2.4e-07
C	Q9UHD9	Ubiquilin-2	65696.7	HUMAN	7	635.51	2	-0.25	R	NPAMMQEMMR	N	Oxidation@4=10;Oxidation@8|9	240	249	16.5	0.045
C	Q9UHD9	Ubiquilin-2	65696.7	HUMAN	7	636.12	2	0.36	R	NPAMMQEMMR	N	Oxidation&Oxidation@((4&(8|9))|(5&(8|9))|(8&9))	240	249	24.4	1.6e-05
C	Q9UHD9	Ubiquilin-2	65696.7	HUMAN	7	627.79	2	0.031	R	NPAMMQEMMR	N	Oxidation@8=7	240	249	26.6	0.00026
C	Q9UHD9	Ubiquilin-2	65696.7	HUMAN	7	619.63	2	-0.13	R	NPAMMQEMMR	N		240	249	40.4	8.2e-06
C	P80723	Brain acid soluble protein 1	22693.6	HUMAN	7	714.64	2	0.3	K	ESEPQAAAEPAEAK	E		39	52	29.9	1.7e-05
C	P80723	Brain acid soluble protein 1	22693.6	HUMAN	7	766.84	3	0.12	K	AEPPKAPEQEQAAPGPAAGGEAPK	A		98	121	33.1	6.2e-06
C	P80723	Brain acid soluble protein 1	22693.6	HUMAN	7	879.7	3	0.28	K	AAEAAAAPAESAAPAAGEEPSKEEGEPK	K		122	149	30.7	0.00017
C	P80723	Brain acid soluble protein 1	22693.6	HUMAN	7	643.2	2	0.37	K	TEAPAAPAAQETK	S		151	163	16.5	0.019
C	P80723	Brain acid soluble protein 1	22693.6	HUMAN	7	645.17	3	0.21	K	SDGAPASDSKPGSSEAAPSSK	E		164	184	34.1	3.7e-06
C	P80723	Brain acid soluble protein 1	22693.6	HUMAN	7	694.06	2	0.22	K	ETPAATEAPSSTPK	A		185	198	34.2	1.5e-05
C	P80723	Brain acid soluble protein 1	22693.6	HUMAN	7	965.11	3	0.3	K	AQGPAASAEEPKPVEAPAANSDQTVTVKE	-		199	227	44.7	2.6e-09
C	Q02952	A-kinase anchor protein 12	191483	HUMAN	7	728.96	3	-0.054	K	LTASEQAHPQEPAESAHEPR	L		350	369	26.3	0.00036
C	Q02952	A-kinase anchor protein 12	191483	HUMAN	7	793.09	3	0.39	K	LKETCVSGEDPTQGADLSPDEK	V		466	487	36	1.8e-05
C	Q02952	A-kinase anchor protein 12	191483	HUMAN	7	608.62	2	0.29	R	TQEVLQAVAEK	V		1039	1049	29.6	0.00011
C	Q02952	A-kinase anchor protein 12	191483	HUMAN	7	793	2	0.16	K	TEGTQEADQYADEK	T		1261	1274	47.9	1.8e-07
C	Q02952	A-kinase anchor protein 12	191483	HUMAN	7	495.6	2	0.34	R	EMVVQVER	E		1336	1343	20.7	0.043
C	Q02952	A-kinase anchor protein 12	191483	HUMAN	7	552.61	2	0.29	K	STPVIVSATTK	K		1483	1493	18.8	0.014
C	Q02952	A-kinase anchor protein 12	191483	HUMAN	7	818.45	2	0.088	K	SDEVDEQVACQEVK	V		1512	1525	25.4	0.00018
C	Q99497	Protein DJ-1	19891.2	HUMAN	7	408.16	2	-0.093	K	VTVAGLAGK	D		33	41	24.8	0.0053
C	Q99497	Protein DJ-1	19891.2	HUMAN	7	829.65	2	0.21	K	VTVAGLAGKDPVQCSR	D		33	48	46.6	4.9e-08
C	Q99497	Protein DJ-1	19891.2	HUMAN	7	830.66	2	0.24	R	DVVICPDASLEDAKK	E		49	63	48.5	1.9e-07
C	Q99497	Protein DJ-1	19891.2	HUMAN	7	644.64	3	0.023	K	MMNGGHYTYSENRVEK	D	Oxidation@1|2	133	148	17.2	0.033
C	Q99497	Protein DJ-1	19891.2	HUMAN	7	958.74	2	0.32	K	MMNGGHYTYSENRVEK	D		133	148	21.8	0.0011
C	Q99497	Protein DJ-1	19891.2	HUMAN	7	437.94	2	0.19	K	DGLILTSR	G		149	156	32.8	0.0054
C	Q99497	Protein DJ-1	19891.2	HUMAN	7	378.47	2	0.23	K	APLVLKD	-		183	189	20.2	0.041
C	O00273	DNA fragmentation factor subunit alpha	36522.2	HUMAN	7	853.1	2	0.21	-	MEVTGDAGVPESGEIR	T	Acetyl&Oxidation@(N-term&1)||Acetyl+Oxidation@1	1	16	34.3	1.7e-05
C	O00273	DNA fragmentation factor subunit alpha	36522.2	HUMAN	7	852.69	2	-0.2	-	MEVTGDAGVPESGEIR	T	Acetyl&Oxidation@(N-term&1)||Acetyl+Oxidation@1	1	16	30.6	0.00013
C	O00273	DNA fragmentation factor subunit alpha	36522.2	HUMAN	7	793.15	2	0.27	R	EQHGVAASCLEDLR	S		30	43	45.8	1.5e-08
C	O00273	DNA fragmentation factor subunit alpha	36522.2	HUMAN	7	509.95	2	0.18	K	ACDILAIDK	S		46	54	34.3	0.0048
C	O00273	DNA fragmentation factor subunit alpha	36522.2	HUMAN	7	489.98	2	0.21	K	FVALASNEK	W		85	93	32.2	0.00017
C	O00273	DNA fragmentation factor subunit alpha	36522.2	HUMAN	7	656.14	2	0.28	R	LQQTQSLHSLR	S		297	307	39.5	5.6e-05
C	O00273	DNA fragmentation factor subunit alpha	36522.2	HUMAN	7	640.63	2	0.29	K	ASPPGDLQNPKR	A		314	325	17.3	0.0052
C	P60660	Myosin light polypeptide 6	16930.2	HUMAN	7	679.49	2	0.17	K	ILYSQCGDVMR	A	Oxidation@10	27	37	39.8	3.9e-07
C	P60660	Myosin light polypeptide 6	16930.2	HUMAN	7	671.55	2	0.23	K	ILYSQCGDVMR	A		27	37	43.7	2.4e-06
C	P60660	Myosin light polypeptide 6	16930.2	HUMAN	7	678.12	2	0.25	R	ALGQNPTNAEVLK	V		38	50	38.1	0.00015
C	P60660	Myosin light polypeptide 6	16930.2	HUMAN	7	580.58	3	0.29	R	VFDKEGNGTVMGAEIR	H	Oxidation@11	95	110	23.4	0.0016
C	P60660	Myosin light polypeptide 6	16930.2	HUMAN	7	861.84	2	-0.088	R	VFDKEGNGTVMGAEIR	H		95	110	35.1	2.9e-06
C	P60660	Myosin light polypeptide 6	16930.2	HUMAN	7	625.57	2	0.27	K	EGNGTVMGAEIR	H	Oxidation@7	99	110	15.7	0.04
C	P60660	Myosin light polypeptide 6	16930.2	HUMAN	7	498.55	2	0.25	R	HVLVTLGEK	M		111	119	28.3	0.00019
C	O00161	Synaptosomal-associated protein 23	23354.3	HUMAN	7	548.48	3	0.2	R	AHQITDESLESTRR	I		13	26	19.2	0.02
C	O00161	Synaptosomal-associated protein 23	23354.3	HUMAN	7	539.71	2	-0.066	K	TITMLDEQK	E		41	49	17.6	0.034
C	O00161	Synaptosomal-associated protein 23	23354.3	HUMAN	7	580	2	0.2	R	IEEGLDQINK	D		55	64	36.4	0.00025
C	O00161	Synaptosomal-associated protein 23	23354.3	HUMAN	7	781.07	2	0.18	R	IEEGLDQINKDMR	E		55	67	20.7	0.0008
C	O00161	Synaptosomal-associated protein 23	23354.3	HUMAN	7	728.4	2	0.13	K	CCGLCVCPCNR	T		79	89	29.6	1.3e-05
C	O00161	Synaptosomal-associated protein 23	23354.3	HUMAN	7	904.62	2	0.22	K	TTWGDGGENSPCNVVSK	Q		101	117	43.5	7.5e-08
C	O00161	Synaptosomal-associated protein 23	23354.3	HUMAN	7	843.05	3	0.28	K	QPGPVTNGQLQQPTTGAASGGYIKR	I		118	142	35.1	2.8e-06
C	Q15942	Zyxin	61277.9	HUMAN	7	347.48	3	0.27	K	FGPVVAPKPK	V		26	35	20.1	0.015
C	Q15942	Zyxin	61277.9	HUMAN	7	663.53	3	-0.14	K	VNPFRPGDSEPPPAPGAQR	A		36	54	22.6	0.014
C	Q15942	Zyxin	61277.9	HUMAN	7	758.45	2	0.087	K	FSPGAPGGSGSQPNQK	L		280	295	35.9	7e-06
C	Q15942	Zyxin	61277.9	HUMAN	7	571	3	0.37	K	QHPVPPPAQNQNQVR	S		329	343	44.2	7.4e-07
C	Q15942	Zyxin	61277.9	HUMAN	7	519.28	2	-0.023	R	SPGAPGPLTLK	E		344	354	24.6	0.00055
C	Q15942	Zyxin	61277.9	HUMAN	7	630.57	2	0.26	R	QNVAVNELCGR	C		376	386	36.2	5.5e-05
C	Q15942	Zyxin	61277.9	HUMAN	7	740.74	3	0.41	R	CSVCSEPIMPEPGRDETVR	V		504	522	19.5	0.03
C	P41236	Protein phosphatase inhibitor 2	23015.4	HUMAN	7	604.23	3	-0.062	K	NKTSTTSSMVASAEQPR	G	Oxidation@9	17	33	20	0.031
C	P41236	Protein phosphatase inhibitor 2	23015.4	HUMAN	7	784.5	2	-0.36	K	TSTTSSMVASAEQPR	G	Oxidation@7	19	33	31.7	5.6e-05
C	P41236	Protein phosphatase inhibitor 2	23015.4	HUMAN	7	777.04	2	0.17	K	TSTTSSMVASAEQPR	G		19	33	42.9	6.8e-07
C	P41236	Protein phosphatase inhibitor 2	23015.4	HUMAN	7	499.56	2	-0.22	K	LAAAEGLEPK	Y		104	113	28.3	0.002
C	P41236	Protein phosphatase inhibitor 2	23015.4	HUMAN	7	807.82	3	0.13	R	IQEQESSGEEDSDLSPEEREK	K		116	136	33.2	8.2e-06
C	P41236	Protein phosphatase inhibitor 2	23015.4	HUMAN	7	664.63	2	-0.24	R	KLHYNEGLNIK	L		145	155	25.4	0.0053
C	P41236	Protein phosphatase inhibitor 2	23015.4	HUMAN	7	600.53	2	-0.29	K	LHYNEGLNIK	L		146	155	23.8	0.0034
C	P14618	Pyruvate kinase PKM	57937.4	HUMAN	7	680.51	2	0.15	R	NTGIICTIGPASR	S		44	56	43.6	2.9e-06
C	P14618	Pyruvate kinase PKM	57937.4	HUMAN	7	589.65	2	0.32	R	SVETLKEMIK	S		57	66	30.5	0.00067
C	P14618	Pyruvate kinase PKM	57937.4	HUMAN	7	629.02	3	0.38	R	LNFSHGTHEYHAETIK	N		74	89	20.4	0.03
C	P14618	Pyruvate kinase PKM	57937.4	HUMAN	7	599.55	2	0.26	K	ITLDNAYMEK	C		142	151	26.5	0.0014
C	P14618	Pyruvate kinase PKM	57937.4	HUMAN	7	510.53	2	0.27	K	GDYPLEAVR	M		368	376	30.1	0.0083
C	P14618	Pyruvate kinase PKM	57937.4	HUMAN	7	420.99	2	0.22	R	APIIAVTR	N		448	455	25.9	0.0016
C	P14618	Pyruvate kinase PKM	57937.4	HUMAN	7	490.15	2	-0.11	R	VNFAMNVGK	A		490	498	16.6	0.0013
C	Q01105	Protein SET	33489.1	HUMAN	7	743.62	3	0.2	K	KKPRPPPALGPEETSASAGLPK	K		14	35	23.6	0.0022
C	Q01105	Protein SET	33489.1	HUMAN	7	700.76	3	0.04	K	KPRPPPALGPEETSASAGLPK	K		15	35	27.2	0.0018
C	Q01105	Protein SET	33489.1	HUMAN	7	637.61	2	0.27	R	LNEQASEEILK	V		58	68	28.2	0.00069
C	Q01105	Protein SET	33489.1	HUMAN	7	587.13	3	0.48	R	LNEQASEEILKVEQK	Y		58	72	21.1	0.022
C	Q01105	Protein SET	33489.1	HUMAN	7	355.4	3	0.19	K	LRQPFFQK	R		76	83	28.6	0.013
C	Q01105	Protein SET	33489.1	HUMAN	7	625.57	3	0.26	K	VLSKEFHLNESGDPSSK	S		151	167	22	0.0079
C	Q01105	Protein SET	33489.1	HUMAN	7	724.07	2	0.24	K	EFHLNESGDPSSK	S		155	167	43.4	6.3e-07
C	P63241	Eukaryotic translation initiation factor 5A-1	16832.4	HUMAN	7	388.95	2	0.21	K	NGFVVLK	G		28	34	24.9	0.0089
C	P63241	Eukaryotic translation initiation factor 5A-1	16832.4	HUMAN	7	726.48	3	0.14	K	KYEDICPSTHNMDVPNIK	R	Oxidation@12	68	85	36.6	2.4e-07
C	P63241	Eukaryotic translation initiation factor 5A-1	16832.4	HUMAN	7	721.21	3	0.2	K	KYEDICPSTHNMDVPNIK	R		68	85	38	4.6e-07
C	P63241	Eukaryotic translation initiation factor 5A-1	16832.4	HUMAN	7	683.63	3	-0.0099	K	YEDICPSTHNMDVPNIK	R	Oxidation@11	69	85	19.5	0.0052
C	P63241	Eukaryotic translation initiation factor 5A-1	16832.4	HUMAN	7	735.91	3	0.24	K	YEDICPSTHNMDVPNIKR	N	Oxidation@11	69	86	23.3	0.00052
C	P63241	Eukaryotic translation initiation factor 5A-1	16832.4	HUMAN	7	447.97	3	0.065	R	EDLRLPEGDLGK	E		110	121	25.5	0.00074
C	P63241	Eukaryotic translation initiation factor 5A-1	16832.4	HUMAN	7	414.63	2	-0.097	R	LPEGDLGK	E		114	121	20.3	0.043
C	Q06830	Peroxiredoxin-1	22110.5	HUMAN	7	327.76	3	0.24	K	IGHPAPNFK	A		8	16	22.1	0.024
C	Q06830	Peroxiredoxin-1	22110.5	HUMAN	7	590.97	2	0.18	K	ATAVMPDGQFK	D	Oxidation@5	17	27	33.9	9.5e-05
C	Q06830	Peroxiredoxin-1	22110.5	HUMAN	7	583.03	2	0.24	K	ATAVMPDGQFK	D		17	27	35.7	7.2e-05
C	Q06830	Peroxiredoxin-1	22110.5	HUMAN	7	471	2	0.27	K	DISLSDYK	G		28	35	25.4	0.00017
C	Q06830	Peroxiredoxin-1	22110.5	HUMAN	7	422.03	3	0.12	K	RTIAQDYGVLK	A		110	120	21.4	0.025
C	Q06830	Peroxiredoxin-1	22110.5	HUMAN	7	554.57	2	0.26	R	TIAQDYGVLK	A		111	120	40.1	0.00026
C	Q06830	Peroxiredoxin-1	22110.5	HUMAN	7	447.97	2	0.25	K	ADEGISFR	G		121	128	31.6	0.0057
C	P23588	Eukaryotic translation initiation factor 4B	69151.7	HUMAN	7	428.04	2	0.28	R	SILPTAPR	A		71	78	18.7	0.041
C	P23588	Eukaryotic translation initiation factor 4B	69151.7	HUMAN	7	415.5	2	0.25	R	GLNISAVR	L		118	125	30	0.01
C	P23588	Eukaryotic translation initiation factor 4B	69151.7	HUMAN	7	536.89	3	0.3	R	ARPATDSFDDYPPR	R		201	214	30.7	2.9e-05
C	P23588	Eukaryotic translation initiation factor 4B	69151.7	HUMAN	7	511.62	3	0.34	R	AASIFGGAKPVDTAAR	E		357	372	31.6	1.7e-05
C	P23588	Eukaryotic translation initiation factor 4B	69151.7	HUMAN	7	555.42	2	-0.37	R	QLDEPKLER	R	Gln->pyro-Glu@1	390	398	17.4	0.016
C	P23588	Eukaryotic translation initiation factor 4B	69151.7	HUMAN	7	782.95	2	0.53	K	VMPAPPPKENAWVK	R		473	486	29.9	2.2e-05
C	P23588	Eukaryotic translation initiation factor 4B	69151.7	HUMAN	7	647.99	2	0.17	K	VAPAQPSEEGPGR	K		512	524	37.6	4.4e-07
C	P05556	Integrin beta-1	88416.2	HUMAN	7	554.49	2	0.2	R	SGEPQTFTLK	F		125	134	21.6	0.0063
C	P05556	Integrin beta-1	88416.2	HUMAN	7	548.59	2	-0.21	K	LSEGVTISYK	S		389	398	34	0.00048
C	P05556	Integrin beta-1	88416.2	HUMAN	7	769.03	2	0.26	K	FCECDNFNCDR	S		552	562	31	1.3e-06
C	P05556	Integrin beta-1	88416.2	HUMAN	7	667.99	2	-0.32	R	SNGLICGGNGVCK	C		563	575	22.5	0.0013
C	P05556	Integrin beta-1	88416.2	HUMAN	7	615.72	3	0.071	R	DKLPQPVQPDPVSHCK	E		677	692	29.3	0.0005
C	P05556	Integrin beta-1	88416.2	HUMAN	7	611.94	2	0.15	K	WDTGENPIYK	S		775	784	32.1	9e-06
C	P05556	Integrin beta-1	88416.2	HUMAN	7	508.63	2	0.34	K	SAVTTVVNPK	Y		785	794	28.9	9.5e-05
C	P62937	Peptidyl-prolyl cis-trans isomerase A	18012.7	HUMAN	7	513.47	3	0.22	K	VKEGMNIVEAMER	F	Oxidation@5;Oxidation@11	132	144	21.7	0.0017
C	P62937	Peptidyl-prolyl cis-trans isomerase A	18012.7	HUMAN	7	761.68	2	0.31	K	VKEGMNIVEAMER	F	Oxidation@5=63	132	144	33.7	1.2e-06
C	P62937	Peptidyl-prolyl cis-trans isomerase A	18012.7	HUMAN	7	761.53	2	0.16	K	VKEGMNIVEAMER	F	Oxidation@11=47	132	144	25.9	0.00041
C	P62937	Peptidyl-prolyl cis-trans isomerase A	18012.7	HUMAN	7	647.59	2	-0.2	K	EGMNIVEAMER	F	Oxidation@3=64	134	144	22.9	0.00069
C	P62937	Peptidyl-prolyl cis-trans isomerase A	18012.7	HUMAN	7	647.86	2	0.068	K	EGMNIVEAMER	F	Oxidation@9=68	134	144	25.9	0.00017
C	P62937	Peptidyl-prolyl cis-trans isomerase A	18012.7	HUMAN	7	624.6	2	0.28	K	KITIADCGQLE	-		155	165	33.1	3.3e-05
C	P62937	Peptidyl-prolyl cis-trans isomerase A	18012.7	HUMAN	7	560.58	2	0.31	K	ITIADCGQLE	-		156	165	26.1	0.0011
C	P09622	Dihydrolipoyl dehydrogenase, mitochondrial	54177.7	HUMAN	7	461.02	2	0.29	R	GIEMSEVR	L		110	117	22.7	0.024
C	P09622	Dihydrolipoyl dehydrogenase, mitochondrial	54177.7	HUMAN	7	325.33	3	0.48	K	VVHVNGYGK	I		147	155	22.6	0.014
C	P09622	Dihydrolipoyl dehydrogenase, mitochondrial	54177.7	HUMAN	7	574.01	2	0.21	K	IDVSIEAASGGK	A		289	300	20.9	0.001
C	P09622	Dihydrolipoyl dehydrogenase, mitochondrial	54177.7	HUMAN	7	398.74	3	0.19	K	VGKFPFAANSR	A		418	428	25.4	0.014
C	P09622	Dihydrolipoyl dehydrogenase, mitochondrial	54177.7	HUMAN	7	455.25	2	0.017	K	FPFAANSR	A		421	428	24	0.0078
C	P09622	Dihydrolipoyl dehydrogenase, mitochondrial	54177.7	HUMAN	7	508.32	3	-0.6	R	VCHAHPTLSEAFR	E		483	495	21.7	0.0066
C	P09622	Dihydrolipoyl dehydrogenase, mitochondrial	54177.7	HUMAN	7	504.79	2	0.53	R	EANLAASFGK	S		496	505	30.1	2.4e-05
C	P22392	Nucleoside diphosphate kinase B	17298.2	HUMAN	7	449.12	3	0.19	R	TFIAIKPDGVQR	G		7	18	17.8	0.02
C	P22392	Nucleoside diphosphate kinase B	17298.2	HUMAN	7	492.63	2	-0.18	R	GLVGEIIKR	F		19	27	23.2	0.035
C	P22392	Nucleoside diphosphate kinase B	17298.2	HUMAN	7	450.39	2	0.16	K	QHYIDLK	D	Gln->pyro-Glu@1	50	56	18.4	0.048
C	P22392	Nucleoside diphosphate kinase B	17298.2	HUMAN	7	601.54	3	0.23	R	VMLGETNPADSKPGTIR	G	Oxidation@2	89	105	25.3	0.00083
C	P22392	Nucleoside diphosphate kinase B	17298.2	HUMAN	7	596.32	3	0.34	R	VMLGETNPADSKPGTIR	G		89	105	27.2	0.00057
C	P22392	Nucleoside diphosphate kinase B	17298.2	HUMAN	7	526.51	2	0.26	R	GDFCIQVGR	N		106	114	30.3	0.002
C	P22392	Nucleoside diphosphate kinase B	17298.2	HUMAN	7	584.03	2	0.3	K	SCAHDWVYE	-		144	152	15.9	0.03
C	P10809	60 kDa heat shock protein, mitochondrial	61055.2	HUMAN	6	1280.8	2	0.17	K	LVQDVANNTNEEAGDGTTTATVLAR	S		97	121	52.9	2.5e-11
C	P10809	60 kDa heat shock protein, mitochondrial	61055.2	HUMAN	6	456.97	2	0.17	K	VGLQVVAVK	A		293	301	35.5	0.01
C	P10809	60 kDa heat shock protein, mitochondrial	61055.2	HUMAN	6	422.98	2	0.22	K	VGEVIVTK	D		345	352	30.2	0.003
C	P10809	60 kDa heat shock protein, mitochondrial	61055.2	HUMAN	6	617.6	2	0.3	K	VGGTSDVEVNEK	K		406	417	41.2	8.1e-06
C	P10809	60 kDa heat shock protein, mitochondrial	61055.2	HUMAN	6	422.89	2	0.14	K	IPAMTIAK	N		474	481	30.2	0.028
C	P10809	60 kDa heat shock protein, mitochondrial	61055.2	HUMAN	6	607.74	2	-0.59	K	NAGVEGSLIVEK	I		482	493	37.1	4.5e-06
C	O60664	Perilipin-3	47075.4	HUMAN	6	786.56	2	0.17	K	LEPQIASASEYAHR	G		85	98	40.9	1e-06
C	O60664	Perilipin-3	47075.4	HUMAN	6	597.55	2	0.25	K	VSGAQEMVSSAK	D		129	140	47.2	2.9e-06
C	O60664	Perilipin-3	47075.4	HUMAN	6	690.56	2	0.21	K	SVVTGGVQSVMGSR	L	Oxidation@11	167	180	47.7	1.8e-08
C	O60664	Perilipin-3	47075.4	HUMAN	6	682.22	2	-0.13	K	SVVTGGVQSVMGSR	L		167	180	45.6	7.2e-07
C	O60664	Perilipin-3	47075.4	HUMAN	6	528.86	2	0.1	R	QEQSYFVR	L		231	238	23.6	0.003
C	O60664	Perilipin-3	47075.4	HUMAN	6	692.76	3	0.064	K	QLQGPEKEPPKPEQVESR	A		308	325	24.2	0.0016
C	P28074	Proteasome subunit beta type-5	28480.5	HUMAN	6	640.93	2	0.084	R	ATAGAYIASQTVK	K		79	91	46.2	3.4e-06
C	P28074	Proteasome subunit beta type-5	28480.5	HUMAN	6	792.05	2	0.17	K	RGPGLYYVDSEGNR	I		166	179	25.5	0.00028
C	P28074	Proteasome subunit beta type-5	28480.5	HUMAN	6	714.18	2	0.35	R	GPGLYYVDSEGNR	I		167	179	31.4	2.1e-05
C	P28074	Proteasome subunit beta type-5	28480.5	HUMAN	6	571.55	2	0.24	R	RAIYQATYR	D		217	225	30.1	0.00055
C	P28074	Proteasome subunit beta type-5	28480.5	HUMAN	6	493.37	2	0.11	R	AIYQATYR	D		218	225	24	0.0029
C	P28074	Proteasome subunit beta type-5	28480.5	HUMAN	6	761.53	2	0.15	R	DAYSGGAVNLYHVR	E		226	239	49.8	2e-08
C	Q99614	Tetratricopeptide repeat protein 1	33526.4	HUMAN	6	956.13	2	0.19	K	VTDTQEAECAGPPVPDPK	N		20	37	50.6	7.3e-09
C	Q99614	Tetratricopeptide repeat protein 1	33526.4	HUMAN	6	502.44	3	0.2	K	KGDYIEAESSYSR	A		129	141	20.8	0.025
C	Q99614	Tetratricopeptide repeat protein 1	33526.4	HUMAN	6	693.89	2	0.094	R	ALEMCPSCFQK	E	Oxidation@4	142	152	27.8	0.00016
C	Q99614	Tetratricopeptide repeat protein 1	33526.4	HUMAN	6	685.72	2	-0.079	R	ALEMCPSCFQK	E		142	152	28.5	0.00023
C	Q99614	Tetratricopeptide repeat protein 1	33526.4	HUMAN	6	480.65	3	0.082	K	TDKLDEALEDYK	S		202	213	20.5	0.011
C	Q99614	Tetratricopeptide repeat protein 1	33526.4	HUMAN	6	498.64	3	0.033	K	SILEKDPSIHQAR	E		214	226	21.7	0.0039
C	P61604	10 kDa heat shock protein, mitochondrial	10931.8	HUMAN	6	422.65	2	-0.083	K	GGIMLPEK	S		29	36	29.2	0.026
C	P61604	10 kDa heat shock protein, mitochondrial	10931.8	HUMAN	6	658.59	2	0.21	K	VLQATVVAVGSGSK	G		41	54	44	8e-09
C	P61604	10 kDa heat shock protein, mitochondrial	10931.8	HUMAN	6	600.03	2	0.19	K	GKGGEIQPVSVK	V		55	66	40.7	3.7e-06
C	P61604	10 kDa heat shock protein, mitochondrial	10931.8	HUMAN	6	507.47	2	0.19	K	GGEIQPVSVK	V		57	66	34.2	0.0078
C	P61604	10 kDa heat shock protein, mitochondrial	10931.8	HUMAN	6	738.59	2	0.18	K	VGDKVLLPEYGGTK	V		67	80	34.9	3e-05
C	P61604	10 kDa heat shock protein, mitochondrial	10931.8	HUMAN	6	539.08	2	0.28	K	VLLPEYGGTK	V		71	80	35.4	0.00012
C	O43399	Tumor protein D54	22237.9	HUMAN	6	831.59	2	0.21	-	MDSAGQDINLNSPNK	G	Acetyl&Oxidation@(N-term&1)||Acetyl+Oxidation@1	1	15	38	1.5e-06
C	O43399	Tumor protein D54	22237.9	HUMAN	6	831.54	2	0.16	-	MDSAGQDINLNSPNK	G	Acetyl&Oxidation@(N-term&1)||Acetyl+Oxidation@1	1	15	25.9	0.00033
C	O43399	Tumor protein D54	22237.9	HUMAN	6	823.72	2	0.34	-	MDSAGQDINLNSPNK	G	Acetyl@N-term	1	15	21.3	0.026
C	O43399	Tumor protein D54	22237.9	HUMAN	6	753.3	2	-0.073	R	SWHDVQVSSAYVK	T		96	108	38.8	3.9e-06
C	O43399	Tumor protein D54	22237.9	HUMAN	6	661.06	2	0.2	K	TSAALSTVGSAISR	K		140	153	44.1	3.6e-06
C	O43399	Tumor protein D54	22237.9	HUMAN	6	724.62	2	-0.29	K	TSAALSTVGSAISRK	L		140	154	15.3	0.024
C	O95721	Synaptosomal-associated protein 29	28970.6	HUMAN	6	619.98	2	0.19	R	DLPDGPDAPADR	Q		30	41	31.6	0.00021
C	O95721	Synaptosomal-associated protein 29	28970.6	HUMAN	6	585.47	2	-0.32	R	SLALMYESEK	V		63	72	25.7	0.00091
C	O95721	Synaptosomal-associated protein 29	28970.6	HUMAN	6	559.51	2	0.21	K	VGVASSEELAR	Q		73	83	41.8	5.7e-05
C	O95721	Synaptosomal-associated protein 29	28970.6	HUMAN	6	765.57	3	0.19	K	SKPVETPPEQNGTLTSQPNNR	L		125	145	36.3	4.3e-07
C	O95721	Synaptosomal-associated protein 29	28970.6	HUMAN	6	578.24	2	-0.064	R	KLDDTDPVPR	G		169	178	22.1	0.018
C	O95721	Synaptosomal-associated protein 29	28970.6	HUMAN	6	628.44	2	0.16	R	GAGSAMSTDAYPK	N		179	191	39.2	2.5e-06
C	P19338	Nucleolin	76615	HUMAN	6	422.97	2	0.21	K	ALELTGLK	V		363	370	28.6	0.045
C	P19338	Nucleolin	76615	HUMAN	6	590.1	2	0.31	K	EVFEDAAEIR	L		411	420	20.9	0.0023
C	P19338	Nucleolin	76615	HUMAN	6	578.07	2	-0.25	K	SKGIAYIEFK	T		428	437	24.8	0.00025
C	P19338	Nucleolin	76615	HUMAN	6	699.46	2	0.13	K	TEADAEKTFEEK	Q		438	449	42.8	2.6e-06
C	P19338	Nucleolin	76615	HUMAN	6	581	2	0.2	R	SISLYYTGEK	G		458	467	35.9	0.00034
C	P19338	Nucleolin	76615	HUMAN	6	654.51	2	0.24	K	EAMEDGEIDGNK	V		628	639	38.3	5.6e-05
C	P43487	Ran-specific GTPase-activating protein	23310.3	HUMAN	6	811.14	2	0.25	R	FASENDLPEWKER	G		58	70	40	1.3e-05
C	P43487	Ran-specific GTPase-activating protein	23310.3	HUMAN	6	817.71	3	0.33	K	ICANHYITPMMELKPNAGSDR	A	Oxidation@10;Oxidation@11	98	118	19.9	0.0069
C	P43487	Ran-specific GTPase-activating protein	23310.3	HUMAN	6	812.42	3	0.37	K	ICANHYITPMMELKPNAGSDR	A	Oxidation@10|11	98	118	33.2	5.8e-06
C	P43487	Ran-specific GTPase-activating protein	23310.3	HUMAN	6	812.61	3	0.56	K	ICANHYITPMMELKPNAGSDR	A	Oxidation@10|11	98	118	22.9	0.0019
C	P43487	Ran-specific GTPase-activating protein	23310.3	HUMAN	6	518	2	0.23	R	FLNAENAQK	F		142	150	38.3	0.0004
C	P43487	Ran-specific GTPase-activating protein	23310.3	HUMAN	6	594	2	0.14	K	VAEKLEALSVK	E		180	190	41	0.0004
C	O75947	ATP synthase subunit d, mitochondrial	18491.4	HUMAN	6	547.09	2	-0.18	K	SWNETLTSR	L		33	41	35	0.00027
C	O75947	ATP synthase subunit d, mitochondrial	18491.4	HUMAN	6	497.42	2	0.17	K	AGLVDDFEK	K		64	72	34.2	0.00085
C	O75947	ATP synthase subunit d, mitochondrial	18491.4	HUMAN	6	561.53	2	0.23	K	AGLVDDFEKK	F		64	73	30.6	0.00026
C	O75947	ATP synthase subunit d, mitochondrial	18491.4	HUMAN	6	453.26	3	0.34	K	FNALKVPVPEDK	Y		74	85	20.7	0.01
C	O75947	ATP synthase subunit d, mitochondrial	18491.4	HUMAN	6	583.99	2	0.21	K	SCAEWVSLSK	A		100	109	40	0.00047
C	O75947	ATP synthase subunit d, mitochondrial	18491.4	HUMAN	6	649.45	2	0.13	R	IVEYEKEMEK	M		112	121	29.8	2.2e-05
C	Q14974	Importin subunit beta-1	97171.1	HUMAN	6	613.58	2	0.24	R	VLANPGNSQVAR	V		43	54	42.1	1.5e-05
C	Q14974	Importin subunit beta-1	97171.1	HUMAN	6	515.43	2	0.15	R	WLAIDANAR	R		80	88	24.1	0.0041
C	Q14974	Importin subunit beta-1	97171.1	HUMAN	6	478.61	2	0.31	R	VAALQNLVK	I		235	243	28.8	0.023
C	Q14974	Importin subunit beta-1	97171.1	HUMAN	6	627.02	3	0.035	K	LLETTDRPDGHQNNLR	S		510	525	26.4	0.0015
C	Q14974	Importin subunit beta-1	97171.1	HUMAN	6	482.02	2	0.25	K	TTLVIMER	L		550	557	23.9	0.0094
C	Q14974	Importin subunit beta-1	97171.1	HUMAN	6	446.48	2	0.23	K	TLATWATK	E		860	867	24.2	0.0075
C	P39687	Acidic leucine-rich nuclear phosphoprotein 32 family member A	28585.6	HUMAN	6	473.43	2	0.18	K	ELVLDNSR	S		21	28	23.7	0.03
C	P39687	Acidic leucine-rich nuclear phosphoprotein 32 family member A	28585.6	HUMAN	6	551.48	2	0.17	R	VSGGLEVLAEK	C		76	86	41.6	0.00025
C	P39687	Acidic leucine-rich nuclear phosphoprotein 32 family member A	28585.6	HUMAN	6	490.02	3	0.1	K	CPNLTHLNLSGNK	I		87	99	29.1	0.00013
C	P39687	Acidic leucine-rich nuclear phosphoprotein 32 family member A	28585.6	HUMAN	6	419.69	3	0.1	K	IKDLSTIEPLK	K		100	110	22.9	0.034
C	P39687	Acidic leucine-rich nuclear phosphoprotein 32 family member A	28585.6	HUMAN	6	508.29	2	0.0029	K	DLSTIEPLK	K		102	110	16.7	0.034
C	P39687	Acidic leucine-rich nuclear phosphoprotein 32 family member A	28585.6	HUMAN	6	572.51	2	0.18	K	DLSTIEPLKK	L		102	111	18.8	0.011
C	P55036	26S proteasome non-ATPase regulatory subunit 4	40737	HUMAN	6	460.48	2	0.24	R	NGDFLPTR	L		18	25	23.8	0.0053
C	P55036	26S proteasome non-ATPase regulatory subunit 4	40737	HUMAN	6	571.2	3	0.24	R	LQAQQDAVNIVCHSK	T		26	40	24.9	0.0054
C	P55036	26S proteasome non-ATPase regulatory subunit 4	40737	HUMAN	6	484.64	2	0.38	K	ITFCTGIR	V		84	91	17.2	0.019
C	P55036	26S proteasome non-ATPase regulatory subunit 4	40737	HUMAN	6	589.63	2	0.3	K	LTAFVNTLNGK	D		153	163	18.8	0.024
C	P55036	26S proteasome non-ATPase regulatory subunit 4	40737	HUMAN	6	598.91	2	0.12	K	MTISQQEFGR	T		263	272	36.1	4.5e-07
C	P55036	26S proteasome non-ATPase regulatory subunit 4	40737	HUMAN	6	590.01	2	0.21	R	NAMGSLASQATK	D		354	365	32.6	2.8e-05
C	P50402	Emerin	28994.1	HUMAN	6	518.24	3	-0.043	R	RYNIPHGPVVGSTR	R		18	31	25.3	0.0016
C	P50402	Emerin	28994.1	HUMAN	6	698.81	2	-0.06	R	YNIPHGPVVGSTR	R		19	31	33	1.1e-05
C	P50402	Emerin	28994.1	HUMAN	6	607.17	2	-0.14	K	KIFEYETQR	R		37	45	17.7	0.046
C	P50402	Emerin	28994.1	HUMAN	6	543.44	2	0.17	K	IFEYETQR	R		38	45	24.1	0.0017
C	P50402	Emerin	28994.1	HUMAN	6	597.66	2	-0.16	K	KEDALLYQSK	G		79	88	35.2	0.00059
C	P50402	Emerin	28994.1	HUMAN	6	626.1	2	0.31	R	TYGEPESAGPSR	A		104	115	34.6	8.8e-06
C	P68104	Elongation factor 1-alpha 1	50141.3	HUMAN	6	530.64	3	0.34	K	THINIVVIGHVDSGK	S		6	20	24.2	0.00016
C	P68104	Elongation factor 1-alpha 1	50141.3	HUMAN	6	560.67	2	-0.13	K	STTTGHLIYK	C		21	30	26.4	0.0014
C	P68104	Elongation factor 1-alpha 1	50141.3	HUMAN	6	641.71	2	-0.075	K	MDSTEPPYSQK	R		155	165	32.7	5.8e-05
C	P68104	Elongation factor 1-alpha 1	50141.3	HUMAN	6	488.53	2	0.25	R	LPLQDVYK	I		248	255	20.9	0.001
C	P68104	Elongation factor 1-alpha 1	50141.3	HUMAN	6	513.58	2	0.27	K	IGGIGTVPVGR	V		256	266	34.6	0.00028
C	P68104	Elongation factor 1-alpha 1	50141.3	HUMAN	6	458	2	0.21	R	QTVAVGVIK	A		431	439	24.8	0.0091
C	P04075	Fructose-bisphosphate aldolase A	39420.4	HUMAN	6	717.59	2	-0.28	-	MPYQYPALTPEQK	K	Met-loss@1	1	13	27.1	0.00042
C	P04075	Fructose-bisphosphate aldolase A	39420.4	HUMAN	6	667.34	2	0.49	K	GILAADESTGSIAK	R		29	42	33.3	1.7e-06
C	P04075	Fructose-bisphosphate aldolase A	39420.4	HUMAN	6	824.21	2	0.3	R	LQSIGTENTEENRR	F		44	57	20.7	0.024
C	P04075	Fructose-bisphosphate aldolase A	39420.4	HUMAN	6	522.37	2	-0.42	R	QLLLTADDR	V		61	69	20.6	0.024
C	P04075	Fructose-bisphosphate aldolase A	39420.4	HUMAN	6	672.17	2	0.31	K	ADDGRPFPQVIK	S		88	99	21.3	0.027
C	P04075	Fructose-bisphosphate aldolase A	39420.4	HUMAN	6	566.88	2	0.087	R	ALANSLACQGK	Y		332	342	32.4	1.4e-05
C	P38646	Stress-70 protein, mitochondrial	73681.1	HUMAN	6	725.57	2	-0.29	R	TTPSVVAFTADGER	L		86	99	26	7.9e-05
C	P38646	Stress-70 protein, mitochondrial	73681.1	HUMAN	6	785.05	2	0.16	R	QAVTNPNNTFYATK	R		108	121	30.2	0.00013
C	P38646	Stress-70 protein, mitochondrial	73681.1	HUMAN	6	671.6	2	0.29	R	ASNGDAWVEAHGK	L		147	159	23	0.00058
C	P38646	Stress-70 protein, mitochondrial	73681.1	HUMAN	6	531.7	3	0.1	K	MKETAENYLGHTAK	N		174	187	22.5	0.012
C	P38646	Stress-70 protein, mitochondrial	73681.1	HUMAN	6	564.54	3	0.25	R	ETGVDLTKDNMALQR	V		293	307	24.3	0.006
C	P38646	Stress-70 protein, mitochondrial	73681.1	HUMAN	6	607.52	2	-0.3	R	QAASSLQQASLK	L	Gln->pyro-Glu@1	635	646	20.9	0.0098
C	Q969E4	Transcription elongation factor A protein-like 3	22502.4	HUMAN	6	827.35	3	0.27	R	SEGEGKPQGEGKPASQAKPESQPR	A		72	95	27.8	3.2e-05
C	Q969E4	Transcription elongation factor A protein-like 3	22502.4	HUMAN	6	501.56	3	0.3	R	AAEKRPAEDYVPR	K		96	108	20.2	0.0095
C	Q969E4	Transcription elongation factor A protein-like 3	22502.4	HUMAN	6	411.22	3	0.33	K	RPAEDYVPRK	A		100	109	19.3	0.013
C	Q969E4	Transcription elongation factor A protein-like 3	22502.4	HUMAN	6	607.27	3	0.00046	R	GTDDSPKDSQEDLQER	H		117	132	25.5	0.0045
C	Q969E4	Transcription elongation factor A protein-like 3	22502.4	HUMAN	6	560.49	2	0.24	R	HLSSEEMMR	E		133	141	20.1	0.0071
C	Q969E4	Transcription elongation factor A protein-like 3	22502.4	HUMAN	6	522.63	2	-0.13	R	DVQDPFAPR	G		168	176	26.9	0.015
C	P67809	Nuclease-sensitive element-binding protein 1	35924.5	HUMAN	5	471	2	0.26	R	NGYGFINR	N		70	77	24.7	0.0005
C	P67809	Nuclease-sensitive element-binding protein 1	35924.5	HUMAN	5	848.64	2	0.2	K	GAEAANVTGPGGVPVQGSK	Y		119	137	42.4	1.3e-06
C	P67809	Nuclease-sensitive element-binding protein 1	35924.5	HUMAN	5	1086.9	3	0.43	R	NYQQNYQNSESGEKNEGSESAPEGQAQQR	R		157	185	43.4	7.7e-08
C	P67809	Nuclease-sensitive element-binding protein 1	35924.5	HUMAN	5	876.83	3	0.12	R	EDGNEEDKENQGDETQGQQPPQR	R		257	279	37	2.8e-06
C	P67809	Nuclease-sensitive element-binding protein 1	35924.5	HUMAN	5	949.6	2	0.19	K	AADPPAENSSAPEAEQGGAE	-		305	324	40.4	3e-07
C	Q16643	Drebrin	71429.9	HUMAN	5	480.54	2	0.3	-	MAGVSFSGHR	L	Met-loss+Acetyl@1	1	10	27.1	0.045
C	Q16643	Drebrin	71429.9	HUMAN	5	545.68	2	-0.077	K	VMYGFCSVK	D		63	71	21.4	0.0087
C	Q16643	Drebrin	71429.9	HUMAN	5	617.58	3	0.28	R	LREDENAEPVGTTYQK	T		150	165	29.8	0.0014
C	Q16643	Drebrin	71429.9	HUMAN	5	492.54	2	0.27	R	MAPTPIPTR	S		328	336	25.5	0.0013
C	Q16643	Drebrin	71429.9	HUMAN	5	931.95	2	0.51	R	SPSDSSTASTPVAEQIER	A		337	354	51.5	3e-07
C	Q9Y383	Putative RNA-binding protein Luc7-like 2	46514.3	HUMAN	5	622.62	3	-0.0097	K	SHLLNCCPHDVLSGTR	M		38	53	22.8	0.00068
C	Q9Y383	Putative RNA-binding protein Luc7-like 2	46514.3	HUMAN	5	483.48	2	0.25	R	MDLGECLK	V		54	61	26.8	0.0014
C	Q9Y383	Putative RNA-binding protein Luc7-like 2	46514.3	HUMAN	5	584.47	2	0.17	R	VHELNEEIGK	L		126	135	28.1	3.7e-05
C	Q9Y383	Putative RNA-binding protein Luc7-like 2	46514.3	HUMAN	5	809	2	0.11	K	VEQLGAEGNVEESQK	V		140	154	44.4	1.9e-07
C	Q9Y383	Putative RNA-binding protein Luc7-like 2	46514.3	HUMAN	5	676.93	2	0.11	R	NSMPASSFQQQK	L		175	186	39.9	9.2e-06
C	P23528	Cofilin-1	18502.7	HUMAN	5	573.09	2	0.28	-	MASGVAVSDGVIK	V	Met-loss+Acetyl@1	1	13	42.6	0.00025
C	P23528	Cofilin-1	18502.7	HUMAN	5	655.44	2	0.095	K	AVLFCLSEDKK	N		35	45	27.7	0.00017
C	P23528	Cofilin-1	18502.7	HUMAN	5	669.61	2	0.29	R	YALYDATYETK	E		82	92	44	5.1e-07
C	P23528	Cofilin-1	18502.7	HUMAN	5	614.08	2	0.25	K	MIYASSKDAIK	K		115	125	29.7	0.00018
C	P23528	Cofilin-1	18502.7	HUMAN	5	597.67	3	0.061	K	HELQANCYEEVKDR	C		133	146	29.2	4.6e-05
C	P82979	SAP domain-containing ribonucleoprotein	23671	HUMAN	5	535.48	2	0.2	-	MATETVELHK	L	Met-loss+Acetyl@1	1	10	34.4	9.9e-05
C	P82979	SAP domain-containing ribonucleoprotein	23671	HUMAN	5	587.51	2	0.2	K	ITSEIPQTER	M		93	102	37.2	0.00047
C	P82979	SAP domain-containing ribonucleoprotein	23671	HUMAN	5	468.5	2	0.24	R	FGISSVPTK	G		127	135	34.3	0.00018
C	P82979	SAP domain-containing ribonucleoprotein	23671	HUMAN	5	759.57	2	0.18	K	GLSSDNKPMVNLDK	L		136	149	38.9	5.5e-05
C	P82979	SAP domain-containing ribonucleoprotein	23671	HUMAN	5	936.64	2	0.19	R	FGIVTSSAGTGTTEDTEAK	K		181	199	42.4	2.5e-07
C	Q01469	Fatty acid-binding protein, epidermal	15164.6	HUMAN	5	445.45	2	0.26	K	GFDEYMK	E		18	24	21.8	0.0072
C	Q01469	Fatty acid-binding protein, epidermal	15164.6	HUMAN	5	633.13	3	0.5	R	KMGAMAKPDCIITCDGK	N		34	50	24.9	0.00035
C	Q01469	Fatty acid-binding protein, epidermal	15164.6	HUMAN	5	884.67	2	0.27	K	MGAMAKPDCIITCDGK	N		35	50	42	2.6e-07
C	Q01469	Fatty acid-binding protein, epidermal	15164.6	HUMAN	5	636.55	2	0.25	K	TTQFSCTLGEK	F		62	72	27.8	0.00099
C	Q01469	Fatty acid-binding protein, epidermal	15164.6	HUMAN	5	856.11	2	0.21	K	LVVECVMNNVTCTR	I	Oxidation@7	116	129	36.3	2.5e-06
C	P60709	Actin, cytoplasmic 1	41737.1	HUMAN	5	488.95	2	0.22	K	AGFAGDDAPR	A		19	28	35.9	0.00036
C	P60709	Actin, cytoplasmic 1	41737.1	HUMAN	5	586.53	2	0.24	R	HQGVMVGMGQK	D		40	50	34.3	2.3e-06
C	P60709	Actin, cytoplasmic 1	41737.1	HUMAN	5	506.21	3	0.29	K	IWHHTFYNELR	V		85	95	23.7	0.005
C	P60709	Actin, cytoplasmic 1	41737.1	HUMAN	5	566.97	2	0.2	R	GYSFTTTAER	E		197	206	41.3	3.7e-05
C	P60709	Actin, cytoplasmic 1	41737.1	HUMAN	5	506.59	3	0.35	K	QEYDESGPSIVHR	K		360	372	24.7	8.1e-05
C	Q9UHV9	Prefoldin subunit 2	16648	HUMAN	5	480.59	2	0.32	R	MVGGVLVER	T		73	81	30.2	0.0024
C	Q9UHV9	Prefoldin subunit 2	16648	HUMAN	5	563.61	2	-0.2	K	EVLPALENNK	E		85	94	22	0.0055
C	Q9UHV9	Prefoldin subunit 2	16648	HUMAN	5	877.29	2	0.31	K	EVLPALENNKEQIQK	I		85	99	41.2	1.5e-07
C	Q9UHV9	Prefoldin subunit 2	16648	HUMAN	5	683.5	3	0.18	R	LMGEDEKPAAKENSEGAGAK	A	Oxidation@2	126	145	33.4	8.2e-05
C	Q9UHV9	Prefoldin subunit 2	16648	HUMAN	5	678.31	3	0.32	R	LMGEDEKPAAKENSEGAGAK	A		126	145	33.1	0.0001
C	Q05682	Caldesmon	93231.8	HUMAN	5	585.74	3	0.12	R	QERYEIEETETVTK	S		157	170	27.2	0.011
C	Q05682	Caldesmon	93231.8	HUMAN	5	671.48	2	0.16	R	YEIEETETVTK	S		160	170	20.5	0.00035
C	Q05682	Caldesmon	93231.8	HUMAN	5	593.65	2	0.36	K	EAEGAPQVEAGK	R		523	534	27.5	0.0005
C	Q05682	Caldesmon	93231.8	HUMAN	5	670.21	2	-0.13	R	LEQYTSAIEGTK	S		679	690	41.2	5.4e-07
C	Q05682	Caldesmon	93231.8	HUMAN	5	1024.44	2	0.41	K	GNVFSSPTAAGTPNKETAGLK	V		719	739	24.3	0.0005
C	P0CG47	Polyubiquitin-B	25761.8	HUMAN	5	762.62	2	0.23	K	IQDKEGIPPDQQR	L		30	42	39	4e-06
C	P0CG47	Polyubiquitin-B	25761.8	HUMAN	5	520.49	2	0.23	K	EGIPPDQQR	L		34	42	29.3	0.0028
C	P0CG47	Polyubiquitin-B	25761.8	HUMAN	5	593.87	3	-0.097	K	QLEDGRTLSDYNIQK	E		49	63	25.2	0.0013
C	P0CG47	Polyubiquitin-B	25761.8	HUMAN	5	541.51	2	0.23	R	TLSDYNIQK	E		55	63	36.8	0.0003
C	P0CG47	Polyubiquitin-B	25761.8	HUMAN	5	534.51	2	0.2	K	ESTLHLVLR	L		64	72	41.3	0.00021
C	P23526	Adenosylhomocysteinase	47716.5	HUMAN	5	825.13	2	0.22	R	GISEETTTGVHNLYK	M		152	166	30.3	4.8e-05
C	P23526	Adenosylhomocysteinase	47716.5	HUMAN	5	629.04	2	0.19	K	VPAINVNDSVTK	S		175	186	37.4	1.7e-07
C	P23526	Adenosylhomocysteinase	47716.5	HUMAN	5	522.54	2	-0.19	K	FDNLYGCR	E		189	196	17	0.02
C	P23526	Adenosylhomocysteinase	47716.5	HUMAN	5	568.04	2	0.23	K	VAVVAGYGDVGK	G		215	226	39.3	2.3e-06
C	P23526	Adenosylhomocysteinase	47716.5	HUMAN	5	551.71	2	-0.07	K	WLNENAVEK	V		310	318	24.2	0.0062
C	P00390	Glutathione reductase, mitochondrial	56257.5	HUMAN	5	681.04	2	0.2	K	LGGTCVNVGCVPK	K		98	110	40.4	1.9e-05
C	P00390	Glutathione reductase, mitochondrial	56257.5	HUMAN	5	646.57	2	0.22	R	LNAIYQNNLTK	S		154	164	38.4	7e-05
C	P00390	Glutathione reductase, mitochondrial	56257.5	HUMAN	5	657.43	3	0.08	R	GHAAFTSDPKPTIEVSGKK	Y		172	190	20.8	0.0061
C	P00390	Glutathione reductase, mitochondrial	56257.5	HUMAN	5	569.76	2	-0.022	K	GIYAVGDVCGK	A		369	379	35	1.7e-05
C	P00390	Glutathione reductase, mitochondrial	56257.5	HUMAN	5	411.91	2	0.19	K	YGIENVK	T		435	441	24.8	0.028
C	P51688	N-sulphoglucosamine sulphohydrolase	56695.9	HUMAN	5	633.27	2	-0.058	R	ADLAAQYTTVGR	M		234	245	41.8	1e-06
C	P51688	N-sulphoglucosamine sulphohydrolase	56695.9	HUMAN	5	328.97	3	0.11	R	LVHNLNFK	M		386	393	21.5	0.0056
C	P51688	N-sulphoglucosamine sulphohydrolase	56695.9	HUMAN	5	605.48	2	0.18	R	TTAGQPTGWYK	D		415	425	21.7	0.00054
C	P51688	N-sulphoglucosamine sulphohydrolase	56695.9	HUMAN	5	579.71	3	0.095	R	SRDPHETQNLATDPR	F		442	456	21.4	0.022
C	P51688	N-sulphoglucosamine sulphohydrolase	56695.9	HUMAN	5	718.62	2	0.27	K	LSPQCQPLHNEL	-		491	502	15.9	0.046
C	O00151	PDZ and LIM domain protein 1	36072	HUMAN	5	660.65	2	-0.18	K	GCTDNLTLTVAR	S		72	83	24.9	0.00033
C	O00151	PDZ and LIM domain protein 1	36072	HUMAN	5	800.13	2	0.25	R	SAMPFTASPASSTTAR	V	Oxidation@3	123	138	32.1	2.5e-07
C	O00151	PDZ and LIM domain protein 1	36072	HUMAN	5	792.03	2	0.15	R	SAMPFTASPASSTTAR	V		123	138	36	3e-07
C	O00151	PDZ and LIM domain protein 1	36072	HUMAN	5	716.51	3	0.2	R	HRHPECYVCTDCGTNLK	Q		278	294	17.2	0.041
C	O00151	PDZ and LIM domain protein 1	36072	HUMAN	5	619.04	3	0.45	R	HPECYVCTDCGTNLK	Q		280	294	22.6	0.003
C	P63220	40S ribosomal protein S21	9111.5	HUMAN	5	662.5	3	-0.16	K	DHASIQMNVAEVDKVTGR	F	Oxidation@7	28	45	24.8	0.00061
C	P63220	40S ribosomal protein S21	9111.5	HUMAN	5	512.53	2	-0.24	K	TYAICGAIR	R		52	60	24.6	0.00018
C	P63220	40S ribosomal protein S21	9111.5	HUMAN	5	426.88	3	0.0049	R	RMGESDDSILR	L		61	71	32.4	0.0038
C	P63220	40S ribosomal protein S21	9111.5	HUMAN	5	570.12	2	0.36	R	MGESDDSILR	L	Oxidation@1	62	71	37.3	2.7e-05
C	P63220	40S ribosomal protein S21	9111.5	HUMAN	5	561.65	2	-0.11	R	MGESDDSILR	L		62	71	37	3.1e-05
C	O60925	Prefoldin subunit 1	14210.6	HUMAN	5	563.56	2	0.23	-	MAAPVDLELKK	A	Met-loss+Acetyl@1	1	11	34.8	6.6e-05
C	O60925	Prefoldin subunit 1	14210.6	HUMAN	5	454.44	2	0.19	K	AFTELQAK	V		12	19	27.2	0.0041
C	O60925	Prefoldin subunit 1	14210.6	HUMAN	5	441.67	2	-0.071	R	MFILQSK	E	Oxidation@1	67	73	22.6	0.0036
C	O60925	Prefoldin subunit 1	14210.6	HUMAN	5	433.87	2	0.13	R	MFILQSK	E		67	73	23.7	0.015
C	O60925	Prefoldin subunit 1	14210.6	HUMAN	5	584.48	2	0.16	K	EAIHSQLLEK	Q		74	83	38.3	0.00014
C	Q15637	Splicing factor 1	68330.5	HUMAN	5	475.08	3	0.19	R	SRWNQDTMEQK	T		20	30	26.2	0.0031
C	Q15637	Splicing factor 1	68330.5	HUMAN	5	822.28	2	0.37	K	QGIETPEDQNDLRK	M		228	241	28	0.00013
C	Q15637	Splicing factor 1	68330.5	HUMAN	5	458.45	3	0.2	R	ILRPWQSSETR	S		261	271	31.6	0.00014
C	Q15637	Splicing factor 1	68330.5	HUMAN	5	737.57	2	0.21	K	FQRPGDPQSAQDK	A		294	306	33.1	0.00029
C	Q15637	Splicing factor 1	68330.5	HUMAN	5	567.98	3	0.36	K	FQRPGDPQSAQDKAR	M		294	308	21.6	0.0032
C	P54727	UV excision repair protein RAD23 homolog B	43171.5	HUMAN	5	579.72	2	-0.078	K	IDIDPEETVK	A		15	24	30.2	0.013
C	P54727	UV excision repair protein RAD23 homolog B	43171.5	HUMAN	5	711.66	2	-0.22	K	ILNDDTALKEYK	I		52	63	26.5	0.00034
C	P54727	UV excision repair protein RAD23 homolog B	43171.5	HUMAN	5	982.72	3	0.25	K	QEKPAEKPAETPVATSPTATDSTSGDSSR	S		145	173	28.9	4.4e-05
C	P54727	UV excision repair protein RAD23 homolog B	43171.5	HUMAN	5	450.41	2	0.14	R	EQVIAALR	A		205	212	24	0.015
C	P54727	UV excision repair protein RAD23 homolog B	43171.5	HUMAN	5	589.01	2	0.23	R	NQPQFQQMR	Q		281	289	25.7	0.0018
C	P48047	ATP synthase subunit O, mitochondrial	23277.5	HUMAN	5	573.44	2	0.14	R	YATALYSAASK	Q		41	51	29.9	2.9e-05
C	P48047	ATP synthase subunit O, mitochondrial	23277.5	HUMAN	5	513.51	2	0.19	R	VAQILKEPK	V		65	73	24.9	0.0091
C	P48047	ATP synthase subunit O, mitochondrial	23277.5	HUMAN	5	505.2	3	-0.42	K	EPKVAASVLNPYVK	R		71	84	16.5	0.041
C	P48047	ATP synthase subunit O, mitochondrial	23277.5	HUMAN	5	581.18	2	0.34	K	VAASVLNPYVK	R		74	84	28.5	0.0014
C	P48047	ATP synthase subunit O, mitochondrial	23277.5	HUMAN	5	554.11	2	0.3	K	SFLSQGQVLK	L		163	172	23.8	0.0032
C	P52272	Heterogeneous nuclear ribonucleoprotein M	77516.4	HUMAN	5	478.9	2	0.19	R	FGSGMNMGR	I		363	371	16.4	0.018
C	P52272	Heterogeneous nuclear ribonucleoprotein M	77516.4	HUMAN	5	642.61	2	-0.21	K	QGGGGGGGSVPGIER	M		389	403	29.7	1.3e-05
C	P52272	Heterogeneous nuclear ribonucleoprotein M	77516.4	HUMAN	5	551.11	2	-0.14	R	MGAGLGHGMDR	V		419	429	24.3	0.028
C	P52272	Heterogeneous nuclear ribonucleoprotein M	77516.4	HUMAN	5	387.42	2	0.22	R	MGPAIER	M		518	524	20.6	0.013
C	P52272	Heterogeneous nuclear ribonucleoprotein M	77516.4	HUMAN	5	532.49	2	0.23	K	FESPEVAER	A		699	707	22.2	0.0033
C	Q5KU26	Collectin-12	81515.8	HUMAN	5	634.58	2	-0.22	R	FGIQEGTQCTK	C		19	29	16.4	0.036
C	Q5KU26	Collectin-12	81515.8	HUMAN	5	663.09	2	-0.25	K	AISTNSELSTFR	S		101	112	23.1	0.0003
C	Q5KU26	Collectin-12	81515.8	HUMAN	5	572.63	2	-0.17	K	LQASGDALVDR	Q		139	149	19.7	0.013
C	Q5KU26	Collectin-12	81515.8	HUMAN	5	573.69	2	-0.12	R	TLTSNLNEVR	T		359	368	28.6	0.012
C	Q5KU26	Collectin-12	81515.8	HUMAN	5	552.54	2	-0.25	R	GPIGPAGPPGER	G		485	496	28.4	1.3e-05
C	Q96AY3	Peptidyl-prolyl cis-trans isomerase FKBP10	64245.6	HUMAN	5	548.65	2	-0.11	R	EVQMGDFVR	Y	Oxidation@4	58	66	17.4	0.031
C	Q96AY3	Peptidyl-prolyl cis-trans isomerase FKBP10	64245.6	HUMAN	5	583.59	2	-0.17	R	GLMGMCVNER	R		105	114	28.3	0.00028
C	Q96AY3	Peptidyl-prolyl cis-trans isomerase FKBP10	64245.6	HUMAN	5	534.06	2	0.31	R	MVQDGDFVR	Y		170	178	24.4	0.004
C	Q96AY3	Peptidyl-prolyl cis-trans isomerase FKBP10	64245.6	HUMAN	5	412.96	2	0.27	R	AGAGDFMR	Y		283	290	17.6	0.046
C	Q96AY3	Peptidyl-prolyl cis-trans isomerase FKBP10	64245.6	HUMAN	5	662.58	2	-0.22	K	TIGDMFQNQDR	N		546	556	25.9	0.0038
C	P30533	Alpha-2-macroglobulin receptor-associated protein	41466.3	HUMAN	5	443.07	2	0.29	R	NLNVILAK	Y		114	121	22.3	0.038
C	P30533	Alpha-2-macroglobulin receptor-associated protein	41466.3	HUMAN	5	797.22	3	0.17	R	QVTSNSLSGTQEDGLDDPRLEK	L		132	153	22.2	0.0006
C	P30533	Alpha-2-macroglobulin receptor-associated protein	41466.3	HUMAN	5	674.65	3	0.0014	R	RVSHQGYSTEAEFEEPR	V		240	256	19.7	0.013
C	P30533	Alpha-2-macroglobulin receptor-associated protein	41466.3	HUMAN	5	622.91	3	0.3	R	VSHQGYSTEAEFEEPR	V		241	256	26.8	0.0023
C	P30533	Alpha-2-macroglobulin receptor-associated protein	41466.3	HUMAN	5	346.8	3	-0.066	R	TKELGYTVK	K		331	339	21.5	0.017
C	Q07954	Prolow-density lipoprotein receptor-related protein 1	504612	HUMAN	5	463.11	2	0.38	R	VYWSDVR	T		1629	1635	19.6	0.0096
C	Q07954	Prolow-density lipoprotein receptor-related protein 1	504612	HUMAN	5	496.19	2	0.42	K	ATALAIMGDK	L		1789	1798	19	0.0052
C	Q07954	Prolow-density lipoprotein receptor-related protein 1	504612	HUMAN	5	687.72	2	-0.17	R	YVVISQGLDKPR	A		2000	2011	24.1	0.0018
C	Q07954	Prolow-density lipoprotein receptor-related protein 1	504612	HUMAN	5	567.5	2	0.22	R	ILQDDLTCR	A		2510	2518	21.9	0.006
C	Q07954	Prolow-density lipoprotein receptor-related protein 1	504612	HUMAN	5	612.77	2	-0.0086	K	CLCVEGYAPR	G		3005	3014	24.6	0.00034
C	Q96B54	Zinc finger protein 428	20480.8	HUMAN	4	777.63	2	0.26	R	AAQPPAQPCQLCGR	S		85	98	38.8	6.7e-08
C	Q96B54	Zinc finger protein 428	20480.8	HUMAN	4	718.57	2	0.22	R	SPLGEAPPGTPPCR	L		99	112	47.3	4.3e-08
C	Q96B54	Zinc finger protein 428	20480.8	HUMAN	4	913.2	2	0.28	R	LCCPATAPQEAPAPEGR	A		113	129	54	6.1e-09
C	Q96B54	Zinc finger protein 428	20480.8	HUMAN	4	628.02	2	-0.27	R	ALGEEEEEPPR	A		130	140	29.6	0.00013
C	P55789	FAD-linked sulfhydryl oxidase ALR	23449.4	HUMAN	4	677.96	2	0.18	R	SEMMDDLATDAR	G		24	35	42.2	3e-07
C	P55789	FAD-linked sulfhydryl oxidase ALR	23449.4	HUMAN	4	844.2	3	0.47	R	RDAAASASTPAQAPTSDSPVAEDASR	R		42	67	41.6	5.6e-07
C	P55789	FAD-linked sulfhydryl oxidase ALR	23449.4	HUMAN	4	791.92	3	0.22	R	DAAASASTPAQAPTSDSPVAEDASR	R		43	67	37.8	3.2e-07
C	P55789	FAD-linked sulfhydryl oxidase ALR	23449.4	HUMAN	4	794.72	2	-0.1	K	FYPCEECAEDLR	K		139	150	44.2	2.1e-07
C	Q6QNY0	Biogenesis of lysosome-related organelles complex 1 subunit 3	21255.8	HUMAN	4	985.15	2	0.2	R	ESAEEAWGTEEAPAPAPAR	S		88	106	48	7.3e-09
C	Q6QNY0	Biogenesis of lysosome-related organelles complex 1 subunit 3	21255.8	HUMAN	4	737.18	2	0.3	R	LDHDVAAAVSGVYR	R		120	133	36.4	2.1e-07
C	Q6QNY0	Biogenesis of lysosome-related organelles complex 1 subunit 3	21255.8	HUMAN	4	493.57	3	0.29	R	LAAAQAAGLAAAHSVR	L		146	161	26.6	0.0028
C	Q6QNY0	Biogenesis of lysosome-related organelles complex 1 subunit 3	21255.8	HUMAN	4	503.07	2	0.32	R	GDLCALAER	L		165	173	29	0.016
C	Q8N6N3	UPF0690 protein C1orf52	20598.9	HUMAN	4	586.52	2	0.22	K	APEEPPKEFK	I		89	98	19.9	0.0095
C	Q8N6N3	UPF0690 protein C1orf52	20598.9	HUMAN	4	813.63	2	0.24	K	SNYVPPPETYTTEK	K		102	115	28.9	0.00021
C	Q8N6N3	UPF0690 protein C1orf52	20598.9	HUMAN	4	446.35	3	0.43	K	KPPPPELDMAIK	W		116	127	23.4	0.0099
C	Q8N6N3	UPF0690 protein C1orf52	20598.9	HUMAN	4	968.95	2	0.031	K	WSNIYEDNGDDAPQNAK	K		128	144	50.4	1.6e-09
C	Q9UBB4	Ataxin-10	53489.2	HUMAN	4	488.09	2	0.31	-	MAAPRPPPAR	L	Met-loss+Acetyl@1	1	10	21.9	0.0022
C	Q9UBB4	Ataxin-10	53489.2	HUMAN	4	833.16	2	0.28	R	NACIECSVNQNSIR	N		90	103	41.9	1e-06
C	Q9UBB4	Ataxin-10	53489.2	HUMAN	4	779.72	2	0.38	K	ETTNIFSNCGCVR	A		346	358	29.4	2.5e-05
C	Q9UBB4	Ataxin-10	53489.2	HUMAN	4	852.11	2	0.19	R	NLTEDNSQNQDLIAK	M		424	438	47.3	3.9e-06
C	O75312	Zinc finger protein ZPR1	50925.7	HUMAN	4	643.06	2	0.23	R	AISGLEQDQPAR	R		153	164	39.6	0.00024
C	O75312	Zinc finger protein ZPR1	50925.7	HUMAN	4	492.09	3	0.17	R	ITLHITDASDMTR	D		311	323	21	0.0044
C	O75312	Zinc finger protein ZPR1	50925.7	HUMAN	4	860.57	2	0.17	K	NPFTLGDSSNPGQTER	L		368	383	48.5	3.6e-08
C	O75312	Zinc finger protein ZPR1	50925.7	HUMAN	4	646.18	2	-0.14	K	TEGYEAGLAPQR	-		448	459	24.3	0.0004
C	Q969J3	Loss of heterozygosity 12 chromosomal region 1 protein	22222.6	HUMAN	4	592.63	3	0.32	R	AKMDDIVVVAQGSQASR	N		29	45	27.8	8.5e-05
C	Q969J3	Loss of heterozygosity 12 chromosomal region 1 protein	22222.6	HUMAN	4	551.04	2	0.26	R	NVSNDPDVIK	L		46	55	28.5	7.5e-05
C	Q969J3	Loss of heterozygosity 12 chromosomal region 1 protein	22222.6	HUMAN	4	637.55	2	0.21	K	GLLSGQTSPTNAK	L		68	80	46.1	3.8e-06
C	Q969J3	Loss of heterozygosity 12 chromosomal region 1 protein	22222.6	HUMAN	4	822.54	2	0.088	K	GLLSGQTSPTNAKLEK	L		68	83	31.8	1.4e-05
C	P35637	RNA-binding protein FUS	53426.2	HUMAN	4	912.5	2	0.049	K	TGQPMINLYTDRETGK	L		317	332	36	3.4e-06
C	P35637	RNA-binding protein FUS	53426.2	HUMAN	4	831.62	2	0.2	K	LKGEATVSFDDPPSAK	A		333	348	33	1.8e-05
C	P35637	RNA-binding protein FUS	53426.2	HUMAN	4	710.96	2	0.13	K	GEATVSFDDPPSAK	A		335	348	42.7	2.4e-05
C	P35637	RNA-binding protein FUS	53426.2	HUMAN	4	751.95	3	0.29	K	APKPDGPGGGPGGSHMGGNYGDDR	R		449	472	33.9	2.3e-06
C	Q9H444	Charged multivesicular body protein 4b	24950.4	HUMAN	4	577.49	2	0.19	K	GGPTPQEAIQR	L		18	28	37.9	0.00017
C	Q9H444	Charged multivesicular body protein 4b	24950.4	HUMAN	4	611.58	2	0.27	R	LRDTEEMLSK	K		29	38	29.9	0.0029
C	Q9H444	Charged multivesicular body protein 4b	24950.4	HUMAN	4	565.75	2	-0.074	K	KIEQELTAAK	K		46	55	28	0.0017
C	Q9H444	Charged multivesicular body protein 4b	24950.4	HUMAN	4	773.57	2	0.18	R	EALENANTNTEVLK	N		94	107	45.8	9.8e-07
C	Q13185	Chromobox protein homolog 3	20811.6	HUMAN	4	831.66	2	0.24	K	KVEEAEPEEFVVEK	V		21	34	43.4	5.8e-06
C	Q13185	Chromobox protein homolog 3	20811.6	HUMAN	4	767.53	2	0.16	K	VEEAEPEEFVVEK	V		22	34	38	3.5e-06
C	Q13185	Chromobox protein homolog 3	20811.6	HUMAN	4	745.65	2	0.27	K	WKDSDEADLVLAK	E		142	154	41	2.9e-05
C	Q13185	Chromobox protein homolog 3	20811.6	HUMAN	4	737.05	2	0.24	R	LTWHSCPEDEAQ	-		172	183	32.3	0.0051
C	Q07812	Apoptosis regulator BAX	21184.6	HUMAN	4	596.48	2	0.19	R	GGGPTSSEQIMK	T		10	21	29.1	0.00015
C	Q07812	Apoptosis regulator BAX	21184.6	HUMAN	4	559.59	3	0.32	K	RIGDELDSNMELQR	M		65	78	26.2	0.013
C	Q07812	Apoptosis regulator BAX	21184.6	HUMAN	4	760.51	2	0.15	R	IGDELDSNMELQR	M		66	78	45.3	4.1e-05
C	Q07812	Apoptosis regulator BAX	21184.6	HUMAN	4	588.53	2	0.24	R	MIAAVDTDSPR	E		79	89	41.8	3e-05
C	P24752	Acetyl-CoA acetyltransferase, mitochondrial	45200	HUMAN	4	487.54	2	0.25	K	EVVIVSATR	T		41	49	30	0.00033
C	P24752	Acetyl-CoA acetyltransferase, mitochondrial	45200	HUMAN	4	512.71	2	-0.041	K	DGLTDVYNK	I		182	190	21.4	0.001
C	P24752	Acetyl-CoA acetyltransferase, mitochondrial	45200	HUMAN	4	773.01	2	0.16	R	NEQDAYAINSYTR	S		209	221	44.6	1.5e-07
C	P24752	Acetyl-CoA acetyltransferase, mitochondrial	45200	HUMAN	4	442.3	2	0.028	R	LNVTPLAR	I		304	311	22.1	0.0092
C	Q8IVM0	Coiled-coil domain-containing protein 50	35822.3	HUMAN	4	510.06	2	0.3	-	MAEVSIDQSK	L	Met-loss+Acetyl@1	1	10	27.3	0.00071
C	Q8IVM0	Coiled-coil domain-containing protein 50	35822.3	HUMAN	4	576.09	2	0.26	R	LVQHDLQVAK	Q		51	60	32.2	0.00063
C	Q8IVM0	Coiled-coil domain-containing protein 50	35822.3	HUMAN	4	694.19	2	0.31	R	LLQEKELQEEK	K		115	125	36.1	0.00016
C	Q8IVM0	Coiled-coil domain-containing protein 50	35822.3	HUMAN	4	651.06	2	0.23	R	AAQVAQDEEIAR	L		196	207	43.6	4.1e-05
C	P00441	Superoxide dismutase [Cu-Zn]	15935.9	HUMAN	4	701.15	2	0.27	K	ESNGPVKVWGSIK	G		25	37	39.9	2e-05
C	P00441	Superoxide dismutase [Cu-Zn]	15935.9	HUMAN	4	613.25	2	-0.062	R	HVGDLGNVTADK	D		81	92	34.8	2.4e-05
C	P00441	Superoxide dismutase [Cu-Zn]	15935.9	HUMAN	4	713.18	2	0.29	R	TLVVHEKADDLGK	G		117	129	38.5	3.5e-07
C	P00441	Superoxide dismutase [Cu-Zn]	15935.9	HUMAN	4	474.35	3	0.13	K	ADDLGKGGNEESTK	T		124	137	22.6	0.0059
C	P24666	Low molecular weight phosphotyrosine protein phosphatase	18042.7	HUMAN	4	801.67	2	-0.25	R	KLVTDQNISENWR	V		29	41	24	0.001
C	P24666	Low molecular weight phosphotyrosine protein phosphatase	18042.7	HUMAN	4	737.97	2	0.1	K	LVTDQNISENWR	V		30	41	35.7	2.6e-05
C	P24666	Low molecular weight phosphotyrosine protein phosphatase	18042.7	HUMAN	4	956.02	2	-0.42	R	VDSAATSGYEIGNPPDYR	G		42	59	39.4	1.3e-07
C	P24666	Low molecular weight phosphotyrosine protein phosphatase	18042.7	HUMAN	4	368.89	3	0.027	R	HGIPMSHVAR	Q		67	76	26.7	0.00034
C	O95218	Zinc finger Ran-binding domain-containing protein 2	37404.7	HUMAN	4	710.54	2	0.21	R	VSDGDWICPDKK	C		8	19	23.2	0.0011
C	O95218	Zinc finger Ran-binding domain-containing protein 2	37404.7	HUMAN	4	554.14	2	-0.11	K	TCSNVNWAR	R		73	81	28.9	0.00031
C	O95218	Zinc finger Ran-binding domain-containing protein 2	37404.7	HUMAN	4	529.4	2	0.16	R	TGYGGGFNER	E		100	109	40.1	1.1e-05
C	O95218	Zinc finger Ran-binding domain-containing protein 2	37404.7	HUMAN	4	780.94	3	0.29	K	EVEDKESEGEEEDEDEDLSK	Y		147	166	37	1.4e-05
C	P30084	Enoyl-CoA hydratase, mitochondrial	31387.7	HUMAN	4	869.06	2	0.19	K	EMQNLSFQDCYSSK	F		102	115	41.3	9.1e-08
C	P30084	Enoyl-CoA hydratase, mitochondrial	31387.7	HUMAN	4	582.19	2	-0.11	K	HWDHLTQVK	K		119	127	18.3	0.016
C	P30084	Enoyl-CoA hydratase, mitochondrial	31387.7	HUMAN	4	506.43	2	0.19	K	EGMTAFVEK	R		274	282	19	0.017
C	P30084	Enoyl-CoA hydratase, mitochondrial	31387.7	HUMAN	4	584.15	2	-0.14	K	EGMTAFVEKR	K		274	283	24.7	0.00084
C	Q9P289	Serine/threonine-protein kinase MST4	46529.2	HUMAN	4	436	2	0.28	K	GSFGEVFK	G		33	40	25.1	0.0012
C	Q9P289	Serine/threonine-protein kinase MST4	46529.2	HUMAN	4	672.54	2	0.18	K	AANVLLSEQGDVK	L		147	159	39.9	5.7e-06
C	Q9P289	Serine/threonine-protein kinase MST4	46529.2	HUMAN	4	537.55	2	0.27	R	NQAIEELEK	S		375	383	23.5	0.015
C	Q9P289	Serine/threonine-protein kinase MST4	46529.2	HUMAN	4	751.57	2	-0.31	K	SIAVAEAACPGITDK	M		384	398	28.5	8e-05
C	P68363	Tubulin alpha-1B chain	50152.1	HUMAN	4	391.05	2	-0.16	R	LSVDYGK	K		157	163	18.3	0.021
C	P68363	Tubulin alpha-1B chain	50152.1	HUMAN	4	860.18	2	0.24	R	NLDIERPTYTNLNR	L		216	229	31.3	0.00021
C	P68363	Tubulin alpha-1B chain	50152.1	HUMAN	4	633.6	2	0.32	K	YMACCLLYR	G	Oxidation@2	312	320	21.6	0.00084
C	P68363	Tubulin alpha-1B chain	50152.1	HUMAN	4	508.51	2	0.22	K	DVNAAIATIK	T		327	336	41.1	6.8e-05
C	P13716	Delta-aminolevulinic acid dehydratase	36295.2	HUMAN	4	524.99	2	0.18	R	LAEVALAYAK	A		150	159	40.3	0.00014
C	P13716	Delta-aminolevulinic acid dehydratase	36295.2	HUMAN	4	797.54	2	0.2	K	AGCQVVAPSDMMDGR	V		160	174	25.7	0.00012
C	P13716	Delta-aminolevulinic acid dehydratase	36295.2	HUMAN	4	494.23	2	-0.014	R	VSVMSYSAK	F	Oxidation@4	191	199	24	0.011
C	P13716	Delta-aminolevulinic acid dehydratase	36295.2	HUMAN	4	531.47	2	0.21	R	CYQLPPGAR	G		223	231	25.8	0.00033
C	Q9BW71	HIRA-interacting protein 3	61957.6	HUMAN	4	599.44	2	0.16	R	EKEMQEFTR	S		4	12	18.1	0.038
C	Q9BW71	HIRA-interacting protein 3	61957.6	HUMAN	4	625.65	3	0.36	K	QAREESEESEAEPVQR	T		191	206	27.9	0.0052
C	Q9BW71	HIRA-interacting protein 3	61957.6	HUMAN	4	759.77	2	-0.061	R	EESEESEAEPVQR	T		194	206	39.6	2.2e-06
C	Q9BW71	HIRA-interacting protein 3	61957.6	HUMAN	4	641.83	3	0.21	R	LSGSSEDEEDSGKGEPTAK	G		329	347	26.3	0.00046
C	O15400	Syntaxin-7	29815.8	HUMAN	4	617.46	2	0.14	K	ITQCSVEIQR	T		25	34	33.1	0.0012
C	O15400	Syntaxin-7	29815.8	HUMAN	4	835.22	2	0.29	R	TLNQLGTPQDSPELR	Q		35	49	40	5e-06
C	O15400	Syntaxin-7	29815.8	HUMAN	4	725.18	2	0.33	K	EFGSLPTTPSEQR	Q		72	84	18.1	0.03
C	O15400	Syntaxin-7	29815.8	HUMAN	4	570.43	2	0.17	R	VSGSFPEDSSK	E		128	138	18	0.006
C	P62166	Neuronal calcium sensor 1	21878.9	HUMAN	4	438.54	3	0.29	K	LKPEVVEELTR	K		8	18	25.4	0.0022
C	P62166	Neuronal calcium sensor 1	21878.9	HUMAN	4	747.56	2	0.22	K	DCPSGQLDAAGFQK	I		37	50	36.9	4.3e-07
C	P62166	Neuronal calcium sensor 1	21878.9	HUMAN	4	428.39	2	0.18	R	IFAMMDK	N		152	158	21.7	0.042
C	P62166	Neuronal calcium sensor 1	21878.9	HUMAN	4	640.61	2	0.28	K	LTLQEFQEGSK	A		164	174	28.9	5.2e-05
C	O00299	Chloride intracellular channel protein 1	26923	HUMAN	4	364.95	2	0.25	K	FSAYIK	N		114	119	19.7	0.009
C	O00299	Chloride intracellular channel protein 1	26923	HUMAN	4	665.03	2	0.2	K	NSNPALNDNLEK	G		120	131	39	1.4e-06
C	O00299	Chloride intracellular channel protein 1	26923	HUMAN	4	548.59	2	0.27	K	LHIVQVVCK	K		184	192	17.2	0.042
C	O00299	Chloride intracellular channel protein 1	26923	HUMAN	4	479.5	2	0.26	R	YLSNAYAR	E		209	216	25.4	0.0013
C	P14314	Glucosidase 2 subunit beta	59425.9	HUMAN	4	654.25	2	-0.067	R	ESLQQMAEVTR	E	Oxidation@6	125	135	27	0.00013
C	P14314	Glucosidase 2 subunit beta	59425.9	HUMAN	4	579.76	2	-0.051	K	LWEEQLAAAK	A		197	206	36	0.00023
C	P14314	Glucosidase 2 subunit beta	59425.9	HUMAN	4	604.48	2	0.18	R	SLKDMEESIR	N		383	392	28.7	0.0021
C	P14314	Glucosidase 2 subunit beta	59425.9	HUMAN	4	669.83	2	0.016	K	ETMVTSTTEPSR	C		488	499	31.5	1.9e-05
C	P00338	L-lactate dehydrogenase A chain	36689.1	HUMAN	4	457.61	2	0.31	K	LVIITAGAR	Q		91	99	27.9	0.001
C	P00338	L-lactate dehydrogenase A chain	36689.1	HUMAN	4	625	2	0.2	R	VIGSGCNLDSAR	F		158	169	35.8	1.2e-06
C	P00338	L-lactate dehydrogenase A chain	36689.1	HUMAN	4	632.9	2	0.057	K	QVVESAYEVIK	L		233	243	29.1	0.00018
C	P00338	L-lactate dehydrogenase A chain	36689.1	HUMAN	4	567.69	2	-0.095	K	VTLTSEEEAR	L		306	315	28.2	0.0033
C	Q8NBS9	Thioredoxin domain-containing protein 5	47629.3	HUMAN	4	588.4	3	0.47	K	VDCTAHSDVCSAQGVR	G		119	134	36.2	2.3e-05
C	Q8NBS9	Thioredoxin domain-containing protein 5	47629.3	HUMAN	4	656.24	3	0.28	K	VDCTQHYELCSGNQVR	G		245	260	29.3	0.001
C	Q8NBS9	Thioredoxin domain-containing protein 5	47629.3	HUMAN	4	576.37	2	0.082	R	EYVESQLQR	T		288	296	34.1	0.00044
C	Q8NBS9	Thioredoxin domain-containing protein 5	47629.3	HUMAN	4	582.42	2	0.15	K	IAEVDCTAER	N		376	385	35.2	0.00019
C	P25786	Proteasome subunit alpha type-1	29555.9	HUMAN	4	478.09	3	0.18	R	IHQIEYAMEAVK	Q		19	30	26.4	0.00065
C	P25786	Proteasome subunit alpha type-1	29555.9	HUMAN	4	562.64	3	-0.00046	R	ALRETLPAEQDLTTK	N		194	208	20.3	0.0061
C	P25786	Proteasome subunit alpha type-1	29555.9	HUMAN	4	673.53	2	0.18	R	ETLPAEQDLTTK	N		197	208	37.4	6.9e-06
C	P25786	Proteasome subunit alpha type-1	29555.9	HUMAN	4	721.31	3	0.32	K	AQPAQPADEPAEKADEPMEH	-		244	263	20.7	0.0062
C	Q14444	Caprin-1	78366.9	HUMAN	4	616.04	2	0.22	R	LNQDQLDAVSK	Y		88	98	34.8	0.00011
C	Q14444	Caprin-1	78366.9	HUMAN	4	728.85	2	0.49	K	YQEVTNNLEFAK	E		99	110	31.2	3.1e-06
C	Q14444	Caprin-1	78366.9	HUMAN	4	642.55	2	0.23	R	SFMALSQDIQK	T	Oxidation@3	115	125	27.4	9.1e-05
C	Q14444	Caprin-1	78366.9	HUMAN	4	329.41	3	0.2	K	VLKEIVER	V		232	239	25.3	0.023
C	P16949	Stathmin	17302.7	HUMAN	4	444.67	2	-0.56	-	MASSDIQVK	E	Met-loss+Acetyl@1	1	9	25.1	0.015
C	P16949	Stathmin	17302.7	HUMAN	4	537.95	2	0.16	K	DLSLEEIQK	K		44	52	35.5	0.0033
C	P16949	Stathmin	17302.7	HUMAN	4	601.76	2	-0.075	K	DLSLEEIQKK	L		44	53	29.7	0.0014
C	P16949	Stathmin	17302.7	HUMAN	4	583.47	2	0.19	K	AIEENNNFSK	M		86	95	37.3	1.6e-05
C	P11441	Ubiquitin-like protein 4A	17776.6	HUMAN	4	590.71	2	-0.086	R	LSDYSIGPNSK	L		56	66	32.8	5.6e-05
C	P11441	Ubiquitin-like protein 4A	17776.6	HUMAN	4	385.12	3	0.2	K	LNLVVKPLEK	V		67	76	24.3	0.022
C	P11441	Ubiquitin-like protein 4A	17776.6	HUMAN	4	572.17	2	-0.13	K	VLLEEGEAQR	L		77	86	36.2	0.0052
C	P11441	Ubiquitin-like protein 4A	17776.6	HUMAN	4	488.13	3	0.56	R	FLHPEVTETMEK	G		142	153	31.1	1.3e-05
C	Q13561	Dynactin subunit 2	44231.4	HUMAN	4	488.51	2	0.24	K	YADLPGIAR	N		6	14	31.4	0.00023
C	Q13561	Dynactin subunit 2	44231.4	HUMAN	4	405.26	2	0.067	K	GLDFSDR	I		66	72	21.4	0.016
C	Q13561	Dynactin subunit 2	44231.4	HUMAN	4	576.69	2	-0.13	K	QQLVASHLEK	L		147	156	20.5	0.0025
C	Q13561	Dynactin subunit 2	44231.4	HUMAN	4	516.28	2	-0.01	R	LTELETAVR	C		231	239	37.8	0.00075
C	P21333	Filamin-A	280741	HUMAN	4	715.44	2	0.077	K	AFGPGLQGGSAGSPAR	F		1072	1087	18.9	0.017
C	P21333	Filamin-A	280741	HUMAN	4	645.63	2	-0.2	K	YGGQPVPNFPSK	L		1235	1246	23.8	0.00023
C	P21333	Filamin-A	280741	HUMAN	4	882.58	2	0.15	R	VANPSGNLTETYVQDR	G		1297	1312	34.8	8.2e-07
C	P21333	Filamin-A	280741	HUMAN	4	609.16	2	-0.13	K	CSGPGLSPGMVR	A		1453	1464	21.5	0.0023
C	O00233	26S proteasome non-ATPase regulatory subunit 9	24682	HUMAN	4	583.98	2	0.19	K	ANYDVLESQK	G		39	48	34.9	8.5e-05
C	O00233	26S proteasome non-ATPase regulatory subunit 9	24682	HUMAN	4	547.95	2	0.17	R	SDVDLYQVR	T		65	73	33.3	0.0005
C	O00233	26S proteasome non-ATPase regulatory subunit 9	24682	HUMAN	4	464.87	3	0.3	R	HNIICLQNDHK	A		77	87	26	0.0015
C	O00233	26S proteasome non-ATPase regulatory subunit 9	24682	HUMAN	4	477.65	3	0.062	K	QVEEALHQLHAR	D		92	103	25.5	0.00091
C	P62633	Cellular nucleic acid-binding protein	19462.9	HUMAN	4	888.41	2	0.085	K	DCDLQEDACYNCGR	G		66	79	35.2	2.4e-05
C	P62633	Cellular nucleic acid-binding protein	19462.9	HUMAN	4	495.97	3	0.09	K	CYSCGEFGHIQK	D		119	130	24	0.013
C	P62633	Cellular nucleic acid-binding protein	19462.9	HUMAN	4	478.65	3	0.43	R	CGETGHVAINCSK	T		140	152	30.7	3.1e-05
C	P62633	Cellular nucleic acid-binding protein	19462.9	HUMAN	4	894.4	1	0.013	R	ECTIEATA	-		170	177	17.4	0.02
C	Q9BUA3	Uncharacterized protein C11orf84	41037.1	HUMAN	4	707.87	3	0.2	K	TPPPRPSPLEAGSDGCEEPK	Q		49	68	31.9	4.7e-05
C	Q9BUA3	Uncharacterized protein C11orf84	41037.1	HUMAN	4	640.53	2	0.23	R	ALCMVCGAEIR	A		89	99	36.7	0.00011
C	Q9BUA3	Uncharacterized protein C11orf84	41037.1	HUMAN	4	400.52	3	0.31	K	DREVAEGGLPR	A		295	305	19.6	0.045
C	Q9BUA3	Uncharacterized protein C11orf84	41037.1	HUMAN	4	464.51	2	0.26	R	EVAEGGLPR	A		297	305	23.3	0.046
C	P49411	Elongation factor Tu, mitochondrial	49542	HUMAN	4	460.38	2	0.1	K	TTLTAAITK	I		71	79	27.6	0.0033
C	P49411	Elongation factor Tu, mitochondrial	49542	HUMAN	4	682.91	2	0.11	K	YEEIDNAPEER	A		92	102	31.6	8.9e-07
C	P49411	Elongation factor Tu, mitochondrial	49542	HUMAN	4	837.72	2	0.29	R	GITINAAHVEYSTAAR	H		105	120	23.7	5.5e-05
C	P49411	Elongation factor Tu, mitochondrial	49542	HUMAN	4	593.13	2	-0.18	R	AEAGDNLGALVR	G		316	327	28.2	0.0011
C	Q9BWJ5	Splicing factor 3B subunit 5	10135.5	HUMAN	4	666.75	3	0.077	-	MTDRYTIHSQLEHLQSK	Y	Met-loss+Acetyl@1	1	17	26.6	0.00063
C	Q9BWJ5	Splicing factor 3B subunit 5	10135.5	HUMAN	4	528.57	3	-0.041	R	YTIHSQLEHLQSK	Y		5	17	21.8	0.0021
C	Q9BWJ5	Splicing factor 3B subunit 5	10135.5	HUMAN	4	850.05	2	0.17	K	MLQPCGPPADKPEEN	-	Oxidation@1	72	86	25.3	0.0053
C	Q9BWJ5	Splicing factor 3B subunit 5	10135.5	HUMAN	4	842.1	2	0.22	K	MLQPCGPPADKPEEN	-		72	86	34.8	7.7e-05
C	Q99747	Gamma-soluble NSF attachment protein	34746.6	HUMAN	4	375.38	3	0.17	K	INEGLEHLAK	A		6	15	20.8	0.015
C	Q99747	Gamma-soluble NSF attachment protein	34746.6	HUMAN	4	540.03	3	0.45	K	WKPDYDSAASEYGK	A		27	40	27.3	0.00064
C	Q99747	Gamma-soluble NSF attachment protein	34746.6	HUMAN	4	571.58	2	0.31	K	AYEQAGMMLK	E		77	86	33.7	9.6e-05
C	Q99747	Gamma-soluble NSF attachment protein	34746.6	HUMAN	4	561.4	2	0.1	R	FDEAALSIQK	E		170	179	31.1	0.0001
C	P31040	Succinate dehydrogenase [ubiquinone] flavoprotein subunit, mitochondrial	72692.2	HUMAN	4	665.64	2	0.3	R	GEGGILINSQGER	F		313	325	22.7	0.014
C	P31040	Succinate dehydrogenase [ubiquinone] flavoprotein subunit, mitochondrial	72692.2	HUMAN	4	580.58	2	-0.21	K	SMQNHAAVFR	V		518	527	15.9	0.0018
C	P31040	Succinate dehydrogenase [ubiquinone] flavoprotein subunit, mitochondrial	72692.2	HUMAN	4	567.54	2	0.26	R	VGSVLQEGCGK	I		528	538	35.3	2.9e-05
C	P31040	Succinate dehydrogenase [ubiquinone] flavoprotein subunit, mitochondrial	72692.2	HUMAN	4	604.99	3	0.36	R	IDEYDYSKPIQGQQK	K		601	615	21.4	0.0072
C	Q96E09	Protein FAM122A	30529.3	HUMAN	4	580.41	2	0.059	R	HGLLLPASPVR	M		69	79	20.3	0.0016
C	Q96E09	Protein FAM122A	30529.3	HUMAN	4	602.62	2	-0.16	K	QEEGMDLINR	E		90	99	22.5	0.0031
C	Q96E09	Protein FAM122A	30529.3	HUMAN	4	722.01	2	0.19	R	KCEMETEYQPK	R		205	215	34.9	0.00012
C	Q96E09	Protein FAM122A	30529.3	HUMAN	4	657.35	2	-0.42	K	CEMETEYQPK	R		206	215	18.4	0.019
C	Q9NZ63	Uncharacterized protein C9orf78	33688.3	HUMAN	4	666.14	3	0.2	R	RGDSESEEDEQDSEEVR	L		12	28	32.2	0.00021
C	Q9NZ63	Uncharacterized protein C9orf78	33688.3	HUMAN	4	616.58	2	0.23	K	IKNIISTEDAK	A		184	194	31.8	0.00014
C	Q9NZ63	Uncharacterized protein C9orf78	33688.3	HUMAN	4	495.96	2	0.2	K	NIISTEDAK	A		186	194	20.2	0.0076
C	Q9NZ63	Uncharacterized protein C9orf78	33688.3	HUMAN	4	603.47	3	0.17	R	VGDTEKPEPERSPPNR	K		250	265	21.4	0.01
C	P49736	DNA replication licensing factor MCM2	101897	HUMAN	4	864.29	2	-0.091	-	MAESSESFTMASSPAQR	R	Met-loss+Acetyl@1	1	17	17.4	0.036
C	P49736	DNA replication licensing factor MCM2	101897	HUMAN	4	517.09	2	0.34	R	EWVSMAGPR	L		184	192	17	0.031
C	P49736	DNA replication licensing factor MCM2	101897	HUMAN	4	637.62	2	-0.21	K	VAVGELTDEDVK	M		451	462	23.5	0.00033
C	P49736	DNA replication licensing factor MCM2	101897	HUMAN	4	650.63	2	0.28	R	CTVIAAANPIGGR	Y		624	636	33.2	9e-05
C	P53999	Activated RNA polymerase II transcriptional coactivator p15	14395.5	HUMAN	4	567.16	3	-0.1	K	QSSSSRDDNMFQIGK	M		54	68	23.9	0.0045
C	P53999	Activated RNA polymerase II transcriptional coactivator p15	14395.5	HUMAN	4	542.54	2	0.3	R	DDNMFQIGK	M	Oxidation@4	60	68	15.7	0.034
C	P53999	Activated RNA polymerase II transcriptional coactivator p15	14395.5	HUMAN	4	534.38	2	0.14	R	DDNMFQIGK	M		60	68	26.9	0.0003
C	P53999	Activated RNA polymerase II transcriptional coactivator p15	14395.5	HUMAN	4	630.98	2	0.17	K	EQISDIDDAVR	K		115	125	32.9	0.00041
C	Q9GZU8	Protein FAM192A	28912.4	HUMAN	4	598.03	2	0.24	R	FVSEAELDER	R		15	24	30.5	8.3e-05
C	Q9GZU8	Protein FAM192A	28912.4	HUMAN	4	749.01	3	0.33	K	VRKPEDPEECPEEVYDPR	S		35	52	27.1	5.3e-05
C	Q9GZU8	Protein FAM192A	28912.4	HUMAN	4	695.53	3	0.21	R	LKPDPEPDDKNQEPSSCK	S		171	188	21.8	0.0019
C	Q9GZU8	Protein FAM192A	28912.4	HUMAN	4	411.14	2	-0.11	K	IVSSIFR	T		240	246	23.1	0.047
C	P23246	Splicing factor, proline- and glutamine-rich	76150	HUMAN	4	381.89	3	0.0095	R	FATHAAALSVR	N		366	376	20.1	0.022
C	P23246	Splicing factor, proline- and glutamine-rich	76150	HUMAN	4	443.91	2	0.16	R	AVVIVDDR	G		400	407	21.4	0.046
C	P23246	Splicing factor, proline- and glutamine-rich	76150	HUMAN	4	623.56	2	0.21	K	GIVEFASKPAAR	K		414	425	16	0.033
C	P23246	Splicing factor, proline- and glutamine-rich	76150	HUMAN	4	671.59	2	0.25	R	FGQGGAGPVGGQGPR	G		667	681	33	1.1e-05
C	O43491	Band 4.1-like protein 2	112589	HUMAN	4	674.53	3	0.52	R	VSRSLDGAPIGVMDQSLMK	D	Oxidation@13|18	547	565	17.4	0.039
C	O43491	Band 4.1-like protein 2	112589	HUMAN	4	532.55	2	-0.22	R	VEGDNIYVR	H		617	625	22.7	0.015
C	O43491	Band 4.1-like protein 2	112589	HUMAN	4	599.53	2	-0.28	K	EISPGSGPGEIR	K		713	724	19.4	0.0081
C	O43491	Band 4.1-like protein 2	112589	HUMAN	4	669.53	2	0.21	K	TEMVTISDASQR	T		875	886	32.4	2.7e-05
C	Q9NRY5	Protein FAM114A2	55468.7	HUMAN	4	557.05	2	0.23	K	VLPIQDNVSK	D		66	75	21.6	0.0051
C	Q9NRY5	Protein FAM114A2	55468.7	HUMAN	4	768.58	2	0.2	K	TMDVIAEGDPGFKR	T		184	197	28.5	0.00019
C	Q9NRY5	Protein FAM114A2	55468.7	HUMAN	4	501.41	2	0.12	R	NATLSQVLR	E		205	213	27	0.017
C	Q9NRY5	Protein FAM114A2	55468.7	HUMAN	4	664.64	2	0.31	K	EFTTCLTTAGVK	E		434	445	29.2	9.5e-06
C	O75347	Tubulin-specific chaperone A	12854.9	HUMAN	4	481.48	3	0.59	K	MRAEDGENYDIK	K		40	51	21	0.026
C	O75347	Tubulin-specific chaperone A	12854.9	HUMAN	4	577.49	2	0.24	R	AEDGENYDIK	K		42	51	22.7	0.009
C	O75347	Tubulin-specific chaperone A	12854.9	HUMAN	4	537.5	2	0.22	K	QAEILQESR	M		53	61	31	0.0019
C	O75347	Tubulin-specific chaperone A	12854.9	HUMAN	4	450.11	3	0.19	R	RLEAAYLDLQR	I		70	80	32.5	0.0036
C	P13797	Plastin-3	70811.6	HUMAN	4	511.51	2	0.24	K	INNFSADIK	D		289	297	22.3	0.002
C	P13797	Plastin-3	70811.6	HUMAN	4	560.56	2	-0.21	R	AESMLQQADK	L		337	346	30.7	0.0029
C	P13797	Plastin-3	70811.6	HUMAN	4	358.11	3	0.23	R	IKVPVDWSK	V		436	444	19.6	0.021
C	P13797	Plastin-3	70811.6	HUMAN	4	399.41	2	0.21	K	YAVSMAR	R		588	594	22.7	0.00046
C	P16930	Fumarylacetoacetase	46374.8	HUMAN	4	549.57	2	-0.25	K	HLFTGPVLSK	H		48	57	21.7	0.00034
C	P16930	Fumarylacetoacetase	46374.8	HUMAN	4	586.64	2	-0.2	R	ASSVVVSGTPIR	R		163	174	28.5	0.00053
C	P16930	Fumarylacetoacetase	46374.8	HUMAN	4	627.02	2	0.23	K	GEGMSQAATICK	S		305	316	22.3	0.00035
C	P16930	Fumarylacetoacetase	46374.8	HUMAN	4	469.6	2	0.37	R	IGFGQCAGK	V		403	411	23.1	0.0062
C	Q99961	Endophilin-A2	41490.3	HUMAN	4	429.86	2	0.1	K	AVTEVLAR	T		46	53	29.6	0.025
C	Q99961	Endophilin-A2	41490.3	HUMAN	4	695.15	2	0.29	R	TIEYLQPNPASR	A		54	65	23.9	0.00012
C	Q99961	Endophilin-A2	41490.3	HUMAN	4	395.77	3	0.22	R	QGKIPDEELR	Q		175	184	19.5	0.038
C	Q99961	Endophilin-A2	41490.3	HUMAN	4	630.47	2	0.18	R	SMPPLDQPSCK	A		302	312	18.2	0.0039
C	P25705	ATP synthase subunit alpha, mitochondrial	59751.1	HUMAN	4	500.61	2	-0.18	R	VLSIGDGIAR	V		74	83	24.1	0.027
C	P25705	ATP synthase subunit alpha, mitochondrial	59751.1	HUMAN	4	362.38	2	0.15	K	APGIIPR	I		176	182	24.8	0.00069
C	P25705	ATP synthase subunit alpha, mitochondrial	59751.1	HUMAN	4	513.72	2	-0.081	K	AVDSLVPIGR	G		195	204	28.5	0.00022
C	P25705	ATP synthase subunit alpha, mitochondrial	59751.1	HUMAN	4	446.6	2	-0.15	K	LELAQYR	E		435	441	22.7	0.04
C	P51610	Host cell factor 1	208734	HUMAN	4	483.67	2	-0.13	K	GPLPAGTILK	L		714	723	17.5	0.0049
C	P51610	Host cell factor 1	208734	HUMAN	4	543.61	2	-0.18	R	ACAAGTPAVIR	I		1138	1148	26.2	0.0046
C	P51610	Host cell factor 1	208734	HUMAN	4	701.64	2	-0.24	R	ISVATGALEAAQGSK	S		1149	1163	27.4	0.00031
C	P51610	Host cell factor 1	208734	HUMAN	4	474.57	2	-0.18	K	GYGPATQVR	W		1990	1998	26.9	0.0033
C	Q15075	Early endosome antigen 1	162467	HUMAN	4	618.83	3	0.19	K	QQHQEQQALQQSTTAK	L		488	503	22.9	0.018
C	Q15075	Early endosome antigen 1	162467	HUMAN	4	565.57	3	-0.038	K	QAQENLHDQVQEQK	A		593	606	20.3	0.021
C	Q15075	Early endosome antigen 1	162467	HUMAN	4	564.66	2	-0.16	K	QIEALQGELK	I		974	983	22.9	0.0066
C	Q15075	Early endosome antigen 1	162467	HUMAN	4	557.44	2	0.17	K	QLQSDFYGR	E		1030	1038	16.3	0.035
C	O00264	Membrane-associated progesterone receptor component 1	21671.3	HUMAN	3	802.4	3	0.35	K	IVRGDQPAASGDSDDDEPPPLPR	L		45	67	50.6	4.7e-08
C	O00264	Membrane-associated progesterone receptor component 1	21671.3	HUMAN	3	1018.97	2	0.52	R	GDQPAASGDSDDDEPPPLPR	L		48	67	56.2	7.2e-12
C	O00264	Membrane-associated progesterone receptor component 1	21671.3	HUMAN	3	766.25	3	0.25	K	EGEEPTVYSDEEEPKDESAR	K		173	192	26.1	0.00026
C	Q9NZT2	Opioid growth factor receptor	73325.3	HUMAN	3	832.4	2	0.086	R	DADAGDEDEESEEPR	A		35	49	57	2.8e-08
C	Q9NZT2	Opioid growth factor receptor	73325.3	HUMAN	3	709.17	3	0.18	R	KVEEEGSPGDPDHEASTQGR	T		309	328	29	2.8e-05
C	Q9NZT2	Opioid growth factor receptor	73325.3	HUMAN	3	853.05	2	0.15	K	AGEAAELQDAEVESSAK	S		657	673	51.4	2.3e-08
C	P05387	60S acidic ribosomal protein P2	11665	HUMAN	3	709.53	2	0.19	K	ILDSVGIEADDDR	L		26	38	44.4	7.7e-08
C	P05387	60S acidic ribosomal protein P2	11665	HUMAN	3	887.11	2	0.16	K	ILDSVGIEADDDRLNK	V		26	41	51.7	1.5e-08
C	P05387	60S acidic ribosomal protein P2	11665	HUMAN	3	968.39	3	0.21	K	LASVPAGGAVAVSAAPGSAAPAAGSAPAAAEEKK	D		62	95	34.2	4.3e-07
C	O94992	Protein HEXIM1	40623.8	HUMAN	3	892.58	2	0.16	K	LGAPAAGGEEEWGQQQR	Q		130	146	51.7	1.7e-09
C	O94992	Protein HEXIM1	40623.8	HUMAN	3	523.7	2	-0.025	R	DFSETYER	Y		266	273	25.8	0.0018
C	O94992	Protein HEXIM1	40623.8	HUMAN	3	669.5	2	0.19	R	YHTESLQNMSK	Q		274	284	35.8	4.4e-06
C	P00492	Hypoxanthine-guanine phosphoribosyltransferase	24579.6	HUMAN	3	815.04	2	0.16	R	LKSYCNDQSTGDIK	V		102	115	48.9	4.6e-07
C	P00492	Hypoxanthine-guanine phosphoribosyltransferase	24579.6	HUMAN	3	694.53	2	0.24	K	SYCNDQSTGDIK	V		104	115	42.7	5.8e-07
C	P00492	Hypoxanthine-guanine phosphoribosyltransferase	24579.6	HUMAN	3	736.54	2	0.18	R	DLNHVCVISETGK	A		201	213	36.9	5e-07
C	Q96IZ0	PRKC apoptosis WT1 regulator protein	36567.8	HUMAN	3	692.5	2	0.18	K	STTSVSEEDVSSR	Y		228	240	35.6	9.6e-06
C	Q96IZ0	PRKC apoptosis WT1 regulator protein	36567.8	HUMAN	3	804.58	2	0.17	R	DANVSGTLVSSSTLEK	K		255	270	47.4	1.7e-08
C	Q96IZ0	PRKC apoptosis WT1 regulator protein	36567.8	HUMAN	3	661.47	2	0.14	R	LMQDKEEMIGK	L		292	302	38.8	0.00013
C	P04632	Calpain small subunit 1	28316	HUMAN	3	889.66	2	0.26	R	THYSNIEANESEEVR	Q		85	99	36.1	1.1e-05
C	P04632	Calpain small subunit 1	28316	HUMAN	3	571.43	2	0.18	K	TDGFGIDTCR	S		136	145	31.9	9.9e-06
C	P04632	Calpain small subunit 1	28316	HUMAN	3	671.58	2	0.28	R	SMVAVMDSDTTGK	L		146	158	44.9	3.2e-09
C	Q96EI5	Transcription elongation factor A protein-like 4	24647.5	HUMAN	3	764.51	2	0.17	K	LYSENEGMASNQGK	M		4	17	47.6	1.4e-08
C	Q96EI5	Transcription elongation factor A protein-like 4	24647.5	HUMAN	3	902.75	3	0.34	K	MENEEQPQDERKPEVTCTLEDK	K		18	39	22.5	0.013
C	Q96EI5	Transcription elongation factor A protein-like 4	24647.5	HUMAN	3	748.18	3	0.16	R	EGKPEIEGKPESEGEPGSETR	A		91	111	34.1	1e-05
C	P06733	Alpha-enolase	47169.4	HUMAN	3	572.55	2	0.24	R	IGAEVYHNLK	N		184	193	39.6	0.00072
C	P06733	Alpha-enolase	47169.4	HUMAN	3	817.57	2	0.16	K	VNQIGSVTESLQACK	L		344	358	47.1	1.2e-09
C	P06733	Alpha-enolase	47169.4	HUMAN	3	509.46	3	0.2	K	LAQANGWGVMVSHR	S		359	372	21.7	0.0081
C	P04406	Glyceraldehyde-3-phosphate dehydrogenase	36053.5	HUMAN	3	917.68	2	0.22	K	IISNASCTTNCLAPLAK	V		146	162	45.6	4.2e-08
C	P04406	Glyceraldehyde-3-phosphate dehydrogenase	36053.5	HUMAN	3	398.3	2	0.087	K	LTGMAFR	V		228	234	21.4	0.01
C	P04406	Glyceraldehyde-3-phosphate dehydrogenase	36053.5	HUMAN	3	665.26	2	-0.57	R	VVDLMAHMASKE	-		324	335	29.5	2.5e-06
C	O95400	CD2 antigen cytoplasmic tail-binding protein 2	37646.8	HUMAN	3	635.04	2	0.21	K	LVDPVAGSGGPGSR	F		27	40	46.6	1.3e-06
C	O95400	CD2 antigen cytoplasmic tail-binding protein 2	37646.8	HUMAN	3	580.66	2	-0.15	R	LSGLADQMVAR	G		202	212	39.7	0.00024
C	O95400	CD2 antigen cytoplasmic tail-binding protein 2	37646.8	HUMAN	3	568.95	2	0.16	R	GNLGVYQETR	E		213	222	25.7	3.7e-05
C	Q04837	Single-stranded DNA-binding protein, mitochondrial	17259.8	HUMAN	3	806.6	2	0.22	R	SGDSEVYQLGDVSQK	T		67	81	47.3	9.7e-08
C	Q04837	Single-stranded DNA-binding protein, mitochondrial	17259.8	HUMAN	3	493.45	2	0.2	R	DVAYQYVK	K		96	103	22.7	0.013
C	Q04837	Single-stranded DNA-binding protein, mitochondrial	17259.8	HUMAN	3	808.65	2	-0.22	K	IDYGEYMDKNNVR	R		114	126	24.9	6.5e-05
C	Q9NQP4	Prefoldin subunit 4	15314.4	HUMAN	3	597.72	3	-0.58	K	KAAAEDVNVTFEDQQK	I		7	22	23.8	0.0011
C	Q9NQP4	Prefoldin subunit 4	15314.4	HUMAN	3	833.11	2	0.22	K	AAAEDVNVTFEDQQK	I		8	22	44.3	9.9e-08
C	Q9NQP4	Prefoldin subunit 4	15314.4	HUMAN	3	665.97	2	0.093	R	ITELKEEIEVK	K		33	43	38.6	4.4e-05
C	O43665	Regulator of G-protein signaling 10	20235.9	HUMAN	3	631.38	2	0.07	K	ASSQVNVEGQSR	L		94	105	17.3	0.0088
C	O43665	Regulator of G-protein signaling 10	20235.9	HUMAN	3	888.65	2	0.26	R	TEEEEEDLPDAQTAAK	R		150	165	49.2	3.9e-06
C	O43665	Regulator of G-protein signaling 10	20235.9	HUMAN	3	644.6	3	-0.032	R	TEEEEEDLPDAQTAAKR	A		150	166	23.4	0.0022
C	Q9NX70	Mediator of RNA polymerase II transcription subunit 29	21073.1	HUMAN	3	921.27	2	0.29	K	VAAQNLIQNTNIDNGQK	S		77	93	40.6	5.2e-07
C	Q9NX70	Mediator of RNA polymerase II transcription subunit 29	21073.1	HUMAN	3	803.56	2	0.21	R	LAHECLSQSCDSAK	H		122	135	40.7	1.1e-06
C	Q9NX70	Mediator of RNA polymerase II transcription subunit 29	21073.1	HUMAN	3	685.5	2	-0.34	K	DIHTALLDCANK	V		173	184	24.1	0.00025
C	Q13162	Peroxiredoxin-4	30540.2	HUMAN	3	815.22	3	0.19	R	TREEECHFYAGGQVYPGEASR	V		46	66	39.7	7.8e-07
C	Q13162	Peroxiredoxin-4	30540.2	HUMAN	3	646.96	2	0.11	R	VSVADHSLHLSK	A		67	78	39.8	2.4e-06
C	Q13162	Peroxiredoxin-4	30540.2	HUMAN	3	607.13	2	0.31	R	LVQAFQYTDK	H		231	240	40.9	0.00029
C	P50990	T-complex protein 1 subunit theta	59621.1	HUMAN	3	689.93	2	0.092	K	ETEGDVTSVKDAK	I		226	238	25.1	0.00044
C	P50990	T-complex protein 1 subunit theta	59621.1	HUMAN	3	687.12	2	0.24	K	AIADTGANVVVTGGK	V		282	296	44.8	5.4e-07
C	P50990	T-complex protein 1 subunit theta	59621.1	HUMAN	3	565.1	2	0.26	K	LATNAAVTVLR	V		510	520	24.9	0.0031
C	P63208	S-phase kinase-associated protein 1	18658.2	HUMAN	3	453.45	2	0.21	K	GLLDVTCK	T		114	121	33.4	0.00015
C	P63208	S-phase kinase-associated protein 1	18658.2	HUMAN	3	734.02	2	0.2	K	NDFTEEEEAQVR	K		143	154	42.4	6.5e-06
C	P63208	S-phase kinase-associated protein 1	18658.2	HUMAN	3	798.07	2	0.2	K	NDFTEEEEAQVRK	E		143	155	29.3	3.6e-05
C	O43175	D-3-phosphoglycerate dehydrogenase	56651	HUMAN	3	745.14	2	0.27	R	AGTGVDNVDLEAATR	K		76	90	44.1	1.8e-07
C	O43175	D-3-phosphoglycerate dehydrogenase	56651	HUMAN	3	683.6	3	0.25	R	ALVDHENVISCPHLGASTK	E		271	289	19.4	0.0076
C	O43175	D-3-phosphoglycerate dehydrogenase	56651	HUMAN	3	536.49	2	0.2	K	QADVNLVNAK	L		385	394	30.6	0.0006
C	Q9UKV3	Apoptotic chromatin condensation inducer in the nucleus	151863	HUMAN	3	682.21	2	0.38	K	EFKEEGEEIPR	V		303	313	18.5	0.013
C	Q9UKV3	Apoptotic chromatin condensation inducer in the nucleus	151863	HUMAN	3	587.16	3	-0.14	K	GITEECLKQPSLEQK	E		541	555	22	0.04
C	Q9UKV3	Apoptotic chromatin condensation inducer in the nucleus	151863	HUMAN	3	750.14	2	0.29	K	GVPAGNSDTEGGQPGR	K		832	847	42.9	1.4e-09
C	Q96GX9	Methylthioribulose-1-phosphate dehydratase	27125.5	HUMAN	3	757.56	2	0.17	K	HGDEIYIAPSGVQK	E		52	65	43.4	1.4e-07
C	Q96GX9	Methylthioribulose-1-phosphate dehydratase	27125.5	HUMAN	3	660.63	3	-0.00059	R	MAHAMNEYPDSCAVLVR	R	Oxidation@1|5	177	193	20.7	0.022
C	Q96GX9	Methylthioribulose-1-phosphate dehydratase	27125.5	HUMAN	3	982.64	2	0.2	R	MAHAMNEYPDSCAVLVR	R		177	193	22.6	0.0014
C	P22314	Ubiquitin-like modifier-activating enzyme 1	117850	HUMAN	3	723.55	2	0.21	K	DNPGVVTCLDEAR	H		227	239	43.1	2.1e-07
C	P22314	Ubiquitin-like modifier-activating enzyme 1	117850	HUMAN	3	625.68	2	-0.11	R	AENYDIPSADR	H		870	880	24.7	0.0012
C	P22314	Ubiquitin-like modifier-activating enzyme 1	117850	HUMAN	3	645.39	2	0.56	R	LDQPMTEIVSR	V		1011	1021	17.2	0.035
C	P60900	Proteasome subunit alpha type-6	27399.7	HUMAN	3	578.71	2	-0.099	R	HITIFSPEGR	L		12	21	28.5	2e-05
C	P60900	Proteasome subunit alpha type-6	27399.7	HUMAN	3	643.58	2	0.22	K	AINQGGLTSVAVR	G		31	43	41	9.9e-06
C	P60900	Proteasome subunit alpha type-6	27399.7	HUMAN	3	585.56	2	0.27	K	QTESTSFLEK	K		172	181	21.4	0.001
C	Q92841	Probable ATP-dependent RNA helicase DDX17	80273.1	HUMAN	3	527.46	2	0.2	K	STCIYGGAPK	G		275	284	17.9	0.0035
C	Q92841	Probable ATP-dependent RNA helicase DDX17	80273.1	HUMAN	3	663.66	2	0.3	K	VLEEANQAINPK	L		536	547	28.2	0.0017
C	Q92841	Probable ATP-dependent RNA helicase DDX17	80273.1	HUMAN	3	728.61	2	0.27	R	SSQSSSQQFSGIGR	S		671	684	42.9	1.2e-06
C	Q9H1E3	Nuclear ubiquitous casein and cyclin-dependent kinase substrate 1	27296.6	HUMAN	3	789.85	3	0.51	R	KVVDYSQFQESDDADEDYGR	D		9	28	36.3	1.8e-07
C	Q9H1E3	Nuclear ubiquitous casein and cyclin-dependent kinase substrate 1	27296.6	HUMAN	3	974.38	3	0.3	K	VVDYSQFQESDDADEDYGRDSGPPTK	K		10	35	33.3	5.2e-06
C	Q9H1E3	Nuclear ubiquitous casein and cyclin-dependent kinase substrate 1	27296.6	HUMAN	3	571.09	2	0.24	R	LKATVTPSPVK	G		174	184	28.6	0.00055
C	Q8WW12	PEST proteolytic signal-containing nuclear protein	18925	HUMAN	3	794.22	2	0.32	R	SAEEEAADLPTKPTK	I		53	67	31.1	1.1e-05
C	Q8WW12	PEST proteolytic signal-containing nuclear protein	18925	HUMAN	3	478.48	2	0.2	K	ETVPTLAPK	T		97	105	24	0.0012
C	Q8WW12	PEST proteolytic signal-containing nuclear protein	18925	HUMAN	3	668.5	2	0.19	R	DTPTSAGPNSFNK	G		138	150	38	1.1e-06
C	P30085	UMP-CMP kinase	22222.5	HUMAN	3	761.46	2	0.58	R	KNPDSQYGELIEK	Y		43	55	40.4	0.00056
C	P30085	UMP-CMP kinase	22222.5	HUMAN	3	669.55	2	0.26	R	EMDQTMAANAQK	N		75	86	30.4	3.2e-05
C	P30085	UMP-CMP kinase	22222.5	HUMAN	3	608.72	2	-0.069	R	NQDNLQGWNK	T		97	106	34.8	0.00025
C	O75381	Peroxisomal membrane protein PEX14	41236.9	HUMAN	3	471.53	2	0.24	R	EPLIATAVK	F		26	34	25.4	0.0033
C	O75381	Peroxisomal membrane protein PEX14	41236.9	HUMAN	3	647.29	2	-0.072	K	IQELAHELAAAK	A		184	195	41.9	8.4e-06
C	O75381	Peroxisomal membrane protein PEX14	41236.9	HUMAN	3	637.6	2	0.3	R	GGDGQINEQVEK	L		352	363	24.2	0.0086
C	P10636	Microtubule-associated protein tau	78928.2	HUMAN	3	697.56	2	0.24	R	SGYSSPGSPGTPGSR	S		512	526	37.5	1.8e-07
C	P10636	Microtubule-associated protein tau	78928.2	HUMAN	3	658.96	3	0.29	K	CGSLGNIHHKPGGGQVEVK	S		639	657	25.7	0.00083
C	P10636	Microtubule-associated protein tau	78928.2	HUMAN	3	527.03	3	0.084	K	IGSLDNITHVPGGGNK	K		671	686	23.6	0.0016
C	Q96CP2	FLYWCH family member 2	14563.6	HUMAN	3	763.54	2	0.17	-	MPLPEPSEQEGESVK	A	Met-loss@1	1	15	40.5	7.1e-08
C	Q96CP2	FLYWCH family member 2	14563.6	HUMAN	3	645.07	3	0.39	K	ASQEPSPKPGTEVIPAAPR	K		16	34	19.1	0.028
C	Q96CP2	FLYWCH family member 2	14563.6	HUMAN	3	423.07	2	0.29	K	LVLLTASK	D		42	49	25	0.038
C	Q12841	Follistatin-related protein 1	34985.9	HUMAN	3	612.91	2	0.13	K	ICANVFCGAGR	E		30	40	22.9	0.0014
C	Q12841	Follistatin-related protein 1	34985.9	HUMAN	3	617.69	2	-0.09	K	IQVDYDGHCK	E		90	99	21.9	0.0012
C	Q12841	Follistatin-related protein 1	34985.9	HUMAN	3	690.69	2	-0.12	K	GAQTQTEEEMTR	Y		274	285	37.9	2.9e-06
C	P10599	Thioredoxin	11737.6	HUMAN	3	740.58	2	0.19	K	MIKPFFHSLSEK	Y	Oxidation@1	37	48	30.2	0.0015
C	P10599	Thioredoxin	11737.6	HUMAN	3	732.67	2	0.28	K	MIKPFFHSLSEK	Y		37	48	39.1	9.5e-06
C	P10599	Thioredoxin	11737.6	HUMAN	3	454.93	2	0.2	K	VGEFSGANK	E		86	94	20.9	0.0036
C	Q9NR46	Endophilin-B2	43974.3	HUMAN	3	727.15	2	0.26	R	QTEVLLQPNPSAR	V		59	71	37.3	1.5e-05
C	Q9NR46	Endophilin-B2	43974.3	HUMAN	3	529.03	2	0.26	R	VEEFLYEK	L		72	79	26.9	0.003
C	Q9NR46	Endophilin-B2	43974.3	HUMAN	3	720.6	2	-0.21	K	SQTTYYAQCYR	H		259	269	28.2	7.9e-05
C	P33316	Deoxyuridine 5'-triphosphate nucleotidohydrolase, mitochondrial	26563.5	HUMAN	3	434.37	3	0.14	R	ARPAEVGGMQLR	F	Oxidation@9	104	115	24.1	0.0031
C	P33316	Deoxyuridine 5'-triphosphate nucleotidohydrolase, mitochondrial	26563.5	HUMAN	3	643	2	0.15	R	ARPAEVGGMQLR	F		104	115	39.5	2.6e-05
C	P33316	Deoxyuridine 5'-triphosphate nucleotidohydrolase, mitochondrial	26563.5	HUMAN	3	501.98	2	0.21	R	IAQLICER	I		217	224	32.6	0.0026
C	P36954	DNA-directed RNA polymerase II subunit RPB9	14523.4	HUMAN	3	802.44	2	0.1	R	FCQECNNMLYPK	E		16	27	37.8	1.5e-06
C	P36954	DNA-directed RNA polymerase II subunit RPB9	14523.4	HUMAN	3	454.93	2	0.18	R	ILLYACR	N		34	40	22.9	0.012
C	P36954	DNA-directed RNA polymerase II subunit RPB9	14523.4	HUMAN	3	639.66	2	-0.15	K	EAVFFQSHSAR	A		93	103	21.6	0.0022
C	P42167	Lamina-associated polypeptide 2, isoforms beta/gamma	50670.6	HUMAN	3	647.36	3	0.33	K	LKSELVANNVTLPAGEQR	K		16	33	25.5	0.0012
C	P42167	Lamina-associated polypeptide 2, isoforms beta/gamma	50670.6	HUMAN	3	824.59	2	0.18	R	SSTPLPTISSSAENTR	Q		158	173	37.7	2.6e-06
C	P42167	Lamina-associated polypeptide 2, isoforms beta/gamma	50670.6	HUMAN	3	456.89	2	0.12	K	GGPLQALTR	E		240	248	23.7	0.011
C	Q02790	Peptidyl-prolyl cis-trans isomerase FKBP4	51805	HUMAN	3	720.25	2	0.4	K	LQAFSAAIESCNK	A		332	344	36.1	4.1e-06
C	Q02790	Peptidyl-prolyl cis-trans isomerase FKBP4	51805	HUMAN	3	544.54	2	-0.27	K	VLQLYPNNK	A		379	387	22.3	0.025
C	Q02790	Peptidyl-prolyl cis-trans isomerase FKBP4	51805	HUMAN	3	697.62	3	0.32	K	AEASSGDHPTDTEMKEEQK	S		427	445	31.7	1.9e-05
C	P13489	Ribonuclease inhibitor	49974	HUMAN	3	575.47	2	0.21	R	LDDCGLTEAR	C		35	44	36.9	0.00021
C	P13489	Ribonuclease inhibitor	49974	HUMAN	3	816.1	2	0.19	K	ELTVSNNDINEAGVR	V		174	188	33.1	1.8e-05
C	P13489	Ribonuclease inhibitor	49974	HUMAN	3	699.6	2	0.31	K	LESCGVTSDNCR	D		206	217	19.9	0.0026
C	P28072	Proteasome subunit beta type-6	25358	HUMAN	3	647.65	2	-0.21	R	VTDKLTPIHDR	I		64	74	25.9	0.0016
C	P28072	Proteasome subunit beta type-6	25358	HUMAN	3	558.5	2	0.19	R	LAAIAESGVER	Q		210	220	38.3	4e-05
C	P28072	Proteasome subunit beta type-6	25358	HUMAN	3	556.07	2	0.24	R	QVLLGDQIPK	F		221	230	28.2	0.0024
C	Q9H3K6	BolA-like protein 2	10116.6	HUMAN	3	935.6	2	0.16	R	DLEAEHVEVEDTTLNR	C		15	30	39.1	4e-07
C	Q9H3K6	BolA-like protein 2	10116.6	HUMAN	3	363.44	3	0.23	K	FEGKPLLQR	H		44	52	21.5	0.046
C	Q9H3K6	BolA-like protein 2	10116.6	HUMAN	3	544.57	2	0.29	K	TLTPDQWAR	E		74	82	22.7	0.039
C	P42574	Caspase-3	31608.2	HUMAN	3	648.49	2	0.22	-	MENTENSVDSK	S	Acetyl@N-term	1	11	31	2.3e-05
C	P42574	Caspase-3	31608.2	HUMAN	3	685.58	3	0.59	K	IIHGSESMDSGISLDNSYK	M		20	38	23	0.0038
C	P42574	Caspase-3	31608.2	HUMAN	3	559.71	2	-0.065	R	SGTDVDAANLR	E		65	75	36.9	0.00016
C	P50502	Hsc70-interacting protein	41332.1	HUMAN	3	721.22	2	-0.12	K	QDPSVLHTEEMR	F		18	29	24	0.00055
C	P50502	Hsc70-interacting protein	41332.1	HUMAN	3	337.86	3	0.32	K	LQKPNAAIR	D		161	169	19.9	0.038
C	P50502	Hsc70-interacting protein	41332.1	HUMAN	3	723.63	2	0.26	R	AIEINPDSAQPYK	W		174	186	38.5	1.7e-05
C	Q96EQ0	Small glutamine-rich tetratricopeptide repeat-containing protein beta	33429.7	HUMAN	3	775.4	2	0.031	K	LGHYTDAIKDCEK	A		132	144	27.5	0.00023
C	Q96EQ0	Small glutamine-rich tetratricopeptide repeat-containing protein beta	33429.7	HUMAN	3	690.53	2	0.21	K	ALDLDPENDSYK	S		179	190	36.7	9.3e-05
C	Q96EQ0	Small glutamine-rich tetratricopeptide repeat-containing protein beta	33429.7	HUMAN	3	534.37	2	0.15	R	SFSSSAEEHS	-		295	304	18.7	0.0013
C	O15212	Prefoldin subunit 6	14582.8	HUMAN	3	796.09	2	0.16	K	LQGEVEKYQQLQK	D		9	21	38.3	2e-05
C	O15212	Prefoldin subunit 6	14582.8	HUMAN	3	408.01	3	0.11	K	RLDYITAEIK	R		79	88	23	0.016
C	O15212	Prefoldin subunit 6	14582.8	HUMAN	3	611.56	2	0.21	R	LDYITAEIKR	Y		80	89	26	0.0021
C	P35813	Protein phosphatase 1A	42448.1	HUMAN	3	452.04	2	0.28	R	VNGSLAVSR	A		187	195	16.6	0.026
C	P35813	Protein phosphatase 1A	42448.1	HUMAN	3	750.59	2	0.24	K	VCNEVVDTCLYK	G		267	278	36.8	3.9e-05
C	P35813	Protein phosphatase 1A	42448.1	HUMAN	3	539.57	2	0.28	R	NVIEAVYNR	L		356	364	28.2	4.6e-05
C	Q9UPT8	Zinc finger CCCH domain-containing protein 4	140258	HUMAN	3	589.31	3	0.047	R	HVEASGGSGPGDSGPSDPR	L		873	891	35.2	1.6e-05
C	Q9UPT8	Zinc finger CCCH domain-containing protein 4	140258	HUMAN	3	735.93	2	0.11	K	GSGPPPTEEEEGER	A		917	930	21.7	0.00028
C	Q9UPT8	Zinc finger CCCH domain-containing protein 4	140258	HUMAN	3	668.01	3	0.023	K	TVNATGSSAAPGSSDKPSDPR	V		1052	1072	30.4	0.0013
C	P49368	T-complex protein 1 subunit gamma	60534.5	HUMAN	3	487.51	2	-0.25	K	EILSEVER	N		382	389	22.4	0.023
C	P49368	T-complex protein 1 subunit gamma	60534.5	HUMAN	3	617.34	2	-0.45	R	NLQDAMQVCR	N		390	399	27.1	0.00023
C	P49368	T-complex protein 1 subunit gamma	60534.5	HUMAN	3	667.6	2	0.25	R	TLIQNCGASTIR	L		450	461	36.8	2.1e-05
C	P35659	Protein DEK	42674.6	HUMAN	3	581.96	2	0.14	R	LTMQVSSLQR	E		66	75	38.9	0.00052
C	P35659	Protein DEK	42674.6	HUMAN	3	895.57	2	-0.36	K	KVYENYPTYDLTER	K		349	362	23.9	0.00028
C	P35659	Protein DEK	42674.6	HUMAN	3	597.66	3	0.035	K	VYENYPTYDLTERK	D		350	363	19.2	0.036
C	P53701	Cytochrome c-type heme lyase	30601.9	HUMAN	3	817	2	0.15	K	GCPVNTEPSGPTCEK	K		34	48	29.4	7e-06
C	P53701	Cytochrome c-type heme lyase	30601.9	HUMAN	3	594.58	2	0.29	K	TYSVPAHQER	A		50	59	25.8	7.1e-05
C	P53701	Cytochrome c-type heme lyase	30601.9	HUMAN	3	650.51	2	0.2	R	AYEYVECPIR	G		60	69	31.6	2.9e-05
C	P63027	Vesicle-associated membrane protein 2	12662.8	HUMAN	3	946.7	3	0.55	-	MSATAATAPPAAPAGEGGPPAPPPNLTSNRR	L	Met-loss+Acetyl@1	1	31	23.1	0.00046
C	P63027	Vesicle-associated membrane protein 2	12662.8	HUMAN	3	536.05	2	-0.26	R	VNVDKVLER	D		48	56	20.7	0.037
C	P63027	Vesicle-associated membrane protein 2	12662.8	HUMAN	3	833.51	2	0.1	R	ADALQAGASQFETSAAK	L		67	83	36.1	3.5e-06
C	Q8IWE2	Protein NOXP20	60742.2	HUMAN	3	545.12	2	-0.17	R	LAQQLTMER	T		277	285	36.7	0.0005
C	Q8IWE2	Protein NOXP20	60742.2	HUMAN	3	745.54	3	0.49	K	VAELILHGQEEEKPAQDQAK	V		465	484	19	0.045
C	Q8IWE2	Protein NOXP20	60742.2	HUMAN	3	634.48	2	-0.35	K	FTNSLTTVGSNK	K		504	515	27.9	1e-05
C	Q8N4Q1	Mitochondrial intermembrane space import and assembly protein 40	15996.5	HUMAN	3	542.37	2	0.14	K	GSDCVDQFR	A		84	92	35.2	5.5e-06
C	Q8N4Q1	Mitochondrial intermembrane space import and assembly protein 40	15996.5	HUMAN	3	771.98	3	0.32	K	YPDLYPQEDEDEEEEREK	K		101	118	24.6	0.0021
C	Q8N4Q1	Mitochondrial intermembrane space import and assembly protein 40	15996.5	HUMAN	3	835.61	3	0.55	K	KPAEQAEETAPIEATATKEEEGSS	-		119	142	21	0.0054
C	Q99733	Nucleosome assembly protein 1-like 4	42823.8	HUMAN	3	601.49	2	0.19	K	LTDQVMQNPR	V		27	36	29.8	0.00034
C	Q99733	Nucleosome assembly protein 1-like 4	42823.8	HUMAN	3	446.51	3	0.3	K	FYEEVHDLER	K		84	93	21.3	0.019
C	Q99733	Nucleosome assembly protein 1-like 4	42823.8	HUMAN	3	733.23	2	0.37	K	FYEEVHDLERK	Y		84	94	34.4	2.6e-06
C	P09874	Poly [ADP-ribose] polymerase 1	113085	HUMAN	3	556.14	2	0.37	-	MAESSDKLYR	V	Met-loss+Acetyl@1	1	10	35.7	0.00047
C	P09874	Poly [ADP-ribose] polymerase 1	113085	HUMAN	3	700.54	2	0.18	K	QQVPSGESAILDR	V		270	282	25.4	0.00041
C	P09874	Poly [ADP-ribose] polymerase 1	113085	HUMAN	3	609.64	3	0.37	R	GGSDDSSKDPIDVNYEK	L		780	796	24.4	0.0013
C	P05455	Lupus La protein	46837.4	HUMAN	3	682.65	3	-0.035	R	SPSKPLPEVTDEYKNDVK	N		92	109	20.5	0.011
C	P05455	Lupus La protein	46837.4	HUMAN	3	657.42	2	0.15	K	FSGDLDDQTCR	E		236	246	15.2	0.023
C	P05455	Lupus La protein	46837.4	HUMAN	3	658.72	2	-0.12	K	IIEDQQESLNK	W		318	328	37.2	1.7e-05
C	Q8N108	Mesoderm induction early response protein 1	57983.7	HUMAN	3	627.69	2	-0.085	K	CNFDTEEALR	R		263	272	22.8	0.0083
C	Q8N108	Mesoderm induction early response protein 1	57983.7	HUMAN	3	527.18	3	-0.4	K	YNLHPGVTDYMDR	L		350	362	22.9	0.0044
C	Q8N108	Mesoderm induction early response protein 1	57983.7	HUMAN	3	632.7	2	-0.1	R	LLDESESAASSR	A		363	374	35.6	1.8e-05
C	Q9BRK5	45 kDa calcium-binding protein	41807.2	HUMAN	3	661.11	2	0.32	K	DLGGFDEDAEPR	R		86	97	34.4	6.9e-05
C	Q9BRK5	45 kDa calcium-binding protein	41807.2	HUMAN	3	513.06	3	0.17	K	TAEHFQEAMEESK	T		131	143	21.7	0.0019
C	Q9BRK5	45 kDa calcium-binding protein	41807.2	HUMAN	3	533.49	2	0.24	K	YSEFFTGSK	L		342	350	21.8	0.0006
C	Q9Y2V2	Calcium-regulated heat stable protein 1	15892.2	HUMAN	3	416.53	2	-0.18	K	MCSIPPK	N		111	117	19.3	0.018
C	Q9Y2V2	Calcium-regulated heat stable protein 1	15892.2	HUMAN	3	602.53	2	0.23	K	MCSIPPKNEK	L		111	120	31.5	9e-05
C	Q9Y2V2	Calcium-regulated heat stable protein 1	15892.2	HUMAN	3	620.47	2	0.18	K	HETWSGHVISS	-		137	147	30.8	8.2e-07
C	P13591	Neural cell adhesion molecule 1	94575	HUMAN	3	620.09	2	0.27	K	TQPVQGEPSAPK	L		605	616	25.5	0.00015
C	P13591	Neural cell adhesion molecule 1	94575	HUMAN	3	866.62	3	0.2	K	TQPVQGEPSAPKLEGQMGEDGNSIK	V		605	629	19.9	0.012
C	P13591	Neural cell adhesion molecule 1	94575	HUMAN	3	689.61	2	0.29	K	LEGQMGEDGNSIK	V		617	629	34	0.00012
C	P33240	Cleavage stimulation factor subunit 2	60960.1	HUMAN	3	651.52	2	0.2	K	LCVQNSPQEAR	N		149	159	33.6	7.7e-05
C	P33240	Cleavage stimulation factor subunit 2	60960.1	HUMAN	3	554.99	2	0.18	R	GSLPANVPTPR	G		309	319	25.2	0.0004
C	P33240	Cleavage stimulation factor subunit 2	60960.1	HUMAN	3	562.68	2	-0.11	R	GLLGDAPNDPR	G		320	330	25.6	0.012
C	O14818	Proteasome subunit alpha type-7	27887.1	HUMAN	3	395.44	3	-0.13	R	GRDIVVLGVEK	K		37	47	20.8	0.048
C	O14818	Proteasome subunit alpha type-7	27887.1	HUMAN	3	550.51	2	0.17	R	DIVVLGVEKK	S		39	48	22.5	0.014
C	O14818	Proteasome subunit alpha type-7	27887.1	HUMAN	3	550.68	2	-0.14	K	ALLEVVQSGGK	N		194	204	35.1	4.4e-05
C	Q96JY6	PDZ and LIM domain protein 2	37459.2	HUMAN	3	651.12	2	0.28	R	LLQEALEAEER	G		244	254	35.5	7.1e-05
C	Q96JY6	PDZ and LIM domain protein 2	37459.2	HUMAN	3	603.2	2	-0.6	K	CSTSIANQAVR	I		289	299	19.1	0.021
C	Q96JY6	PDZ and LIM domain protein 2	37459.2	HUMAN	3	527.11	2	0.34	R	YSAPATLSSR	A		342	351	17.5	0.047
C	Q9H425	Uncharacterized protein C1orf198	36346.8	HUMAN	3	697.63	2	-0.24	R	LPPAQQDEIIDR	C		61	72	23.3	0.001
C	Q9H425	Uncharacterized protein C1orf198	36346.8	HUMAN	3	560.01	2	0.26	R	DPGDSEELTR	F		84	93	33	8.6e-05
C	Q9H425	Uncharacterized protein C1orf198	36346.8	HUMAN	3	513.53	3	0.6	R	QEQRPLPNVSTER	E	Gln->pyro-Glu@1	250	262	20.2	0.013
C	Q14566	DNA replication licensing factor MCM6	92890.1	HUMAN	3	593.05	2	0.23	R	IQETQAELPR	G		208	217	24.4	0.016
C	Q14566	DNA replication licensing factor MCM6	92890.1	HUMAN	3	691.61	2	0.28	R	VSGVDGYETEGIR	G		270	282	33.4	2.2e-05
C	Q14566	DNA replication licensing factor MCM6	92890.1	HUMAN	3	516.07	2	-0.16	R	LGFSEYCR	I		715	722	21.6	0.0068
C	P22626	Heterogeneous nuclear ribonucleoproteins A2/B1	37430	HUMAN	3	529.52	2	0.22	K	TLETVPLER	K		4	12	20.1	0.035
C	P22626	Heterogeneous nuclear ribonucleoproteins A2/B1	37430	HUMAN	3	507.53	2	0.3	R	GGNFGFGDSR	G		204	213	26.5	5.9e-05
C	P22626	Heterogeneous nuclear ribonucleoproteins A2/B1	37430	HUMAN	3	689.55	2	0.23	R	GGGGNFGPGPGSNFR	G		214	228	31.1	1.9e-05
C	O75822	Eukaryotic translation initiation factor 3 subunit J	29062.6	HUMAN	3	564.12	2	0.33	K	RLEEPEEPK	V		98	106	17.4	0.029
C	O75822	Eukaryotic translation initiation factor 3 subunit J	29062.6	HUMAN	3	638.05	2	0.22	K	LQEESDLELAK	E		123	133	19.5	0.02
C	O75822	Eukaryotic translation initiation factor 3 subunit J	29062.6	HUMAN	3	682.74	2	-0.12	K	ITNSLTVLCSEK	Q		199	210	34.1	2.3e-05
C	P22061	Protein-L-isoaspartate(D-aspartate) O-methyltransferase	24636.6	HUMAN	3	493.44	3	0.18	K	SGGASHSELIHNLR	K		5	18	34	9.8e-05
C	P22061	Protein-L-isoaspartate(D-aspartate) O-methyltransferase	24636.6	HUMAN	3	448	2	0.23	K	VIGIDHIK	E		106	113	28.6	0.0095
C	P22061	Protein-L-isoaspartate(D-aspartate) O-methyltransferase	24636.6	HUMAN	3	471.98	2	0.21	R	VQLVVGDGR	M		136	144	28.8	0.014
C	P28799	Granulins	63545.3	HUMAN	3	732.55	2	0.2	R	AVALSSSVMCPDAR	S		199	212	31.5	4.8e-06
C	P28799	Granulins	63545.3	HUMAN	3	604.49	3	0.23	R	SRCPDGSTCCELPSGK	Y		213	228	26.2	0.0014
C	P28799	Granulins	63545.3	HUMAN	3	784.46	2	0.15	R	CPDGSTCCELPSGK	Y		215	228	17.1	0.024
C	Q99807	Ubiquinone biosynthesis protein COQ7 homolog	24277.2	HUMAN	3	590.91	2	0.13	R	SSGMTLDNISR	A		36	46	33.2	0.00078
C	Q99807	Ubiquinone biosynthesis protein COQ7 homolog	24277.2	HUMAN	3	598	2	0.18	R	IYAGQMAVLGR	T	Oxidation@6	66	76	26.2	0.00031
C	Q99807	Ubiquinone biosynthesis protein COQ7 homolog	24277.2	HUMAN	3	464.69	2	-0.087	R	TSVGPVIQK	M		77	85	23.3	0.019
C	Q15714	TSC22 domain family protein 1	109677	HUMAN	3	587.17	2	0.37	K	QNPIEVTSER	E		453	462	20.6	0.002
C	Q15714	TSC22 domain family protein 1	109677	HUMAN	3	672.46	2	0.086	R	EEVEVLKEQIK	E		1001	1011	28.2	0.00036
C	Q15714	TSC22 domain family protein 1	109677	HUMAN	3	715.65	2	0.28	K	NSQLEQENNLLK	T		1017	1028	30.7	0.0001
C	Q07955	Serine/arginine-rich splicing factor 1	27744.8	HUMAN	3	420.31	3	0.43	R	TKDIEDVFYK	Y		29	38	25.2	0.046
C	Q07955	Serine/arginine-rich splicing factor 1	27744.8	HUMAN	3	561.65	2	-0.57	R	DGYDYDGYR	L		75	83	19.9	0.0023
C	Q07955	Serine/arginine-rich splicing factor 1	27744.8	HUMAN	3	539.97	2	0.19	R	DGTGVVEFVR	K		155	164	34.7	0.0013
C	Q5T0N5	Formin-binding protein 1-like	69978	HUMAN	3	585.96	2	0.18	R	EVVAEEMAHR	V		87	96	27.1	0.00023
C	Q5T0N5	Formin-binding protein 1-like	69978	HUMAN	3	540.21	2	-0.073	R	TISDGTISASK	Q		293	303	21.4	0.0035
C	Q5T0N5	Formin-binding protein 1-like	69978	HUMAN	3	589.06	2	0.27	K	LAETMNNIDR	L		451	460	31.3	0.00099
C	P32119	Peroxiredoxin-2	21892.1	HUMAN	3	324.92	3	0.065	R	IGKPAPDFK	A		8	16	21.6	0.0062
C	P32119	Peroxiredoxin-2	21892.1	HUMAN	3	667.68	2	-0.19	K	ATAVVDGAFKEVK	L		17	29	30	0.00021
C	P32119	Peroxiredoxin-2	21892.1	HUMAN	3	394.29	3	0.41	R	RLSEDYGVLK	T		110	119	31.5	0.001
C	P12277	Creatine kinase B-type	42644.7	HUMAN	3	524.15	2	-0.13	K	LLIEMEQR	L	Oxidation@5	359	366	19.3	0.046
C	P12277	Creatine kinase B-type	42644.7	HUMAN	3	516.5	2	0.22	K	LLIEMEQR	L		359	366	32.8	0.031
C	P12277	Creatine kinase B-type	42644.7	HUMAN	3	837.34	2	0.43	R	LEQGQAIDDLMPAQK	-	Oxidation@11	367	381	32.9	1.6e-05
C	Q9NXG2	THUMP domain-containing protein 1	39315.7	HUMAN	3	677.62	2	0.28	-	MAAPAQQTTQPGGGK	R	Met-loss+Acetyl@1	1	15	25.8	7.9e-05
C	Q9NXG2	THUMP domain-containing protein 1	39315.7	HUMAN	3	755.59	2	0.2	-	MAAPAQQTTQPGGGKR	K	Met-loss+Acetyl@1	1	16	27.8	3.2e-06
C	Q9NXG2	THUMP domain-containing protein 1	39315.7	HUMAN	3	497.19	2	0.42	K	YNLQEVVK	S		262	269	21	0.011
C	Q9Y266	Nuclear migration protein nudC	38243.2	HUMAN	3	589.19	3	-0.13	K	LITQTFSHHNQLAQK	T		54	68	21.7	0.032
C	Q9Y266	Nuclear migration protein nudC	38243.2	HUMAN	3	518.24	2	-0.011	K	LSDLDSETR	S		276	284	33.5	0.00017
C	Q9Y266	Nuclear migration protein nudC	38243.2	HUMAN	3	597.04	2	0.26	K	SMGLPTSDEQK	K		298	308	20.7	0.019
C	P46976	Glycogenin-1	39384.1	HUMAN	3	473.13	2	0.34	K	GALVLGSSLK	Q		18	27	22.4	0.022
C	P46976	Glycogenin-1	39384.1	HUMAN	3	372.11	3	0.22	K	RPELGVTLTK	L		77	86	27.3	0.0019
C	P46976	Glycogenin-1	39384.1	HUMAN	3	712.11	2	0.26	K	LHCWSLTQYSK	C		87	97	29.6	4.5e-06
C	O43684	Mitotic checkpoint protein BUB3	37155.1	HUMAN	3	692.62	2	0.26	K	LNQPPEDGISSVK	F		9	21	19.5	0.026
C	O43684	Mitotic checkpoint protein BUB3	37155.1	HUMAN	3	583.21	2	-0.077	R	LYDVPANSMR	L		41	50	17.8	0.0077
C	O43684	Mitotic checkpoint protein BUB3	37155.1	HUMAN	3	718.6	2	-0.23	R	TPCNAGTFSQPEK	V		127	139	31.1	1.5e-05
C	P26639	Threonine--tRNA ligase, cytoplasmic	83435.8	HUMAN	3	716.41	2	0.067	K	MGGEEKPIGAGEEK	Q		13	26	33.1	0.00039
C	P26639	Threonine--tRNA ligase, cytoplasmic	83435.8	HUMAN	3	482.62	2	0.39	K	ADMETLQR	I		289	296	19	0.05
C	P26639	Threonine--tRNA ligase, cytoplasmic	83435.8	HUMAN	3	514.49	2	0.2	R	LADFGVLHR	N		434	442	24.4	0.011
C	O00217	NADH dehydrogenase [ubiquinone] iron-sulfur protein 8, mitochondrial	23705.3	HUMAN	3	751.06	2	0.25	K	YVNMQDPEMDMK	S		38	49	29.1	4e-05
C	O00217	NADH dehydrogenase [ubiquinone] iron-sulfur protein 8, mitochondrial	23705.3	HUMAN	3	415.35	3	0.15	R	TTRYDIDMTK	C		140	149	21.5	0.0047
C	O00217	NADH dehydrogenase [ubiquinone] iron-sulfur protein 8, mitochondrial	23705.3	HUMAN	3	443.35	2	0.15	R	YDIDMTK	C		143	149	26.1	0.0011
C	O94888	UBX domain-containing protein 7	54862.8	HUMAN	3	585.58	2	0.28	-	MAAHGGSAASSALK	G	Met-loss+Acetyl@1	1	14	31.9	8.8e-05
C	O94888	UBX domain-containing protein 7	54862.8	HUMAN	3	504.93	2	-0.32	R	DFQTETIR	Q		113	120	22.2	0.0096
C	O94888	UBX domain-containing protein 7	54862.8	HUMAN	3	431.22	2	-0.0089	R	YIQFYK	L		216	221	18.5	0.039
C	Q04721	Neurogenic locus notch homolog protein 2	265408	HUMAN	3	686.99	2	0.2	R	VASFSCMCPEGK	A		357	368	24.3	0.0013
C	Q04721	Neurogenic locus notch homolog protein 2	265408	HUMAN	3	759.61	2	-0.22	R	YSCVCSPGFTGQR	C		666	678	18.3	0.0041
C	Q04721	Neurogenic locus notch homolog protein 2	265408	HUMAN	3	783.04	2	0.2	R	GLLCEENIDDCAR	G		1219	1231	28.6	2.3e-05
C	P17987	T-complex protein 1 subunit alpha	60344.1	HUMAN	3	487.29	2	0.52	K	SSLGPVGLDK	M		34	43	30.8	0.00037
C	P17987	T-complex protein 1 subunit alpha	60344.1	HUMAN	3	430.98	2	0.22	R	TSASIILR	G		371	378	25.2	0.0063
C	P17987	T-complex protein 1 subunit alpha	60344.1	HUMAN	3	737.61	2	-0.16	R	GANDFMCDEMER	S		379	390	19.3	0.0038
C	P49327	Fatty acid synthase	273429	HUMAN	3	478.99	2	0.22	K	HGLYLPTR	V		1044	1051	16.1	0.05
C	P49327	Fatty acid synthase	273429	HUMAN	3	522.44	2	0.14	K	AQVADVVVSR	W		1073	1082	31.6	0.00016
C	P49327	Fatty acid synthase	273429	HUMAN	3	519.99	2	0.23	K	YSGTLNLDR	V		1996	2004	20.1	0.0071
C	O75391	Sperm-associated antigen 7	26034.7	HUMAN	3	792.62	3	0.24	R	QEEEAAQQGPVVVSPASDYKDK	Y		145	166	26.8	0.00055
C	O75391	Sperm-associated antigen 7	26034.7	HUMAN	3	367.43	3	0.58	K	DAAHMLQANK	T		178	187	18.6	0.039
C	O75391	Sperm-associated antigen 7	26034.7	HUMAN	3	632.57	2	-0.26	K	TYGCVPVANKR	D		188	198	27.8	4.6e-06
C	Q04323	UBX domain-containing protein 1	33325.6	HUMAN	3	466.4	2	0.13	R	MLELVAQK	Q		98	105	31.4	0.018
C	Q04323	UBX domain-containing protein 1	33325.6	HUMAN	3	613.64	2	-0.18	R	QGQELSAARQR	L	Gln->pyro-Glu@1	127	137	15.7	0.021
C	Q04323	UBX domain-containing protein 1	33325.6	HUMAN	3	1028.97	3	0.45	K	YGGSVGSQPPPVAPEPGPVPSSPSQEPPTKR	E		179	209	28	0.00018
C	P25398	40S ribosomal protein S12	14515.1	HUMAN	3	533.93	2	0.13	K	TALIHDGLAR	G		24	33	31.8	0.00093
C	P25398	40S ribosomal protein S12	14515.1	HUMAN	3	595.18	2	-0.14	K	KLGEWVGLCK	I		84	93	16.9	0.045
C	P25398	40S ribosomal protein S12	14515.1	HUMAN	3	553.59	2	-0.2	K	VVGCSCVVVK	D		103	112	23.6	0.013
C	Q96P16	Regulation of nuclear pre-mRNA domain-containing protein 1A	35720	HUMAN	3	611.68	2	-0.14	-	MSAFSEAALEKK	L	Met-loss+Acetyl@1	1	12	19.5	0.0048
C	Q96P16	Regulation of nuclear pre-mRNA domain-containing protein 1A	35720	HUMAN	3	933.79	2	0.33	R	ALQDLENAASGDAAVHQR	I		169	186	29.7	0.00011
C	Q96P16	Regulation of nuclear pre-mRNA domain-containing protein 1A	35720	HUMAN	3	514.58	2	-0.21	R	IQSLPDLSR	L		283	291	19.2	0.027
C	P06493	Cyclin-dependent kinase 1	34095.7	HUMAN	3	593.4	2	0.089	K	IGEGTYGVVYK	G		10	20	18.9	0.0044
C	P06493	Cyclin-dependent kinase 1	34095.7	HUMAN	3	759.44	2	0.56	R	LESEEEGVPSTAIR	E		37	50	24.5	0.0014
C	P06493	Cyclin-dependent kinase 1	34095.7	HUMAN	3	432.09	2	0.35	K	LADFGLAR	A		144	151	30.7	0.016
C	Q9P258	Protein RCC2	56085	HUMAN	3	629.13	3	0.48	R	DVACGANHTLVLDSQKR	V		334	350	26.5	0.00021
C	Q9P258	Protein RCC2	56085	HUMAN	3	504.18	3	0.26	R	LGHAEQKDEMVPR	L		362	374	23.5	0.0043
C	Q9P258	Protein RCC2	56085	HUMAN	3	552.96	2	0.19	K	AVQDLCGWR	I		423	431	28.6	0.0027
C	Q9NUP9	Protein lin-7 homolog C	21834.2	HUMAN	3	805.36	2	0.46	K	ATVAAFAASEGHSHPR	V		77	92	22.6	0.00037
C	Q9NUP9	Protein lin-7 homolog C	21834.2	HUMAN	3	603.6	2	-0.21	K	EQNSPIYISR	I		112	121	22.1	0.0008
C	Q9NUP9	Protein lin-7 homolog C	21834.2	HUMAN	3	496.92	2	0.18	K	VLEEMESR	F		177	184	27.7	0.0025
C	P30050	60S ribosomal protein L12	17818.7	HUMAN	3	709.51	2	-0.34	R	CTGGEVGATSALAPK	I		17	31	29.7	0.00056
C	P30050	60S ribosomal protein L12	17818.7	HUMAN	3	441.52	2	0.24	K	IGPLGLSPK	K		32	40	18.5	0.014
C	P30050	60S ribosomal protein L12	17818.7	HUMAN	3	838.24	2	-0.17	K	EILGTAQSVGCNVDGR	H		131	146	18.5	0.0047
C	Q8N335	Glycerol-3-phosphate dehydrogenase 1-like protein	38419.1	HUMAN	3	482.41	2	0.18	R	ICDEITGR	V		103	110	22.5	0.04
C	Q8N335	Glycerol-3-phosphate dehydrogenase 1-like protein	38419.1	HUMAN	3	522.05	2	0.3	K	FCETTIGSK	V		163	171	19.4	0.0047
C	Q8N335	Glycerol-3-phosphate dehydrogenase 1-like protein	38419.1	HUMAN	3	675.43	2	0.58	K	LQGPQTSAEVYR	I		299	310	27.8	0.00015
C	Q9Y3B8	Oligoribonuclease, mitochondrial	26833	HUMAN	3	583.6	3	-0.01	R	GVREGGAAMAAGESMAQR	M		25	42	18.5	0.043
C	Q9Y3B8	Oligoribonuclease, mitochondrial	26833	HUMAN	3	545.53	2	-0.25	R	ALDDISESIK	E		196	205	27.5	0.0011
C	Q9Y3B8	Oligoribonuclease, mitochondrial	26833	HUMAN	3	667.01	2	0.17	K	IIENGENEKTVS	-		226	237	21.2	0.00057
C	P14866	Heterogeneous nuclear ribonucleoprotein L	64133.3	HUMAN	3	410.37	2	0.15	K	LNVCVSK	Q		449	455	19.8	0.037
C	P14866	Heterogeneous nuclear ribonucleoprotein L	64133.3	HUMAN	3	632.51	2	0.19	K	NPNGPYPYTLK	L		569	579	27.7	0.00062
C	P14866	Heterogeneous nuclear ribonucleoprotein L	64133.3	HUMAN	3	561.51	2	0.25	K	LCFSTAQHAS	-		580	589	20.3	0.0038
C	Q9NPH2	Inositol-3-phosphate synthase 1	61068.4	HUMAN	3	492.63	2	0.38	R	VFVGGDDFK	S		297	305	21.9	0.0073
C	Q9NPH2	Inositol-3-phosphate synthase 1	61068.4	HUMAN	3	502.89	2	0.13	R	SCIENILR	A		484	491	28.5	0.028
C	Q9NPH2	Inositol-3-phosphate synthase 1	61068.4	HUMAN	3	688.59	2	-0.28	R	VGPVAATYPMLNK	K	Oxidation@10	518	530	21.1	0.0048
C	P25789	Proteasome subunit alpha type-4	29484.1	HUMAN	3	393.84	2	0.082	K	SALALAIK	V		188	195	28	0.041
C	P25789	Proteasome subunit alpha type-4	29484.1	HUMAN	3	477.96	3	0.35	K	LSAEKVEIATLTR	E		206	218	26.4	0.0017
C	P25789	Proteasome subunit alpha type-4	29484.1	HUMAN	3	451.91	2	0.14	K	VEIATLTR	E		211	218	22.8	0.027
C	P15170	Eukaryotic peptide chain release factor GTP-binding subunit ERF3A	55756.4	HUMAN	3	412.8	3	0.24	K	HFTILDAPGHK	S		153	163	25.6	0.0031
C	P15170	Eukaryotic peptide chain release factor GTP-binding subunit ERF3A	55756.4	HUMAN	3	586.45	2	0.16	R	KGEFETGFEK	G		187	196	26.3	0.002
C	P15170	Eukaryotic peptide chain release factor GTP-binding subunit ERF3A	55756.4	HUMAN	3	682.27	2	-0.091	R	FVKQDQVCIAR	L		446	456	18	0.037
C	Q9Y5J7	Mitochondrial import inner membrane translocase subunit Tim9	10378	HUMAN	3	621.64	2	0.32	-	MAAQIPESDQIK	Q	Met-loss+Acetyl@1	1	12	25.4	0.0025
C	Q9Y5J7	Mitochondrial import inner membrane translocase subunit Tim9	10378	HUMAN	3	486.54	2	0.29	K	EFLGTYNK	L		16	23	19	0.018
C	Q9Y5J7	Mitochondrial import inner membrane translocase subunit Tim9	10378	HUMAN	3	597.57	3	0.27	R	FQEYHIQQNEALAAK	A		67	81	26.3	0.0073
C	Q92734	Protein TFG	43448.3	HUMAN	3	451.49	2	0.25	K	AQLGEDIR	R		15	22	26	0.02
C	Q92734	Protein TFG	43448.3	HUMAN	3	566.47	2	0.15	K	LLSNDEVTIK	Y		48	57	25.8	0.002
C	Q92734	Protein TFG	43448.3	HUMAN	3	631.63	3	0.32	R	NRPPFGQGYTQPGPGYR	-		384	400	25.1	0.009
C	P50991	T-complex protein 1 subunit delta	57924.8	HUMAN	3	486.53	3	0.27	K	GIHPTIISESFQK	A		127	139	20.1	0.0031
C	P50991	T-complex protein 1 subunit delta	57924.8	HUMAN	3	479.97	2	0.21	K	LVIEEAER	S		396	403	20.9	0.036
C	P50991	T-complex protein 1 subunit delta	57924.8	HUMAN	3	466.06	2	-0.19	K	IDDVVNTR	-		532	539	25.7	0.014
C	O43852	Calumenin	37107.1	HUMAN	3	790.5	2	0.12	K	TFDQLTPEESKER	L		60	72	23.3	0.00092
C	O43852	Calumenin	37107.1	HUMAN	3	555.46	2	0.19	R	WIYEDVER	Q		104	111	21.2	0.007
C	O43852	Calumenin	37107.1	HUMAN	3	426.7	3	0.15	K	MADKDGDLIATK	E		162	173	21.7	0.0046
C	Q9UFG5	UPF0449 protein C19orf25	12877.8	HUMAN	3	1007.71	2	-0.22	R	MMEDAEAPGEQLYQQSR	A	Oxidation@1;Oxidation@2	51	67	19.2	0.0026
C	Q9UFG5	UPF0449 protein C19orf25	12877.8	HUMAN	3	999.99	2	0.06	R	MMEDAEAPGEQLYQQSR	A	Oxidation@1|2	51	67	21.4	0.0013
C	Q9UFG5	UPF0449 protein C19orf25	12877.8	HUMAN	3	738.14	2	-0.22	R	AGEDLEREVAQMK	Q		93	105	18	0.013
C	P00558	Phosphoglycerate kinase 1	44615.1	HUMAN	3	475.47	2	0.23	R	VDFNVPMK	N		23	30	23.6	0.022
C	P00558	Phosphoglycerate kinase 1	44615.1	HUMAN	3	462.59	2	-0.13	K	FCLDNGAK	S		49	56	18.4	0.0029
C	P00558	Phosphoglycerate kinase 1	44615.1	HUMAN	3	362.54	2	0.34	K	AGGFLMK	K		185	191	20.9	0.048
C	Q99622	Protein C10	13178.3	HUMAN	2	787.09	2	0.19	-	MASASTQPAALSAEQAK	V	Met-loss+Acetyl@1	1	17	46.9	6.3e-08
C	Q99622	Protein C10	13178.3	HUMAN	2	798.11	2	0.23	K	SYEAQDPEIASLSGK	L		87	101	52.9	3.4e-08
C	A6NL28	Putative tropomyosin alpha-3 chain-like protein	26269.7	HUMAN	2	822.16	2	0.25	K	IQVLQQQADDAEER	A		14	27	53.6	4.5e-08
C	A6NL28	Putative tropomyosin alpha-3 chain-like protein	26269.7	HUMAN	2	1000.25	2	0.25	K	IQVLQQQADDAEERAER	L		14	30	33.5	6.3e-06
C	O75380	NADH dehydrogenase [ubiquinone] iron-sulfur protein 6, mitochondrial	13711.7	HUMAN	2	705.02	2	0.17	R	VIACDGGGGALGHPK	V		84	98	51.3	8e-09
C	O75380	NADH dehydrogenase [ubiquinone] iron-sulfur protein 6, mitochondrial	13711.7	HUMAN	2	710.56	2	0.25	K	TGTCGYCGLQFR	Q		109	120	38.1	3.2e-06
C	Q5ZPR3	CD276 antigen	57235.9	HUMAN	2	823.53	3	0.52	K	IKQSCEEENAGAEDQDGEGEGSK	T		492	514	46.5	2.4e-08
C	Q5ZPR3	CD276 antigen	57235.9	HUMAN	2	1113.58	2	0.16	K	QSCEEENAGAEDQDGEGEGSK	T		494	514	35.8	5.4e-08
C	P30519	Heme oxygenase 2	36033.2	HUMAN	2	883.75	2	0.35	-	MSAEVETSEGVDESEKK	N	Met-loss+Acetyl@1	1	17	47.7	3.2e-09
C	P30519	Heme oxygenase 2	36033.2	HUMAN	2	634.58	2	0.26	R	YMGDLSGGQVLK	K		157	168	34.1	2.9e-06
C	Q5T1J5	Putative coiled-coil-helix-coiled-coil-helix domain-containing protein CHCHD2P9, mitochondrial	15489.7	HUMAN	2	845.44	3	0.31	R	AAPRPAPVAQPPAAAPPSAVGSSAAAPR	Q		24	51	51.1	2.7e-08
C	Q5T1J5	Putative coiled-coil-helix-coiled-coil-helix domain-containing protein CHCHD2P9, mitochondrial	15489.7	HUMAN	2	776.08	2	0.21	K	QFLECAQNQGDIK	L		120	132	40.9	2.5e-05
C	Q14061	Cytochrome c oxidase copper chaperone	6915.2	HUMAN	2	833.07	2	0.16	-	MPGLVDSNPAPPESQEK	K	Met-loss@1	1	17	49.8	4.3e-09
C	Q14061	Cytochrome c oxidase copper chaperone	6915.2	HUMAN	2	898.66	2	0.23	-	MPGLVDSNPAPPESQEK	K		1	17	21	0.0018
C	P19022	Cadherin-2	99810.2	HUMAN	2	900.99	2	0.16	K	VCQCDSNGDCTDVDR	I		700	714	49.5	7.1e-09
C	P19022	Cadherin-2	99810.2	HUMAN	2	571.44	2	0.19	K	KLADMYGGGDD	-		896	906	21.4	0.0018
C	O15173	Membrane-associated progesterone receptor component 2	23818.6	HUMAN	2	619.18	3	0.53	R	RGLGAGAGAGEESPATSLPR	M		78	97	42.8	8.7e-06
C	O15173	Membrane-associated progesterone receptor component 2	23818.6	HUMAN	2	849.57	2	0.14	R	GLGAGAGAGEESPATSLPR	M		79	97	49	8.1e-07
C	P30049	ATP synthase subunit delta, mitochondrial	17490.1	HUMAN	2	716.53	2	0.17	K	AQAELVGTADEATR	A		137	150	52.1	1.7e-07
C	P30049	ATP synthase subunit delta, mitochondrial	17490.1	HUMAN	2	493.96	2	0.18	R	IEANEALVK	A		157	165	32	0.0025
C	Q66PJ3	ADP-ribosylation factor-like protein 6-interacting protein 4	38395.5	HUMAN	2	852.62	2	0.24	R	SAGEEEDGPVLTDEQK	S		271	286	50.6	6.1e-08
C	Q66PJ3	ADP-ribosylation factor-like protein 6-interacting protein 4	38395.5	HUMAN	2	549.48	2	0.23	R	GDCLAFQMR	A		347	355	28.1	0.0014
C	P09382	Galectin-1	14715.8	HUMAN	2	744.1	2	0.25	K	DSNNLCLHFNPR	F		38	49	30.3	0.00017
C	P09382	Galectin-1	14715.8	HUMAN	2	824.46	2	0.079	R	FNAHGDANTIVCNSK	D		50	64	44.5	1.1e-08
C	Q99952	Tyrosine-protein phosphatase non-receptor type 18	50482.9	HUMAN	2	866.98	2	0.066	R	GAPAGAGSGTQTGTGTGTGAR	S		361	381	41.8	1.7e-09
C	Q99952	Tyrosine-protein phosphatase non-receptor type 18	50482.9	HUMAN	2	547.96	2	0.19	R	SAEEAPLYSK	V		382	391	31.6	7.2e-05
C	Q92597	Protein NDRG1	42835.9	HUMAN	2	787.18	2	0.3	K	MADCGGLPQISQPAK	L		286	300	41.9	3.7e-07
C	Q92597	Protein NDRG1	42835.9	HUMAN	2	669.94	2	0.11	R	TASGSSVTSLDGTR	S		328	341	37.2	7.4e-07
C	P99999	Cytochrome c	11748.8	HUMAN	2	519.44	3	-0.15	R	KTGQAPGYSYTAANK	N		40	54	29.3	0.0014
C	P99999	Cytochrome c	11748.8	HUMAN	2	715.07	2	0.23	K	TGQAPGYSYTAANK	N		41	54	45.7	2.1e-08
C	Q15427	Splicing factor 3B subunit 4	44386.1	HUMAN	2	421.51	2	-0.21	-	MAAGPISER	N	Met-loss+Acetyl@1	1	9	18.6	0.023
C	Q15427	Splicing factor 3B subunit 4	44386.1	HUMAN	2	755.03	2	0.17	R	NQDATVYVGGLDEK	V		10	23	46.5	2.5e-08
C	Q9Y5L4	Mitochondrial import inner membrane translocase subunit Tim13	10500.1	HUMAN	2	795.44	2	0.057	K	CIGKPGGSLDNSEQK	C		50	64	40.2	2e-06
C	Q9Y5L4	Mitochondrial import inner membrane translocase subunit Tim13	10500.1	HUMAN	2	621.97	2	0.19	R	YMDAWNTVSR	A		73	82	36	1.4e-06
C	O95202	LETM1 and EF-hand domain-containing protein 1, mitochondrial	83354.9	HUMAN	2	659.07	2	0.25	K	VAEVEGEQVDNK	A		452	463	45	1.6e-05
C	O95202	LETM1 and EF-hand domain-containing protein 1, mitochondrial	83354.9	HUMAN	2	654.27	2	0.45	R	SEVAKDFEPER	V		489	499	27.2	6.7e-05
C	P31949	Protein S100-A11	11740.6	HUMAN	2	740.6	2	0.24	K	YAGKDGYNYTLSK	T		24	36	43.1	2.4e-06
C	P31949	Protein S100-A11	11740.6	HUMAN	2	530.98	2	0.23	K	DGYNYTLSK	T		28	36	26.4	5.1e-05
C	P17677	Neuromodulin	24802.8	HUMAN	2	734.32	3	0.29	K	KGEGTTTAEAAPATGSKPDEPGK	A		81	103	42.8	2.9e-07
C	P17677	Neuromodulin	24802.8	HUMAN	2	614.45	3	0.2	R	QDEGKEEEPEADQEHA	-		223	238	36.8	0.00087
C	Q99439	Calponin-2	33697.4	HUMAN	2	683.56	3	0.56	-	MSSTQFNKGPSYGLSAEVK	N	Oxidation@1	1	19	18.3	0.037
C	Q99439	Calponin-2	33697.4	HUMAN	2	695.36	2	0.062	K	CASQSGMTAYGTR	R		175	187	45	7e-07
C	Q9BRF8	Calcineurin-like phosphoesterase domain-containing protein 1	35548.6	HUMAN	2	572.5	2	0.22	-	MSAAEAGGVFHR	A	Met-loss+Acetyl@1	1	12	44.1	0.00043
C	Q9BRF8	Calcineurin-like phosphoesterase domain-containing protein 1	35548.6	HUMAN	2	608.1	2	0.26	R	LTEQAVQAINK	L		67	77	42.6	2.4e-05
C	Q01518	Adenylyl cyclase-associated protein 1	51901.9	HUMAN	2	879.59	2	0.14	R	ALLVTASQCQQPAENK	L		85	100	43.1	2.2e-07
C	Q01518	Adenylyl cyclase-associated protein 1	51901.9	HUMAN	2	582.48	2	0.19	K	INSITVDNCK	K		367	376	17.1	0.015
C	P18615	Negative elongation factor E	43240.1	HUMAN	2	712.28	2	0.46	R	SISADDDLQESSR	R		113	125	41.7	4.7e-06
C	P18615	Negative elongation factor E	43240.1	HUMAN	2	725.95	3	-0.064	R	LRELGPDGEEAEGPGAGDGPPR	S		143	164	32.5	0.0003
C	Q49B96	Cytochrome c oxidase assembly protein COX19	10394.1	HUMAN	2	499.54	2	-0.19	-	MSTAMNFGTK	S	Met-loss+Acetyl@1	1	10	24.8	6.3e-05
C	Q49B96	Cytochrome c oxidase assembly protein COX19	10394.1	HUMAN	2	831.55	2	0.18	K	CLHNNNFENALCR	K		40	52	38.3	5.9e-07
C	P14209	CD99 antigen	18848	HUMAN	2	727.46	3	0.47	K	LCFKENAEQGEVDMESHR	N		153	170	18.8	0.028
C	P14209	CD99 antigen	18848	HUMAN	2	815.64	2	-0.2	K	ENAEQGEVDMESHR	N		157	170	44	1.9e-06
C	P61289	Proteasome activator complex subunit 3	29506.3	HUMAN	2	791.96	2	0.098	R	RLDECEEAFQGTK	V		88	100	34.8	4.9e-07
C	P61289	Proteasome activator complex subunit 3	29506.3	HUMAN	2	713.65	2	-0.16	R	LDECEEAFQGTK	V		89	100	36.1	9.7e-06
C	P30041	Peroxiredoxin-6	25035.2	HUMAN	2	791.74	2	-0.098	K	DINAYNCEEPTEK	L		85	97	39.3	3.4e-06
C	P30041	Peroxiredoxin-6	25035.2	HUMAN	2	568.21	2	-0.12	R	VVFVFGPDKK	L		133	142	27.3	8.9e-05
C	Q9UN36	Protein NDRG2	40798.5	HUMAN	2	758.2	2	0.33	K	MADSGGQPQLTQPGK	L		288	302	39.4	1.1e-05
C	Q9UN36	Protein NDRG2	40798.5	HUMAN	2	675.47	2	0.13	R	TASLTSAASVDGNR	S		330	343	26.8	5e-05
C	P10321	HLA class I histocompatibility antigen, Cw-7 alpha chain	40648.9	HUMAN	2	582.58	2	-0.16	R	MSGCDLGPDGR	L		122	132	39.2	4.9e-06
C	P10321	HLA class I histocompatibility antigen, Cw-7 alpha chain	40648.9	HUMAN	2	675.6	2	-0.25	R	YLENGKETLQR	A		195	205	25.6	0.00012
C	Q15102	Platelet-activating factor acetylhydrolase IB subunit gamma	25734.5	HUMAN	2	737.77	3	0.42	-	MSGEENPASKPTPVQDVQGDGR	W	Met-loss+Acetyl@1	1	22	41.5	6.8e-07
C	Q15102	Platelet-activating factor acetylhydrolase IB subunit gamma	25734.5	HUMAN	2	483.42	2	0.17	R	LGYTPVCR	A		199	206	20.9	0.016
C	O75348	V-type proton ATPase subunit G 1	13757.6	HUMAN	2	565	3	0.056	K	QAKEEAQAEIEQYR	L		35	48	27.8	0.0023
C	O75348	V-type proton ATPase subunit G 1	13757.6	HUMAN	2	683.58	2	0.26	K	EEAQAEIEQYR	L		38	48	40.2	1.3e-06
C	P62805	Histone H4	11367.4	HUMAN	2	663.67	2	0.29	R	DNIQGITKPAIR	R		25	36	32	0.00013
C	P62805	Histone H4	11367.4	HUMAN	2	591.07	2	0.26	R	ISGLIYEETR	G		47	56	39.8	1.9e-05
C	P15374	Ubiquitin carboxyl-terminal hydrolase isozyme L3	26182.8	HUMAN	2	770.46	2	0.11	K	FLEESVSMSPEER	A		122	134	40.1	4.1e-07
C	P15374	Ubiquitin carboxyl-terminal hydrolase isozyme L3	26182.8	HUMAN	2	722.91	3	0.24	R	VTHETSAHEGQTEAPSIDEK	V		146	165	21.4	0.012
C	O00115	Deoxyribonuclease-2-alpha	39581.2	HUMAN	2	585.51	2	0.25	K	YLDESSGGWR	D		53	62	36.8	2.4e-05
C	O00115	Deoxyribonuclease-2-alpha	39581.2	HUMAN	2	592.52	2	0.19	R	ALINSPEGAVGR	S		66	77	39.3	8.6e-05
C	P31930	Cytochrome b-c1 complex subunit 1, mitochondrial	52646.3	HUMAN	2	662.45	2	0.14	R	LCTSATESEVAR	G		379	390	42.6	2.1e-05
C	P31930	Cytochrome b-c1 complex subunit 1, mitochondrial	52646.3	HUMAN	2	530.04	2	0.24	R	IAEVDASVVR	E		433	442	30.6	0.0061
C	O14737	Programmed cell death protein 5	14285.2	HUMAN	2	606.35	2	-0.022	R	LSNLALVKPEK	T		56	66	30.6	0.00017
C	O14737	Programmed cell death protein 5	14285.2	HUMAN	2	666.63	2	0.38	R	KVMDSDEDDDY	-		115	125	39	1.4e-05
C	Q01844	RNA-binding protein EWS	68478.8	HUMAN	2	827.47	3	0.11	R	QDHPSSMGVYGQESGGFSGPGENR	S		269	292	29.2	7.6e-06
C	Q01844	RNA-binding protein EWS	68478.8	HUMAN	2	726.17	2	0.33	K	GDATVSYEDPPTAK	A		411	424	36.4	2.3e-05
C	P78371	T-complex protein 1 subunit beta	57488.7	HUMAN	2	766.62	2	-0.3	K	ILIANTGMDTDKIK	I		237	250	25.6	6.1e-05
C	P78371	T-complex protein 1 subunit beta	57488.7	HUMAN	2	666.03	2	0.2	R	GATQQILDEAER	S		377	388	39.7	0.00016
C	Q7Z5L9	Interferon regulatory factor 2-binding protein 2	61025.2	HUMAN	2	571.02	3	0.065	K	RPASVSSSAAVEHEQR	E		237	252	33.4	8.5e-05
C	Q7Z5L9	Interferon regulatory factor 2-binding protein 2	61025.2	HUMAN	2	799.31	2	0.46	K	QQGASGEVYCPSGEK	C		540	554	35.6	1.1e-06
C	O60220	Mitochondrial import inner membrane translocase subunit Tim8 A	10998.5	HUMAN	2	677.96	2	0.16	R	AEACFVNCVER	F		59	69	36.5	1.3e-05
C	O60220	Mitochondrial import inner membrane translocase subunit Tim8 A	10998.5	HUMAN	2	598.55	2	0.25	K	SKPVFSESLSD	-		87	97	30	2.2e-05
C	O95229	ZW10 interactor	31293.7	HUMAN	2	631.05	2	0.24	K	GLDPLASEDTSR	Q		75	86	28.8	0.00018
C	O95229	ZW10 interactor	31293.7	HUMAN	2	750.65	2	0.27	R	AVQNQWQLQQEK	H		151	162	40	0.0002
C	P48643	T-complex protein 1 subunit epsilon	59671.6	HUMAN	2	547.48	2	0.21	R	IADGYEQAAR	V		133	142	42.9	6.4e-05
C	P48643	T-complex protein 1 subunit epsilon	59671.6	HUMAN	2	462.94	2	0.2	R	FSELTAEK	L		345	352	17.8	0.026
C	P04040	Catalase	59756.7	HUMAN	2	669.58	2	0.25	K	LVNANGEAVYCK	F		222	233	22.6	0.0019
C	P04040	Catalase	59756.7	HUMAN	2	747.35	2	-0.0026	R	FNTANDDNVTQVR	A		432	444	38	3.5e-06
C	Q16543	Hsp90 co-chaperone Cdc37	44468.7	HUMAN	2	529.02	2	0.23	R	LQAEAQQLR	K		84	92	36.5	0.0048
C	Q16543	Hsp90 co-chaperone Cdc37	44468.7	HUMAN	2	703.69	3	0.36	K	SMVNTKPEKTEEDSEEVR	E		127	144	37	4.2e-07
C	P55072	Transitional endoplasmic reticulum ATPase	89322.6	HUMAN	2	538.51	2	0.24	K	LAGESESNLR	K		278	287	39.5	0.00042
C	P55072	Transitional endoplasmic reticulum ATPase	89322.6	HUMAN	2	815.64	2	0.23	R	KYEMFAQTLQQSR	G		754	766	24.9	0.0001
C	O43805	Sjoegren syndrome nuclear autoantigen 1	13596.3	HUMAN	2	540.42	2	0.17	K	CIEELCQK	R		18	25	22.8	0.016
C	O43805	Sjoegren syndrome nuclear autoantigen 1	13596.3	HUMAN	2	605.6	2	0.28	R	TIAETEAAYLK	I		74	84	41.2	2.4e-05
C	P52292	Importin subunit alpha-1	57862.4	HUMAN	2	951.21	2	0.23	K	GINSSNVENQLQATQAAR	K		84	101	39.2	4.8e-06
C	P52292	Importin subunit alpha-1	57862.4	HUMAN	2	470.63	2	-0.16	K	TGVVPQLVK	L		292	300	20.4	0.012
C	Q96B45	UPF0693 protein C10orf32	11564.2	HUMAN	2	690.13	2	0.26	K	VTTCGTDVIALTK	Q		24	36	35.9	7.2e-06
C	Q96B45	UPF0693 protein C10orf32	11564.2	HUMAN	2	516.35	2	0.072	R	SSELLGQAAR	N		44	53	37.3	0.00099
C	O43715	TP53-regulated inhibitor of apoptosis 1	8786	HUMAN	2	771.06	2	0.23	-	MNSVGEACTDMKR	E	Acetyl@N-term	1	13	39.3	2.4e-05
C	O43715	TP53-regulated inhibitor of apoptosis 1	8786	HUMAN	2	566.4	2	0.17	R	EYDQCFNR	W		14	21	20.9	0.0048
C	P23396	40S ribosomal protein S3	26688.6	HUMAN	2	712.45	2	0.11	R	ELAEDGYSGVEVR	V		28	40	36.2	1.2e-06
C	P23396	40S ribosomal protein S3	26688.6	HUMAN	2	787.5	2	0.094	K	GGKPEPPAMPQPVPTA	-		228	243	20.2	0.0027
C	Q96BR5	Sel1 repeat-containing protein 1	25709.3	HUMAN	2	607.1	3	0.53	K	FNCEENQHSDSCYK	L		60	73	21.3	0.0066
C	Q96BR5	Sel1 repeat-containing protein 1	25709.3	HUMAN	2	939.49	3	0.37	K	SIAACHNVGLLAHDGQVNEDGQPDLGK	A		107	133	36.5	1.2e-06
C	Q96HY6	DDRGK domain-containing protein 1	35611.1	HUMAN	2	626.82	3	0.18	R	AASAGQEPLHNEELAGAGR	V		28	46	30.2	7.2e-06
C	Q96HY6	DDRGK domain-containing protein 1	35611.1	HUMAN	2	710.11	2	0.24	R	VAQPGPLEPEEPR	A		47	59	31.9	4.8e-06
C	P52815	39S ribosomal protein L12, mitochondrial	21348.4	HUMAN	2	642.64	2	0.26	K	KLVESLPQEIK	A		163	173	33.5	0.00064
C	P52815	39S ribosomal protein L12, mitochondrial	21348.4	HUMAN	2	578.58	2	0.25	K	LVESLPQEIK	A		164	173	39.3	0.00055
C	O95817	BAG family molecular chaperone regulator 3	61595.2	HUMAN	2	600.13	3	0.5	R	VPSEGPKETPSSANGPSR	E		54	71	33.1	2e-06
C	O95817	BAG family molecular chaperone regulator 3	61595.2	HUMAN	2	617.32	3	0.33	K	EVDSKPVSQKPPPPSEK	V		345	361	26.2	0.0001
C	Q9UK41	Vacuolar protein sorting-associated protein 28 homolog	25425.4	HUMAN	2	693.02	3	-0.3	K	AYIKDCVSPSEYTAACSR	L		55	72	28	1.3e-05
C	Q9UK41	Vacuolar protein sorting-associated protein 28 homolog	25425.4	HUMAN	2	594.51	2	0.22	R	AMDEIQPDLR	E		149	158	35.4	0.0003
C	Q99436	Proteasome subunit beta type-7	29965.7	HUMAN	2	509.19	2	0.42	K	DGIVLGADTR	A		53	62	27.8	0.002
C	Q99436	Proteasome subunit beta type-7	29965.7	HUMAN	2	755.45	2	0.095	R	ATEGMVVADKNCSK	I		63	76	34.7	9.1e-07
C	P45973	Chromobox protein homolog 5	22225.2	HUMAN	2	475.15	2	-0.12	K	GQVEYLLK	W		33	40	19	0.023
C	P45973	Chromobox protein homolog 5	22225.2	HUMAN	2	599.42	2	0.15	K	SNFSNSADDIK	S		92	102	38.1	8.1e-06
C	P46821	Microtubule-associated protein 1B	270637	HUMAN	2	745.72	2	-0.12	K	SPSDSGYSYETIGK	T		1915	1928	18.8	0.011
C	P46821	Microtubule-associated protein 1B	270637	HUMAN	2	833.66	2	0.31	R	TPDTSTYCYETAEK	I		2034	2047	35.9	1.3e-06
C	Q96A49	Synapse-associated protein 1	39933.7	HUMAN	2	696.06	2	0.19	K	ITESVAETAQTIK	K		72	84	35.9	1.7e-05
C	Q96A49	Synapse-associated protein 1	39933.7	HUMAN	2	691.41	3	0.38	K	QSAQLTALAAQQQAAGKEEK	S		211	230	23.4	0.00083
C	P12004	Proliferating cell nuclear antigen	28769.1	HUMAN	2	487.8	2	0.086	R	SEGFDTYR	C		54	61	26.7	0.0038
C	P12004	Proliferating cell nuclear antigen	28769.1	HUMAN	2	647.59	2	0.26	K	FSASGELGNGNIK	L		169	181	36.3	1.5e-05
C	Q9UNF1	Melanoma-associated antigen D2	64954.8	HUMAN	2	612	2	0.22	-	MSDTSESGAGLTR	F	Met-loss+Acetyl@1	1	13	22	0.0059
C	Q9UNF1	Melanoma-associated antigen D2	64954.8	HUMAN	2	731.25	3	0.27	K	HLDGEEDGSSDQSQASGTTGGR	R		182	203	35	2.4e-06
C	P11586	C-1-tetrahydrofolate synthase, cytoplasmic	101560	HUMAN	2	600.62	2	0.3	K	TPVPSDIDISR	S		314	324	20.8	0.018
C	P11586	C-1-tetrahydrofolate synthase, cytoplasmic	101560	HUMAN	2	752.97	2	0.11	K	TDPTTLTDEEINR	F		505	517	36.3	4.7e-06
C	Q7Z4H3	HD domain-containing protein 2	23390.7	HUMAN	2	688.64	2	-0.19	-	MASVSSATFSGHGAR	S	Met-loss+Acetyl@1	1	15	33.6	8.1e-06
C	Q7Z4H3	HD domain-containing protein 2	23390.7	HUMAN	2	623.14	2	0.35	R	LQDFYDSTAGK	F		164	174	23.6	0.00095
C	P04179	Superoxide dismutase [Mn], mitochondrial	24722.3	HUMAN	2	580.52	3	0.23	K	HHAAYVNNLNVTEEK	Y		54	68	36.4	1.6e-05
C	P04179	Superoxide dismutase [Mn], mitochondrial	24722.3	HUMAN	2	408.42	2	0.24	R	DFGSFDK	F		124	130	19.2	0.021
C	Q13308	Inactive tyrosine-protein kinase 7	118393	HUMAN	2	691.48	2	0.15	R	LQDSGTFQCVAR	D		93	104	31.2	8.3e-05
C	Q13308	Inactive tyrosine-protein kinase 7	118393	HUMAN	2	700.94	2	0.12	R	YTCIAGNSCNIK	H		662	673	28.7	3.2e-05
C	Q13685	Angio-associated migratory cell protein	46751.3	HUMAN	2	733.62	2	0.3	K	TFQGPNCPATCGR	V		210	222	31.1	6.8e-06
C	Q13685	Angio-associated migratory cell protein	46751.3	HUMAN	2	590.56	2	0.26	R	AVVGYEDGTIR	I		230	240	29.2	0.0005
C	Q13526	Peptidyl-prolyl cis-trans isomerase NIMA-interacting 1	18243.4	HUMAN	2	721.06	2	0.21	-	MADEEKLPPGWEK	R	Met-loss+Acetyl@1	1	13	35.4	0.00022
C	Q13526	Peptidyl-prolyl cis-trans isomerase NIMA-interacting 1	18243.4	HUMAN	2	411.87	2	0.16	R	GDLGAFSR	G		120	127	22.9	0.0039
C	P98179	Putative RNA-binding protein 3	17170.5	HUMAN	2	577.97	3	0.38	R	YYDSRPGGYGYGYGR	S		117	131	27	4.9e-05
C	P98179	Putative RNA-binding protein 3	17170.5	HUMAN	2	719.51	2	0.22	R	YSGGNYRDNYDN	-		146	157	29.3	1.3e-05
C	Q9NPA8	Transcription and mRNA export factor ENY2	11528.7	HUMAN	2	695.46	2	0.097	K	LIECGWKDQLK	A		37	47	32.4	0.00043
C	Q9NPA8	Transcription and mRNA export factor ENY2	11528.7	HUMAN	2	494.47	2	0.2	R	TFLAQHASL	-		93	101	21.9	6.5e-05
C	Q16658	Fascin	54530.4	HUMAN	2	719.55	2	0.19	R	LSCFAQTVSPAEK	W		119	131	34.8	1.3e-05
C	Q16658	Fascin	54530.4	HUMAN	2	595.63	2	-0.19	R	YLAPSGPSGTLK	A		230	241	16.7	0.042
C	Q9BUH6	Uncharacterized protein C9orf142	21639.7	HUMAN	2	447.19	2	-0.056	K	VPGPEAAPR	L		112	120	31.7	1.2e-05
C	Q9BUH6	Uncharacterized protein C9orf142	21639.7	HUMAN	2	676.12	2	0.29	K	SKKPAGGVDFDET	-		192	204	20.8	0.0011
C	P10253	Lysosomal alpha-glucosidase	105325	HUMAN	2	680.59	3	0.29	R	FDCAPDKAITQEQCEAR	G		90	106	32.7	5.1e-05
C	P10253	Lysosomal alpha-glucosidase	105325	HUMAN	2	627.03	2	-0.25	R	LDVMMETENR	L	Oxidation@5=13	169	178	23.1	0.0013
C	Q8WZA0	Protein LZIC	21494.7	HUMAN	2	693.62	2	0.25	K	LKQNLEEQLDR	L		12	22	36.1	0.00011
C	Q8WZA0	Protein LZIC	21494.7	HUMAN	2	689.47	2	0.12	R	LAEMDRDLMVGK	L		110	121	16.9	0.04
C	Q15366	Poly(rC)-binding protein 2	38580.4	HUMAN	2	644.94	2	0.14	R	INISEGNCPER	I		47	57	32.6	8.2e-05
C	Q15366	Poly(rC)-binding protein 2	38580.4	HUMAN	2	579.71	2	-0.081	K	IANPVEGSTDR	Q		323	333	26.8	0.00084
C	Q9UL46	Proteasome activator complex subunit 2	27401.9	HUMAN	2	676.63	2	-0.24	K	TKVEAFQTTISK	Y		155	166	32.7	0.00017
C	Q9UL46	Proteasome activator complex subunit 2	27401.9	HUMAN	2	512.2	2	-0.041	R	DEAAYGELR	A		195	203	25.7	0.00058
C	Q96C01	Protein FAM136A	15641.4	HUMAN	2	560.04	2	-0.25	R	VQEAVESMVK	S		9	18	26.3	0.0021
C	Q96C01	Protein FAM136A	15641.4	HUMAN	2	695.71	2	0.35	K	DSIDAGSKELQVK	Q		92	104	33.3	9.8e-05
C	Q96GA3	Protein LTV1 homolog	54855.4	HUMAN	2	547.66	3	0.056	R	SQRDPLAADESAPQR	V		24	38	29.6	0.00062
C	Q96GA3	Protein LTV1 homolog	54855.4	HUMAN	2	635.1	2	-0.21	R	DPLAADESAPQR	V		27	38	31.5	3.8e-05
C	Q8WTS6	Histone-lysine N-methyltransferase SETD7	40721.2	HUMAN	2	563.52	2	0.24	K	IAYVYPDER	T		144	152	29.9	0.0073
C	Q8WTS6	Histone-lysine N-methyltransferase SETD7	40721.2	HUMAN	2	569.89	2	0.11	K	FIDGEMIEGK	L		159	168	32.1	8.6e-06
C	P45880	Voltage-dependent anion-selective channel protein 2	31566.8	HUMAN	2	470.88	2	0.14	R	NNFAVGYR	T		178	185	24.9	0.003
C	P45880	Voltage-dependent anion-selective channel protein 2	31566.8	HUMAN	2	647.52	2	0.18	K	YQLDPTASISAK	V		236	247	32.7	5.2e-05
C	Q9P013	Spliceosome-associated protein CWC15 homolog	26624.5	HUMAN	2	680.49	2	0.14	-	MTTAARPTFEPAR	G	Met-loss+Acetyl@1	1	13	30.7	0.0011
C	Q9P013	Spliceosome-associated protein CWC15 homolog	26624.5	HUMAN	2	609.65	2	-0.17	R	GKGEGDLSQLSK	Q		17	28	32.1	7.1e-05
C	Q9HAV7	GrpE protein homolog 1, mitochondrial	24279.3	HUMAN	2	868.62	3	0.23	K	NSGQNLEEDMGQSEQKADPPATEK	T		35	58	32.5	0.00015
C	Q9HAV7	GrpE protein homolog 1, mitochondrial	24279.3	HUMAN	2	385.03	3	0.11	R	TLRPALVGVVK	E		205	215	30.2	0.0011
C	P54105	Methylosome subunit pICln	26215.5	HUMAN	2	641.63	2	-0.19	R	QQPDTEAVLNGK	G	Gln->pyro-Glu@1	19	30	23.3	0.0015
C	P54105	Methylosome subunit pICln	26215.5	HUMAN	2	650.58	2	0.25	R	QQPDTEAVLNGK	G		19	30	30.2	9.7e-06
C	Q00059	Transcription factor A, mitochondrial	29096.9	HUMAN	2	499.67	2	-0.15	K	ELTLLGKPK	R		148	156	19.1	0.045
C	Q00059	Transcription factor A, mitochondrial	29096.9	HUMAN	2	586.51	2	0.22	R	SAYNVYVAER	F		160	169	35.4	0.00019
C	P28838	Cytosol aminopeptidase	56166.8	HUMAN	2	660.24	2	0.42	K	TIQVDNTDAEGR	L		357	368	32.4	7.2e-05
C	P28838	Cytosol aminopeptidase	56166.8	HUMAN	2	619.68	2	0.37	K	LFEASIETGDR	V		418	428	18.4	0.0046
C	Q9H4A4	Aminopeptidase B	72596.4	HUMAN	2	600.56	2	0.27	R	AEFGPPGPGAGSR	G		45	57	32.2	1.5e-05
C	Q9H4A4	Aminopeptidase B	72596.4	HUMAN	2	770.33	3	-0.036	R	VKIEPGVDPDDTYNETPYEK	G		397	416	16.8	0.018
C	P52597	Heterogeneous nuclear ribonucleoprotein F	45672.3	HUMAN	2	738.17	3	0.18	R	YGDSEFTVQSTTGHCVHMR	G		276	294	18.9	0.0051
C	P52597	Heterogeneous nuclear ribonucleoprotein F	45672.3	HUMAN	2	546.62	2	-0.17	R	VHIEIGPDGR	V		317	326	30.8	1e-05
C	P49247	Ribose-5-phosphate isomerase	33269.2	HUMAN	2	438.93	2	0.18	K	FGGVVELR	M		233	240	31.8	0.0023
C	P49247	Ribose-5-phosphate isomerase	33269.2	HUMAN	2	760.42	2	0.083	R	VYFGMQDGSVNMR	E	Oxidation@5=61	294	306	25	0.00012
C	P09497	Clathrin light chain B	25190.7	HUMAN	2	545.37	2	0.12	K	DLEEWNQR	Q		135	142	20.1	0.016
C	P09497	Clathrin light chain B	25190.7	HUMAN	2	596.62	2	0.33	K	VAQLCDFNPK	S		195	204	31.6	1.4e-05
C	Q9H7C9	Mth938 domain-containing protein	13332.3	HUMAN	2	471.97	2	0.18	K	GVQTLVIGR	G		61	69	31.2	0.0036
C	Q9H7C9	Mth938 domain-containing protein	13332.3	HUMAN	2	482.36	2	0.14	R	VGGVFHSTC	-		114	122	28.2	4.5e-05
C	P52655	Transcription initiation factor IIA subunit 1	41514.2	HUMAN	2	579.97	2	0.18	-	MANSANTNTVPK	L	Met-loss+Acetyl@1	1	12	34.2	0.00022
C	P52655	Transcription initiation factor IIA subunit 1	41514.2	HUMAN	2	495.46	2	0.21	K	DGIMNLNGR	D		355	363	23.1	0.032
C	Q08752	Peptidyl-prolyl cis-trans isomerase D	40763.9	HUMAN	2	581.93	3	0.31	-	MSHPSPQAKPSNPSNPR	V	Met-loss+Acetyl@1	1	17	31.1	8.5e-06
C	Q08752	Peptidyl-prolyl cis-trans isomerase D	40763.9	HUMAN	2	513.61	2	-0.2	K	HVVFGQVIK	G		146	154	19.7	0.028
C	P55145	Mesencephalic astrocyte-derived neurotrophic factor	20700.3	HUMAN	2	781.62	2	0.26	R	LCYYIGATDDAATK	I		74	87	29.9	8.7e-05
C	P55145	Mesencephalic astrocyte-derived neurotrophic factor	20700.3	HUMAN	2	619.11	2	0.33	K	ILDDWGETCK	G		143	152	24.6	0.0013
C	Q10713	Mitochondrial-processing peptidase subunit alpha	58253.4	HUMAN	2	612.11	2	0.33	R	LTDEEVEMTR	M		176	185	29.4	3.5e-05
C	Q10713	Mitochondrial-processing peptidase subunit alpha	58253.4	HUMAN	2	547.66	2	-0.14	R	SVAQYTGGIAK	L		289	299	27.2	0.0017
C	O75439	Mitochondrial-processing peptidase subunit beta	54366.6	HUMAN	2	517.56	2	-0.21	R	VTCLESGLR	V		60	68	28.5	0.011
C	O75439	Mitochondrial-processing peptidase subunit beta	54366.6	HUMAN	2	676.69	2	0.36	R	LCTSVTESEVAR	A		388	399	31.7	0.00012
C	Q96C57	Uncharacterized protein C12orf43	28170.7	HUMAN	2	794.58	2	0.17	R	AGAANSQLSTSQPSLR	H		48	63	32.4	0.00014
C	Q96C57	Uncharacterized protein C12orf43	28170.7	HUMAN	2	703.24	2	0.39	K	SGELNGDQVSLGTK	K		223	236	15.7	0.023
C	Q9Y6I3	Epsin-1	60293.8	HUMAN	2	570.46	2	0.2	R	SPGAFDMSGVR	G	Oxidation@7	435	445	17.8	0.017
C	Q9Y6I3	Epsin-1	60293.8	HUMAN	2	562.69	2	0.43	R	SPGAFDMSGVR	G		435	445	32.9	0.00036
C	P62316	Small nuclear ribonucleoprotein Sm D2	13527	HUMAN	2	616.21	2	-0.1	K	NNTQVLINCR	N		38	47	32.7	0.00011
C	P62316	Small nuclear ribonucleoprotein Sm D2	13527	HUMAN	2	510.5	2	0.25	K	EMWTEVPK	S		72	79	18.4	0.05
C	P07858	Cathepsin B	37822	HUMAN	2	438.95	2	0.22	K	LPASFDAR	E		80	87	30.4	0.00099
C	P07858	Cathepsin B	37822	HUMAN	2	644.11	2	0.3	R	EQWPQCPTIK	E		88	97	30.7	0.00052
C	O75131	Copine-3	60131.2	HUMAN	2	719.57	2	-0.26	R	SSPVEFECINEK	K		242	253	26.4	0.00042
C	O75131	Copine-3	60131.2	HUMAN	2	471.56	2	0.29	R	SPLGEVAIR	D		476	484	30.8	0.0015
C	P52209	6-phosphogluconate dehydrogenase, decarboxylating	53140.5	HUMAN	2	596.63	2	-0.17	K	AGQAVDDFIEK	L		77	87	28.4	0.00022
C	P52209	6-phosphogluconate dehydrogenase, decarboxylating	53140.5	HUMAN	2	676.53	2	0.24	K	SAVENCQDSWR	R		397	407	21.4	0.00019
C	Q5SNT6	WASH complex subunit FAM21B	136970	HUMAN	2	516.04	3	-0.56	R	TDVAESEKEGLLTR	S		670	683	22.7	0.043
C	Q5SNT6	WASH complex subunit FAM21B	136970	HUMAN	2	632.56	2	0.22	K	IAENPANPPVGGK	A		1066	1078	30.2	9.5e-06
C	Q99426	Tubulin-folding cofactor B	27325.8	HUMAN	2	687.45	2	0.13	K	YTISQEAYDQR	Q		107	117	27.8	8.8e-05
C	Q99426	Tubulin-folding cofactor B	27325.8	HUMAN	2	536.65	2	-0.14	K	AQASSIPVGSR	C		154	164	23.4	0.00026
C	Q9NXR1	Nuclear distribution protein nudE homolog 1	38808.4	HUMAN	2	653.63	2	-0.19	R	GPSSSLNTPGSFR	R		221	233	20.1	0.0053
C	Q9NXR1	Nuclear distribution protein nudE homolog 1	38808.4	HUMAN	2	764.97	2	0.086	R	GLDDSTGGTPLTPAAR	I		235	250	29.7	5.8e-05
C	P22234	Multifunctional protein ADE2	47079.7	HUMAN	2	740.49	2	0.6	K	TKEVYELLDSPGK	V		18	30	28.2	2.2e-05
C	P22234	Multifunctional protein ADE2	47079.7	HUMAN	2	616.37	2	0.55	K	EVTPEGLQMVK	K		236	246	23.7	0.0024
C	Q9HB09	Bcl-2-like protein 12	36821.8	HUMAN	2	614.57	2	0.22	R	LEQLVQEQLK	S		182	191	34.7	0.0036
C	Q9HB09	Bcl-2-like protein 12	36821.8	HUMAN	2	772.17	2	0.28	R	ACPGPPPPSPEPLAR	L		265	279	23.5	0.04
C	P15151	Poliovirus receptor	45303	HUMAN	2	476.08	3	0.14	R	VLAKPQNTAEVQK	V		141	153	24.6	0.00077
C	P15151	Poliovirus receptor	45303	HUMAN	2	649.54	2	0.19	K	VQLTGEPVPMAR	C		154	165	29.7	0.00046
C	P07355	Annexin A2	38604.4	HUMAN	2	564.92	2	0.13	-	MSTVHEILCK	L	Met-loss+Acetyl@1	1	10	28.9	2.9e-05
C	P07355	Annexin A2	38604.4	HUMAN	2	616.03	3	0.39	K	LSLEGDHSTPPSAYGSVK	A		11	28	23.7	0.0073
C	P25205	DNA replication licensing factor MCM3	90981.6	HUMAN	2	489.95	2	-0.31	R	YVLCTAPR	A		357	364	21.9	0.0039
C	P25205	DNA replication licensing factor MCM3	90981.6	HUMAN	2	689.61	2	0.26	R	CSVLAAANPVYGR	Y		446	458	29.8	0.0002
C	P60468	Protein transport protein Sec61 subunit beta	9974.5	HUMAN	2	563	2	0.24	R	TTSAGTGGMWR	F		47	57	30.5	0.00033
C	P60468	Protein transport protein Sec61 subunit beta	9974.5	HUMAN	2	579.01	2	0.23	R	FYTEDSPGLK	V		58	67	22	0.0068
C	P54819	Adenylate kinase 2, mitochondrial	26478	HUMAN	2	490.1	2	-0.2	R	AVLLGPPGAGK	G		18	28	20.3	0.019
C	P54819	Adenylate kinase 2, mitochondrial	26478	HUMAN	2	524.98	2	-0.29	R	AMVASGSELGK	K		52	62	29.9	0.00011
C	Q99873	Protein arginine N-methyltransferase 1	41515.9	HUMAN	2	580.37	2	0.041	K	QLVTNACLIK	E		234	243	26.7	0.004
C	Q99873	Protein arginine N-methyltransferase 1	41515.9	HUMAN	2	795.25	2	0.41	K	GQLCELSCSTDYR	M		347	359	28	5.6e-05
C	O00244	Copper transport protein ATOX1	7401.7	HUMAN	2	671.69	3	0.077	K	HEFSVDMTCGGCAEAVSR	V		4	21	20.1	0.01
C	O00244	Copper transport protein ATOX1	7401.7	HUMAN	2	553.37	2	0.072	K	YDIDLPNKK	V		31	39	28.2	3.1e-05
C	P05091	Aldehyde dehydrogenase, mitochondrial	56381.8	HUMAN	2	594.2	2	0.36	R	VIQVAAGSSNLK	R		269	280	26.8	1.5e-05
C	P05091	Aldehyde dehydrogenase, mitochondrial	56381.8	HUMAN	2	551.67	2	-0.12	K	LLCGGGIAADR	G		384	394	23.5	0.0044
C	P62826	GTP-binding nuclear protein Ran	24423.3	HUMAN	2	622.71	2	-0.11	-	MAAQGEPQVQFK	L	Met-loss+Acetyl@1	1	12	29.1	0.00024
C	P62826	GTP-binding nuclear protein Ran	24423.3	HUMAN	2	608.12	2	0.31	K	NLQYYDISAK	S		143	152	21.9	0.0053
C	O60828	Polyglutamine-binding protein 1	30472.5	HUMAN	2	497.77	2	-0.036	-	MPLPVALQTR	L	Met-loss@1	1	10	29.7	0.00053
C	O60828	Polyglutamine-binding protein 1	30472.5	HUMAN	2	473.98	2	0.23	R	GTWSTGLPK	R		215	223	28.1	0.0054
C	O14763	Tumor necrosis factor receptor superfamily member 10B	47878.8	HUMAN	2	856.55	2	0.18	R	CDSGEVELSPCTTTR	N		119	133	28.8	2.6e-05
C	O14763	Tumor necrosis factor receptor superfamily member 10B	47878.8	HUMAN	2	511.4	3	0.16	K	GICSGGGGDPERVDR	S		246	260	18.7	0.039
C	Q53EL6	Programmed cell death protein 4	51735.7	HUMAN	2	560.69	3	-0.23	R	DSGRGDSVSDSGSDALR	S		70	86	30.1	0.00067
C	Q53EL6	Programmed cell death protein 4	51735.7	HUMAN	2	475.4	2	0.13	K	ATVLLSMSK	G		298	306	26	0.0077
C	Q15843	NEDD8	9071.6	HUMAN	2	769.52	2	0.12	R	VEEKEGIPPQQQR	L		30	42	28.5	0.0006
C	Q15843	NEDD8	9071.6	HUMAN	2	527.06	2	0.28	K	EGIPPQQQR	L		34	42	26.8	0.0014
C	Q9NQ92	Coordinator of PRMT5 and differentiation stimulator	20066.6	HUMAN	2	397.66	2	-0.07	R	GPPLPSAR	G		19	26	21.3	0.00086
C	Q9NQ92	Coordinator of PRMT5 and differentiation stimulator	20066.6	HUMAN	2	622.12	2	0.31	R	GTQSIPNDSPAR	G		58	69	26.9	0.00016
C	P50213	Isocitrate dehydrogenase [NAD] subunit alpha, mitochondrial	39592.1	HUMAN	2	514.78	2	0.018	K	APIQWEER	N		59	66	28.9	0.00019
C	P50213	Isocitrate dehydrogenase [NAD] subunit alpha, mitochondrial	39592.1	HUMAN	2	521.41	2	0.12	R	NVTAIQGPGGK	W		67	77	26.6	0.0083
C	Q9Y5J9	Mitochondrial import inner membrane translocase subunit Tim8 B	9343.6	HUMAN	2	671.15	2	0.37	R	TENCLSSCVDR	F		52	62	28.6	8.8e-05
C	Q9Y5J9	Mitochondrial import inner membrane translocase subunit Tim8 B	9343.6	HUMAN	2	417.5	2	0.25	R	FAQIVQK	G		74	80	26.5	0.013
C	O14950	Myosin regulatory light chain 12B	19779.3	HUMAN	2	614.77	2	-0.042	K	LNGTDPEDVIR	N		94	104	24.9	0.0011
C	O14950	Myosin regulatory light chain 12B	19779.3	HUMAN	2	518.48	2	0.22	R	ELLTTMGDR	F		125	133	28.5	0.00095
C	O43768	Alpha-endosulfine	13389.1	HUMAN	2	671.54	2	0.19	K	EGILPERAEEAK	L		25	36	23	0.016
C	O43768	Alpha-endosulfine	13389.1	HUMAN	2	663.65	2	-0.12	K	YFDSGDYNMAK	A	Oxidation@9	64	74	28	3.6e-05
C	Q9BRT9	DNA replication complex GINS protein SLD5	26047.1	HUMAN	2	575.01	2	0.24	R	LEQAWMNEK	F		30	38	30.2	0.0037
C	Q9BRT9	DNA replication complex GINS protein SLD5	26047.1	HUMAN	2	630.53	2	0.23	K	VSIHQMEMER	I		75	84	17.7	0.0025
C	Q9H1K1	Iron-sulfur cluster assembly enzyme ISCU, mitochondrial	17999.2	HUMAN	2	831.63	2	0.23	K	NVGTGLVGAPACGDVMK	L	Oxidation@16	58	74	28.5	0.00021
C	Q9H1K1	Iron-sulfur cluster assembly enzyme ISCU, mitochondrial	17999.2	HUMAN	2	694.15	2	-0.19	K	LHCSMLAEDAIK	A		136	147	23	0.0062
C	Q8N9N8	Probable RNA-binding protein EIF1AD	19053.2	HUMAN	2	584.51	3	0.22	R	TPGNNLHEVETAQGQR	F		33	48	29.4	0.00012
C	Q8N9N8	Probable RNA-binding protein EIF1AD	19053.2	HUMAN	2	455.06	2	0.31	R	FLVSMPSK	Y		49	56	19.9	0.037
C	Q6EEV6	Small ubiquitin-related modifier 4	10685.2	HUMAN	2	775.09	3	0.36	-	MANEKPTEEVKTENNNHINLK	V	Met-loss@1	1	21	17.7	0.031
C	Q6EEV6	Small ubiquitin-related modifier 4	10685.2	HUMAN	2	617.6	2	-0.22	K	VAGQDGSVVQFK	I		22	33	29.7	0.00026
C	P22102	Trifunctional purine biosynthetic protein adenosine-3	107768	HUMAN	2	801.62	2	0.22	K	QVLVAPGNAGTACSEK	I		29	44	29	0.00018
C	P22102	Trifunctional purine biosynthetic protein adenosine-3	107768	HUMAN	2	422.18	2	0.4	R	VLAVTAIR	E		386	393	22.8	0.02
C	P21281	V-type proton ATPase subunit B, brain isoform	56501.2	HUMAN	2	439.49	2	0.26	R	NYLSQPR	L		38	44	21.2	0.004
C	P21281	V-type proton ATPase subunit B, brain isoform	56501.2	HUMAN	2	552.98	2	0.21	R	TPVSEDMLGR	V		121	130	26.6	7.2e-05
C	P33991	DNA replication licensing factor MCM4	96558.8	HUMAN	2	461.64	2	0.38	R	VNVTGIYR	A		388	395	22.7	0.0059
C	P33991	DNA replication licensing factor MCM4	96558.8	HUMAN	2	558.49	2	0.19	K	AGIICQLNAR	T		601	610	29.5	0.0019
C	P11940	Polyadenylate-binding protein 1	70671.5	HUMAN	2	404.89	3	-0.0023	R	AKEFTNVYIK	N		187	196	18.7	0.044
C	P11940	Polyadenylate-binding protein 1	70671.5	HUMAN	2	565.81	3	0.5	R	SKVDEAVAVLQAHQAK	E		605	620	30.2	0.00062
C	Q8TDP1	Ribonuclease H2 subunit C	17840.3	HUMAN	2	625.58	2	0.31	-	MESGDEAAIER	H	Acetyl@N-term	1	11	19.1	0.011
C	Q8TDP1	Ribonuclease H2 subunit C	17840.3	HUMAN	2	542.49	2	0.21	R	FIGATANFSR	F		119	128	29.6	0.0013
C	Q9Y2B0	Protein canopy homolog 2	20652.4	HUMAN	2	709.61	2	0.26	R	NGESSELDLQGIR	I		112	124	30.1	0.0013
C	Q9Y2B0	Protein canopy homolog 2	20652.4	HUMAN	2	524.56	2	-0.22	R	IDSDISGTLK	F		125	134	22.7	0.022
C	P09211	Glutathione S-transferase P	23356	HUMAN	2	568.92	2	0.13	K	ASCLYGQLPK	F		46	55	28.9	0.00024
C	P09211	Glutathione S-transferase P	23356	HUMAN	2	376.55	2	0.33	R	TLGLYGK	D		76	82	15.7	0.028
C	Q8N806	Putative E3 ubiquitin-protein ligase UBR7	47999.3	HUMAN	2	552.99	2	0.21	K	ISTEDDGLVR	N		204	213	29.2	0.00062
C	Q8N806	Putative E3 ubiquitin-protein ligase UBR7	47999.3	HUMAN	2	483.5	2	0.25	R	FADEGTVVK	R		390	398	24.9	0.018
C	C9JLW8	Protein FAM195B	10920.3	HUMAN	2	662.15	3	0.16	R	SPPSSSEIFTPAHEENVR	F		21	38	26.7	0.00015
C	C9JLW8	Protein FAM195B	10920.3	HUMAN	2	533.42	2	0.14	R	GLVEEYVEK	V		61	69	25.5	0.0037
C	P05141	ADP/ATP translocase 2	32852.5	HUMAN	2	476.14	2	-0.1	-	MTDAAVSFAK	D	Met-loss+Acetyl@1	1	10	28.6	0.0013
C	P05141	ADP/ATP translocase 2	32852.5	HUMAN	2	429.07	2	0.32	R	GNLANVIR	Y		73	80	20.6	0.0044
C	Q86SX6	Glutaredoxin-related protein 5, mitochondrial	16628	HUMAN	2	352.9	2	0.16	K	VVVFLK	G		54	59	20.6	0.04
C	Q86SX6	Glutaredoxin-related protein 5, mitochondrial	16628	HUMAN	2	598.56	2	0.22	K	LGIHSALLDEK	K		141	151	29.8	0.00075
C	P28070	Proteasome subunit beta type-4	29204.5	HUMAN	2	576.6	3	0.28	R	EVLEKQPVLSQTEAR	D		197	211	29.5	0.00063
C	P28070	Proteasome subunit beta type-4	29204.5	HUMAN	2	519	2	0.21	R	FQIATVTEK	G		232	240	27.2	0.044
C	P45974	Ubiquitin carboxyl-terminal hydrolase 5	95787.1	HUMAN	2	574.69	3	-0.26	R	RPKEEDPATGTGDPPR	K		78	93	27.5	0.0014
C	P45974	Ubiquitin carboxyl-terminal hydrolase 5	95787.1	HUMAN	2	671.34	2	0.041	K	EEDPATGTGDPPR	K		81	93	23.5	0.0022
C	O60271	C-Jun-amino-terminal kinase-interacting protein 4	146207	HUMAN	2	512.01	2	0.22	R	VSGLAGSIYR	E		24	33	21.9	0.0011
C	O60271	C-Jun-amino-terminal kinase-interacting protein 4	146207	HUMAN	2	655.44	2	0.093	K	HIEVQVAQETR	N		316	326	25.3	0.00021
C	Q16881	Thioredoxin reductase 1, cytoplasmic	70906.7	HUMAN	2	626.97	3	0.31	K	KVVYENAYGQFIGPHR	I		274	289	26.7	7.5e-05
C	Q16881	Thioredoxin reductase 1, cytoplasmic	70906.7	HUMAN	2	579.4	2	0.6	K	VEQIEAGTPGR	L		406	416	16	0.017
C	Q15181	Inorganic pyrophosphatase	32660.3	HUMAN	2	954.52	1	0.1	-	MSGFSTEER	A	Met-loss+Acetyl@1	1	9	15.6	0.0049
C	Q15181	Inorganic pyrophosphatase	32660.3	HUMAN	2	711.94	3	-0.019	K	HTGCCGDNDPIDVCEIGSK	V		110	128	26	0.00014
C	P20674	Cytochrome c oxidase subunit 5A, mitochondrial	16762.3	HUMAN	2	511.98	2	0.21	R	LNDFASTVR	I		99	107	26.6	0.00064
C	P20674	Cytochrome c oxidase subunit 5A, mitochondrial	16762.3	HUMAN	2	472.49	2	0.2	R	ILEVVKDK	A		108	115	28.7	0.029
C	Q9NYJ1	Cytochrome c oxidase assembly factor 4 homolog, mitochondrial	10134.2	HUMAN	2	617.55	2	0.24	R	QCQPQVQAFK	D		53	62	23.3	0.00089
C	Q9NYJ1	Cytochrome c oxidase assembly factor 4 homolog, mitochondrial	10134.2	HUMAN	2	780.61	3	0.26	R	QCQPQVQAFKDCMSEQQAR	R		53	71	25.2	0.00031
C	Q9Y3D2	Methionine-R-sulfoxide reductase B2, mitochondrial	19536.4	HUMAN	2	538.47	2	0.17	R	RLDTSLGSAR	T		132	141	18.6	0.045
C	Q9Y3D2	Methionine-R-sulfoxide reductase B2, mitochondrial	19536.4	HUMAN	2	460.36	2	0.11	R	LDTSLGSAR	T		133	141	29	0.00067
C	P30153	Serine/threonine-protein phosphatase 2A 65 kDa regulatory subunit A alpha isoform	65309.2	HUMAN	2	523.55	2	0.29	R	MAGDPVANVR	F	Oxidation@1	528	537	27.4	0.0013
C	P30153	Serine/threonine-protein phosphatase 2A 65 kDa regulatory subunit A alpha isoform	65309.2	HUMAN	2	580.96	2	0.17	K	LTQDQDVDVK	Y		567	576	27.3	0.0039
C	P61769	Beta-2-microglobulin	13714.7	HUMAN	2	383.95	3	0.43	K	VEHSDLSFSK	D		69	78	23.1	0.009
C	P61769	Beta-2-microglobulin	13714.7	HUMAN	2	375.18	3	0.3	R	VNHVTLSQPK	I		102	111	27.4	0.00062
C	Q01658	Protein Dr1	19443.8	HUMAN	2	745.59	2	0.25	-	MASSSGNDDDLTIPR	A	Met-loss+Acetyl@1	1	15	27.9	0.00037
C	Q01658	Protein Dr1	19443.8	HUMAN	2	401.16	3	0.26	K	MIKETLPNVR	V		21	30	24.3	0.03
C	P09012	U1 small nuclear ribonucleoprotein A	31279.8	HUMAN	2	756.05	3	0.32	-	MAVPETRPNHTIYINNLNEK	I	Met-loss+Acetyl@1	1	20	24.5	0.0017
C	P09012	U1 small nuclear ribonucleoprotein A	31279.8	HUMAN	2	524.56	2	0.28	K	EVSSATNALR	S		61	70	27.3	0.0034
C	P55084	Trifunctional enzyme subunit beta, mitochondrial	51294.9	HUMAN	2	478.5	2	-0.28	R	NVVVVDGVR	T		53	61	25.9	0.0071
C	P55084	Trifunctional enzyme subunit beta, mitochondrial	51294.9	HUMAN	2	569.05	2	0.27	R	LEQDEYALR	S		239	247	27.4	0.001
C	Q9H814	Phosphorylated adapter RNA export protein	44402.9	HUMAN	2	665.64	2	0.3	R	QSETYNYLLAK	K		148	158	26.1	0.0008
C	Q9H814	Phosphorylated adapter RNA export protein	44402.9	HUMAN	2	468.98	2	0.24	K	VADEISFR	L		230	237	25.8	0.002
C	P56181	NADH dehydrogenase [ubiquinone] flavoprotein 3, mitochondrial	11940.6	HUMAN	2	592.86	3	0.55	K	KPAPVPAEPFDNTTYK	N		57	72	28.2	0.0008
C	P56181	NADH dehydrogenase [ubiquinone] flavoprotein 3, mitochondrial	11940.6	HUMAN	2	581.52	2	-0.27	K	FRMPQPSSGR	E		94	103	15.5	0.034
C	Q9NZL4	Hsp70-binding protein 1	39474.4	HUMAN	2	1177.34	2	0.28	R	VLSQPMPPTAGEAEQAADQQER	E		102	123	15.7	0.039
C	Q9NZL4	Hsp70-binding protein 1	39474.4	HUMAN	2	511.03	2	0.25	R	YLEAGAAGLR	W		156	165	28.7	0.0018
C	Q4V328	GRIP1-associated protein 1	95990.3	HUMAN	2	558.61	2	0.3	R	LQAENTALQK	N		140	149	21.4	0.016
C	Q4V328	GRIP1-associated protein 1	95990.3	HUMAN	2	812.13	2	0.26	R	TQTGDSSSISSFSYR	E		659	673	25.8	0.00018
C	P18859	ATP synthase-coupling factor 6, mitochondrial	12587.6	HUMAN	2	746.7	3	0.35	K	RQTSGGPVDASSEYQQELER	E		54	73	27	0.00083
C	P18859	ATP synthase-coupling factor 6, mitochondrial	12587.6	HUMAN	2	694.63	3	0.31	R	QTSGGPVDASSEYQQELER	E		55	73	21.6	0.02
C	Q9UII2	ATPase inhibitor, mitochondrial	12248.9	HUMAN	2	656.38	2	0.6	R	GFGSDQSENVDR	G		24	35	20.7	0.00017
C	Q9UII2	ATPase inhibitor, mitochondrial	12248.9	HUMAN	2	678.94	2	0.13	R	EQAEEERYFR	A		51	60	23.8	0.0022
C	Q9Y3F4	Serine-threonine kinase receptor-associated protein	38438.6	HUMAN	2	709.15	2	0.28	R	IYDLNKPEAEPK	E		126	137	28.1	0.0066
C	Q9Y3F4	Serine-threonine kinase receptor-associated protein	38438.6	HUMAN	2	558.14	3	0.19	K	CVLPEEDSGELAKPK	I		305	319	24.6	0.011
C	Q9UNE7	E3 ubiquitin-protein ligase CHIP	34856.5	HUMAN	2	429.37	3	0.17	R	KYPEAAACYGR	A		41	51	21.7	0.0082
C	Q9UNE7	E3 ubiquitin-protein ligase CHIP	34856.5	HUMAN	2	530.57	2	0.28	R	ALELDGQSVK	A		86	95	27.3	0.0034
C	Q99584	Protein S100-A13	11471.3	HUMAN	2	519.42	2	-0.34	K	DSLSVNEFK	E		31	39	19.6	0.0061
C	Q99584	Protein S100-A13	11471.3	HUMAN	2	624.55	2	0.24	K	SLDVNQDSELK	F		62	72	26.2	0.0013
C	P05026	Sodium/potassium-transporting ATPase subunit beta-1	35061.6	HUMAN	2	615.62	2	-0.17	K	AYGENIGYSEK	D		278	288	23.9	0.001
C	P05026	Sodium/potassium-transporting ATPase subunit beta-1	35061.6	HUMAN	2	751.4	2	0.05	K	AYGENIGYSEKDR	F		278	290	22	0.00069
C	P30626	Sorcin	21676.6	HUMAN	2	422.67	3	0.13	R	QHFISFDTDR	S		107	116	26.4	0.0012
C	P30626	Sorcin	21676.6	HUMAN	2	601.54	2	0.23	R	SGTVDPQELQK	A		117	127	24	0.012
C	Q7Z2K8	G protein-regulated inducer of neurite outgrowth 1	102400	HUMAN	2	545.82	3	0.23	K	QADSTSIGKEDPGSSR	K		160	175	24.5	0.00041
C	Q7Z2K8	G protein-regulated inducer of neurite outgrowth 1	102400	HUMAN	2	592.12	2	-0.17	K	TNPVSSGPGDPR	S		487	498	21.9	0.0049
C	P60953	Cell division control protein 42 homolog	21258.8	HUMAN	2	531.02	2	0.24	K	CVVVGDGAVGK	T		6	16	25.4	0.0053
C	P60953	Cell division control protein 42 homolog	21258.8	HUMAN	2	599.5	2	-0.29	K	YVECSALTQK	G		154	163	20.3	0.0012
C	P82094	TATA element modulatory factor	122843	HUMAN	2	588.62	2	-0.16	K	DSEAQEAALSR	E		678	688	28.5	0.006
C	P82094	TATA element modulatory factor	122843	HUMAN	2	667.06	2	0.24	K	LTNQNDELEEK	V		1024	1034	15.3	0.047
C	Q08211	ATP-dependent RNA helicase A	140960	HUMAN	2	679.57	2	0.22	R	AAECNIVVTQPR	R		435	446	26.9	0.0015
C	Q08211	ATP-dependent RNA helicase A	140960	HUMAN	2	496.09	2	-0.14	R	MGGEEAEIR	F		930	938	23.8	0.027
C	Q92598	Heat shock protein 105 kDa	96865.8	HUMAN	2	505.46	2	0.22	K	MFEELGQR	L		715	722	23.7	0.0019
C	Q92598	Heat shock protein 105 kDa	96865.8	HUMAN	2	699.38	3	0.33	K	IKELNNTCEPVVTQPKPK	I		789	806	24.5	0.0014
C	P09496	Clathrin light chain A	27076.9	HUMAN	2	582.39	2	0.12	K	WREEQMER	L		113	120	25.1	0.009
C	P09496	Clathrin light chain A	27076.9	HUMAN	2	548.52	2	0.26	K	ELEEWYAR	Q		142	149	25.9	0.0018
C	P55196	Afadin	206806	HUMAN	2	671.53	2	-0.32	K	EIQELQSKPDR	S		1539	1549	23.1	0.0077
C	P55196	Afadin	206806	HUMAN	2	611.59	2	-0.22	R	LFSQGQDVSNK	V		1797	1807	25.7	0.0018
C	Q9Y3E2	BolA-like protein 1	14289.5	HUMAN	2	593.64	3	0.028	R	NESGGHAVPPGSETHFR	V		53	69	25.3	0.0017
C	Q9Y3E2	BolA-like protein 1	14289.5	HUMAN	2	524	2	0.21	R	FEGLSPLQR	H		77	85	20.7	0.0053
C	P54725	UV excision repair protein RAD23 homolog A	39609.5	HUMAN	2	609.52	2	0.21	K	IRMEPDETVK	V		17	26	27.1	0.0031
C	P54725	UV excision repair protein RAD23 homolog A	39609.5	HUMAN	2	514.6	2	0.31	K	ILSDDVPIR	D		54	62	18.2	0.043
C	O95861	3'(2'),5'-bisphosphate nucleotidase 1	33392.6	HUMAN	2	576.09	2	0.26	R	LVASAYSIAQK	A		11	21	24.5	0.0017
C	O95861	3'(2'),5'-bisphosphate nucleotidase 1	33392.6	HUMAN	2	526.48	2	0.25	R	NYDYYASR	V		290	297	21.9	0.0036
C	P29144	Tripeptidyl-peptidase 2	138351	HUMAN	2	450.41	2	0.21	R	YPEYDGR	G		30	36	18.7	0.0053
C	P29144	Tripeptidyl-peptidase 2	138351	HUMAN	2	579.53	2	0.23	K	IPASWTNPSGK	Y		99	109	23.7	0.00071
C	P62993	Growth factor receptor-bound protein 2	25206.6	HUMAN	2	548.99	2	0.23	K	ATADDELSFK	R		11	20	20.1	0.0036
C	P62993	Growth factor receptor-bound protein 2	25206.6	HUMAN	2	799.59	2	0.24	K	VLNEECDQNWYK	A		27	38	22.9	0.0004
C	Q96EY8	Cob(I)yrinic acid a,c-diamide adenosyltransferase, mitochondrial	27388.5	HUMAN	2	552.19	3	0.26	R	GPQGVEDGDRPQPSSK	T		36	51	21.6	0.011
C	Q96EY8	Cob(I)yrinic acid a,c-diamide adenosyltransferase, mitochondrial	27388.5	HUMAN	2	545.14	2	0.39	K	GFSSTFTGER	R		66	75	26.1	0.0067
C	Q9UKX7	Nuclear pore complex protein Nup50	50144.6	HUMAN	2	665.12	2	0.31	R	NVGFESDTGGAFK	G		47	59	21.5	0.0012
C	Q9UKX7	Nuclear pore complex protein Nup50	50144.6	HUMAN	2	566.56	2	0.26	K	QLAALNCSVR	D		159	168	23.4	0.0032
C	P12268	Inosine-5'-monophosphate dehydrogenase 2	55805.5	HUMAN	2	422.51	2	-0.26	R	LVGIISSR	D		154	161	19	0.022
C	P12268	Inosine-5'-monophosphate dehydrogenase 2	55805.5	HUMAN	2	579.62	2	-0.19	K	VAQGVSGAVQDK	G		439	450	24.3	0.00061
C	Q15436	Protein transport protein Sec23A	86161.6	HUMAN	2	529.93	3	0.34	R	MVQVHELGCEGISK	S		172	185	18.1	0.039
C	Q15436	Protein transport protein Sec23A	86161.6	HUMAN	2	652.26	2	-0.58	R	GPQVQQPPPSNR	F		217	228	22.6	4.6e-05
C	P06213	Insulin receptor	156334	HUMAN	2	542.62	2	0.35	R	CSVAAYVSAR	T		834	843	24.6	0.0023
C	P06213	Insulin receptor	156334	HUMAN	2	619.7	2	0.43	R	DIYETDYYR	K		1183	1191	20.1	0.0088
C	Q9Y5A9	YTH domain family protein 2	62334.7	HUMAN	2	629.03	2	-0.31	-	MSASSLLEQRPK	G	Met-loss+Acetyl@1	1	12	22.7	0.016
C	Q9Y5A9	YTH domain family protein 2	62334.7	HUMAN	2	601.51	2	0.19	K	LGSTEVASNVPK	V		194	205	25.2	0.0029
C	Q86Y82	Syntaxin-12	31642.2	HUMAN	2	512.03	2	0.26	R	NPGPSGPQLR	D		11	20	24.2	0.00045
C	Q86Y82	Syntaxin-12	31642.2	HUMAN	2	665.1	3	0.08	K	LQENLQQLQHSTNQLAK	E		59	75	19.5	0.036
C	Q07065	Cytoskeleton-associated protein 4	66023	HUMAN	2	574	2	0.2	K	ASVSQVEADLK	M		541	551	21.2	0.0099
C	Q07065	Cytoskeleton-associated protein 4	66023	HUMAN	2	681.65	2	0.32	K	IETNENNLESAK	G		567	578	23.6	0.0012
C	Q9Y224	UPF0568 protein C14orf166	28068.3	HUMAN	2	589.96	2	0.15	K	YKDLVPDNSK	T		99	108	18.6	0.0051
C	Q9Y224	UPF0568 protein C14orf166	28068.3	HUMAN	2	341.65	3	0.11	R	LLHIEELR	E		206	213	23.9	0.0037
C	Q8N9N5	Protein BANP	56495	HUMAN	2	517.44	2	0.17	K	LQALEATCK	S		67	75	17.8	0.031
C	Q8N9N5	Protein BANP	56495	HUMAN	2	658.7	2	-0.14	R	EVQAVSNLSGQGK	H		263	275	24	0.00092
C	P62314	Small nuclear ribonucleoprotein Sm D1	13281.7	HUMAN	2	424.08	3	0.17	K	LSHETVTIELK	N		10	20	22.5	0.0094
C	P62314	Small nuclear ribonucleoprotein Sm D1	13281.7	HUMAN	2	736.62	3	-0.42	K	NGTQVHGTITGVDVSMNTHLK	A		21	41	24	0.0037
C	Q13435	Splicing factor 3B subunit 2	100228	HUMAN	2	514.98	2	0.19	R	AAVLLEQER	Q		184	192	25.2	0.0085
C	Q13435	Splicing factor 3B subunit 2	100228	HUMAN	2	404.36	2	0.13	R	FTVAELK	Q		460	466	19.3	0.027
C	P82909	28S ribosomal protein S36, mitochondrial	11466.3	HUMAN	2	670.67	2	0.32	R	DNPKPNVSEALR	S		30	41	21.8	0.0015
C	P82909	28S ribosomal protein S36, mitochondrial	11466.3	HUMAN	2	541.69	3	0.41	R	SAGLPSHSSVISQHSK	G		42	57	23.4	0.021
C	Q9Y2Y0	ADP-ribosylation factor-like protein 2-binding protein	18822.3	HUMAN	2	596.03	2	-0.29	K	YIEEQLLQR	I		76	84	21.9	0.01
C	Q9Y2Y0	ADP-ribosylation factor-like protein 2-binding protein	18822.3	HUMAN	2	637.49	2	0.16	K	SSSLPASQNNLR	H		151	162	23.6	0.0043
C	Q9BRX5	DNA replication complex GINS protein PSF3	24534.9	HUMAN	2	476.25	2	0.012	K	IYQEGWR	T		91	97	24.8	0.0076
C	Q9BRX5	DNA replication complex GINS protein PSF3	24534.9	HUMAN	2	440.05	2	0.31	R	GLFQTGQK	G		174	181	22.5	0.046
C	Q13442	28 kDa heat- and acid-stable phosphoprotein	20630.2	HUMAN	2	607.55	2	0.21	K	KVTQLDLDGPK	E		95	105	20.8	0.0039
C	Q13442	28 kDa heat- and acid-stable phosphoprotein	20630.2	HUMAN	2	542.7	2	-0.6	K	VTQLDLDGPK	E		96	105	22.3	0.0056
C	P33176	Kinesin-1 heavy chain	109686	HUMAN	2	658.6	2	0.25	K	LITDLQDQNQK	M		729	739	21.2	0.0065
C	P33176	Kinesin-1 heavy chain	109686	HUMAN	2	743.46	2	-0.43	R	GGGAFVQNSQPVAVR	G		942	956	19.8	0.0027
C	Q15056	Eukaryotic translation initiation factor 4H	27385.3	HUMAN	2	320.11	3	0.26	R	FRDGPPLR	G		184	191	20.8	0.042
C	Q15056	Eukaryotic translation initiation factor 4H	27385.3	HUMAN	2	566.53	3	0.28	R	GSNMDFREPTEEER	A		192	205	23.4	0.0071
C	Q5JSH3	WD repeat-containing protein 44	101367	HUMAN	2	548.56	3	0.26	K	GKELSDQATASPIVAR	T		86	101	19.8	0.007
C	Q5JSH3	WD repeat-containing protein 44	101367	HUMAN	2	824.07	2	-0.34	K	GGGDVLEPVSSDSLSTK	D		185	201	21.7	0.0059
C	P48735	Isocitrate dehydrogenase [NADP], mitochondrial	50909.7	HUMAN	2	567.5	2	0.23	K	CATITPDEAR	V		113	122	21.7	0.0019
C	P48735	Isocitrate dehydrogenase [NADP], mitochondrial	50909.7	HUMAN	2	678.46	2	0.11	K	TIEAEAAHGTVTR	H		341	353	16	0.027
C	P53396	ATP-citrate synthase	120840	HUMAN	2	578.49	2	0.22	K	VDATADYICK	V		221	230	23.2	0.0067
C	P53396	ATP-citrate synthase	120840	HUMAN	2	456.4	3	-0.19	K	LYRPGSVAYVSR	S		651	662	19.1	0.049
C	P54578	Ubiquitin carboxyl-terminal hydrolase 14	56069.6	HUMAN	2	453.66	2	-0.11	-	MPLYSVTVK	W	Met-loss@1	1	9	15.4	0.0036
C	P54578	Ubiquitin carboxyl-terminal hydrolase 14	56069.6	HUMAN	2	709.91	2	0.061	K	GGTLKDDDWGNIK	I		50	62	20.4	0.0054
C	P33993	DNA replication licensing factor MCM7	81308.7	HUMAN	2	717.5	2	0.15	R	SPQNQYPAELMR	R		121	132	15.4	0.02
C	P33993	DNA replication licensing factor MCM7	81308.7	HUMAN	2	682.77	2	0.43	R	CSILAAANPAYGR	Y		482	494	21.7	0.0068
C	Q96SZ5	2-aminoethanethiol dioxygenase	29751.1	HUMAN	2	499.84	2	0.073	R	AEDLNIAPR	K		63	71	20.2	0.0049
C	Q96SZ5	2-aminoethanethiol dioxygenase	29751.1	HUMAN	2	596.98	2	0.21	K	EASSSACDLPR	E		233	243	18.6	0.0087
C	Q96CD2	Phosphopantothenoylcysteine decarboxylase	22395.4	HUMAN	2	637.58	2	0.27	K	ASCPAAAPLMER	K		5	16	21	0.015
C	Q96CD2	Phosphopantothenoylcysteine decarboxylase	22395.4	HUMAN	2	704.19	2	0.35	K	EVLFQHSGFQQS	-		193	204	20.7	0.0094
C	O00193	Small acidic protein	20332.7	HUMAN	1	965.01	2	0.079	K	INEELESQYQQSMDSK	L		76	91	57.2	3.9e-09
C	Q13765	Nascent polypeptide-associated complex subunit alpha	23384.1	HUMAN	1	808.11	2	0.19	K	IEDLSQQAQLAAAEK	F		128	142	52.5	2.1e-07
C	Q9H773	dCTP pyrophosphatase 1	18681	HUMAN	1	1008.24	2	0.27	-	MSVAGGEIRGDTGGEDTAAPGR	F	Met-loss+Acetyl@1	1	22	50.2	9.6e-08
C	P09651	Heterogeneous nuclear ribonucleoprotein A1	38746.9	HUMAN	1	847.97	2	0.12	R	NQGGYGGSSSSSSYGSGR	R		353	370	43.5	6.3e-09
C	O95295	SNARE-associated protein Snapin	14874.1	HUMAN	1	877.68	2	0.23	-	MAGAGSAAVSGAGTPVAGPTGR	D	Met-loss+Acetyl@1	1	22	49.5	5.2e-07
C	Q9HD15	Steroid receptor RNA activator 1	25673.2	HUMAN	1	677.5	2	0.19	R	SLFSEEAANEEK	S		207	218	47.1	5e-07
C	P20645	Cation-dependent mannose-6-phosphate receptor	30993.6	HUMAN	1	815.2	2	0.31	R	HTLADNFNPVSEER	G		148	161	39.9	1.2e-08
C	Q02978	Mitochondrial 2-oxoglutarate/malate carrier protein	34062	HUMAN	1	721.52	2	0.15	-	MAATASAGAGGIDGKPR	T	Met-loss+Acetyl@1	1	17	48.5	6.5e-06
C	Q9Y2J2	Band 4.1-like protein 3	120679	HUMAN	1	688.11	2	0.26	K	AVLEQEETAAASR	E		912	924	45.3	1.6e-06
C	P69905	Hemoglobin subunit alpha	15257.7	HUMAN	1	765.44	2	0.069	K	VGAHAGEYGAEALER	M		18	32	38.9	3.5e-08
C	Q9BV57	1,2-dihydroxy-3-keto-5-methylthiopentene dioxygenase	21498.6	HUMAN	1	839.98	2	0.086	K	LDADKYENDPELEK	I		41	54	44	2.8e-06
C	Q9P0R6	GSK3-beta interaction protein	15648.6	HUMAN	1	749.57	2	0.22	R	CADDVAYINVETK	E		59	71	43.9	3.5e-06
C	Q99729	Heterogeneous nuclear ribonucleoprotein A/B	36225.2	HUMAN	1	750.54	2	0.19	K	EVYQQQQYGSGGR	G		233	245	41.4	8.2e-07
C	P52434	DNA-directed RNA polymerases I, II, and III subunit RPABC3	17143.5	HUMAN	1	690.42	2	0.1	R	IEGDETSTEAATR	L		99	111	39.1	2.5e-07
C	P35998	26S protease regulatory subunit 7	48634.3	HUMAN	1	690.51	2	0.22	R	FDDGAGGDNEVQR	T		285	297	43.2	3.3e-06
C	Q92934	Bcl2 antagonist of cell death	18392	HUMAN	1	671.06	2	0.23	R	GLGPSPAGDGPSGSGK	H		21	36	36.5	8.6e-08
C	Q9NSE4	Isoleucine--tRNA ligase, mitochondrial	113792	HUMAN	1	700.31	2	-0.0015	K	YTAESSDTLCPR	C		993	1004	37.5	1.7e-07
C	Q16186	Proteasomal ubiquitin receptor ADRM1	42153.6	HUMAN	1	784.56	2	0.18	R	SQSAAVTPSSTTSSTR	A		211	226	38.7	3.9e-07
C	Q9Y5S9	RNA-binding protein 8A	19889.2	HUMAN	1	741.9	3	0.25	R	MREDYDSVEQDGDEPGPQR	S		50	68	42.7	6.2e-06
C	P13667	Protein disulfide-isomerase A4	72933.1	HUMAN	1	596.1	2	0.28	K	IDATSASVLASR	F		120	131	42	4.2e-06
C	Q92686	Neurogranin	7618.5	HUMAN	1	553.62	2	-0.17	K	GPGPGGPGGAGVAR	G		55	68	36.9	2e-07
C	P51659	Peroxisomal multifunctional enzyme type 2	79687	HUMAN	1	585.59	2	0.24	R	VVLVTGAGAGLGR	A		11	23	39.9	1.5e-06
C	Q07021	Complement component 1 Q subcomponent-binding protein, mitochondrial	31362.5	HUMAN	1	757.55	2	0.21	R	EVSFQSTGESEWK	D		208	220	39.1	9.6e-07
C	Q9H074	Polyadenylate-binding protein-interacting protein 1	53525.1	HUMAN	1	695.51	2	0.17	R	IENVVLDANCSR	D		349	360	41.2	3.9e-06
C	Q99832	T-complex protein 1 subunit eta	59367.2	HUMAN	1	777.01	2	0.15	R	CQVFEETQIGGER	Y		345	357	41.4	5e-06
C	Q9BV86	N-terminal Xaa-Pro-Lys N-methyltransferase 1	25387.3	HUMAN	1	748.2	2	-0.14	K	TGTSCALDCGAGIGR	I		60	74	38.3	7.9e-07
C	Q99627	COP9 signalosome complex subunit 8	23225.8	HUMAN	1	673.25	2	-0.13	R	KPVAGALDVSFNK	F		166	178	36.6	2.9e-07
C	Q9NQC3	Reticulon-4	129932	HUMAN	1	636.3	2	-0.059	R	GPLPAAPPVAPER	Q		92	104	34.8	1.2e-07
C	Q6NUK1	Calcium-binding mitochondrial carrier protein SCaMC-1	53354.9	HUMAN	1	682.09	2	0.29	K	TGQYSGIYDCAK	K		321	332	36.5	3.9e-07
C	P41091	Eukaryotic translation initiation factor 2 subunit 3	51109.9	HUMAN	1	796.56	2	0.15	-	MAGGEAGVTLGQPHLSR	Q	Met-loss+Acetyl@1	1	17	41.3	1.1e-05
C	Q9UJZ1	Stomatin-like protein 2, mitochondrial	38534.4	HUMAN	1	757.98	2	0.1	K	APVPGTPDSLSSGSSR	D		322	337	32.5	5.4e-08
C	O00754	Lysosomal alpha-mannosidase	113745	HUMAN	1	693.74	2	0.35	R	LQETTLVANQLR	E		951	962	39.5	4.4e-06
C	Q9BVW5	TIMELESS-interacting protein	34555.5	HUMAN	1	630.58	2	0.26	K	NVQQQLDATSR	N		285	295	38.8	2.9e-06
C	Q13371	Phosducin-like protein	34281.9	HUMAN	1	620.09	2	-0.23	K	SSVIGASSQFTR	N		219	230	40.1	7.3e-06
C	Q9C005	Protein dpy-30 homolog	11249.8	HUMAN	1	643.81	2	-0.041	R	IVENEKINAEK	S		30	40	41.6	2.3e-05
C	P63279	SUMO-conjugating enzyme UBC9	18007	HUMAN	1	762.92	2	0.046	R	MLFKDDYPSSPPK	C		62	74	36.6	2e-06
C	Q00613	Heat shock factor protein 1	57261	HUMAN	1	808.05	2	0.15	R	ESEPAPASVTALTDAR	G		337	352	34.9	7.7e-07
C	P50995	Annexin A11	54390.2	HUMAN	1	668.9	2	0.09	R	DAQELYAAGENR	L		360	371	36.2	1.9e-06
C	Q9Y3Q8	TSC22 domain family protein 4	41026.4	HUMAN	1	664.51	2	0.16	R	NAALEQENGLLR	A		355	366	38.2	8.5e-06
C	Q9BV29	Uncharacterized protein C15orf57	20656.1	HUMAN	1	608.13	2	-0.14	K	MFESADSTATR	S		3	13	32.1	2.1e-07
C	Q6NXT1	Ankyrin repeat domain-containing protein 54	32505.7	HUMAN	1	601.04	2	0.28	-	MAAAAGDADDEPR	S	Met-loss+Acetyl@1	1	13	38.4	1e-05
C	P62306	Small nuclear ribonucleoprotein F	9725.3	HUMAN	1	769.41	2	0.11	R	GVEEEEEDGEMRE	-		74	86	36.5	4e-06
C	Q4KMP7	TBC1 domain family member 10B	87199.5	HUMAN	1	693.31	3	0.29	K	TEEARPSPAPGPGTPTGTPTR	T		135	155	34.9	1.5e-06
C	P22695	Cytochrome b-c1 complex subunit 2, mitochondrial	48443.4	HUMAN	1	816.21	2	0.29	K	TIAQGNLSNTDVQAAK	N		360	375	36.9	5.1e-06
C	O43169	Cytochrome b5 type B	16332.3	HUMAN	1	716.44	2	0.099	K	GQEVETSVTYYR	L		13	24	35.9	3.2e-06
C	Q9NRX4	14 kDa phosphohistidine phosphatase	13832.6	HUMAN	1	705.95	2	0.13	K	WAEYHADIYDK	V		49	59	35.8	3.4e-06
C	O75379	Vesicle-associated membrane protein 4	16397	HUMAN	1	650.53	2	0.22	R	HLNDDDVTGSVK	S		8	19	34.5	2.1e-06
C	O75533	Splicing factor 3B subunit 1	145832	HUMAN	1	758.36	2	0.0027	R	WDQTADQTPGATPK	K		200	213	36.4	9.1e-06
C	P61024	Cyclin-dependent kinases regulatory subunit 1	9660.3	HUMAN	1	638.59	2	0.3	K	THLMSESEWR	N		35	44	33.7	1.8e-06
C	Q05519	Serine/arginine-rich splicing factor 11	53542.6	HUMAN	1	703.51	2	0.098	K	LNHVAAGLVSPSLK	S		198	211	33.5	1.6e-06
C	P43307	Translocon-associated protein subunit alpha	32235.6	HUMAN	1	602.54	2	0.24	K	GEDFPANNIVK	F		92	102	38.9	4.4e-05
C	Q8NHG7	Small VCP/p97-interacting protein	8442.8	HUMAN	1	690.6	2	0.23	K	QIATSGPPPEGGLR	W		60	73	33.9	2.4e-06
C	P62913	60S ribosomal protein L11	20252.6	HUMAN	1	723.1	2	0.27	-	MAQDQGEKENPMR	E	Met-loss+Acetyl@1	1	13	38.2	3.2e-05
C	O00762	Ubiquitin-conjugating enzyme E2 C	19652.5	HUMAN	1	814.62	2	0.21	-	MASQNRDPAATSVAAAR	K	Met-loss+Acetyl@1	1	17	36.6	1.3e-05
C	Q8IXQ4	GPALPP motifs-containing protein 1	38142.1	HUMAN	1	678.06	2	0.23	R	LAEQVSSYNESK	R		260	271	37.1	1.9e-05
C	P55769	NHP2-like protein 1	14173.7	HUMAN	1	729.69	2	0.3	K	QQIQSIQQSIER	L		114	125	37.8	3e-05
C	Q9BXV9	Uncharacterized protein C14orf142	10858.9	HUMAN	1	944.98	3	0.27	R	VAAAPDEDLDGDDEDDAEDENNIDNR	T		60	85	33.4	2.1e-06
C	P61158	Actin-related protein 3	47371.6	HUMAN	1	771.18	2	0.32	R	LPACVVDCGTGYTK	L		5	18	33.6	2.5e-06
C	Q00325	Phosphate carrier protein, mitochondrial	40095.2	HUMAN	1	681.52	2	0.16	R	IQTQPGYANTLR	D		190	201	39.4	8.7e-05
C	Q14978	Nucleolar and coiled-body phosphoprotein 1	73603.8	HUMAN	1	920.39	3	0.34	K	AAESSSDSSDSDSSEDDEAPSKPAGTTK	N		358	385	34	3.3e-06
C	P13861	cAMP-dependent protein kinase type II-alpha regulatory subunit	45518.8	HUMAN	1	576.25	2	0.42	R	APASVLPAATPR	Q		45	56	32.2	1.3e-06
C	P20962	Parathymosin	11530	HUMAN	1	538.51	2	0.22	K	SVEAAAELSAK	D		5	15	37.2	3.1e-05
C	Q96CX2	BTB/POZ domain-containing protein KCTD12	35701.1	HUMAN	1	738.55	2	-0.32	R	MFTQQQPQELAR	D		63	74	33.8	5.8e-06
C	O15031	Plexin-B2	205129	HUMAN	1	817.57	2	0.16	K	FGAQLQCVTGPQATR	G		942	956	36.8	3.9e-05
C	O14974	Protein phosphatase 1 regulatory subunit 12A	115282	HUMAN	1	596.13	2	0.36	R	SGSYSYLEER	K		908	917	32.8	3.9e-06
C	Q9UMS0	NFU1 iron-sulfur cluster scaffold homolog, mitochondrial	28462.8	HUMAN	1	845.76	2	0.32	R	IRPTVQEDGGDVIYK	G		181	195	33.1	5.4e-06
C	O00483	NADH dehydrogenase [ubiquinone] 1 alpha subcomplex subunit 4	9369.9	HUMAN	1	611.53	2	0.24	K	FYSVNVDYSK	L		64	73	30.6	1.6e-06
C	P31937	3-hydroxyisobutyrate dehydrogenase, mitochondrial	35329.2	HUMAN	1	653.7	2	-0.13	K	DLGLAQDSATSTK	S		285	297	32.7	5.7e-06
C	O60763	General vesicular transport factor p115	107896	HUMAN	1	667.56	2	0.21	K	SQLNSQSVEITK	L		799	810	36.7	6.6e-05
C	P31153	S-adenosylmethionine synthase isoform type-2	43661	HUMAN	1	684.93	2	0.098	K	TQVTVQYMQDR	G		182	192	31.2	3e-06
C	Q9HB40	Retinoid-inducible serine carboxypeptidase	50831.2	HUMAN	1	592.62	2	-0.22	K	VAEQVLNAVNK	G		233	243	35.9	5.5e-05
C	Q14847	LIM and SH3 domain protein 1	29717.4	HUMAN	1	722.7	2	0.3	R	LKQQSELQSQVR	Y		74	85	32.8	8.6e-06
C	P53004	Biliverdin reductase A	33428.8	HUMAN	1	707.57	2	0.2	K	SGSLENVPNVGVNK	N		235	248	34.3	2.3e-05
C	Q9H098	Protein FAM107B	15557.8	HUMAN	1	781.2	2	0.32	K	LQEEQENAPEFVK	V		101	113	32.4	9.7e-06
C	Q8IYS1	Peptidase M20 domain-containing protein 2	47776.6	HUMAN	1	625.85	2	0.08	R	SAECIDEAAER	L		27	37	37	0.00018
C	Q16763	Ubiquitin-conjugating enzyme E2 S	23845.5	HUMAN	1	711.62	2	0.24	R	LLTEIHGGAGGPSGR	A		150	164	33.9	2.9e-05
C	Q12962	Transcription initiation factor TFIID subunit 10	21711.5	HUMAN	1	982.23	2	-0.27	K	ASPAGTAGGPGAGAAAGGTGPLAAR	A		43	67	32.1	1e-05
C	Q9NYL9	Tropomodulin-3	39595.1	HUMAN	1	665.02	2	0.2	K	FGYQFTQQGPR	T		318	328	32.5	1.4e-05
C	Q7Z417	Nuclear fragile X mental retardation-interacting protein 2	76121.7	HUMAN	1	702.53	2	0.19	K	NLSSDEATNPISR	V		110	122	31.4	7.9e-06
C	Q8N488	RING1 and YY1-binding protein	24821.7	HUMAN	1	763.22	3	0.17	K	SDILKDPPSEANSIQSANATTK	T		115	136	31.6	9.8e-06
C	Q5D862	Filaggrin-2	248074	HUMAN	1	660.98	2	0.19	R	FSNSSSSNEFSK	C		404	415	30.1	4.2e-06
C	P84157	Matrix-remodeling-associated protein 7	21465.9	HUMAN	1	777.24	2	0.39	K	MMTKEELEEEQR	V		156	167	31.6	1.1e-05
C	Q9Y3D0	Mitotic spindle-associated MMXD complex subunit MIP18	17663.2	HUMAN	1	786.48	3	0.11	R	SGERPVTAGEEDEQVPDSIDAR	E		23	44	34.3	5.9e-05
C	P55081	Microfibrillar-associated protein 1	51958.9	HUMAN	1	764.22	3	0.23	K	AKEQEAEPEEQEEDSSSDPR	L		66	85	30	4.8e-06
C	Q14919	Dr1-associated corepressor	22350	HUMAN	1	582.51	2	0.23	K	IMQTDEEIGK	V		20	29	36.4	0.00032
C	P06576	ATP synthase subunit beta, mitochondrial	56560.4	HUMAN	1	631.73	2	-0.094	R	TIAMDGTEGLVR	G		110	121	33.4	5.7e-05
C	Q96AG4	Leucine-rich repeat-containing protein 59	34930.8	HUMAN	1	568.1	2	0.31	K	ATILDLSCNK	L		41	50	30.1	1.2e-05
C	P47914	60S ribosomal protein L29	17752.2	HUMAN	1	689.49	2	0.11	K	AQAAAPASVPAQAPK	R		135	149	31.3	2.5e-05
C	Q8IWD4	Coiled-coil domain-containing protein 117	30541.6	HUMAN	1	578	2	0.19	K	HVAAGTAFPQR	T		239	249	30.6	1.7e-05
C	Q9H467	CUE domain-containing protein 2	32009.6	HUMAN	1	584.01	2	0.2	R	YIDNQVVSTK	G		247	256	29.8	1.1e-05
C	P15880	40S ribosomal protein S2	31324.7	HUMAN	1	570.54	2	0.26	R	GCTATLGNFAK	A		228	238	31	2.5e-05
C	Q92820	Gamma-glutamyl hydrolase	35964.7	HUMAN	1	668.56	2	0.21	K	NLDGISHAPNAVK	T		254	266	34.3	0.00019
C	Q6EEV4	DNA-directed RNA polymerase II subunit GRINL1A, isoforms 4/5	15131.1	HUMAN	1	695.53	2	0.15	R	QPQPAQNVLAAPR	L		33	45	31.2	2.9e-05
C	P06748	Nucleophosmin	32575.3	HUMAN	1	785.09	2	0.22	K	VDNDENEHQLSLR	T		33	45	30.7	2.3e-05
C	Q86TG7	Retrotransposon-derived protein PEG10	80173.6	HUMAN	1	823.58	2	0.19	K	QSEENNNLQSQVQK	L		23	36	34.4	0.00029
C	O15126	Secretory carrier-associated membrane protein 1	37920.8	HUMAN	1	706.18	2	0.34	K	AQQEFATGVMSNK	T		299	311	29.5	1.5e-05
C	Q9UM47	Neurogenic locus notch homolog protein 3	243634	HUMAN	1	646.19	2	-0.13	R	GVCQSSVVAGTAR	F		91	103	33.7	0.00024
C	P42773	Cyclin-dependent kinase 4 inhibitor C	18127.5	HUMAN	1	579.61	2	0.3	R	TGFAVIHDAAR	A		69	79	30	2.5e-05
C	O60841	Eukaryotic translation initiation factor 5B	138828	HUMAN	1	678.69	3	0.05	K	NKPGPNIESGNEDDDASFK	I		206	224	28.7	1.2e-05
C	P41225	Transcription factor SOX-3	45210.6	HUMAN	1	884.56	3	0.17	K	SSANAAGGANSGGGSSGGASGGGGGTDQDRVK	R		109	140	31.7	8.4e-05
C	P62318	Small nuclear ribonucleoprotein Sm D3	13916.4	HUMAN	1	609.83	2	-0.016	R	VAQLEQVYIR	G		55	64	34.7	0.00052
C	P36957	Dihydrolipoyllysine-residue succinyltransferase component of 2-oxoglutarate dehydrogenase complex, mitochondrial	48755.7	HUMAN	1	712.94	2	0.11	R	NVEAMNFADIER	T	Oxidation@5	334	345	28.7	1.4e-05
C	Q9NR33	DNA polymerase epsilon subunit 4	12208.9	HUMAN	1	521.95	2	0.18	-	MAAAAAAGSGTPR	E	Met-loss+Acetyl@1	1	13	31.8	9.5e-05
C	Q9UKS6	Protein kinase C and casein kinase substrate in neurons protein 3	48487.2	HUMAN	1	602.56	2	0.26	K	ADSAVSQEQLR	K		176	186	38.1	0.0044
C	Q8WVJ2	NudC domain-containing protein 2	17676	HUMAN	1	638.64	2	0.33	R	AQDIQCGLQSR	H		40	50	32.9	0.00019
C	Q14011	Cold-inducible RNA-binding protein	18648.1	HUMAN	1	650.98	2	-0.27	R	DSYDSYATHNE	-		162	172	29.1	2.1e-05
C	O14602	Eukaryotic translation initiation factor 1A, Y-chromosomal	16442.5	HUMAN	1	711.45	2	0.083	R	DYQDNKADVILK	Y		83	94	32.9	0.00024
C	P30837	Aldehyde dehydrogenase X, mitochondrial	57206.8	HUMAN	1	693.58	2	0.19	K	LAPALATGNTVVMK	V		196	209	28.7	2e-05
C	Q9BVG4	Protein PBDC1	26057	HUMAN	1	620.48	2	0.19	R	AMQHAEVYYK	L		43	52	29.3	3e-05
C	P25445	Tumor necrosis factor receptor superfamily member 6	37732.6	HUMAN	1	620.76	3	0.12	K	IDEIKNDNVQDTAEQK	V		259	274	30.9	8.2e-05
C	Q9H4A3	Serine/threonine-protein kinase WNK1	250796	HUMAN	1	536.55	2	-0.24	K	LGAAAADAVTGR	T		39	50	31.8	0.00014
C	Q86U28	Iron-sulfur cluster assembly 2 homolog, mitochondrial	16476.5	HUMAN	1	765.6	2	0.24	R	LQVEGGGCSGFQYK	F		72	85	30.8	8.2e-05
C	Q9Y265	RuvB-like 1	50228.5	HUMAN	1	651.16	2	0.33	K	QAASGLVGQENAR	E		34	46	29.9	4.8e-05
C	P35556	Fibrillin-2	314779	HUMAN	1	824.17	2	0.35	R	CECEMGFTPASDSR	S		1474	1487	29.9	5e-05
C	O75886	Signal transducing adapter molecule 2	58164.8	HUMAN	1	578.56	2	0.26	K	HSELSELNVK	V		344	353	33.1	0.00037
C	Q08170	Serine/arginine-rich splicing factor 4	56678.8	HUMAN	1	516.16	2	0.36	R	LIVENLSSR	C		106	114	33.3	0.00054
C	Q14157	Ubiquitin-associated protein 2-like	114535	HUMAN	1	763.07	2	0.21	R	DGSLASNPYSGDLTK	F		850	864	30.6	0.00011
C	Q92896	Golgi apparatus protein 1	134553	HUMAN	1	611.74	2	-0.032	R	LSSDCEDQIR	I		980	989	35.8	0.0028
C	P55011	Solute carrier family 12 member 2	131448	HUMAN	1	725.76	3	0.099	K	QTPADGEASGESEPAKGSEEAK	G		115	136	28.3	3.3e-05
C	P62942	Peptidyl-prolyl cis-trans isomerase FKBP1A	11950.8	HUMAN	1	658.1	2	0.26	-	MGVQVETISPGDGR	T	Met-loss@1	1	14	30.4	0.00012
C	P24588	A-kinase anchor protein 5	47088.7	HUMAN	1	591.19	3	0.25	R	KCPQEAGASDQPEPTR	G		61	76	33.4	0.00075
C	Q9H7N4	Splicing factor, arginine/serine-rich 19	139271	HUMAN	1	669.56	2	0.23	R	VFVVGTEAEACR	E		352	363	29.3	6.7e-05
C	P49721	Proteasome subunit beta type-2	22836.5	HUMAN	1	530.89	2	0.095	R	VAASNIVQMK	D		20	29	31	0.00019
C	P62857	40S ribosomal protein S28	7841.1	HUMAN	1	558.54	2	0.3	R	VEFMDDTSR	S	Oxidation@4	32	40	29.6	9.1e-05
C	O14561	Acyl carrier protein, mitochondrial	17417.5	HUMAN	1	532.02	2	0.25	K	LSVNSHFMK	D		98	106	31	0.00022
C	O60869	Endothelial differentiation-related factor 1	16368.8	HUMAN	1	574.01	3	0.38	K	INEKPQVIADYESGR	A		99	113	30.5	0.00017
C	P35080	Profilin-2	15046.4	HUMAN	1	717.59	2	-0.26	K	SQGGEPTYNVAVGR	A		92	105	31.4	0.00031
C	Q8TCZ2	CD99 antigen-like protein 2	27986.1	HUMAN	1	729.78	3	-0.26	K	YSTLHTQSAEPPPPPEPARI	-		243	262	30.9	0.00024
C	P41208	Centrin-2	19738.6	HUMAN	1	654.59	2	0.26	K	MISEIDKEGTGK	M		72	83	31	0.00027
C	Q9NPJ6	Mediator of RNA polymerase II transcription subunit 4	29745.7	HUMAN	1	608.74	2	0.41	R	LGGGLGVAGGNSTR	E		14	27	26.9	2.5e-05
C	O15067	Phosphoribosylformylglycinamidine synthase	144736	HUMAN	1	613.72	2	-0.057	K	FCDNSSAIQGK	E		269	279	27.1	3.1e-05
C	P26641	Elongation factor 1-gamma	50119.2	HUMAN	1	524.65	3	-0.3	R	KLDPGSEETQTLVR	E		401	414	33.3	0.0015
C	Q5JTJ3	Cytochrome c oxidase assembly factor 6 homolog	14116.2	HUMAN	1	771.61	2	0.25	K	FEAGQFEPSETTAK	S		111	124	29.7	0.00019
C	P49593	Protein phosphatase 1F	49831.2	HUMAN	1	515.07	2	0.28	R	VAEELVAAAR	E		389	398	33	0.0014
C	P28066	Proteasome subunit alpha type-5	26411.3	HUMAN	1	532.44	2	0.18	R	GVNTFSPEGR	L		11	20	29	0.00013
C	Q8N5I9	Uncharacterized protein C12orf45	20123.5	HUMAN	1	622.62	2	0.27	K	GKIEVLDSPASK	K		171	182	30.1	0.00026
C	P39019	40S ribosomal protein S19	16060.6	HUMAN	1	567.97	2	0.19	K	DVNQQEFVR	A		8	16	31.5	0.00062
C	O60927	Protein phosphatase 1 regulatory subunit 11	13952.6	HUMAN	1	635.44	3	0.15	K	KVEWTSDTVDNEHMGR	R		40	55	29.6	0.0002
C	O60613	15 kDa selenoprotein	17790.6	HUMAN	1	744.1	2	0.3	R	GCCQEEAQFETK	K		69	80	26.5	3e-05
C	Q8IY57	YY1-associated factor 2	19901.4	HUMAN	1	821.59	3	0.57	K	SPPASSAASADQHSQSGSSSDNTER	G		136	160	26.2	2.7e-05
C	Q9H0N5	Pterin-4-alpha-carbinolamine dehydratase 2	14365.6	HUMAN	1	553.53	2	0.26	K	AAGWSELSER	D		49	58	29.6	0.00021
C	Q9NYB0	Telomeric repeat-binding factor 2-interacting protein 1	44260.3	HUMAN	1	624.14	2	0.32	R	SPSSVTGNALWK	A		154	165	30.7	0.00044
C	Q4VC31	Coiled-coil domain-containing protein 58	16620.2	HUMAN	1	738.99	2	0.12	K	QLYESLMAAHASR	D		55	67	27.2	5.4e-05
C	P61457	Pterin-4-alpha-carbinolamine dehydratase	11999.7	HUMAN	1	565.73	2	-0.053	R	AVGWNELEGR	D		22	31	32.4	0.0013
C	P49773	Histidine triad nucleotide-binding protein 1	13802	HUMAN	1	709.05	2	0.17	K	AQVARPGGDTIFGK	I		8	21	30.1	0.00037
C	Q9UEU0	Vesicle transport through interaction with t-SNAREs homolog 1B	26688.6	HUMAN	1	646.52	2	-0.27	-	MASSAASSEHFEK	L	Met-loss+Acetyl@1	1	13	29.2	0.00022
C	Q9BQB6	Vitamin K epoxide reductase complex subunit 1	18234.7	HUMAN	1	705.01	2	-0.32	R	ALCDVGTAISCSR	V		41	53	27	5.8e-05
C	O95831	Apoptosis-inducing factor 1, mitochondrial	66901.2	HUMAN	1	634.49	2	0.18	K	LNDGSQITYEK	C		245	255	28.6	0.00016
C	Q5VTB9	E3 ubiquitin-protein ligase RNF220	62765.8	HUMAN	1	563.61	2	0.31	R	GAVLNGGPPSTR	I		433	444	29.9	0.00036
C	P48960	CD97 antigen	91870.2	HUMAN	1	613.12	2	0.3	R	FFDKVQDLGR	D		278	287	25.9	3.3e-05
C	Q7L266	Isoaspartyl peptidase/L-asparaginase	32054.8	HUMAN	1	511.01	2	0.21	R	AATVGYGILR	E		30	39	31.9	0.0013
C	P55957	BH3-interacting domain death agonist	21994.9	HUMAN	1	752.92	2	0.06	R	IEADSESQEDIIR	N		72	84	29.7	0.00034
C	P46937	Yorkie homolog	54462	HUMAN	1	607.61	2	0.29	K	TANVPQTVPMR	L		77	87	27.5	9.5e-05
C	P62879	Guanine nucleotide-binding protein G(I)/G(S)/G(T) subunit beta-2	37331.4	HUMAN	1	628.56	2	0.26	R	TFVSGACDASIK	L		198	209	26.1	4.1e-05
C	Q96IX5	Up-regulated during skeletal muscle growth protein 5	6457.6	HUMAN	1	611.63	2	0.33	K	YFNSYTLTGR	M		18	27	27.1	7.9e-05
C	Q9Y2Q3	Glutathione S-transferase kappa 1	25497.1	HUMAN	1	717.15	2	0.29	K	AGMSAEQAQGLLEK	I		145	158	29	0.00032
C	Q13505	Metaxin-1	51477.3	HUMAN	1	802.67	2	0.3	R	QTPAGPETEEEPYR	R		403	416	27.6	0.00015
C	Q9BUL5	PHD finger protein 23	43818.6	HUMAN	1	624.43	2	0.1	R	AAQAGPTQPGPPR	S		101	113	25.6	4.4e-05
C	Q9H6I2	Transcription factor SOX-17	44116.9	HUMAN	1	527.88	3	0.27	K	VKGEAPANSGAPAGAAGR	A		44	61	27.6	0.00017
C	Q7Z309	Protein FAM122B	26928.4	HUMAN	1	700.04	2	-0.3	R	HSLEEGLDMVNR	E		57	68	25.8	6e-05
C	Q9BTL3	RNMT-activating mini protein	14381.6	HUMAN	1	854.49	2	0.59	R	FTENDKEYQEYLK	R		19	31	26	6.9e-05
C	P49459	Ubiquitin-conjugating enzyme E2 A	17315.6	HUMAN	1	588.08	2	0.27	R	VSAIVEQSWR	D		141	150	30.2	0.00091
C	Q6UWL2	Sushi domain-containing protein 1	82710.6	HUMAN	1	729.64	2	0.32	R	YVCQEGFESPGGK	I		264	276	25.8	6.7e-05
C	Q12846	Syntaxin-4	34180.2	HUMAN	1	736.67	3	0.32	K	AIEPQKEEADENYNSVNTR	M		103	121	27.4	0.00018
C	Q969T9	WW domain-binding protein 2	28087.2	HUMAN	1	545.67	2	-0.12	R	MLQVASQASR	G		126	135	31.7	0.0024
C	P51991	Heterogeneous nuclear ribonucleoprotein A3	39595.3	HUMAN	1	617.66	2	-0.14	K	IETIEVMEDR	Q		152	161	28.6	0.00038
C	Q9Y2D5	A-kinase anchor protein 2	94661.3	HUMAN	1	469.63	2	-0.1	K	YSEAAELR	S		684	691	30.2	0.001
C	O43464	Serine protease HTRA2, mitochondrial	48841.2	HUMAN	1	572.14	2	-0.19	R	TQSQLAVQIR	R		433	442	31.2	0.0019
C	P01889	HLA class I histocompatibility antigen, B-7 alpha chain	40460.4	HUMAN	1	744.68	3	0.0081	R	DGEDQTQDTELVETRPAGDR	T		244	263	28.9	0.00049
C	P53384	Cytosolic Fe-S cluster assembly factor NUBP1	34534.8	HUMAN	1	985.21	2	0.3	-	MEEVPHDCPGADSAQAGR	G	Acetyl@N-term	1	18	26.4	0.00011
C	Q5F1R6	DnaJ homolog subfamily C member 21	62028.4	HUMAN	1	770.06	2	0.19	R	APSSSSLNSATSSQSK	K		509	524	24.9	4.8e-05
C	Q9H2G2	STE20-like serine/threonine-protein kinase	142696	HUMAN	1	552.92	2	0.14	K	ALGSEVQDASK	V		664	674	27.1	0.00019
C	P55786	Puromycin-sensitive aminopeptidase	103277	HUMAN	1	722.1	2	0.25	R	YAAVTQFEATDAR	R		173	185	25.7	8.3e-05
C	P16615	Sarcoplasmic/endoplasmic reticulum calcium ATPase 2	114758	HUMAN	1	653.55	2	0.24	R	EFDELNPSAQR	D		656	666	26.3	0.00014
C	O43670	Zinc finger protein 207	50751	HUMAN	1	783.81	2	0.42	K	LIHPDEDISLEER	R		363	375	25.2	7.1e-05
C	Q6UUV9	CREB-regulated transcription coactivator 1	67300.4	HUMAN	1	574.97	2	0.16	K	SQYLQLGPSR	G		48	57	27.2	0.00025
C	P05109	Protein S100-A8	10834.6	HUMAN	1	711.89	2	0.53	K	LLETECPQYIR	K		37	47	27.3	0.00028
C	Q8N183	Mimitin, mitochondrial	19856.5	HUMAN	1	735.57	3	0.21	K	GHASAPYFGKEEPSVAPSSTGK	T		131	152	25.6	0.0001
C	P52657	Transcription initiation factor IIA subunit 2	12457.2	HUMAN	1	464.65	2	0.38	K	AINAALAQR	V		43	51	30	0.0015
C	Q9H3Q1	Cdc42 effector protein 4	37980.2	HUMAN	1	688.7	3	0.39	K	AGEPDGESLDEQPSSSSSKR	S		57	76	26.6	0.00019
C	O75496	Geminin	23565.3	HUMAN	1	651.69	2	-0.16	K	MIQPSASGSLVGR	E		28	40	27	0.00024
C	O15541	RING finger protein 113A	38787.5	HUMAN	1	657.37	2	0.59	K	DTSMGNASSGMVR	K		167	179	26	0.00015
C	Q9NWV4	UPF0587 protein C1orf123	18048.6	HUMAN	1	527.47	2	0.21	K	TIVEFECR	G		96	103	27.6	0.00038
C	Q8WUD4	Coiled-coil domain-containing protein 12	19180.9	HUMAN	1	518.04	2	0.29	-	MEATTAGVGR	L	Acetyl@N-term	1	10	30.7	0.0025
C	O14497	AT-rich interactive domain-containing protein 1A	242047	HUMAN	1	702.51	2	0.19	R	TPQPSSPMDQMGK	M		377	389	23.8	4e-05
C	Q15417	Calponin-3	36414	HUMAN	1	470.44	2	0.2	K	GMSVYGLGR	Q		257	265	27.4	0.00036
C	P17980	26S protease regulatory subunit 6A	49204	HUMAN	1	553.54	2	-0.24	K	MSTEEIIQR	T		36	44	31.2	0.004
C	Q9P2T1	GMP reductase 2	37874.7	HUMAN	1	577.62	3	0.36	K	GHIISDGGCSCPGDVAK	A		214	230	27	0.00032
C	O43760	Synaptogyrin-2	24810.3	HUMAN	1	513.48	2	-0.25	-	MESGAYGAAK	A	Acetyl@N-term	1	10	26.4	0.00023
C	Q0ZGT2	Nexilin	80658.9	HUMAN	1	602.13	2	0.33	K	NTSVVDSEPVR	F		590	600	26.4	0.00023
C	Q9BTT6	Leucine-rich repeat-containing protein 1	59242.3	HUMAN	1	585.9	3	0.32	R	FVEDEKDEEDNETR	T		460	473	27.8	0.00055
C	P12956	X-ray repair cross-complementing protein 6	69843.7	HUMAN	1	634.99	3	0.03	R	IMLFTNEDNPHGNDSAK	A		166	182	26.6	0.00029
C	O14744	Protein arginine N-methyltransferase 5	72684.5	HUMAN	1	524.06	2	0.3	-	MAAMAVGGAGGSR	V	Met-loss+Acetyl@1	1	13	28.4	0.00094
C	P09429	High mobility group protein B1	24894	HUMAN	1	565.18	2	0.39	K	YEKDIAAYR	A		155	163	25.3	0.00015
C	Q9Y3X0	Coiled-coil domain-containing protein 9	59703.5	HUMAN	1	555.6	2	0.3	R	EGVLEPNPVR	N		183	192	28.5	0.0011
C	P07093	Glia-derived nexin	44002.6	HUMAN	1	579.64	2	-0.21	K	ASAATTAILIAR	S		354	365	28.8	0.0014
C	Q00341	Vigilin	141457	HUMAN	1	635.67	2	0.34	R	IEGDPQGVQQAK	R		483	494	28.9	0.0015
C	P25787	Proteasome subunit alpha type-2	25898.8	HUMAN	1	537.4	2	0.6	K	AANGVVLATEK	K		40	50	24.4	0.0001
C	P49189	4-trimethylaminobutyraldehyde dehydrogenase	53802.4	HUMAN	1	605.97	2	0.16	K	VSFTGSVPTGMK	I		228	239	26.3	0.00034
C	P84098	60S ribosomal protein L19	23466.2	HUMAN	1	494.09	2	0.32	K	LLADQAEAR	R		154	162	30.9	0.0055
C	P53367	Arfaptin-1	41738.6	HUMAN	1	805.61	2	0.17	R	LAQQGSDLIVPAGGQR	T		88	103	25.8	0.00026
C	Q9HD42	Charged multivesicular body protein 1a	21703	HUMAN	1	468.51	2	0.26	R	VYAENAIR	K		47	54	30.3	0.0042
C	P52926	High mobility group protein HMGI-C	11832.1	HUMAN	1	731.08	3	0.047	R	GEGAGQPSTSAQGQPAAPAPQKR	G		5	27	25.9	0.00031
C	O43164	E3 ubiquitin-protein ligase Praja-2	78214.8	HUMAN	1	678.61	3	0.29	K	SSAGDTEFVHQNSQEIQR	S		241	258	27.5	0.00086
C	O43583	Density-regulated protein	22092.2	HUMAN	1	676.43	2	-0.36	-	MAADISESSGADCK	G	Met-loss+Acetyl@1	1	14	26.4	0.00046
C	P53365	Arfaptin-2	37856	HUMAN	1	578.34	3	0.4	R	HPSHSTTPSGPGDEVAR	G		70	86	27.4	0.00091
C	P08195	4F2 cell-surface antigen heavy chain	67994.6	HUMAN	1	623.51	2	0.21	K	VAEDEAEAAAAAK	F		148	160	26.5	0.00058
C	Q8TF01	Arginine/serine-rich protein PNISR	92577.5	HUMAN	1	658.59	2	0.25	R	TPNETTSVLEPK	K		485	496	26.3	0.00054
C	P50151	Guanine nucleotide-binding protein G(I)/G(S)/G(O) subunit gamma-10	7205.4	HUMAN	1	742.73	2	0.3	R	LVEQLKLEAGVER	I		13	25	25	0.00025
C	Q15121	Astrocytic phosphoprotein PEA-15	15040.2	HUMAN	1	589.56	2	-0.21	K	ISEEDELDTK	L		89	98	27.3	0.001
C	Q9NWQ9	Uncharacterized protein C14orf119	16009.3	HUMAN	1	621.57	2	0.26	K	FYQAVAATAGKD	-		129	140	22.3	5e-05
C	Q13433	Zinc transporter ZIP6	85047.5	HUMAN	1	507.51	2	0.21	K	LLQNIGIDK	I		78	86	30.6	0.0078
C	Q8NHP8	Putative phospholipase B-like 2	65472.4	HUMAN	1	513.48	2	0.25	K	GLEDSYEGR	V		191	199	24.8	0.00024
C	Q8NE71	ATP-binding cassette sub-family F member 1	95926.5	HUMAN	1	600.43	2	0.11	K	AVSEEQQPALK	G		164	174	27.3	0.0011
C	Q5JTV8	Torsin-1A-interacting protein 1	66248.9	HUMAN	1	642.59	2	-0.23	K	TPQEWAPQTAR	I		286	296	25.2	0.00031
C	P30520	Adenylosuccinate synthetase isozyme 2	50097.8	HUMAN	1	651.63	2	-0.21	K	ELPVNAQNYVR	F		420	430	23.8	0.00013
C	Q12931	Heat shock protein 75 kDa, mitochondrial	80110.7	HUMAN	1	642.52	2	0.21	R	NIYYLCAPNR	H		496	505	28	0.0017
C	Q96CT7	Coiled-coil domain-containing protein 124	25835.4	HUMAN	1	544.6	2	-0.18	R	VLEEGSVEAR	T		136	145	26.3	0.00064
C	Q6IQ49	Protein SDE2 homolog	49742.4	HUMAN	1	568.49	2	0.22	K	MVSAEISENR	K		182	191	25.3	0.00035
C	O15118	Niemann-Pick C1 protein	142168	HUMAN	1	679.69	2	0.33	R	LQGETLDQQLGR	V		715	726	25.9	0.00053
C	O15234	Protein CASC3	76278.6	HUMAN	1	547.43	2	0.19	R	MEEMGVQGGR	A		509	518	27.5	0.0014
C	Q9UHD8	Septin-9	65402	HUMAN	1	600.05	2	0.24	K	QVENAGAIGPSR	F		118	129	28.4	0.0024
C	Q9NP77	RNA polymerase II subunit A C-terminal domain phosphatase SSU72	22574.7	HUMAN	1	829.67	2	0.24	K	LPGPAPDKPNVYDFK	T		44	58	23	9.8e-05
C	Q92572	AP-3 complex subunit sigma-1	21732.3	HUMAN	1	500.61	2	0.35	K	SEAGLAGAPAR	A		150	160	27.4	0.0015
C	P34897	Serine hydroxymethyltransferase, mitochondrial	55993.5	HUMAN	1	568.43	2	0.1	R	LIIAGTSAYAR	L		220	230	26.5	0.00097
C	P04181	Ornithine aminotransferase, mitochondrial	48535.3	HUMAN	1	528.97	2	0.16	K	LPSDVVTAVR	G		363	372	27.7	0.0021
C	P48634	Protein PRRC2A	228865	HUMAN	1	726.09	3	0.35	R	LKAEPAAPPAAPSTPAPPPAVPK	E		504	526	26.9	0.0014
C	Q99471	Prefoldin subunit 5	17328.3	HUMAN	1	591.64	2	-0.13	K	QAVMEMMSQK	I		129	138	25	0.00045
C	Q9NRY2	SOSS complex subunit C	11424.9	HUMAN	1	641.56	3	0.25	K	DFRDHAEQQHIAAQQK	A		54	69	26.3	0.001
C	Q96C90	Protein phosphatase 1 regulatory subunit 14B	15911.1	HUMAN	1	829.61	3	0.22	R	VYFQSPPGAAGEGPGGADDEGPVRR	Q		28	52	25.7	0.00075
C	Q9BYN0	Sulfiredoxin-1	14259.3	HUMAN	1	566.57	2	0.25	K	LVQSTLSDLR	V		117	126	27	0.0017
C	P22415	Upstream stimulatory factor 1	33538.3	HUMAN	1	584.07	2	-0.21	K	ACDYIQELR	Q		247	255	27.2	0.0022
C	Q8WUN7	Ubiquitin domain-containing protein 2	26189.8	HUMAN	1	641.67	2	-0.12	K	SDYPMTDGQLR	S		41	51	24.7	0.00048
C	Q14135	Transcription cofactor vestigial-like protein 4	30947.8	HUMAN	1	680.43	3	0.075	K	NSLDASRPAGLSPTLTPGER	Q		138	157	25.8	0.00098
C	Q96C36	Pyrroline-5-carboxylate reductase 2	33637.5	HUMAN	1	589.97	2	0.2	R	ELQSMADQEK	I		267	276	25.7	0.00095
C	Q8TCT9	Minor histocompatibility antigen H13	41488.7	HUMAN	1	661.38	2	0.074	K	NASDMPETITSR	D		62	73	22.9	0.00018
C	Q9Y6K9	NF-kappa-B essential modulator	48198.1	HUMAN	1	595.55	2	0.25	R	MQGQSVEAALR	M		204	214	26.2	0.0014
C	O60701	UDP-glucose 6-dehydrogenase	55024.6	HUMAN	1	686.05	2	0.2	R	VLIGGDETPEGQR	A		178	190	26.1	0.0013
C	P49821	NADH dehydrogenase [ubiquinone] flavoprotein 1, mitochondrial	50817.5	HUMAN	1	526.05	2	0.27	R	EAYEAGLIGK	N		175	184	24.2	0.00044
C	Q5RKV6	Exosome complex component MTR3	28235.4	HUMAN	1	654.6	2	-0.24	R	GGGPAGAGGEAPAALR	G		78	93	23.1	0.00023
C	Q6YN16	Hydroxysteroid dehydrogenase-like protein 2	45395.2	HUMAN	1	498.51	2	0.27	R	SGAVEETFR	I		307	315	22.6	0.00018
C	P15927	Replication protein A 32 kDa subunit	29247.1	HUMAN	1	668.21	2	0.4	K	IDDMTAAPMDVR	Q		94	105	25.1	0.00087
C	P62760	Visinin-like protein 1	22142.5	HUMAN	1	645.55	2	0.26	K	MNEDGLTPEQR	V		140	150	24.3	0.00055
C	Q9BT09	Protein canopy homolog 3	30748.2	HUMAN	1	632.52	2	0.21	K	ASPLTHSPPDEL	-		267	278	23.1	0.00027
C	Q9BXH1	Bcl-2-binding component 3	20532.5	HUMAN	1	663.71	2	0.42	R	MADDLNAQYER	R		144	154	23.4	0.00033
C	Q9Y6A5	Transforming acidic coiled-coil-containing protein 3	90360.4	HUMAN	1	738.37	2	0.52	R	VTPASETLEDPCR	T		195	207	23.5	0.00035
C	Q9BZL4	Protein phosphatase 1 regulatory subunit 12C	84881.9	HUMAN	1	678.05	2	-0.28	R	VPGVENSDSPAQR	A		596	608	22.6	0.00021
C	Q9H246	Uncharacterized protein C1orf21	13865.5	HUMAN	1	789.02	2	0.18	K	NYQNGDVFGDEYR	I		23	35	22.7	0.00023
C	Q9NW68	BSD domain-containing protein 1	47163.6	HUMAN	1	548.15	2	-0.12	R	VFELNSDSGK	S		367	376	23.3	0.00036
C	Q13596	Sorting nexin-1	59070	HUMAN	1	660.58	2	0.28	K	LQEVECEEQR	L		313	322	25.4	0.0013
C	P36776	Lon protease homolog, mitochondrial	106490	HUMAN	1	597.65	2	-0.14	K	YSNENLDLAR	A		473	482	24.4	0.00071
C	Q96B36	Proline-rich AKT1 substrate 1	27383.6	HUMAN	1	603.51	2	0.2	R	CLHDIALAHR	A		61	70	24.3	0.00068
C	O75487	Glypican-4	62412.7	HUMAN	1	527.65	2	-0.11	R	SISESAFSAR	F		355	364	27.6	0.0051
C	P56277	Cx9C motif-containing protein 4	7747	HUMAN	1	671.64	3	-0.0058	R	SVVCSGFEKEEEENLTR	K		47	63	24.1	0.00065
C	Q9Y230	RuvB-like 2	51157	HUMAN	1	715.34	2	0.43	-	MATVTATTKVPEIR	D	Met-loss+Acetyl@1	1	14	22.3	0.00025
C	Q96QK1	Vacuolar protein sorting-associated protein 35	91707.8	HUMAN	1	622.68	2	0.34	R	LSQLEGVNVER	Y		227	237	25.3	0.0016
C	Q13542	Eukaryotic translation initiation factor 4E-binding protein 2	12939.5	HUMAN	1	732.63	2	0.32	K	HAVGDDAQFEMDI	-	Oxidation@11	108	120	22.2	0.00025
C	Q9BSL1	Ubiquitin-associated domain-containing protein 1	45338.8	HUMAN	1	676.94	2	0.12	R	ATANLPSYNMDR	A		127	138	24.1	0.00081
C	Q13126	S-methyl-5'-thioadenosine phosphorylase	31236.3	HUMAN	1	530.63	2	-0.15	K	GTMVTIEGPR	F		167	176	25.2	0.0016
C	Q9Y2Q5	Ragulator complex protein LAMTOR2	13507.6	HUMAN	1	682.46	2	0.14	R	NGNQAFNEDNLK	F		59	70	25	0.0015
C	P18846	Cyclic AMP-dependent transcription factor ATF-1	29232.8	HUMAN	1	639.06	2	0.22	K	ILKDLSSEDTR	G		67	77	24	0.00086
C	Q68D91	Metallo-beta-lactamase domain-containing protein 2	31371.8	HUMAN	1	458.86	3	0.28	R	VAVHHAEAEALAR	G		98	110	27.4	0.0069
C	P23193	Transcription elongation factor A protein 1	33970	HUMAN	1	536.5	2	0.24	R	DTYVSSFPR	A		124	132	24.4	0.0012
C	Q9Y5K5	Ubiquitin carboxyl-terminal hydrolase isozyme L5	37607.2	HUMAN	1	573.06	2	0.24	K	GLALSNSDVIR	Q		127	137	27	0.006
C	O75506	Heat shock factor-binding protein 1	8543.7	HUMAN	1	648.36	2	0.036	K	FQTMSDQIIGR	I		27	37	23.1	0.00057
C	Q9NVA2	Septin-11	49398.7	HUMAN	1	720.55	2	0.17	-	MAVAVGRPSNEELR	N	Met-loss+Acetyl@1	1	14	26.3	0.0043
C	Q9BQ69	O-acetyl-ADP-ribose deacetylase MACROD1	35505.4	HUMAN	1	576.59	2	0.31	K	VDLSTSTDWK	E		87	96	23	0.0006
C	Q99613	Eukaryotic translation initiation factor 3 subunit C	105345	HUMAN	1	614.12	2	0.33	R	DFESHITSYK	Q		151	160	23.3	0.00075
C	Q9BVT8	Transmembrane and ubiquitin-like domain-containing protein 1	26261.5	HUMAN	1	589.64	2	-0.15	K	FLNDSEQVAR	A		109	118	25.1	0.0023
C	Q9UQN3	Charged multivesicular body protein 2b	23906.8	HUMAN	1	581.57	2	-0.21	K	ATISDEEIER	Q		196	205	25.5	0.0033
C	Q96B23	Uncharacterized protein C18orf25	43324.3	HUMAN	1	665.94	3	-0.035	R	DSSESQLASTESDKPTTGR	V		65	83	23.9	0.0013
C	Q9BV20	Methylthioribose-1-phosphate isomerase	39150.1	HUMAN	1	526.13	2	0.34	R	TALTTTISSR	D		351	360	23.1	0.00082
C	Q9BRQ0	Pygopus homolog 2	41244.7	HUMAN	1	669.6	2	-0.24	R	GGGTPDANSLAPPGK	A		299	313	23.1	0.00088
C	Q96ER3	Protein SAAL1	53558.5	HUMAN	1	639.63	2	0.33	R	VLQNMEQCQK	K		359	368	23.8	0.0013
C	Q8WXD5	Gem-associated protein 6	18824.5	HUMAN	1	483.02	3	-0.23	K	NHIPITEQGDAPR	T		113	125	25.2	0.0034
C	P51572	B-cell receptor-associated protein 31	27991.8	HUMAN	1	516.51	2	0.24	K	AENQVLAMR	K		205	213	26.2	0.0071
C	P24534	Elongation factor 1-beta	24763.9	HUMAN	1	472.74	2	-0.55	K	LVPVGYGIK	K		177	185	24.1	0.0021
C	Q9BRG1	Vacuolar protein-sorting-associated protein 25	20747.9	HUMAN	1	530.61	2	-0.18	K	AEIITVSDGR	G		162	171	26.6	0.01
C	Q4G0N7	Protein FAM229B	8717	HUMAN	1	539.35	2	0.073	-	MPFQFGTQPR	R	Met-loss@1	1	10	24	0.0021
C	Q5T8D3	Acyl-CoA-binding domain-containing protein 5	60092.4	HUMAN	1	687.44	2	0.094	R	LQEDMQNVLQR	L		456	466	24.5	0.0028
C	P09669	Cytochrome c oxidase subunit 6C	8781.5	HUMAN	1	425.32	2	0.075	K	AGIFQSVK	-		68	75	26.1	0.0086
C	Q9ULR5	Polyadenylate-binding protein-interacting protein 2B	14237.5	HUMAN	1	748.42	2	0.091	-	MNGSNMANTSPSVK	S	Acetyl@N-term=6;Oxidation@6=6	1	14	23.1	0.0014
C	Q96C19	EF-hand domain-containing protein D2	26697.5	HUMAN	1	631.63	2	-0.2	R	LSEIDVSSEGVK	G		177	188	23.3	0.0016
C	Q3YEC7	Rab-like protein 6	79549.4	HUMAN	1	798.56	2	-0.31	K	GPAPAPQQCSEPETK	W		483	497	22.4	0.00095
C	Q13263	Transcription intermediary factor 1-beta	88550.5	HUMAN	1	605.62	3	0.3	R	VLVNDAQKVTEGQQER	L		312	327	22.7	0.0013
C	P62158	Calmodulin	16837.7	HUMAN	1	633.64	2	0.33	K	DGNGYISAAELR	H		96	107	23.6	0.0022
C	Q9NRP2	COX assembly mitochondrial protein 2 homolog	9459.9	HUMAN	1	646.49	2	-0.28	K	FFGYCNDVDR	E		33	42	22.1	0.0009
C	Q9UBE0	SUMO-activating enzyme subunit 1	38450.2	HUMAN	1	615.06	2	0.24	R	AQNLNPMVDVK	V		99	109	22.8	0.0014
C	Q96JP5	E3 ubiquitin-protein ligase ZFP91	63445.6	HUMAN	1	500.96	2	0.18	R	AAAAAAAAAVSR	R		59	70	23.7	0.0025
C	Q9Y371	Endophilin-B1	40796.7	HUMAN	1	497.97	2	-0.27	R	ITQSEFDR	Q		197	204	25.7	0.0091
C	O75438	NADH dehydrogenase [ubiquinone] 1 beta subcomplex subunit 1	6961.3	HUMAN	1	673.52	2	0.18	R	ELQPSEEVTWK	-		48	58	22.1	0.0011
C	P15121	Aldose reductase	35853.7	HUMAN	1	556.99	2	0.19	K	SPPGQVTEAVK	V		23	33	23.8	0.003
C	Q96PZ0	Pseudouridylate synthase 7 homolog	75036.1	HUMAN	1	541.54	3	0.27	R	YSDFVVHEIGKDGR	I		134	147	22.4	0.0013
C	Q9UMX5	Neudesin	18856.5	HUMAN	1	554.53	2	0.24	R	LFTEEELAR	Y		46	54	24	0.0037
C	Q9UKY7	Protein CDV3 homolog	27335.1	HUMAN	1	469.99	2	0.26	K	EVDYSGLR	V		92	99	25.1	0.008
C	P05204	Non-histone chromosomal protein HMG-17	9392.7	HUMAN	1	529.13	3	0.14	R	LSAKPAPPKPEPKPK	K		28	42	23	0.0025
C	Q9NX24	H/ACA ribonucleoprotein complex subunit 2	17201.2	HUMAN	1	667.46	3	-0.18	K	IKADPDGPEAQAEACSGER	T		4	22	23.2	0.0028
C	Q9H501	ESF1 homolog	98796.9	HUMAN	1	934.2	2	-0.21	K	YYYAVVDCDSPETASK	I		433	448	22.2	0.0016
C	Q13057	Bifunctional coenzyme A synthase	62329.4	HUMAN	1	553.02	2	0.25	R	DGLSEAAAQSR	L		504	514	24.4	0.0061
C	O75781	Paralemmin-1	42076.3	HUMAN	1	615.6	3	0.28	R	KTEVVMNSQQTPVGTPK	D		131	147	22.1	0.0016
C	Q9BSY4	Coiled-coil-helix-coiled-coil-helix domain-containing protein 5	12395.2	HUMAN	1	727.06	3	0.047	R	ELEQYGQCVAAKPESWQR	D		15	32	22.7	0.0024
C	Q96CS3	FAS-associated factor 2	52623.9	HUMAN	1	894.44	2	0.51	-	MAAPEERDLTQEQTEK	L	Met-loss+Acetyl@1	1	16	22.3	0.0019
C	O60885	Bromodomain-containing protein 4	152220	HUMAN	1	709.9	2	0.071	R	SREDEDALEQAR	R		1262	1273	24.1	0.0059
C	Q9BTK6	PAXIP1-associated glutamate-rich protein 1	27716.2	HUMAN	1	469.51	2	0.27	R	SSGSSLFPR	Q		242	250	23.3	0.0037
C	P06899	Histone H2B type 1-J	13904.3	HUMAN	1	640	2	-0.33	R	KESYSIYVYK	V		35	44	23.4	0.0045
C	P21964	Catechol O-methyltransferase	30037.3	HUMAN	1	574.07	2	0.28	K	AIYKGPGSEAGP	-		260	271	22.9	0.0034
C	Q5VZL5	Zinc finger MYM-type protein 4	172790	HUMAN	1	586.54	2	0.25	-	MAEREVESGPR	K	Met-loss+Acetyl@1	1	11	22.8	0.0035
C	Q4G0N4	NAD kinase 2, mitochondrial	49433.3	HUMAN	1	627.64	2	0.29	R	SEASGPQLLPVR	A		262	273	22.8	0.0037
C	Q86YP4	Transcriptional repressor p66-alpha	68063.3	HUMAN	1	651.31	2	-0.0014	R	GEGLVGDGPVDMR	T		74	86	22	0.0024
C	O43719	HIV Tat-specific factor 1	85853.5	HUMAN	1	622.65	3	0.016	R	TAEEPPQEKAPEPTDAR	K		96	112	23.1	0.0048
C	Q09666	Neuroblast differentiation-associated protein AHNAK	629107	HUMAN	1	667.52	2	0.19	K	GGVTGSPEASISGSK	G		5726	5740	23.1	0.0049
C	P40926	Malate dehydrogenase, mitochondrial	35503.6	HUMAN	1	577.5	2	0.22	K	EGVVECSFVK	S		270	279	22.9	0.0045
C	P62072	Mitochondrial import inner membrane translocase subunit Tim10	10333.1	HUMAN	1	473.14	2	-0.1	K	YLDIHER	M		58	64	22.7	0.004
C	Q86VM9	Zinc finger CCCH domain-containing protein 18	106379	HUMAN	1	646.57	2	-0.21	R	ASDLEDEESAAR	G		45	56	24	0.009
C	Q8N9V7	Testis- and ovary-specific PAZ domain-containing protein 1	190929	HUMAN	1	602.01	3	0.35	R	RPPPLGPTTASGPEGNVR	N		3	20	23.4	0.0069
C	O95999	B-cell lymphoma/leukemia 10	26251.8	HUMAN	1	536.75	3	0.16	K	ILSREDTEEISCR	T		46	58	23.6	0.0079
C	Q9Y6R1	Electrogenic sodium bicarbonate cotransporter 1	121462	HUMAN	1	711.06	2	0.24	K	METETSAPGEQPK	F	Oxidation@1	857	869	22.8	0.0052
C	P61221	ATP-binding cassette sub-family E member 1	67315	HUMAN	1	588.12	2	0.31	K	LCIEVTPQSK	I		37	46	23.8	0.0098
C	Q14739	Lamin-B receptor	70703.8	HUMAN	1	447.09	2	0.36	K	FADGEVVR	G		6	13	23.7	0.0092
C	Q96HJ9	UPF0562 protein C7orf55	12748.8	HUMAN	1	593.54	2	0.24	-	MAALGSPSHTFR	G	Met-loss+Acetyl@1	1	12	22.2	0.0037
C	O14654	Insulin receptor substrate 4	133769	HUMAN	1	587.35	2	0.059	R	LLQEEEQER	R		1074	1082	23.7	0.0095
C	O43143	Putative pre-mRNA-splicing factor ATP-dependent RNA helicase DHX15	90933.6	HUMAN	1	466.54	2	-0.21	R	VAAMSVAQR	V		196	204	22.6	0.0049
C	P49720	Proteasome subunit beta type-3	22949.1	HUMAN	1	495.55	2	0.3	K	NCVAIAADR	R		18	26	23	0.0067
C	Q9BZZ5	Apoptosis inhibitor 5	59005.1	HUMAN	1	503.73	2	-0.034	-	MPTVEELYR	N	Met-loss@1	1	9	23.2	0.0082
C	Q9Y606	tRNA pseudouridine synthase A, mitochondrial	47470.5	HUMAN	1	630.25	2	0.41	R	LSAETLQQVNR	L		224	234	22.3	0.0048
C	Q8WUM4	Programmed cell death 6-interacting protein	96024	HUMAN	1	659.14	2	0.31	K	NIQVSHQEFSK	M		628	638	22	0.0042
C	O94760	N(G),N(G)-dimethylarginine dimethylaminohydrolase 1	31122.1	HUMAN	1	548.67	2	0.38	-	MAGLGHPAAFGR	A	Met-loss+Acetyl@1	1	12	22.4	0.0054
C	Q9NZZ3	Charged multivesicular body protein 5	24571	HUMAN	1	382.23	3	0.33	K	ISRLDAELVK	Y		35	44	23.3	0.0095
C	Q9P000	COMM domain-containing protein 9	21819.3	HUMAN	1	594.62	2	0.28	R	IRDQLSAVASK	-		188	198	22.7	0.0071
C	Q96BM9	ADP-ribosylation factor-like protein 8A	21416.1	HUMAN	1	524.55	2	0.28	K	MNLSAIQDR	E		147	155	22.9	0.01
C	Q9C0C9	Ubiquitin-conjugating enzyme E2 O	141295	HUMAN	1	817.65	2	-0.22	R	AALLEAGMPECTEDK	-		1278	1292	22.3	0.007
C	P30048	Thioredoxin-dependent peroxide reductase, mitochondrial	27692.9	HUMAN	1	511.49	2	0.22	K	GTAVVNGEFK	D		74	83	22.2	0.0067
M	P15924	Desmoplakin	331777	HUMAN	29	586.01	2	0.24	R	YEVTSGGGGTSR	M		28	39	34.2	1.8e-07
M	P15924	Desmoplakin	331777	HUMAN	29	749.35	3	0.014	R	RGVITDQNSDGYCQTGTMSR	H		45	64	28.4	6.8e-05
M	P15924	Desmoplakin	331777	HUMAN	29	570.58	2	0.24	R	AELIVQPELK	Y		85	94	30.2	0.0018
M	P15924	Desmoplakin	331777	HUMAN	29	511.36	2	-0.41	K	YGDGIQLTR	S		95	103	30	0.00025
M	P15924	Desmoplakin	331777	HUMAN	29	588.4	2	0.58	R	LLQLQEQMR	A	Oxidation@8	142	150	18.6	0.0083
M	P15924	Desmoplakin	331777	HUMAN	29	636.62	2	0.26	R	QLQNIIQATSR	E		271	281	39	0.00023
M	P15924	Desmoplakin	331777	HUMAN	29	811.63	3	-0.11	K	AQQIHSQTSQQYPLYDLDLGK	F		835	855	20.3	0.0035
M	P15924	Desmoplakin	331777	HUMAN	29	521.98	2	0.25	K	FGDSNTVMR	F	Oxidation@8	917	925	26.2	7.3e-05
M	P15924	Desmoplakin	331777	HUMAN	29	513.56	2	-0.18	K	FGDSNTVMR	F		917	925	29.5	0.00028
M	P15924	Desmoplakin	331777	HUMAN	29	380.8	3	-0.076	K	NLHSEISGKR	D		932	941	17.7	0.04
M	P15924	Desmoplakin	331777	HUMAN	29	565.29	2	-0.019	K	IEVLEEELR	L		1034	1042	37.7	0.00095
M	P15924	Desmoplakin	331777	HUMAN	29	503.39	2	0.12	K	FLDQNLQK	Y		1057	1064	21.9	0.036
M	P15924	Desmoplakin	331777	HUMAN	29	580.95	2	0.19	K	YQAECSQFK	A		1065	1073	21.1	0.0039
[truncated: 12,444 more rows]
