# Supplementary material for: Comparative analyses of alphaviral RNA:Protein complexes reveals conserved host-pathogen interactions
Source: PLoS One. 2020 Aug 25;15(8):e0238254. doi: 10.1371/journal.pone.0238254 (PMC7446964; doi:10.1371/journal.pone.0238254)
Supplement: S1 Dataset — (ZIP) [file pone.0238254.s001.zip › Supplemental Data Files/RH_20150409_KS.xlsx]

## Sheet: Homo Sapiens
Sample	Acc #	Protein Name	Protein MW	Species	Num Unique	m/z	z	Da	Prev AA	DB Peptide	Next AA	Variable Mods	Start	End	Score	Expect
C	P06733	Alpha-enolase	47169.4	HUMAN	30	490.14	2	-0.17	-	MSILKIHAR	E	Met-loss+Acetyl@1	1	9	20.7	0.049
C	P06733	Alpha-enolase	47169.4	HUMAN	30	704.08	2	0.22	R	GNPTVEVDLFTSK	G		16	28	41	6.7e-08
C	P06733	Alpha-enolase	47169.4	HUMAN	30	903.26	2	0.28	R	AAVPSGASTGIYEALELR	D		33	50	57.8	8.5e-09
C	P06733	Alpha-enolase	47169.4	HUMAN	30	450.43	2	0.15	K	TIAPALVSK	K		72	80	23.9	0.0032
C	P06733	Alpha-enolase	47169.4	HUMAN	30	481.11	2	0.36	K	LNVTEQEK	I		82	89	23.1	0.033
C	P06733	Alpha-enolase	47169.4	HUMAN	30	648.55	2	-0.24	K	LMIEMDGTENK	S	Oxidation@5=35	93	103	35.9	2.9e-05
C	P06733	Alpha-enolase	47169.4	HUMAN	30	640.91	2	0.11	K	LMIEMDGTENK	S		93	103	29.9	0.00085
C	P06733	Alpha-enolase	47169.4	HUMAN	30	760.67	2	0.25	K	FGANAILGVSLAVCK	A		106	120	41.7	1.5e-06
C	P06733	Alpha-enolase	47169.4	HUMAN	30	962.85	2	0.36	K	LAMQEFMILPVGAANFR	E	Oxidation@3=35	163	179	39.9	1.4e-08
C	P06733	Alpha-enolase	47169.4	HUMAN	30	962.71	2	0.22	K	LAMQEFMILPVGAANFR	E	Oxidation@7=22	163	179	29.2	2.6e-06
C	P06733	Alpha-enolase	47169.4	HUMAN	30	954.88	2	0.38	K	LAMQEFMILPVGAANFR	E		163	179	34.7	2e-06
C	P06733	Alpha-enolase	47169.4	HUMAN	30	382.05	3	0.17	R	IGAEVYHNLK	N		184	193	24.8	0.012
C	P06733	Alpha-enolase	47169.4	HUMAN	30	770.61	3	0.24	K	YGKDATNVGDEGGFAPNILENK	E		200	221	31.9	2.9e-05
C	P06733	Alpha-enolase	47169.4	HUMAN	30	981.3	2	0.33	K	DATNVGDEGGFAPNILENK	E		203	221	53.3	9.2e-08
C	P06733	Alpha-enolase	47169.4	HUMAN	30	731.39	3	0.029	K	AGYTDKVVIGMDVAASEFFR	S	Oxidation@11	234	253	24	0.00029
C	P06733	Alpha-enolase	47169.4	HUMAN	30	726.51	3	0.48	K	AGYTDKVVIGMDVAASEFFR	S		234	253	32.5	9.4e-06
C	P06733	Alpha-enolase	47169.4	HUMAN	30	779.14	2	0.25	K	VVIGMDVAASEFFR	S	Oxidation@5	240	253	48.1	3.8e-08
C	P06733	Alpha-enolase	47169.4	HUMAN	30	771.2	2	0.3	K	VVIGMDVAASEFFR	S		240	253	50	1.1e-07
C	P06733	Alpha-enolase	47169.4	HUMAN	30	358.43	3	0.25	R	SGKYDLDFK	S		254	262	28.2	0.0023
C	P06733	Alpha-enolase	47169.4	HUMAN	30	778.44	2	0.58	K	YDLDFKSPDDPSR	Y		257	269	27.7	3.3e-05
C	P06733	Alpha-enolase	47169.4	HUMAN	30	713.72	2	0.35	R	YISPDQLADLYK	S		270	281	44	1.3e-06
C	P06733	Alpha-enolase	47169.4	HUMAN	30	995.94	3	0.14	K	SFIKDYPVVSIEDPFDQDDWGAWQK	F		282	306	29.2	2.9e-05
C	P06733	Alpha-enolase	47169.4	HUMAN	30	1017.25	2	0.22	K	FTASAGIQVVGDDLTVTNPK	R		307	326	53.1	4e-09
C	P06733	Alpha-enolase	47169.4	HUMAN	30	730.56	3	0.17	K	FTASAGIQVVGDDLTVTNPKR	I		307	327	30.3	4.4e-05
C	P06733	Alpha-enolase	47169.4	HUMAN	30	504.41	2	0.16	K	SCNCLLLK	V		336	343	23	0.023
C	P06733	Alpha-enolase	47169.4	HUMAN	30	817.65	2	0.24	K	VNQIGSVTESLQACK	L		344	358	45.5	1.2e-08
C	P06733	Alpha-enolase	47169.4	HUMAN	30	763.68	2	0.29	K	LAQANGWGVMVSHR	S		359	372	24.8	0.00062
C	P06733	Alpha-enolase	47169.4	HUMAN	30	1177.37	2	0.29	R	SGETEDTFIADLVVGLCTGQIK	T		373	394	50.6	1.6e-09
C	P06733	Alpha-enolase	47169.4	HUMAN	30	453	2	0.27	R	IEEELGSK	A		413	420	25.7	0.0099
C	P06733	Alpha-enolase	47169.4	HUMAN	30	320.71	3	0.19	R	NFRNPLAK	-		427	434	20.4	0.043
C	P07437	Tubulin beta chain	49671.3	HUMAN	30	704.46	3	0.43	-	MREIVHIQAGQCGNQIGAK	F		1	19	20.3	0.0051
C	P07437	Tubulin beta chain	49671.3	HUMAN	30	608.33	3	0.018	R	EIVHIQAGQCGNQIGAK	F		3	19	29.6	0.0025
C	P07437	Tubulin beta chain	49671.3	HUMAN	30	1034.83	3	0.023	K	FWEVISDEHGIDPTGTYHGDSDLQLDR	I		20	46	18.9	0.011
C	P07437	Tubulin beta chain	49671.3	HUMAN	30	651.38	2	0.058	R	ISVYYNEATGGK	Y		47	58	28.3	1.5e-05
C	P07437	Tubulin beta chain	49671.3	HUMAN	30	808.75	2	0.33	R	AILVDLEPGTMDSVR	S		63	77	39.4	6.9e-08
C	P07437	Tubulin beta chain	49671.3	HUMAN	30	933.9	3	0.45	R	SGPFGQIFRPDNFVFGQSGAGNNWAK	G		78	103	34.6	8.3e-07
C	P07437	Tubulin beta chain	49671.3	HUMAN	30	654.1	3	0.43	K	GHYTEGAELVDSVLDVVR	K		104	121	22.4	0.011
C	P07437	Tubulin beta chain	49671.3	HUMAN	30	668.26	2	-0.092	R	IMNTFSVVPSPK	V	Oxidation@2	163	174	40.9	2.6e-07
C	P07437	Tubulin beta chain	49671.3	HUMAN	30	660.66	2	0.3	R	IMNTFSVVPSPK	V		163	174	34.1	3.7e-06
C	P07437	Tubulin beta chain	49671.3	HUMAN	30	909.26	3	0.48	K	LTTPTYGDLNHLVSATMSGVTTCLR	F	Oxidation@17	217	241	29.8	1.1e-05
C	P07437	Tubulin beta chain	49671.3	HUMAN	30	903.59	3	0.14	K	LTTPTYGDLNHLVSATMSGVTTCLR	F		217	241	19.7	0.0051
C	P07437	Tubulin beta chain	49671.3	HUMAN	30	566.07	2	0.27	R	FPGQLNADLR	K		242	251	26.6	0.0038
C	P07437	Tubulin beta chain	49671.3	HUMAN	30	580.59	2	0.27	K	LAVNMVPFPR	L	Oxidation@5	253	262	30.7	3.6e-05
C	P07437	Tubulin beta chain	49671.3	HUMAN	30	572.26	2	-0.061	K	LAVNMVPFPR	L		253	262	31	0.00011
C	P07437	Tubulin beta chain	49671.3	HUMAN	30	546.44	3	0.16	R	LHFFMPGFAPLTSR	G	Oxidation@5	263	276	28.9	0.003
C	P07437	Tubulin beta chain	49671.3	HUMAN	30	541.36	3	0.41	R	LHFFMPGFAPLTSR	G		263	276	29.1	0.00058
C	P07437	Tubulin beta chain	49671.3	HUMAN	30	554.21	3	0.24	R	ALTVPELTQQVFDAK	N		283	297	26.2	0.0012
C	P07437	Tubulin beta chain	49671.3	HUMAN	30	541.06	2	-0.15	K	NMMAACDPR	H	Oxidation@2=13	298	306	28	0.00028
C	P07437	Tubulin beta chain	49671.3	HUMAN	30	541.57	2	0.36	K	NMMAACDPR	H	Oxidation@3=10	298	306	28.9	0.0011
C	P07437	Tubulin beta chain	49671.3	HUMAN	30	533.61	2	0.39	K	NMMAACDPR	H		298	306	26.5	0.0025
C	P07437	Tubulin beta chain	49671.3	HUMAN	30	520.58	2	0.28	R	YLTVAAVFR	G		310	318	36.7	3.7e-05
C	P07437	Tubulin beta chain	49671.3	HUMAN	30	652.58	3	-0.054	R	MSMKEVDEQMLNVQNK	N	Oxidation&Oxidation@((1&(3|10))|(3&10))	321	336	24.2	0.0046
C	P07437	Tubulin beta chain	49671.3	HUMAN	30	732.17	2	0.32	K	EVDEQMLNVQNK	N	Oxidation@6	325	336	28.7	0.0005
C	P07437	Tubulin beta chain	49671.3	HUMAN	30	724	2	0.15	K	EVDEQMLNVQNK	N		325	336	34.6	0.00029
C	P07437	Tubulin beta chain	49671.3	HUMAN	30	848.75	2	-0.17	K	NSSYFVEWIPNNVK	T		337	350	28.2	0.00039
C	P07437	Tubulin beta chain	49671.3	HUMAN	30	515.06	2	0.3	K	TAVCDIPPR	G		351	359	26	0.0053
C	P07437	Tubulin beta chain	49671.3	HUMAN	30	943.77	2	0.28	K	MAVTFIGNSTAIQELFK	R	Oxidation@1	363	379	25	6.1e-05
C	P07437	Tubulin beta chain	49671.3	HUMAN	30	935.26	2	-0.23	K	MAVTFIGNSTAIQELFK	R		363	379	40	2.8e-06
C	P07437	Tubulin beta chain	49671.3	HUMAN	30	623.59	2	0.29	R	ISEQFTAMFR	R	Oxidation@8	381	390	36.5	2.8e-05
C	P07437	Tubulin beta chain	49671.3	HUMAN	30	615.53	2	0.23	R	ISEQFTAMFR	R		381	390	37.7	5.4e-05
C	P14618	Pyruvate kinase PKM	57937.4	HUMAN	26	599.71	2	0.38	R	LDIDSPPITAR	N		33	43	27.7	0.0017
C	P14618	Pyruvate kinase PKM	57937.4	HUMAN	26	680.66	2	0.3	R	NTGIICTIGPASR	S		44	56	32.7	1.7e-05
C	P14618	Pyruvate kinase PKM	57937.4	HUMAN	26	628.2	3	-0.44	R	LNFSHGTHEYHAETIK	N		74	89	21.8	0.01
C	P14618	Pyruvate kinase PKM	57937.4	HUMAN	26	822.87	3	0.43	R	TATESFASDPILYRPVAVALDTK	G		93	115	29.5	5.6e-05
C	P14618	Pyruvate kinase PKM	57937.4	HUMAN	26	599.39	2	0.095	K	ITLDNAYMEK	C		142	151	30.7	0.00019
C	P14618	Pyruvate kinase PKM	57937.4	HUMAN	26	735.15	2	0.31	K	CDENILWLDYK	N		152	162	23.4	0.0017
C	P14618	Pyruvate kinase PKM	57937.4	HUMAN	26	731.84	2	-0.071	K	IYVDDGLISLQVK	Q		174	186	32.4	2.8e-06
C	P14618	Pyruvate kinase PKM	57937.4	HUMAN	26	890.66	2	0.22	K	GADFLVTEVENGGSLGSK	K		189	206	47.7	5e-08
C	P14618	Pyruvate kinase PKM	57937.4	HUMAN	26	589.58	3	0.58	K	KGVNLPGAAVDLPAVSEK	D		207	224	20.6	0.0082
C	P14618	Pyruvate kinase PKM	57937.4	HUMAN	26	784.2	3	0.44	K	GVNLPGAAVDLPAVSEKDIQDLK	F		208	230	18.1	0.026
C	P14618	Pyruvate kinase PKM	57937.4	HUMAN	26	938.77	2	0.32	K	FGVEQDVDMVFASFIR	K	Oxidation@9	231	246	47.5	6.2e-08
C	P14618	Pyruvate kinase PKM	57937.4	HUMAN	26	930.94	2	0.49	K	FGVEQDVDMVFASFIR	K		231	246	46.7	3.7e-08
C	P14618	Pyruvate kinase PKM	57937.4	HUMAN	26	613.59	3	0.28	R	RFDEILEASDGIMVAR	G	Oxidation@13	279	294	35.2	8.1e-05
C	P14618	Pyruvate kinase PKM	57937.4	HUMAN	26	608.17	3	0.19	R	RFDEILEASDGIMVAR	G		279	294	42	3.7e-05
C	P14618	Pyruvate kinase PKM	57937.4	HUMAN	26	841.2	2	-0.21	R	FDEILEASDGIMVAR	G	Oxidation@12	280	294	16.3	0.028
C	P14618	Pyruvate kinase PKM	57937.4	HUMAN	26	833.26	2	-0.15	R	FDEILEASDGIMVAR	G		280	294	28.8	0.00011
C	P14618	Pyruvate kinase PKM	57937.4	HUMAN	26	571.54	2	0.23	R	GDLGIEIPAEK	V		295	305	27	0.021
C	P14618	Pyruvate kinase PKM	57937.4	HUMAN	26	1166.05	3	0.5	R	AEGSDVANAVLDGADCIMLSGETAKGDYPLEAVR	M		343	376	45.8	7.7e-09
C	P14618	Pyruvate kinase PKM	57937.4	HUMAN	26	510.56	2	0.3	K	GDYPLEAVR	M		368	376	26.4	0.0026
C	P14618	Pyruvate kinase PKM	57937.4	HUMAN	26	644.92	3	0.25	R	EAEAAIYHLQLFEELR	R		384	399	24	0.0019
C	P14618	Pyruvate kinase PKM	57937.4	HUMAN	26	696.73	3	0.029	R	EAEAAIYHLQLFEELRR	L		384	400	21.7	0.0086
C	P14618	Pyruvate kinase PKM	57937.4	HUMAN	26	1088.42	2	0.36	R	LAPITSDPTEATAVGAVEASFK	C		401	422	51.9	1.2e-10
C	P14618	Pyruvate kinase PKM	57937.4	HUMAN	26	853.54	3	0.44	R	GIFPVLCKDPVQEAWAEDVDLR	V		468	489	37.8	4.2e-07
C	P14618	Pyruvate kinase PKM	57937.4	HUMAN	26	498.46	2	0.21	R	VNFAMNVGK	A	Oxidation@5	490	498	26.2	9.1e-05
C	P14618	Pyruvate kinase PKM	57937.4	HUMAN	26	490.49	2	0.23	R	VNFAMNVGK	A		490	498	30.1	0.00013
C	P14618	Pyruvate kinase PKM	57937.4	HUMAN	26	755.33	3	0.27	K	GDVVIVLTGWRPGSGFTNTMR	V		506	526	20	0.01
C	P07900	Heat shock protein HSP 90-alpha	84660.4	HUMAN	26	646.51	2	0.19	R	ELISNSSDALDK	I		47	58	30.3	0.00028
C	P07900	Heat shock protein HSP 90-alpha	84660.4	HUMAN	26	520.49	2	0.24	R	YESLTDPSK	L		61	69	22.5	0.0028
C	P07900	Heat shock protein HSP 90-alpha	84660.4	HUMAN	26	683.31	2	-0.058	R	TLTIVDTGIGMTK	A	Oxidation@11	88	100	40.3	1.1e-07
C	P07900	Heat shock protein HSP 90-alpha	84660.4	HUMAN	26	675.26	2	-0.11	R	TLTIVDTGIGMTK	A		88	100	23	0.00079
C	P07900	Heat shock protein HSP 90-alpha	84660.4	HUMAN	26	622.19	2	0.33	K	ADLINNLGTIAK	S		101	112	42.6	3.2e-05
C	P07900	Heat shock protein HSP 90-alpha	84660.4	HUMAN	26	672.74	3	0.39	K	VILHLKEDQTEYLEER	R		186	201	29.3	2.5e-05
C	P07900	Heat shock protein HSP 90-alpha	84660.4	HUMAN	26	594.17	3	0.52	K	HSQFIGYPITLFVEK	E		210	224	25.2	0.0037
C	P07900	Heat shock protein HSP 90-alpha	84660.4	HUMAN	26	576.49	2	0.21	K	YIDQEELNK	T		284	292	32.8	0.0016
C	P07900	Heat shock protein HSP 90-alpha	84660.4	HUMAN	26	917.63	2	0.24	R	NPDDITNEEYGEFYK	S		300	314	45.7	8.6e-08
C	P07900	Heat shock protein HSP 90-alpha	84660.4	HUMAN	26	764.08	2	-0.3	K	SLTNDWEDHLAVK	H		315	327	36.6	8.6e-06
C	P07900	Heat shock protein HSP 90-alpha	84660.4	HUMAN	26	675.13	2	0.29	K	HFSVEGQLEFR	A		328	338	28.1	0.00012
C	P07900	Heat shock protein HSP 90-alpha	84660.4	HUMAN	26	632.86	2	0.035	R	RAPFDLFENR	K		346	355	27	0.0017
C	P07900	Heat shock protein HSP 90-alpha	84660.4	HUMAN	26	554.42	2	-0.35	R	APFDLFENR	K		347	355	17.5	0.0062
C	P07900	Heat shock protein HSP 90-alpha	84660.4	HUMAN	26	757.62	2	0.22	R	GVVDSEDLPLNISR	E		387	400	36.3	1.8e-05
C	P07900	Heat shock protein HSP 90-alpha	84660.4	HUMAN	26	475.01	2	0.28	K	FYEQFSK	N		437	443	20.1	0.0025
C	P07900	Heat shock protein HSP 90-alpha	84660.4	HUMAN	26	390.47	3	0.27	K	LGIHEDSQNR	K		447	456	23	0.0033
C	P07900	Heat shock protein HSP 90-alpha	84660.4	HUMAN	26	784.12	2	0.27	R	YYTSASGDEMVSLK	D	Oxidation@10	465	478	16.6	0.035
C	P07900	Heat shock protein HSP 90-alpha	84660.4	HUMAN	26	754.85	3	0.19	R	YYTSASGDEMVSLKDYCTR	M	Oxidation@10	465	483	19.2	0.021
C	P07900	Heat shock protein HSP 90-alpha	84660.4	HUMAN	26	775.6	2	-0.26	R	YYTSASGDEMVSLK	D		465	478	30.8	0.00013
C	P07900	Heat shock protein HSP 90-alpha	84660.4	HUMAN	26	749.89	3	0.56	R	YYTSASGDEMVSLKDYCTR	M		465	483	25.4	4.6e-05
C	P07900	Heat shock protein HSP 90-alpha	84660.4	HUMAN	26	612.73	2	-0.087	K	HIYYITGETK	D		490	499	27	0.0013
C	P07900	Heat shock protein HSP 90-alpha	84660.4	HUMAN	26	618.59	2	0.29	K	DQVANSAFVER	L		500	510	36.8	4.8e-05
C	P07900	Heat shock protein HSP 90-alpha	84660.4	HUMAN	26	860.21	3	0.45	K	HGLEVIYMIEPIDEYCVQQLK	E		514	534	26.9	0.0008
C	P07900	Heat shock protein HSP 90-alpha	84660.4	HUMAN	26	602.56	2	-0.19	R	DNSTMGYMAAK	K	Oxidation@5=16	621	631	21.6	0.0071
C	P07900	Heat shock protein HSP 90-alpha	84660.4	HUMAN	26	594.99	2	0.24	R	DNSTMGYMAAK	K		621	631	30.5	4.2e-05
C	P07900	Heat shock protein HSP 90-alpha	84660.4	HUMAN	26	596.9	3	0.58	K	HLEINPDHSIIETLR	Q		633	647	24	0.00023
C	P11021	78 kDa glucose-regulated protein	72333.5	HUMAN	25	519.48	3	0.21	K	NGRVEIIANDQGNR	I		47	60	26	0.002
C	P11021	78 kDa glucose-regulated protein	72333.5	HUMAN	25	614.99	2	0.17	R	VEIIANDQGNR	I		50	60	40.2	0.00031
C	P11021	78 kDa glucose-regulated protein	72333.5	HUMAN	25	784.16	2	0.27	R	ITPSYVAFTPEGER	L		61	74	37.9	2.5e-07
C	P11021	78 kDa glucose-regulated protein	72333.5	HUMAN	25	839.59	2	0.18	K	NQLTSNPENTVFDAK	R		82	96	43.8	9.5e-08
C	P11021	78 kDa glucose-regulated protein	72333.5	HUMAN	25	716.12	2	0.27	R	TWNDPSVQQDIK	F		102	113	46.7	2e-05
C	P11021	78 kDa glucose-regulated protein	72333.5	HUMAN	25	536.15	3	0.52	K	TKPYIQVDIGGGQTK	T		124	138	28.5	0.00081
C	P11021	78 kDa glucose-regulated protein	72333.5	HUMAN	25	777.22	2	0.32	K	TFAPEEISAMVLTK	M	Oxidation@10	139	152	29.9	1.2e-06
C	P11021	78 kDa glucose-regulated protein	72333.5	HUMAN	25	769.14	2	0.24	K	TFAPEEISAMVLTK	M		139	152	30	2.2e-05
C	P11021	78 kDa glucose-regulated protein	72333.5	HUMAN	25	491.52	2	0.27	K	ETAEAYLGK	K		155	163	16.1	0.0084
C	P11021	78 kDa glucose-regulated protein	72333.5	HUMAN	25	630.36	3	0.36	K	VTHAVVTVPAYFNDAQR	Q		165	181	36.5	8.2e-06
C	P11021	78 kDa glucose-regulated protein	72333.5	HUMAN	25	617.58	2	0.26	K	DAGTIAGLNVMR	I	Oxidation@11	186	197	39.7	3e-05
C	P11021	78 kDa glucose-regulated protein	72333.5	HUMAN	25	609.59	2	0.27	K	DAGTIAGLNVMR	I		186	197	32.9	0.00044
C	P11021	78 kDa glucose-regulated protein	72333.5	HUMAN	25	830.65	2	0.2	R	IINEPTAAAIAYGLDK	R		198	213	29.5	6.5e-05
C	P11021	78 kDa glucose-regulated protein	72333.5	HUMAN	25	1083.26	2	0.26	R	IEIESFYEGEDFSETLTR	A		307	324	52.7	3.8e-10
C	P11021	78 kDa glucose-regulated protein	72333.5	HUMAN	25	765.15	2	0.27	R	AKFEELNMDLFR	S	Oxidation@8	325	336	28.8	0.00016
C	P11021	78 kDa glucose-regulated protein	72333.5	HUMAN	25	665.02	2	-0.29	K	FEELNMDLFR	S	Oxidation@6	327	336	18.4	0.036
C	P11021	78 kDa glucose-regulated protein	72333.5	HUMAN	25	656.97	2	-0.34	K	FEELNMDLFR	S		327	336	23.3	0.0011
C	P11021	78 kDa glucose-regulated protein	72333.5	HUMAN	25	530.47	3	0.18	K	KSDIDEIVLVGGSTR	I		353	367	28.8	0.0014
C	P11021	78 kDa glucose-regulated protein	72333.5	HUMAN	25	919.17	2	0.2	K	SQIFSTASDNQPTVTIK	V		448	464	58.4	6.1e-10
C	P11021	78 kDa glucose-regulated protein	72333.5	HUMAN	25	645.77	3	0.43	K	DNHLLGTFDLTGIPPAPR	G		475	492	20.2	0.0087
C	P11021	78 kDa glucose-regulated protein	72333.5	HUMAN	25	537.63	2	-0.15	K	ITITNDQNR	L		524	532	30.3	0.0027
C	P11021	78 kDa glucose-regulated protein	72333.5	HUMAN	25	601.68	3	0.38	R	IDTRNELESYAYSLK	N		559	573	31.7	0.0009
C	P11021	78 kDa glucose-regulated protein	72333.5	HUMAN	25	659.13	2	0.31	R	NELESYAYSLK	N		563	573	37.1	0.00018
C	P11021	78 kDa glucose-regulated protein	72333.5	HUMAN	25	699.75	2	0.35	K	ELEEIVQPIISK	L		622	633	43.7	2.3e-05
C	P11021	78 kDa glucose-regulated protein	72333.5	HUMAN	25	1088.7	2	0.2	K	LYGSAGPPPTGEEDTAEKDEL	-		634	654	30.6	2.4e-06
C	P63261	Actin, cytoplasmic 2	41793.2	HUMAN	24	947.5	2	0.068	-	MEEEIAALVIDNGSGMCK	A	Met-loss+Acetyl@1;Oxidation@16	1	18	43.4	2.2e-08
C	P63261	Actin, cytoplasmic 2	41793.2	HUMAN	24	939.72	2	0.29	-	MEEEIAALVIDNGSGMCK	A	Met-loss+Acetyl@1	1	18	55.9	3.3e-10
C	P63261	Actin, cytoplasmic 2	41793.2	HUMAN	24	488.97	2	0.24	K	AGFAGDDAPR	A		19	28	34.7	0.00053
C	P63261	Actin, cytoplasmic 2	41793.2	HUMAN	24	396.86	3	0.33	R	HQGVMVGMGQK	D	Oxidation@5=36	40	50	29.7	4.5e-05
C	P63261	Actin, cytoplasmic 2	41793.2	HUMAN	24	586.49	2	0.2	R	HQGVMVGMGQK	D		40	50	34.1	6.2e-06
C	P63261	Actin, cytoplasmic 2	41793.2	HUMAN	24	600.13	2	0.37	K	DSYVGDEAQSK	R		51	61	23.4	0.00033
C	P63261	Actin, cytoplasmic 2	41793.2	HUMAN	24	677.67	2	-0.15	K	DSYVGDEAQSKR	G		51	62	31.7	7.4e-07
C	P63261	Actin, cytoplasmic 2	41793.2	HUMAN	24	977.85	2	0.31	R	VAPEEHPVLLTEAPLNPK	A		96	113	38.3	3.4e-08
C	P63261	Actin, cytoplasmic 2	41793.2	HUMAN	24	507.97	2	0.23	R	DLTDYLMK	I	Oxidation@7	184	191	20.6	0.0056
C	P63261	Actin, cytoplasmic 2	41793.2	HUMAN	24	499.97	2	0.22	R	DLTDYLMK	I		184	191	31.5	0.00078
C	P63261	Actin, cytoplasmic 2	41793.2	HUMAN	24	567.01	2	0.24	R	GYSFTTTAER	E		197	206	34.3	3.4e-06
C	P63261	Actin, cytoplasmic 2	41793.2	HUMAN	24	856.49	3	0.43	K	LCYVALDFEQEMATAASSSSLEK	S	Oxidation@12	216	238	24.5	0.00032
C	P63261	Actin, cytoplasmic 2	41793.2	HUMAN	24	896.12	2	0.17	K	SYELPDGQVITIGNER	F		239	254	49.2	4.2e-08
C	P63261	Actin, cytoplasmic 2	41793.2	HUMAN	24	1083.64	3	0.48	R	CPEALFQPSFLGMESCGIHETTFNSIMK	C	Oxidation@27=26	257	284	29	4e-06
C	P63261	Actin, cytoplasmic 2	41793.2	HUMAN	24	1078.3	3	0.47	R	CPEALFQPSFLGMESCGIHETTFNSIMK	C		257	284	27.9	4.6e-05
C	P63261	Actin, cytoplasmic 2	41793.2	HUMAN	24	787.5	3	0.44	R	KDLYANTVLSGGTTMYPGIADR	M	Oxidation@15	291	312	23.8	0.00065
C	P63261	Actin, cytoplasmic 2	41793.2	HUMAN	24	1116.23	2	0.19	K	DLYANTVLSGGTTMYPGIADR	M	Oxidation@14	292	312	55.6	8.9e-09
C	P63261	Actin, cytoplasmic 2	41793.2	HUMAN	24	1108.3	2	0.26	K	DLYANTVLSGGTTMYPGIADR	M		292	312	48.3	5.8e-09
C	P63261	Actin, cytoplasmic 2	41793.2	HUMAN	24	589.48	2	0.17	K	EITALAPSTMK	I	Oxidation@10	316	326	34.4	0.00024
C	P63261	Actin, cytoplasmic 2	41793.2	HUMAN	24	581.56	2	0.25	K	EITALAPSTMK	I		316	326	33.8	9.5e-06
C	P63261	Actin, cytoplasmic 2	41793.2	HUMAN	24	462.46	2	0.17	K	IIAPPERK	Y		329	336	18.9	0.036
C	P63261	Actin, cytoplasmic 2	41793.2	HUMAN	24	750.44	2	0.098	K	QEYDESGPSIVHR	K	Gln->pyro-Glu@1	360	372	34.8	6.9e-07
C	P63261	Actin, cytoplasmic 2	41793.2	HUMAN	24	506.55	3	0.31	K	QEYDESGPSIVHR	K		360	372	23	0.001
C	P63261	Actin, cytoplasmic 2	41793.2	HUMAN	24	549.24	3	0.3	K	QEYDESGPSIVHRK	C		360	373	20.3	0.025
C	P08107	Heat shock 70 kDa protein 1A/1B	70052.8	HUMAN	23	756.16	3	0.44	K	AAAIGIDLGTTYSCVGVFQHGK	V		4	25	26.2	0.00018
C	P08107	Heat shock 70 kDa protein 1A/1B	70052.8	HUMAN	23	614.99	2	0.17	K	VEIIANDQGNR	T		26	36	40.2	0.00031
C	P08107	Heat shock 70 kDa protein 1A/1B	70052.8	HUMAN	23	744.61	2	0.26	R	TTPSYVAFTDTER	L		37	49	38.2	1.6e-06
C	P08107	Heat shock 70 kDa protein 1A/1B	70052.8	HUMAN	23	830.13	2	0.2	K	NQVALNPQNTVFDAK	R		57	71	47.3	1.2e-07
C	P08107	Heat shock 70 kDa protein 1A/1B	70052.8	HUMAN	23	612.1	2	0.31	K	FGDPVVQSDMK	H		78	88	20.4	0.0011
C	P08107	Heat shock 70 kDa protein 1A/1B	70052.8	HUMAN	23	561.2	3	0.25	K	HWPFQVINDGDKPK	V		89	102	18.9	0.021
C	P08107	Heat shock 70 kDa protein 1A/1B	70052.8	HUMAN	23	569.66	2	-0.15	K	VQVSYKGETK	A		103	112	21.8	0.015
C	P08107	Heat shock 70 kDa protein 1A/1B	70052.8	HUMAN	23	816.2	2	0.29	K	AFYPEEISSMVLTK	M	Oxidation@10	113	126	19	0.007
C	P08107	Heat shock 70 kDa protein 1A/1B	70052.8	HUMAN	23	807.82	2	-0.088	K	AFYPEEISSMVLTK	M		113	126	20.4	0.0026
C	P08107	Heat shock 70 kDa protein 1A/1B	70052.8	HUMAN	23	1087.93	3	0.38	K	MKEIAEAYLGYPVTNAVITVPAYFNDSQR	Q		127	155	26.4	5.8e-05
C	P08107	Heat shock 70 kDa protein 1A/1B	70052.8	HUMAN	23	1001.63	3	0.46	K	EIAEAYLGYPVTNAVITVPAYFNDSQR	Q		129	155	21.9	0.0098
C	P08107	Heat shock 70 kDa protein 1A/1B	70052.8	HUMAN	23	599.58	2	0.23	K	DAGVIAGLNVLR	I		160	171	45.5	0.00011
C	P08107	Heat shock 70 kDa protein 1A/1B	70052.8	HUMAN	23	844.77	2	0.32	R	IINEPTAAAIAYGLDR	T		172	187	51.4	2.6e-08
C	P08107	Heat shock 70 kDa protein 1A/1B	70052.8	HUMAN	23	559.51	3	0.26	K	ATAGDTHLGGEDFDNR	L		221	236	30.5	0.00028
C	P08107	Heat shock 70 kDa protein 1A/1B	70052.8	HUMAN	23	421.57	3	0.35	R	LVNHFVEEFK	R		237	246	18.7	0.013
C	P08107	Heat shock 70 kDa protein 1A/1B	70052.8	HUMAN	23	514.98	3	0.063	R	ARFEELCSDLFR	S		300	311	25.7	0.0031
C	P08107	Heat shock 70 kDa protein 1A/1B	70052.8	HUMAN	23	733.69	2	0.28	K	AQIHDLVLVGGSTR	I		329	342	33.9	1.1e-07
C	P08107	Heat shock 70 kDa protein 1A/1B	70052.8	HUMAN	23	555.62	2	0.33	K	LLQDFFNGR	D		349	357	29.1	0.00055
C	P08107	Heat shock 70 kDa protein 1A/1B	70052.8	HUMAN	23	768.91	3	0.19	K	SINPDEAVAYGAAVQAAILMGDK	S		362	384	21.6	0.0096
C	P08107	Heat shock 70 kDa protein 1A/1B	70052.8	HUMAN	23	929.84	3	0.38	K	QTQIFTTYSDNQPGVLIQVYEGER	A		424	447	26.7	0.00032
C	P08107	Heat shock 70 kDa protein 1A/1B	70052.8	HUMAN	23	401.17	2	-0.044	K	DNNLLGR	F		452	458	19	0.042
C	P08107	Heat shock 70 kDa protein 1A/1B	70052.8	HUMAN	23	569.62	2	0.34	K	YKAEDEVQR	E		525	533	19.4	0.0023
C	P08107	Heat shock 70 kDa protein 1A/1B	70052.8	HUMAN	23	652.64	2	0.34	K	NALESYAFNMK	S	Oxidation@10	540	550	25.2	0.017
C	P29401	Transketolase	67878.2	HUMAN	23	478.31	3	0.088	-	MESYHKPDQQK	L	Acetyl@N-term	1	11	21.1	0.019
C	P29401	Transketolase	67878.2	HUMAN	23	465.29	3	0.37	R	KISSDLDGHPVPK	Q		102	114	21.4	0.019
C	P29401	Transketolase	67878.2	HUMAN	23	633.15	2	0.32	K	ISSDLDGHPVPK	Q		103	114	23.2	0.0038
C	P29401	Transketolase	67878.2	HUMAN	23	850.52	3	0.45	K	QAFTDVATGSLGQGLGAACGMAYTGK	Y	Oxidation@21	115	140	19.3	0.0068
C	P29401	Transketolase	67878.2	HUMAN	23	845.13	3	0.4	K	QAFTDVATGSLGQGLGAACGMAYTGK	Y		115	140	23	0.0017
C	P29401	Transketolase	67878.2	HUMAN	23	684.82	2	-0.076	K	LDNLVAILDINR	L		175	186	36.7	3.6e-06
C	P29401	Transketolase	67878.2	HUMAN	23	695.77	3	0.096	R	LGQSDPAPLQHQMDIYQK	R	Oxidation@13	187	204	21.5	0.01
C	P29401	Transketolase	67878.2	HUMAN	23	489.65	2	-0.14	K	HQPTAIIAK	T		233	241	17.4	0.0068
C	P29401	Transketolase	67878.2	HUMAN	23	680.63	3	0.29	K	NMAEQIIQEIYSQIQSK	K	Oxidation@2	265	281	25.4	0.011
C	P29401	Transketolase	67878.2	HUMAN	23	675.36	3	0.35	K	NMAEQIIQEIYSQIQSK	K		265	281	28.1	0.0016
C	P29401	Transketolase	67878.2	HUMAN	23	716.72	3	-0.0068	K	KILATPPQEDAPSVDIANIR	M		283	302	19.6	0.021
C	P29401	Transketolase	67878.2	HUMAN	23	1010.8	2	0.26	K	ILATPPQEDAPSVDIANIR	M		284	302	47.7	2e-08
C	P29401	Transketolase	67878.2	HUMAN	23	469.98	2	0.24	R	MPSLPSYK	V	Oxidation@1	303	310	17.8	0.011
C	P29401	Transketolase	67878.2	HUMAN	23	461.6	2	-0.14	R	MPSLPSYK	V		303	310	21.7	0.02
C	P29401	Transketolase	67878.2	HUMAN	23	411.12	2	-0.11	K	AYGQALAK	L		320	327	21.2	0.019
C	P29401	Transketolase	67878.2	HUMAN	23	473.46	2	0.19	R	IIALDGDTK	N		335	343	26.2	0.016
C	P29401	Transketolase	67878.2	HUMAN	23	826.8	2	0.4	R	TVPFCSTFAAFFTR	A		382	395	17.6	0.0028
C	P29401	Transketolase	67878.2	HUMAN	23	943.15	2	0.19	R	SVPTSTVFYPSDGVATEK	A		439	456	34.6	8.9e-07
C	P29401	Transketolase	67878.2	HUMAN	23	459.03	2	0.27	K	AVELAANTK	G		457	465	29	0.00022
C	P29401	Transketolase	67878.2	HUMAN	23	837.1	3	0.36	R	TSRPENAIIYNNNEDFQVGQAK	V		472	493	46.3	2.8e-07
C	P29401	Transketolase	67878.2	HUMAN	23	472.29	3	0.35	R	VLDPFTIKPLDR	K		531	542	22.4	0.027
C	P29401	Transketolase	67878.2	HUMAN	23	527.14	3	0.2	K	MFGIDRDAIAQAVR	G	Oxidation@1	604	617	34.2	9.7e-05
C	P29401	Transketolase	67878.2	HUMAN	23	521.85	3	0.24	K	MFGIDRDAIAQAVR	G		604	617	32.2	0.00022
C	P04406	Glyceraldehyde-3-phosphate dehydrogenase	36053.5	HUMAN	22	807.83	2	0.38	K	LVINGNPITIFQER	D		67	80	38	3.1e-05
C	P04406	Glyceraldehyde-3-phosphate dehydrogenase	36053.5	HUMAN	22	681.32	3	0.28	K	LVINGNPITIFQERDPSK	I		67	84	21	0.0077
C	P04406	Glyceraldehyde-3-phosphate dehydrogenase	36053.5	HUMAN	22	1147.24	2	0.22	K	WGDAGAEYVVESTGVFTTMEK	A	Oxidation@19	87	107	43.8	2.5e-08
C	P04406	Glyceraldehyde-3-phosphate dehydrogenase	36053.5	HUMAN	22	1139.33	2	0.31	K	WGDAGAEYVVESTGVFTTMEK	A		87	107	53.9	1.2e-10
C	P04406	Glyceraldehyde-3-phosphate dehydrogenase	36053.5	HUMAN	22	796.1	3	0.36	K	RVIISAPSADAPMFVMGVNHEK	Y	Oxidation@13|16	118	139	19.2	0.025
C	P04406	Glyceraldehyde-3-phosphate dehydrogenase	36053.5	HUMAN	22	790.72	3	0.31	K	RVIISAPSADAPMFVMGVNHEK	Y		118	139	31.5	4e-05
C	P04406	Glyceraldehyde-3-phosphate dehydrogenase	36053.5	HUMAN	22	749.46	3	0.42	R	VIISAPSADAPMFVMGVNHEK	Y	Oxidation@12;Oxidation@15	119	139	20.4	0.017
C	P04406	Glyceraldehyde-3-phosphate dehydrogenase	36053.5	HUMAN	22	743.98	3	0.27	R	VIISAPSADAPMFVMGVNHEK	Y	Oxidation@12|15	119	139	20.8	0.0037
C	P04406	Glyceraldehyde-3-phosphate dehydrogenase	36053.5	HUMAN	22	738.64	3	0.27	R	VIISAPSADAPMFVMGVNHEK	Y		119	139	19.3	0.013
C	P04406	Glyceraldehyde-3-phosphate dehydrogenase	36053.5	HUMAN	22	917.65	2	0.19	K	IISNASCTTNCLAPLAK	V		146	162	41.8	1.2e-07
C	P04406	Glyceraldehyde-3-phosphate dehydrogenase	36053.5	HUMAN	22	870.9	3	-0.22	K	VIHDNFGIVEGLMTTVHAITATQK	T	Oxidation@13	163	186	39.7	8e-09
C	P04406	Glyceraldehyde-3-phosphate dehydrogenase	36053.5	HUMAN	22	866.12	3	0.33	K	VIHDNFGIVEGLMTTVHAITATQK	T		163	186	48	4.4e-10
C	P04406	Glyceraldehyde-3-phosphate dehydrogenase	36053.5	HUMAN	22	706.68	2	0.28	R	GALQNIIPASTGAAK	A		201	215	35.3	4.5e-06
C	P04406	Glyceraldehyde-3-phosphate dehydrogenase	36053.5	HUMAN	22	406.41	2	0.2	K	LTGMAFR	V	Oxidation@4	228	234	29.6	0.015
C	P04406	Glyceraldehyde-3-phosphate dehydrogenase	36053.5	HUMAN	22	774.75	3	-0.32	K	LTGMAFRVPTANVSVVDLTCR	L	Oxidation@4	228	248	26.9	2.2e-05
C	P04406	Glyceraldehyde-3-phosphate dehydrogenase	36053.5	HUMAN	22	398.43	2	0.22	K	LTGMAFR	V		228	234	19.8	0.019
C	P04406	Glyceraldehyde-3-phosphate dehydrogenase	36053.5	HUMAN	22	765.85	2	-0.051	R	VPTANVSVVDLTCR	L		235	248	40	1.5e-08
C	P04406	Glyceraldehyde-3-phosphate dehydrogenase	36053.5	HUMAN	22	882.75	2	0.35	K	LISWYDNEFGYSNR	V		310	323	50.8	2.7e-09
C	P04406	Glyceraldehyde-3-phosphate dehydrogenase	36053.5	HUMAN	22	682.01	2	0.19	R	VVDLMAHMASKE	-	Oxidation@5;Oxidation@8	324	335	32	3.4e-05
C	P04406	Glyceraldehyde-3-phosphate dehydrogenase	36053.5	HUMAN	22	674.1	2	0.27	R	VVDLMAHMASKE	-	Oxidation@5=20	324	335	30.9	8.3e-05
C	P04406	Glyceraldehyde-3-phosphate dehydrogenase	36053.5	HUMAN	22	674.2	2	0.37	R	VVDLMAHMASKE	-	Oxidation@8=24	324	335	31.3	3.8e-05
C	P04406	Glyceraldehyde-3-phosphate dehydrogenase	36053.5	HUMAN	22	444.5	3	0.28	R	VVDLMAHMASKE	-		324	335	30.2	3.9e-05
C	P55072	Transitional endoplasmic reticulum ATPase	89322.6	HUMAN	22	846.26	2	0.33	-	MASGADSKGDDLSTAILK	Q	Met-loss+Acetyl@1	1	18	44.4	5.5e-06
C	P55072	Transitional endoplasmic reticulum ATPase	89322.6	HUMAN	22	1085.88	2	0.31	R	LIVDEAINEDNSVVSLSQPK	M		26	45	51.7	4e-09
C	P55072	Transitional endoplasmic reticulum ATPase	89322.6	HUMAN	22	534.54	2	0.28	K	MDELQLFR	G	Oxidation@1	46	53	27.8	0.0042
C	P55072	Transitional endoplasmic reticulum ATPase	89322.6	HUMAN	22	526.35	2	0.084	K	MDELQLFR	G		46	53	32.4	0.0018
C	P55072	Transitional endoplasmic reticulum ATPase	89322.6	HUMAN	22	771.19	2	0.28	R	LGDVISIQPCPDVK	Y		96	109	40.8	0.00012
C	P55072	Transitional endoplasmic reticulum ATPase	89322.6	HUMAN	22	586.62	2	-0.22	R	GILLYGPPGTGK	T		240	251	23.9	0.00046
C	P55072	Transitional endoplasmic reticulum ATPase	89322.6	HUMAN	22	538.42	2	0.15	K	LAGESESNLR	K		278	287	32.7	0.00093
C	P55072	Transitional endoplasmic reticulum ATPase	89322.6	HUMAN	22	906.27	2	0.27	K	NAPAIIFIDELDAIAPK	R		296	312	43.6	5.5e-08
C	P55072	Transitional endoplasmic reticulum ATPase	89322.6	HUMAN	22	724.11	2	0.19	R	IVSQLLTLMDGLK	Q	Oxidation@9	324	336	15.7	0.0049
C	P55072	Transitional endoplasmic reticulum ATPase	89322.6	HUMAN	22	716.08	2	0.16	R	IVSQLLTLMDGLK	Q		324	336	35.4	7.2e-06
C	P55072	Transitional endoplasmic reticulum ATPase	89322.6	HUMAN	22	621.71	2	-0.11	R	EVDIGIPDATGR	L		366	377	24.3	0.0018
C	P55072	Transitional endoplasmic reticulum ATPase	89322.6	HUMAN	22	665.58	2	0.23	R	WALSQSNPSALR	E		454	465	38.6	0.00031
C	P55072	Transitional endoplasmic reticulum ATPase	89322.6	HUMAN	22	790.27	2	0.37	K	AIANECQANFISIK	G		530	543	33.8	4.8e-05
C	P55072	Transitional endoplasmic reticulum ATPase	89322.6	HUMAN	22	962.87	2	0.39	R	QAAPCVLFFDELDSIAK	A		568	584	36.6	2e-06
C	P55072	Transitional endoplasmic reticulum ATPase	89322.6	HUMAN	22	848.69	2	0.27	R	VINQILTEMDGMSTK	K	Oxidation@12=25	600	614	23	0.00015
C	P55072	Transitional endoplasmic reticulum ATPase	89322.6	HUMAN	22	840.69	2	0.27	R	VINQILTEMDGMSTK	K		600	614	20.1	0.0018
C	P55072	Transitional endoplasmic reticulum ATPase	89322.6	HUMAN	22	840.58	3	0.43	K	NVFIIGATNRPDIIDPAILRPGR	L		616	638	16.6	0.026
C	P55072	Transitional endoplasmic reticulum ATPase	89322.6	HUMAN	22	525.15	2	-0.13	K	DVDLEFLAK	M		669	677	25.2	0.0018
C	P55072	Transitional endoplasmic reticulum ATPase	89322.6	HUMAN	22	771.43	3	0.064	R	QTNPSAMEVEEDDPVPEIRR	D		714	733	28.4	3.3e-05
C	P55072	Transitional endoplasmic reticulum ATPase	89322.6	HUMAN	22	517.66	2	-0.062	R	DHFEEAMR	F		734	741	16.7	0.02
C	P55072	Transitional endoplasmic reticulum ATPase	89322.6	HUMAN	22	549.48	3	0.21	R	KYEMFAQTLQQSR	G	Oxidation@4	754	766	34	0.0003
C	P55072	Transitional endoplasmic reticulum ATPase	89322.6	HUMAN	22	815.27	2	-0.14	R	KYEMFAQTLQQSR	G		754	766	25.2	0.00026
C	P10809	60 kDa heat shock protein, mitochondrial	61055.2	HUMAN	22	716.23	3	0.52	R	ALMLQGVDLLADAVAVTMGPK	G	Oxidation@3;Oxidation@18	38	58	24.3	0.0017
C	P10809	60 kDa heat shock protein, mitochondrial	61055.2	HUMAN	22	710.78	3	0.4	R	ALMLQGVDLLADAVAVTMGPK	G	Oxidation@3=61	38	58	27.6	0.0004
C	P10809	60 kDa heat shock protein, mitochondrial	61055.2	HUMAN	22	710.75	3	0.37	R	ALMLQGVDLLADAVAVTMGPK	G	Oxidation@18=47	38	58	25.2	0.002
C	P10809	60 kDa heat shock protein, mitochondrial	61055.2	HUMAN	22	672.81	2	-0.052	R	TVIIEQSWGSPK	V		61	72	39.5	2.1e-05
C	P10809	60 kDa heat shock protein, mitochondrial	61055.2	HUMAN	22	1281.15	2	0.52	K	LVQDVANNTNEEAGDGTTTATVLAR	S		97	121	50.8	6.5e-12
C	P10809	60 kDa heat shock protein, mitochondrial	61055.2	HUMAN	22	752.74	2	-0.14	K	TLNDELEIIEGMK	F		206	218	20.2	0.0014
C	P10809	60 kDa heat shock protein, mitochondrial	61055.2	HUMAN	22	695.31	2	-0.046	R	GYISPYFINTSK	G		222	233	30.6	5.5e-06
C	P10809	60 kDa heat shock protein, mitochondrial	61055.2	HUMAN	22	801.69	2	0.31	K	CEFQDAYVLLSEK	K		237	249	32.2	1e-05
C	P10809	60 kDa heat shock protein, mitochondrial	61055.2	HUMAN	22	640.91	3	0.55	K	ISSIQSIVPALEIANAHR	K		251	268	24.5	0.0023
C	P10809	60 kDa heat shock protein, mitochondrial	61055.2	HUMAN	22	789.27	3	0.15	R	KPLVIIAEDVDGEALSTLVLNR	L		269	290	34.3	1.2e-05
C	P10809	60 kDa heat shock protein, mitochondrial	61055.2	HUMAN	22	456.99	2	0.19	K	VGLQVVAVK	A		293	301	34.8	0.011
C	P10809	60 kDa heat shock protein, mitochondrial	61055.2	HUMAN	22	423.19	2	0.43	K	VGEVIVTK	D		345	352	27.8	0.0011
C	P10809	60 kDa heat shock protein, mitochondrial	61055.2	HUMAN	22	549.69	3	0.051	K	VGEVIVTKDDAMLLK	G	Oxidation@12	345	359	19.6	0.024
C	P10809	60 kDa heat shock protein, mitochondrial	61055.2	HUMAN	22	544.51	3	0.2	K	VGEVIVTKDDAMLLK	G		345	359	25.1	0.0022
C	P10809	60 kDa heat shock protein, mitochondrial	61055.2	HUMAN	22	765.94	3	0.22	R	IQEIIEQLDVTTSEYEKEK	L		371	389	24.9	0.0026
C	P10809	60 kDa heat shock protein, mitochondrial	61055.2	HUMAN	22	451.38	2	0.11	K	LSDGVAVLK	V		397	405	34.6	0.016
C	P10809	60 kDa heat shock protein, mitochondrial	61055.2	HUMAN	22	617.53	2	0.23	K	VGGTSDVEVNEK	K		406	417	33	2.4e-05
C	P10809	60 kDa heat shock protein, mitochondrial	61055.2	HUMAN	22	480.94	2	0.18	R	VTDALNATR	A		421	429	36	0.00099
C	P10809	60 kDa heat shock protein, mitochondrial	61055.2	HUMAN	22	842.86	2	-0.096	R	AAVEEGIVLGGGCALLR	C		430	446	44.1	3e-06
C	P10809	60 kDa heat shock protein, mitochondrial	61055.2	HUMAN	22	886.68	2	0.25	R	CIPALDSLTPANEDQK	I		447	462	46.7	5.5e-08
C	P10809	60 kDa heat shock protein, mitochondrial	61055.2	HUMAN	22	401.5	3	-0.077	R	TLKIPAMTIAK	N	Oxidation@7	471	481	21.8	0.0011
C	P10809	60 kDa heat shock protein, mitochondrial	61055.2	HUMAN	22	608.6	2	0.27	K	NAGVEGSLIVEK	I		482	493	43.1	0.00019
C	P08238	Heat shock protein HSP 90-beta	83264.9	HUMAN	21	638.2	2	-0.12	R	ELISNASDALDK	I		42	53	32.2	2.4e-05
C	P08238	Heat shock protein HSP 90-beta	83264.9	HUMAN	21	520.49	2	0.24	R	YESLTDPSK	L		56	64	22.5	0.0028
C	P08238	Heat shock protein HSP 90-beta	83264.9	HUMAN	21	597.76	2	-0.067	K	IDIIPNPQER	T		73	82	22.8	0.0089
C	P08238	Heat shock protein HSP 90-beta	83264.9	HUMAN	21	683.31	2	-0.058	R	TLTLVDTGIGMTK	A	Oxidation@11	83	95	40.3	1.1e-07
C	P08238	Heat shock protein HSP 90-beta	83264.9	HUMAN	21	675.26	2	-0.11	R	TLTLVDTGIGMTK	A		83	95	23	0.00079
C	P08238	Heat shock protein HSP 90-beta	83264.9	HUMAN	21	622.19	2	0.33	K	ADLINNLGTIAK	S		96	107	42.6	3.2e-05
C	P08238	Heat shock protein HSP 90-beta	83264.9	HUMAN	21	672.74	3	0.39	K	VILHLKEDQTEYLEER	R		181	196	29.3	2.5e-05
C	P08238	Heat shock protein HSP 90-beta	83264.9	HUMAN	21	604.09	3	0.43	K	HSQFIGYPITLYLEK	E		205	219	29.9	0.00017
C	P08238	Heat shock protein HSP 90-beta	83264.9	HUMAN	21	698.81	3	0.1	K	HSQFIGYPITLYLEKER	E		205	221	16.6	0.041
C	P08238	Heat shock protein HSP 90-beta	83264.9	HUMAN	21	576.49	2	0.21	K	YIDQEELNK	T		276	284	32.8	0.0016
C	P08238	Heat shock protein HSP 90-beta	83264.9	HUMAN	21	924.58	2	0.18	R	NPDDITQEEYGEFYK	S		292	306	47.2	1.4e-08
C	P08238	Heat shock protein HSP 90-beta	83264.9	HUMAN	21	764.08	2	-0.3	K	SLTNDWEDHLAVK	H		307	319	36.6	8.6e-06
C	P08238	Heat shock protein HSP 90-beta	83264.9	HUMAN	21	675.13	2	0.29	K	HFSVEGQLEFR	A		320	330	28.1	0.00012
C	P08238	Heat shock protein HSP 90-beta	83264.9	HUMAN	21	757.62	2	0.22	R	GVVDSEDLPLNISR	E		379	392	36.3	1.8e-05
C	P08238	Heat shock protein HSP 90-beta	83264.9	HUMAN	21	571.12	2	-0.16	K	LGIHEDSTNR	R		439	448	22.6	0.00011
C	P08238	Heat shock protein HSP 90-beta	83264.9	HUMAN	21	433.25	3	0.025	K	LGIHEDSTNRR	R		439	449	20.6	0.0089
C	P08238	Heat shock protein HSP 90-beta	83264.9	HUMAN	21	726.13	3	-0.19	R	YHTSQSGDEMTSLSEYVSR	M		457	475	38.4	5.4e-06
C	P08238	Heat shock protein HSP 90-beta	83264.9	HUMAN	21	581.04	2	0.24	K	SIYYITGESK	E		482	491	32.8	1.1e-05
C	P08238	Heat shock protein HSP 90-beta	83264.9	HUMAN	21	817.15	3	0.43	R	GFEVVYMTEPIDEYCVQQLK	E		507	526	26.7	6.5e-05
C	P08238	Heat shock protein HSP 90-beta	83264.9	HUMAN	21	641.02	2	0.27	R	DNSTMGYMMAK	K	Oxidation@5=32;Oxidation@9=8	613	623	23.2	9.2e-05
C	P08238	Heat shock protein HSP 90-beta	83264.9	HUMAN	21	595.21	3	0.22	K	HLEINPDHPIVETLR	Q		625	639	24.1	0.0015
C	P08238	Heat shock protein HSP 90-beta	83264.9	HUMAN	21	638.2	2	-0.12	R	ELISNASDALDK	I		42	53	32.2	2.4e-05
C	P08238	Heat shock protein HSP 90-beta	83264.9	HUMAN	21	520.49	2	0.24	R	YESLTDPSK	L		56	64	22.5	0.0028
C	P08238	Heat shock protein HSP 90-beta	83264.9	HUMAN	21	597.76	2	-0.067	K	IDIIPNPQER	T		73	82	22.8	0.0089
C	P08238	Heat shock protein HSP 90-beta	83264.9	HUMAN	21	683.31	2	-0.058	R	TLTLVDTGIGMTK	A	Oxidation@11	83	95	40.3	1.1e-07
C	P08238	Heat shock protein HSP 90-beta	83264.9	HUMAN	21	675.26	2	-0.11	R	TLTLVDTGIGMTK	A		83	95	23	0.00079
C	P08238	Heat shock protein HSP 90-beta	83264.9	HUMAN	21	622.19	2	0.33	K	ADLINNLGTIAK	S		96	107	42.6	3.2e-05
C	P08238	Heat shock protein HSP 90-beta	83264.9	HUMAN	21	672.74	3	0.39	K	VILHLKEDQTEYLEER	R		181	196	29.3	2.5e-05
C	P08238	Heat shock protein HSP 90-beta	83264.9	HUMAN	21	604.09	3	0.43	K	HSQFIGYPITLYLEK	E		205	219	29.9	0.00017
C	P08238	Heat shock protein HSP 90-beta	83264.9	HUMAN	21	698.81	3	0.1	K	HSQFIGYPITLYLEKER	E		205	221	16.6	0.041
C	P08238	Heat shock protein HSP 90-beta	83264.9	HUMAN	21	576.49	2	0.21	K	YIDQEELNK	T		276	284	32.8	0.0016
C	P08238	Heat shock protein HSP 90-beta	83264.9	HUMAN	21	924.58	2	0.18	R	NPDDITQEEYGEFYK	S		292	306	47.2	1.4e-08
C	P08238	Heat shock protein HSP 90-beta	83264.9	HUMAN	21	764.08	2	-0.3	K	SLTNDWEDHLAVK	H		307	319	36.6	8.6e-06
C	P08238	Heat shock protein HSP 90-beta	83264.9	HUMAN	21	675.13	2	0.29	K	HFSVEGQLEFR	A		320	330	28.1	0.00012
C	P08238	Heat shock protein HSP 90-beta	83264.9	HUMAN	21	757.62	2	0.22	R	GVVDSEDLPLNISR	E		379	392	36.3	1.8e-05
C	P08238	Heat shock protein HSP 90-beta	83264.9	HUMAN	21	571.12	2	-0.16	K	LGIHEDSTNR	R		439	448	22.6	0.00011
C	P08238	Heat shock protein HSP 90-beta	83264.9	HUMAN	21	433.25	3	0.025	K	LGIHEDSTNRR	R		439	449	20.6	0.0089
C	P08238	Heat shock protein HSP 90-beta	83264.9	HUMAN	21	726.13	3	-0.19	R	YHTSQSGDEMTSLSEYVSR	M		457	475	38.4	5.4e-06
C	P08238	Heat shock protein HSP 90-beta	83264.9	HUMAN	21	581.04	2	0.24	K	SIYYITGESK	E		482	491	32.8	1.1e-05
C	P08238	Heat shock protein HSP 90-beta	83264.9	HUMAN	21	817.15	3	0.43	R	GFEVVYMTEPIDEYCVQQLK	E		507	526	26.7	6.5e-05
C	P08238	Heat shock protein HSP 90-beta	83264.9	HUMAN	21	641.02	2	0.27	R	DNSTMGYMMAK	K	Oxidation@5=32;Oxidation@9=8	613	623	23.2	9.2e-05
C	P08238	Heat shock protein HSP 90-beta	83264.9	HUMAN	21	595.21	3	0.22	K	HLEINPDHPIVETLR	Q		625	639	24.1	0.0015
C	P07237	Protein disulfide-isomerase	57116.8	HUMAN	21	501.54	2	-0.24	K	LKAEGSEIR	L		70	78	19.9	0.034
C	P07237	Protein disulfide-isomerase	57116.8	HUMAN	21	698.47	3	0.11	R	LAKVDATEESDLAQQYGVR	G		79	97	27.7	0.00032
C	P07237	Protein disulfide-isomerase	57116.8	HUMAN	21	891.11	2	0.19	K	VDATEESDLAQQYGVR	G		82	97	53.6	1.2e-07
C	P07237	Protein disulfide-isomerase	57116.8	HUMAN	21	414.42	3	0.54	K	FFRNGDTASPK	E		104	114	25.9	0.021
C	P07237	Protein disulfide-isomerase	57116.8	HUMAN	21	601.8	2	-0.0062	R	EADDIVNWLK	K		121	130	32.9	0.00027
C	P07237	Protein disulfide-isomerase	57116.8	HUMAN	21	905.37	3	0.25	K	QFLQAAEAIDDIPFGITSNSDVFSK	Y		171	195	31	0.00015
C	P07237	Protein disulfide-isomerase	57116.8	HUMAN	21	476.01	3	0.41	K	YQLDKDGVVLFK	K		196	207	29.2	0.0002
C	P07237	Protein disulfide-isomerase	57116.8	HUMAN	21	671.09	3	0.41	R	NNFEGEVTKENLLDFIK	H		214	230	25.9	0.00032
C	P07237	Protein disulfide-isomerase	57116.8	HUMAN	21	656.05	3	0.36	K	HNQLPLVIEFTEQTAPK	I		231	247	36.8	2.9e-05
C	P07237	Protein disulfide-isomerase	57116.8	HUMAN	21	541.27	2	-0.072	K	THILLFLPK	S		255	263	27.2	7.1e-05
C	P07237	Protein disulfide-isomerase	57116.8	HUMAN	21	484	2	0.21	R	ILEFFGLK	K		301	308	31.9	0.0061
C	P07237	Protein disulfide-isomerase	57116.8	HUMAN	21	612	2	0.18	R	LITLEEEMTK	Y	Oxidation@8	317	326	35.3	0.00014
C	P07237	Protein disulfide-isomerase	57116.8	HUMAN	21	604.1	2	0.28	R	LITLEEEMTK	Y		317	326	39.2	6.5e-05
C	P07237	Protein disulfide-isomerase	57116.8	HUMAN	21	726.65	2	0.3	K	YKPESEELTAER	I		327	338	23.1	0.00027
C	P07237	Protein disulfide-isomerase	57116.8	HUMAN	21	482.01	2	0.28	R	ITEFCHR	F		339	345	25.1	0.011
C	P07237	Protein disulfide-isomerase	57116.8	HUMAN	21	607.22	2	-0.052	K	NFEDVAFDEK	K		376	385	23.5	0.0017
C	P07237	Protein disulfide-isomerase	57116.8	HUMAN	21	485.64	2	-0.13	K	QLAPIWDK	L		402	409	21.2	0.0095
C	P07237	Protein disulfide-isomerase	57116.8	HUMAN	21	577.65	3	0.34	K	LGETYKDHENIVIAK	M		410	424	26	0.0022
C	P07237	Protein disulfide-isomerase	57116.8	HUMAN	21	655.65	2	0.35	K	MDSTANEVEAVK	V	Oxidation@1	425	436	35.9	2.8e-06
C	P07237	Protein disulfide-isomerase	57116.8	HUMAN	21	647.58	2	0.28	K	MDSTANEVEAVK	V		425	436	41.8	3.7e-06
C	P07237	Protein disulfide-isomerase	57116.8	HUMAN	21	455.65	2	-0.075	K	FFPASADR	T		445	452	20.5	0.0019
C	P06744	Glucose-6-phosphate isomerase	63147.7	HUMAN	21	659.09	2	0.24	-	MAALTRDPQFQK	L	Met-loss+Acetyl@1	1	12	28.8	0.00018
C	P06744	Glucose-6-phosphate isomerase	63147.7	HUMAN	21	489.35	2	-0.4	R	LFDANKDR	F		29	36	23.2	0.023
C	P06744	Glucose-6-phosphate isomerase	63147.7	HUMAN	21	547.08	2	0.31	K	NLVTEDVMR	M	Oxidation@8	58	66	31.9	0.0028
C	P06744	Glucose-6-phosphate isomerase	63147.7	HUMAN	21	539.07	2	0.3	K	NLVTEDVMR	M		58	66	33.9	0.00022
C	P06744	Glucose-6-phosphate isomerase	63147.7	HUMAN	21	403.42	2	0.19	R	MLVDLAK	S	Oxidation@1	67	73	19.7	0.022
C	P06744	Glucose-6-phosphate isomerase	63147.7	HUMAN	21	395.48	2	0.25	R	MLVDLAK	S		67	73	19.6	0.022
C	P06744	Glucose-6-phosphate isomerase	63147.7	HUMAN	21	426.92	2	0.21	K	INYTEGR	A		90	96	24.9	0.021
C	P06744	Glucose-6-phosphate isomerase	63147.7	HUMAN	21	522.56	2	0.27	R	SNTPILVDGK	D		107	116	30.7	0.00079
C	P06744	Glucose-6-phosphate isomerase	63147.7	HUMAN	21	652.96	3	0.28	R	SNTPILVDGKDVMPEVNK	V		107	124	32.5	7.3e-05
C	P06744	Glucose-6-phosphate isomerase	63147.7	HUMAN	21	1110.75	3	0.5	K	TITDVINIGIGGSDLGPLMVTEALKPYSSGGPR	V		148	180	34.4	9.7e-06
C	P06744	Glucose-6-phosphate isomerase	63147.7	HUMAN	21	802.19	2	0.27	R	VWYVSNIDGTHIAK	T		181	194	36.5	1.6e-06
C	P06744	Glucose-6-phosphate isomerase	63147.7	HUMAN	21	916.86	2	0.35	K	TLAQLNPESSLFIIASK	T		195	211	50.6	1.1e-07
C	P06744	Glucose-6-phosphate isomerase	63147.7	HUMAN	21	828.71	2	0.3	K	TFTTQETITNAETAK	E		212	226	46	1.7e-08
C	P06744	Glucose-6-phosphate isomerase	63147.7	HUMAN	21	877.41	3	0.3	K	TFTTQETITNAETAKEWFLQAAK	D		212	234	30.3	1.7e-06
C	P06744	Glucose-6-phosphate isomerase	63147.7	HUMAN	21	497.08	2	0.32	K	EWFLQAAK	D		227	234	21.5	0.035
C	P06744	Glucose-6-phosphate isomerase	63147.7	HUMAN	21	610.06	2	0.23	K	HFVALSTNTTK	V		242	252	27.1	0.00043
C	P06744	Glucose-6-phosphate isomerase	63147.7	HUMAN	21	847.2	2	0.33	R	FAAYFQQGDMESNGK	Y		348	362	42.9	3e-08
C	P06744	Glucose-6-phosphate isomerase	63147.7	HUMAN	21	860.99	2	0.51	K	ILLANFLAQTEALMR	G	Oxidation@14	424	438	32.4	5e-06
C	P06744	Glucose-6-phosphate isomerase	63147.7	HUMAN	21	852.8	2	0.32	K	ILLANFLAQTEALMR	G		424	438	47.7	6.2e-09
C	P06744	Glucose-6-phosphate isomerase	63147.7	HUMAN	21	570.61	3	0.3	K	VFEGNRPTNSIVFTK	L		467	481	30.1	0.0001
C	P06744	Glucose-6-phosphate isomerase	63147.7	HUMAN	21	919.55	3	0.087	K	IEPELDGSAQVTSHDASTNGLINFIK	Q		525	550	21.4	0.0048
C	P14625	Endoplasmin	92469.6	HUMAN	21	910.49	3	0.37	R	TDDEVVQREEEAIQLDGLNASQIR	E		44	67	39	3.7e-05
C	P14625	Endoplasmin	92469.6	HUMAN	21	541.24	2	-0.035	K	FAFQAEVNR	M		76	84	31.6	0.00016
C	P14625	Endoplasmin	92469.6	HUMAN	21	638.2	2	-0.12	R	ELISNASDALDK	I		103	114	32.2	2.4e-05
C	P14625	Endoplasmin	92469.6	HUMAN	21	1023.79	2	0.26	R	LISLTDENALSGNEELTVK	I		117	135	50.1	4.6e-08
C	P14625	Endoplasmin	92469.6	HUMAN	21	511.05	3	0.45	K	NLLHVTDTGVGMTR	E	Oxidation@12	143	156	22.1	0.0064
C	P14625	Endoplasmin	92469.6	HUMAN	21	709.63	3	-0.41	K	NLLHVTDTGVGMTREELVK	N	Oxidation@12	143	161	22.4	0.002
C	P14625	Endoplasmin	92469.6	HUMAN	21	704.73	3	0.021	K	NLLHVTDTGVGMTREELVK	N		143	161	25.8	0.0017
C	P14625	Endoplasmin	92469.6	HUMAN	21	763.61	2	0.24	K	EEASDYLELDTIK	N		253	265	19.1	0.0039
C	P14625	Endoplasmin	92469.6	HUMAN	21	940.37	2	0.4	K	YSQFINFPIYVWSSK	T		271	285	41.2	7.8e-08
C	P14625	Endoplasmin	92469.6	HUMAN	21	594.61	2	0.27	K	SILFVPTSAPR	G		385	395	34.4	0.00014
C	P14625	Endoplasmin	92469.6	HUMAN	21	743.69	2	0.31	K	GVVDSDDLPLNVSR	E		435	448	46.7	3.5e-07
C	P14625	Endoplasmin	92469.6	HUMAN	21	570.89	2	0.6	K	LGVIEDHSNR	T		494	503	27.6	0.00025
C	P14625	Endoplasmin	92469.6	HUMAN	21	754.53	3	0.5	R	FQSSHHPTDITSLDQYVER	M		512	530	35.5	1.7e-05
C	P14625	Endoplasmin	92469.6	HUMAN	21	516.48	2	0.23	K	IYFMAGSSR	K		538	546	25.4	0.001
C	P14625	Endoplasmin	92469.6	HUMAN	21	575.72	2	-0.052	K	EAESSPFVER	L		548	557	23.3	0.012
C	P14625	Endoplasmin	92469.6	HUMAN	21	1035.99	3	0.49	K	GYEVIYLTEPVDEYCIQALPEFDGKR	F		562	587	19	0.012
C	P14625	Endoplasmin	92469.6	HUMAN	21	622.12	3	0.47	R	EAVEKEFEPLLNWMK	D		609	623	24.1	0.0032
C	P14625	Endoplasmin	92469.6	HUMAN	21	791.71	3	0.35	R	LTESPCALVASQYGWSGNMER	I	Oxidation@19	640	660	31.7	6.2e-05
C	P14625	Endoplasmin	92469.6	HUMAN	21	785.72	3	-0.31	R	LTESPCALVASQYGWSGNMER	I		640	660	19.2	0.01
C	P14625	Endoplasmin	92469.6	HUMAN	21	645.6	2	0.3	K	DISTNYYASQK	K		672	682	36.7	4.4e-06
C	P14625	Endoplasmin	92469.6	HUMAN	21	497.44	2	0.17	R	SGYLLPDTK	A		725	733	25.1	0.00081
C	P62937	Peptidyl-prolyl cis-trans isomerase A	18012.7	HUMAN	20	973.8	2	0.3	-	MVNPTVFFDIAVDGEPLGR	V	Met-loss@1	1	19	53	4.1e-08
C	P62937	Peptidyl-prolyl cis-trans isomerase A	18012.7	HUMAN	20	663.91	3	0.57	-	MVNPTVFFDIAVDGEPLGR	V	Met-loss+Acetyl@1	1	19	21.2	0.0051
C	P62937	Peptidyl-prolyl cis-trans isomerase A	18012.7	HUMAN	20	1068.53	2	0.5	-	MVNPTVFFDIAVDGEPLGR	V	Acetyl&Oxidation@(N-term&1)||Acetyl+Oxidation@1	1	19	27.6	1.4e-05
C	P62937	Peptidyl-prolyl cis-trans isomerase A	18012.7	HUMAN	20	1060.36	2	0.33	-	MVNPTVFFDIAVDGEPLGR	V	Acetyl@N-term	1	19	48.8	1.7e-09
C	P62937	Peptidyl-prolyl cis-trans isomerase A	18012.7	HUMAN	20	528.3	2	0.026	R	VSFELFADK	V		20	28	27.3	0.0018
C	P62937	Peptidyl-prolyl cis-trans isomerase A	18012.7	HUMAN	20	690.62	2	0.24	R	VSFELFADKVPK	T		20	31	31.1	0.0001
C	P62937	Peptidyl-prolyl cis-trans isomerase A	18012.7	HUMAN	20	808.18	2	0.31	R	IIPGFMCQGGDFTR	H	Oxidation@6	56	69	36.7	3e-07
C	P62937	Peptidyl-prolyl cis-trans isomerase A	18012.7	HUMAN	20	800.17	2	0.29	R	IIPGFMCQGGDFTR	H		56	69	49	3.9e-08
C	P62937	Peptidyl-prolyl cis-trans isomerase A	18012.7	HUMAN	20	916.78	2	0.32	K	SIYGEKFEDENFILK	H		77	91	29.7	1.5e-06
C	P62937	Peptidyl-prolyl cis-trans isomerase A	18012.7	HUMAN	20	937.01	3	0.56	K	HTGPGILSMANAGPNTNGSQFFICTAK	T	Oxidation@9	92	118	41.5	3.4e-09
C	P62937	Peptidyl-prolyl cis-trans isomerase A	18012.7	HUMAN	20	931.2	3	0.085	K	HTGPGILSMANAGPNTNGSQFFICTAK	T		92	118	34.4	1e-06
C	P62937	Peptidyl-prolyl cis-trans isomerase A	18012.7	HUMAN	20	513.48	3	0.23	K	VKEGMNIVEAMER	F	Oxidation@5;Oxidation@11	132	144	27.2	0.00031
C	P62937	Peptidyl-prolyl cis-trans isomerase A	18012.7	HUMAN	20	507.97	3	0.052	K	VKEGMNIVEAMER	F	Oxidation@5=41	132	144	18.7	0.023
C	P62937	Peptidyl-prolyl cis-trans isomerase A	18012.7	HUMAN	20	508.05	3	0.13	K	VKEGMNIVEAMER	F	Oxidation@11=50	132	144	24.1	0.0036
C	P62937	Peptidyl-prolyl cis-trans isomerase A	18012.7	HUMAN	20	656.07	2	0.28	K	EGMNIVEAMER	F	Oxidation@3;Oxidation@9	134	144	21.2	0.00058
C	P62937	Peptidyl-prolyl cis-trans isomerase A	18012.7	HUMAN	20	647.58	2	-0.21	K	EGMNIVEAMER	F	Oxidation@3=60	134	144	20.8	0.0017
C	P62937	Peptidyl-prolyl cis-trans isomerase A	18012.7	HUMAN	20	647.77	2	-0.022	K	EGMNIVEAMER	F	Oxidation@9=57	134	144	24.6	0.0008
C	P62937	Peptidyl-prolyl cis-trans isomerase A	18012.7	HUMAN	20	640.14	2	0.35	K	EGMNIVEAMER	F		134	144	27.6	0.0002
C	P62937	Peptidyl-prolyl cis-trans isomerase A	18012.7	HUMAN	20	624.62	2	0.3	K	KITIADCGQLE	-		155	165	37.7	0.00016
C	P62937	Peptidyl-prolyl cis-trans isomerase A	18012.7	HUMAN	20	560.64	2	0.37	K	ITIADCGQLE	-		156	165	15.6	0.048
C	P68363	Tubulin alpha-1B chain	50152.1	HUMAN	20	1004.76	2	0.31	K	TIGGGDDSFNTFFSETGAGK	H		41	60	48	1.6e-08
C	P68363	Tubulin alpha-1B chain	50152.1	HUMAN	20	851.8	2	0.34	R	AVFVDLEPTVIDEVR	T		65	79	47.2	5.1e-06
C	P68363	Tubulin alpha-1B chain	50152.1	HUMAN	20	697.13	2	-0.25	R	QLFHPEQLITGK	E	Gln->pyro-Glu@1	85	96	18.2	0.006
C	P68363	Tubulin alpha-1B chain	50152.1	HUMAN	20	800.28	3	0.22	R	QLFHPEQLITGKEDAANNYAR	G	Gln->pyro-Glu@1	85	105	35.3	7.4e-07
C	P68363	Tubulin alpha-1B chain	50152.1	HUMAN	20	471.22	3	0.29	R	QLFHPEQLITGK	E		85	96	22.6	0.0013
C	P68363	Tubulin alpha-1B chain	50152.1	HUMAN	20	805.71	3	-0.03	R	QLFHPEQLITGKEDAANNYAR	G		85	105	30.2	1.5e-05
C	P68363	Tubulin alpha-1B chain	50152.1	HUMAN	20	543.53	2	0.22	K	EIIDLVLDR	I		113	121	33.9	0.0021
C	P68363	Tubulin alpha-1B chain	50152.1	HUMAN	20	391.38	2	0.17	R	LSVDYGK	K		157	163	21.8	0.014
C	P68363	Tubulin alpha-1B chain	50152.1	HUMAN	20	455.55	2	0.29	R	LSVDYGKK	S		157	164	24.2	0.0093
C	P68363	Tubulin alpha-1B chain	50152.1	HUMAN	20	860.08	2	0.14	R	NLDIERPTYTNLNR	L		216	229	34	0.00015
C	P68363	Tubulin alpha-1B chain	50152.1	HUMAN	20	744.82	2	0.38	R	LISQIVSSITASLR	F		230	243	48	1.3e-08
C	P68363	Tubulin alpha-1B chain	50152.1	HUMAN	20	1205.36	2	0.25	R	FDGALNVDLTEFQTNLVPYPR	I		244	264	43.1	7.6e-09
C	P68363	Tubulin alpha-1B chain	50152.1	HUMAN	20	586.76	3	0.43	R	IHFPLATYAPVISAEK	A		265	280	32.2	5.4e-05
C	P68363	Tubulin alpha-1B chain	50152.1	HUMAN	20	923.32	3	0.55	K	AYHEQLSVAEITNACFEPANQMVK	C	Oxidation@22	281	304	26.9	9.1e-05
C	P68363	Tubulin alpha-1B chain	50152.1	HUMAN	20	917.76	3	0.32	K	AYHEQLSVAEITNACFEPANQMVK	C		281	304	30.4	2.7e-05
C	P68363	Tubulin alpha-1B chain	50152.1	HUMAN	20	625.42	2	0.14	K	YMACCLLYR	G		312	320	27	0.00018
C	P68363	Tubulin alpha-1B chain	50152.1	HUMAN	20	508.25	2	-0.043	K	DVNAAIATIK	T		327	336	31.7	0.00045
C	P68363	Tubulin alpha-1B chain	50152.1	HUMAN	20	792.74	2	-0.14	R	SIQFVDWCPTGFK	V		340	352	30.6	2.1e-05
C	P68363	Tubulin alpha-1B chain	50152.1	HUMAN	20	913.27	2	0.27	K	VGINYQPPTVVPGGDLAK	V		353	370	34	1.1e-05
C	P68363	Tubulin alpha-1B chain	50152.1	HUMAN	20	941.18	2	0.23	R	AVCMLSNTTAIAEAWAR	L	Oxidation@4	374	390	47.5	2.6e-08
C	P13639	Elongation factor 2	95339	HUMAN	20	546.59	2	0.29	-	MVNFTVDQIR	A	Met-loss@1	1	10	37.6	0.00069
C	P13639	Elongation factor 2	95339	HUMAN	20	562.69	2	0.4	K	STLTDSLVCK	A		33	42	29.3	5.2e-05
C	P13639	Elongation factor 2	95339	HUMAN	20	379.93	2	0.2	K	AGIIASAR	A		43	50	22.7	0.036
C	P13639	Elongation factor 2	95339	HUMAN	20	1110.83	2	0.25	R	ALLELQLEPEELYQTFQR	I		163	180	45.2	5.1e-07
C	P13639	Elongation factor 2	95339	HUMAN	20	507.54	2	0.29	K	GEGQLGPAER	A		240	249	24.3	0.01
C	P13639	Elongation factor 2	95339	HUMAN	20	747.82	2	-0.085	R	TFCQLILDPIFK	V		288	299	27.9	0.00011
C	P13639	Elongation factor 2	95339	HUMAN	20	554.61	2	0.29	R	VFSGLVSTGLK	V		416	426	34.3	0.00012
C	P13639	Elongation factor 2	95339	HUMAN	20	539.57	2	0.3	R	IMGPNYTPGK	K		429	438	19.9	0.016
C	P13639	Elongation factor 2	95339	HUMAN	20	921	3	0.52	R	YVEPIEDVPCGNIVGLVGVDQFLVK	T		457	481	23.5	0.0019
C	P13639	Elongation factor 2	95339	HUMAN	20	445.96	2	0.2	K	FSVSPVVR	V		499	506	26.9	0.00097
C	P13639	Elongation factor 2	95339	HUMAN	20	461.72	2	-0.015	K	SDPVVSYR	E		573	580	22.6	0.002
C	P13639	Elongation factor 2	95339	HUMAN	20	798.03	2	0.14	R	ETVSEESNVLCLSK	S		581	594	44.5	9.6e-07
C	P13639	Elongation factor 2	95339	HUMAN	20	715.57	3	0.54	K	ARPFPDGLAEDIDKGEVSAR	Q		606	625	26.3	0.00022
C	P13639	Elongation factor 2	95339	HUMAN	20	582.07	3	0.45	R	YLAEKYEWDVAEAR	K		634	647	21.6	0.0077
C	P13639	Elongation factor 2	95339	HUMAN	20	570.02	2	0.26	K	YEWDVAEAR	K		639	647	20	0.009
C	P13639	Elongation factor 2	95339	HUMAN	20	485.5	2	0.22	R	GGGQIIPTAR	R		717	726	27.8	0.004
C	P13639	Elongation factor 2	95339	HUMAN	20	512.6	3	0.32	R	RCLYASVLTAQPR	L		727	739	26.1	0.002
C	P13639	Elongation factor 2	95339	HUMAN	20	690.15	2	0.29	R	CLYASVLTAQPR	L		728	739	45.1	1.2e-07
C	P13639	Elongation factor 2	95339	HUMAN	20	900.72	2	0.27	K	AYLPVNESFGFTADLR	S		786	801	36.1	2.1e-06
C	P13639	Elongation factor 2	95339	HUMAN	20	723.26	2	0.37	K	EGIPALDNFLDKL	-		846	858	32.4	4.2e-05
C	P11142	Heat shock cognate 71 kDa protein	70898.7	HUMAN	19	841.09	3	0.33	-	MSKGPAVGIDLGTTYSCVGVFQHGK	V	Met-loss+Acetyl@1	1	25	16.2	0.046
C	P11142	Heat shock cognate 71 kDa protein	70898.7	HUMAN	19	755.24	3	0.2	K	GPAVGIDLGTTYSCVGVFQHGK	V		4	25	25.1	0.00064
C	P11142	Heat shock cognate 71 kDa protein	70898.7	HUMAN	19	614.99	2	0.17	K	VEIIANDQGNR	T		26	36	40.2	0.00031
C	P11142	Heat shock cognate 71 kDa protein	70898.7	HUMAN	19	744.61	2	0.26	R	TTPSYVAFTDTER	L		37	49	38.2	1.6e-06
C	P11142	Heat shock cognate 71 kDa protein	70898.7	HUMAN	19	833.59	2	0.19	K	NQVAMNPTNTVFDAK	R	Oxidation@5	57	71	40.4	1.3e-06
C	P11142	Heat shock cognate 71 kDa protein	70898.7	HUMAN	19	825.83	2	0.43	K	NQVAMNPTNTVFDAK	R		57	71	38.1	9.1e-07
C	P11142	Heat shock cognate 71 kDa protein	70898.7	HUMAN	19	817.08	2	0.19	K	SFYPEEVSSMVLTK	M	Oxidation@10	113	126	15.2	0.017
C	P11142	Heat shock cognate 71 kDa protein	70898.7	HUMAN	19	991.73	2	0.23	K	TVTNAVVTVPAYFNDSQR	Q		138	155	30.7	4.1e-05
C	P11142	Heat shock cognate 71 kDa protein	70898.7	HUMAN	19	600.69	2	0.35	K	DAGTIAGLNVLR	I		160	171	43	0.00088
C	P11142	Heat shock cognate 71 kDa protein	70898.7	HUMAN	19	830.65	2	0.2	R	IINEPTAAAIAYGLDK	K		172	187	29.5	6.5e-05
C	P11142	Heat shock cognate 71 kDa protein	70898.7	HUMAN	19	417.9	3	0.022	R	MVNHFIAEFK	R	Oxidation@1	237	246	18.9	0.03
C	P11142	Heat shock cognate 71 kDa protein	70898.7	HUMAN	19	494.48	3	0.22	R	ARFEELNADLFR	G		300	311	32.8	0.0008
C	P11142	Heat shock cognate 71 kDa protein	70898.7	HUMAN	19	627.69	2	0.38	R	FEELNADLFR	G		302	311	28.4	4.8e-05
C	P11142	Heat shock cognate 71 kDa protein	70898.7	HUMAN	19	741.17	2	-0.24	K	SQIHDIVLVGGSTR	I		329	342	21.9	0.00037
C	P11142	Heat shock cognate 71 kDa protein	70898.7	HUMAN	19	919.79	3	0.018	K	QTQTFTTYSDNQPGVLIQVYEGER	A	Gln->pyro-Glu@1	424	447	17.8	0.0071
C	P11142	Heat shock cognate 71 kDa protein	70898.7	HUMAN	19	925.88	3	0.43	K	QTQTFTTYSDNQPGVLIQVYEGER	A		424	447	19	0.039
C	P11142	Heat shock cognate 71 kDa protein	70898.7	HUMAN	19	660.12	2	-0.18	K	NSLESYAFNMK	A	Oxidation@10	540	550	20.9	0.0075
C	P11142	Heat shock cognate 71 kDa protein	70898.7	HUMAN	19	652.58	2	0.28	K	NSLESYAFNMK	A		540	550	37.5	4.7e-06
C	P11142	Heat shock cognate 71 kDa protein	70898.7	HUMAN	19	472.68	2	-0.085	K	VCNPIITK	L		602	609	19.7	0.011
C	P40926	Malate dehydrogenase, mitochondrial	35503.6	HUMAN	19	897.46	2	0.41	K	VAVLGASGGIGQPLSLLLK	N		27	45	52.5	2.3e-08
C	P40926	Malate dehydrogenase, mitochondrial	35503.6	HUMAN	19	789.52	3	0.44	R	LTLYDIAHTPGVAADLSHIETK	A		53	74	41.2	9.9e-08
C	P40926	Malate dehydrogenase, mitochondrial	35503.6	HUMAN	19	745.26	2	-0.11	K	GYLGPEQLPDCLK	G		79	91	27.1	0.00078
C	P40926	Malate dehydrogenase, mitochondrial	35503.6	HUMAN	19	937.36	3	0.21	K	GYLGPEQLPDCLKGCDVVVIPAGVPR	K		79	104	17.9	0.012
C	P40926	Malate dehydrogenase, mitochondrial	35503.6	HUMAN	19	669.81	2	-0.054	K	GCDVVVIPAGVPR	K		92	104	43.1	1.4e-06
C	P40926	Malate dehydrogenase, mitochondrial	35503.6	HUMAN	19	617.23	2	-0.13	K	IFGVTTLDIVR	A		166	176	25.7	0.00081
C	P40926	Malate dehydrogenase, mitochondrial	35503.6	HUMAN	19	497.01	2	0.24	R	ANTFVAELK	G		177	185	37.3	0.00099
C	P40926	Malate dehydrogenase, mitochondrial	35503.6	HUMAN	19	574.64	2	0.31	R	VNVPVIGGHAGK	T		192	203	25.8	0.00063
C	P40926	Malate dehydrogenase, mitochondrial	35503.6	HUMAN	19	686.19	2	0.3	K	TIIPLISQCTPK	V		204	215	43	2.1e-07
C	P40926	Malate dehydrogenase, mitochondrial	35503.6	HUMAN	19	780.81	2	-0.094	K	VDFPQDQLTALTGR	I		216	229	49.3	9.6e-07
C	P40926	Malate dehydrogenase, mitochondrial	35503.6	HUMAN	19	537.51	2	0.21	R	IQEAGTEVVK	A		230	239	27.8	0.0042
C	P40926	Malate dehydrogenase, mitochondrial	35503.6	HUMAN	19	736.18	2	0.33	K	AGAGSATLSMAYAGAR	F	Oxidation@10	242	257	42.3	1.3e-06
C	P40926	Malate dehydrogenase, mitochondrial	35503.6	HUMAN	19	727.56	2	-0.3	K	AGAGSATLSMAYAGAR	F		242	257	25.6	0.00024
C	P40926	Malate dehydrogenase, mitochondrial	35503.6	HUMAN	19	672.46	2	0.12	R	FVFSLVDAMNGK	E	Oxidation@9	258	269	29.7	5.2e-06
C	P40926	Malate dehydrogenase, mitochondrial	35503.6	HUMAN	19	664.3	2	-0.039	R	FVFSLVDAMNGK	E		258	269	37.9	3.7e-08
C	P40926	Malate dehydrogenase, mitochondrial	35503.6	HUMAN	19	577.42	2	0.14	K	EGVVECSFVK	S		270	279	29.2	0.00022
C	P40926	Malate dehydrogenase, mitochondrial	35503.6	HUMAN	19	987.81	2	0.33	K	SQETECTYFSTPLLLGK	K		280	296	47.3	1.9e-08
C	P40926	Malate dehydrogenase, mitochondrial	35503.6	HUMAN	19	567.01	2	0.21	K	MISDAIPELK	A	Oxidation@1	315	324	26.6	0.0019
C	P40926	Malate dehydrogenase, mitochondrial	35503.6	HUMAN	19	559.04	2	0.24	K	MISDAIPELK	A		315	324	35	5.4e-05
C	P60174	Triosephosphate isomerase	30791.3	HUMAN	19	477.7	2	-0.045	K	FFVGGNWK	M		44	51	18	0.0066
C	P60174	Triosephosphate isomerase	30791.3	HUMAN	19	515.05	3	0.083	R	KQSLGELIGTLNAAK	V		56	70	34.1	0.00029
C	P60174	Triosephosphate isomerase	30791.3	HUMAN	19	699.77	2	0.38	K	QSLGELIGTLNAAK	V	Gln->pyro-Glu@1	57	70	33.1	1.7e-05
C	P60174	Triosephosphate isomerase	30791.3	HUMAN	19	708.21	2	0.31	K	QSLGELIGTLNAAK	V		57	70	34.2	9.5e-05
C	P60174	Triosephosphate isomerase	30791.3	HUMAN	19	1096.76	2	0.22	K	VPADTEVVCAPPTAYIDFAR	Q		71	90	45.1	2.7e-09
C	P60174	Triosephosphate isomerase	30791.3	HUMAN	19	569.48	2	0.19	K	IAVAAQNCYK	V		97	106	39.2	0.00018
C	P60174	Triosephosphate isomerase	30791.3	HUMAN	19	819.73	2	0.32	K	VTNGAFTGEISPGMIK	D	Oxidation@14	107	122	30.2	1.3e-05
C	P60174	Triosephosphate isomerase	30791.3	HUMAN	19	811.25	2	-0.17	K	VTNGAFTGEISPGMIK	D		107	122	26.8	9e-05
C	P60174	Triosephosphate isomerase	30791.3	HUMAN	19	529.53	3	-0.054	K	DCGATWVVLGHSER	R		123	136	25	0.0023
C	P60174	Triosephosphate isomerase	30791.3	HUMAN	19	539.16	3	0.21	R	RHVFGESDELIGQK	V		137	150	32.3	0.00024
C	P60174	Triosephosphate isomerase	30791.3	HUMAN	19	730.17	2	0.31	R	HVFGESDELIGQK	V		138	150	33	4.4e-07
C	P60174	Triosephosphate isomerase	30791.3	HUMAN	19	904.95	2	0.46	K	VAHALAEGLGVIACIGEK	L		151	168	31.9	6e-06
C	P60174	Triosephosphate isomerase	30791.3	HUMAN	19	425.97	2	0.23	K	VVFEQTK	V		180	186	25.1	0.012
C	P60174	Triosephosphate isomerase	30791.3	HUMAN	19	802.26	2	0.31	K	VVLAYEPVWAIGTGK	T		198	212	41.8	4.7e-06
C	P60174	Triosephosphate isomerase	30791.3	HUMAN	19	734.19	2	0.32	K	TATPQQAQEVHEK	L		213	225	32.7	7.2e-06
C	P60174	Triosephosphate isomerase	30791.3	HUMAN	19	618.07	2	0.27	K	SNVSDAVAQSTR	I		232	243	48.9	4.4e-09
C	P60174	Triosephosphate isomerase	30791.3	HUMAN	19	664.1	2	0.26	R	IIYGGSVTGATCK	E		244	256	46.3	2e-08
C	P60174	Triosephosphate isomerase	30791.3	HUMAN	19	1010.57	3	0.037	K	ELASQPDVDGFLVGGASLKPEFVDIINAK	Q		257	285	28.2	3.1e-05
C	P60174	Triosephosphate isomerase	30791.3	HUMAN	19	1053.63	3	0.41	K	ELASQPDVDGFLVGGASLKPEFVDIINAKQ	-		257	286	22.9	0.00086
C	P06576	ATP synthase subunit beta, mitochondrial	56560.4	HUMAN	19	826.22	2	0.26	R	LVLEVAQHLGESTVR	T		95	109	43.2	5.8e-07
C	P06576	ATP synthase subunit beta, mitochondrial	56560.4	HUMAN	19	631.77	2	-0.054	R	TIAMDGTEGLVR	G		110	121	37.5	5e-07
C	P06576	ATP synthase subunit beta, mitochondrial	56560.4	HUMAN	19	640.57	3	0.2	K	VLDSGAPIKIPVGPETLGR	I		125	143	43.8	9.2e-08
C	P06576	ATP synthase subunit beta, mitochondrial	56560.4	HUMAN	19	701.73	2	0.37	R	IMNVIGEPIDER	G	Oxidation@2	144	155	24.1	0.0034
C	P06576	ATP synthase subunit beta, mitochondrial	56560.4	HUMAN	19	594.6	3	0.27	R	IMNVIGEPIDERGPIK	T		144	159	19.6	0.014
C	P06576	ATP synthase subunit beta, mitochondrial	56560.4	HUMAN	19	545.12	2	0.3	K	VVDLLAPYAK	G		189	198	29.9	0.00011
C	P06576	ATP synthase subunit beta, mitochondrial	56560.4	HUMAN	19	488.19	2	-0.095	K	IGLFGGAGVGK	T		202	212	26.5	0.0019
C	P06576	ATP synthase subunit beta, mitochondrial	56560.4	HUMAN	19	737.56	2	0.14	K	TVLIMELINNVAK	A	Oxidation@5	213	225	15.8	0.043
C	P06576	ATP synthase subunit beta, mitochondrial	56560.4	HUMAN	19	729.79	2	0.37	K	TVLIMELINNVAK	A		213	225	41.2	9.4e-06
C	P06576	ATP synthase subunit beta, mitochondrial	56560.4	HUMAN	19	688.13	3	0.46	R	EGNDLYHEMIESGVINLK	D		242	259	22.3	0.0057
C	P06576	ATP synthase subunit beta, mitochondrial	56560.4	HUMAN	19	809.71	2	0.3	K	VALVYGQMNEPPGAR	A	Oxidation@8	265	279	31.1	4.6e-05
C	P06576	ATP synthase subunit beta, mitochondrial	56560.4	HUMAN	19	801.54	2	0.13	K	VALVYGQMNEPPGAR	A		265	279	36.3	2.9e-07
C	P06576	ATP synthase subunit beta, mitochondrial	56560.4	HUMAN	19	720.8	2	0.4	R	VALTGLTVAEYFR	D		282	294	44.8	3.4e-06
C	P06576	ATP synthase subunit beta, mitochondrial	56560.4	HUMAN	19	718.49	2	0.11	R	FTQAGSEVSALLGR	I		311	324	48.3	2.9e-07
C	P06576	ATP synthase subunit beta, mitochondrial	56560.4	HUMAN	19	756.3	3	0.27	R	IPSAVGYQPTLATDMGTMQER	I		325	345	20.4	0.028
C	P06576	ATP synthase subunit beta, mitochondrial	56560.4	HUMAN	19	994.71	2	0.19	R	AIAELGIYPAVDPLDSTSR	I		388	406	38.8	1.1e-06
C	P06576	ATP synthase subunit beta, mitochondrial	56560.4	HUMAN	19	611.15	3	-0.14	R	IMDPNIVGSEHYDVAR	G	Oxidation@2	407	422	28.2	0.00027
C	P06576	ATP synthase subunit beta, mitochondrial	56560.4	HUMAN	19	898.29	3	0.49	K	SLQDIIAILGMDELSEEDKLTVSR	A	Oxidation@11	433	456	28.7	0.00014
C	P06576	ATP synthase subunit beta, mitochondrial	56560.4	HUMAN	19	675.31	3	0.3	R	FLSQPFQVAEVFTGHMGK	L		463	480	24.2	0.0022
C	P31946	14-3-3 protein beta/alpha	28082.6	HUMAN	18	692.53	2	0.2	-	MTMDKSELVQK	A	Acetyl+Oxidation@1;Oxidation@3	1	11	17.1	0.031
C	P31946	14-3-3 protein beta/alpha	28082.6	HUMAN	18	619.05	2	0.24	-	MTMDKSELVQK	A	Met-loss+Acetyl@1;Oxidation@3	1	11	18.9	0.02
C	P31946	14-3-3 protein beta/alpha	28082.6	HUMAN	18	615.75	3	0.14	K	LAEQAERYDDMAAAMK	A	Oxidation@11;Oxidation@15	14	29	35.5	1.7e-06
C	P31946	14-3-3 protein beta/alpha	28082.6	HUMAN	18	610.44	3	0.16	K	LAEQAERYDDMAAAMK	A	Oxidation@11|15	14	29	19.1	0.011
C	P31946	14-3-3 protein beta/alpha	28082.6	HUMAN	18	610.41	3	0.13	K	LAEQAERYDDMAAAMK	A	Oxidation@15=20	14	29	30	4.3e-05
C	P31946	14-3-3 protein beta/alpha	28082.6	HUMAN	18	516.53	2	0.32	R	YDDMAAAMK	A	Oxidation@4=33	21	29	24.6	1.7e-05
C	P31946	14-3-3 protein beta/alpha	28082.6	HUMAN	18	516.54	2	0.33	R	YDDMAAAMK	A	Oxidation@8=49	21	29	24.9	6.1e-06
C	P31946	14-3-3 protein beta/alpha	28082.6	HUMAN	18	507.7	2	-0.51	R	YDDMAAAMK	A		21	29	18.5	0.013
C	P31946	14-3-3 protein beta/alpha	28082.6	HUMAN	18	533.57	3	-0.015	K	AVTEQGHELSNEER	N		30	43	25.5	0.00089
C	P31946	14-3-3 protein beta/alpha	28082.6	HUMAN	18	454.51	2	0.24	R	NLLSVAYK	N		44	51	30.4	0.011
C	P31946	14-3-3 protein beta/alpha	28082.6	HUMAN	18	452.42	2	0.16	R	VISSIEQK	T		63	70	32.3	0.011
C	P31946	14-3-3 protein beta/alpha	28082.6	HUMAN	18	591.94	2	0.15	R	YLSEVASGDNK	Q		130	140	37.6	8.6e-06
C	P31946	14-3-3 protein beta/alpha	28082.6	HUMAN	18	1108.49	3	0.29	R	YLSEVASGDNKQTTVSNSQQAYQEAFEISK	K		130	159	38.2	4.6e-08
C	P31946	14-3-3 protein beta/alpha	28082.6	HUMAN	18	1080.26	2	0.24	K	QTTVSNSQQAYQEAFEISK	K		141	159	39.3	1.6e-08
C	P31946	14-3-3 protein beta/alpha	28082.6	HUMAN	18	763.24	3	0.2	K	QTTVSNSQQAYQEAFEISKK	E		141	160	28.7	0.00013
C	P31946	14-3-3 protein beta/alpha	28082.6	HUMAN	18	1079.89	2	-0.11	K	TAFDEAIAELDTLNEESYK	D		196	214	24.7	0.00049
C	P31946	14-3-3 protein beta/alpha	28082.6	HUMAN	18	603.26	2	-0.072	K	DSTLIMQLLR	D	Oxidation@6	215	224	34.6	0.019
C	P31946	14-3-3 protein beta/alpha	28082.6	HUMAN	18	595.52	2	0.19	K	DSTLIMQLLR	D		215	224	38.3	0.016
C	P12277	Creatine kinase B-type	42644.7	HUMAN	18	557.99	2	0.2	-	MPFSNSHNALK	L	Met-loss@1	1	11	28.3	0.0013
C	P12277	Creatine kinase B-type	42644.7	HUMAN	18	729.7	3	0.37	R	FPAEDEFPDLSAHNNHMAK	V	Oxidation@17	14	32	20.6	0.016
C	P12277	Creatine kinase B-type	42644.7	HUMAN	18	724.4	3	0.41	R	FPAEDEFPDLSAHNNHMAK	V		14	32	29.1	3.3e-05
C	P12277	Creatine kinase B-type	42644.7	HUMAN	18	652.66	2	0.29	K	VLTPELYAELR	A		33	43	36.8	0.00035
C	P12277	Creatine kinase B-type	42644.7	HUMAN	18	840.58	3	0.52	K	TDLNPDNLQGGDDLDPNYVLSSR	V		108	130	30	5.5e-05
C	P12277	Creatine kinase B-type	42644.7	HUMAN	18	793.71	2	-0.21	K	LAVEALSSLDGDLAGR	Y		157	172	53.5	9.2e-09
C	P12277	Creatine kinase B-type	42644.7	HUMAN	18	829.97	2	0.55	K	TFLVWVNEEDHLR	V		224	236	35.4	5.1e-07
C	P12277	Creatine kinase B-type	42644.7	HUMAN	18	779.4	2	-0.0027	R	FCTGLTQIETLFK	S		253	265	47	5.9e-09
C	P12277	Creatine kinase B-type	42644.7	HUMAN	18	440.01	2	0.25	K	FSEVLKR	L		308	314	21.1	0.0061
C	P12277	Creatine kinase B-type	42644.7	HUMAN	18	708.07	3	0.39	K	RGTGGVDTAAVGGVFDVSNADR	L		320	341	50.2	6.9e-09
C	P12277	Creatine kinase B-type	42644.7	HUMAN	18	983.27	2	0.3	R	GTGGVDTAAVGGVFDVSNADR	L		321	341	56.2	1e-09
C	P12277	Creatine kinase B-type	42644.7	HUMAN	18	932.88	2	-0.11	R	LGFSEVELVQMVVDGVK	L	Oxidation@11	342	358	49.5	6.8e-07
C	P12277	Creatine kinase B-type	42644.7	HUMAN	18	925.28	2	0.29	R	LGFSEVELVQMVVDGVK	L		342	358	44.9	1.7e-06
C	P12277	Creatine kinase B-type	42644.7	HUMAN	18	524.51	2	0.23	K	LLIEMEQR	L	Oxidation@5	359	366	30.4	0.01
C	P12277	Creatine kinase B-type	42644.7	HUMAN	18	901.63	3	0.51	K	LLIEMEQRLEQGQAIDDLMPAQK	-	Oxidation@5;Oxidation@19	359	381	18	0.03
C	P12277	Creatine kinase B-type	42644.7	HUMAN	18	516.45	2	0.17	K	LLIEMEQR	L		359	366	34.2	0.022
C	P12277	Creatine kinase B-type	42644.7	HUMAN	18	836.84	2	-0.074	R	LEQGQAIDDLMPAQK	-	Oxidation@11	367	381	45.6	5.3e-07
C	P12277	Creatine kinase B-type	42644.7	HUMAN	18	829.07	2	0.15	R	LEQGQAIDDLMPAQK	-		367	381	40.1	6.2e-07
C	Q14697	Neutral alpha-glucosidase AB	106875	HUMAN	18	382.85	3	0.3	R	SIRPGLSPYR	A		52	61	24.1	0.00071
C	Q14697	Neutral alpha-glucosidase AB	106875	HUMAN	18	677.18	2	0.25	K	VLLVLELQGLQK	N		85	96	38.4	7.3e-06
C	Q14697	Neutral alpha-glucosidase AB	106875	HUMAN	18	392.39	3	0.18	R	FRIDELEPR	R		101	109	26.1	0.036
C	Q14697	Neutral alpha-glucosidase AB	106875	HUMAN	18	561.19	3	0.2	R	YRVPDVLVADPPIAR	L		113	127	34.6	4.9e-05
C	Q14697	Neutral alpha-glucosidase AB	106875	HUMAN	18	681.29	2	-0.1	R	VPDVLVADPPIAR	L		115	127	24.4	0.00014
C	Q14697	Neutral alpha-glucosidase AB	106875	HUMAN	18	766.98	3	0.28	R	LSVSGRDENSVELTMAEGPYK	I	Oxidation@15	128	148	32.3	8.9e-05
C	Q14697	Neutral alpha-glucosidase AB	106875	HUMAN	18	761.45	3	0.08	R	LSVSGRDENSVELTMAEGPYK	I		128	148	24.1	0.00045
C	Q14697	Neutral alpha-glucosidase AB	106875	HUMAN	18	486.7	2	-0.095	R	SLLLSVNAR	G		165	173	26.9	0.0019
C	Q14697	Neutral alpha-glucosidase AB	106875	HUMAN	18	719.51	3	0.51	R	VSQGSKDPAEGDGAQPEETPR	D		186	206	29.9	0.00069
C	Q14697	Neutral alpha-glucosidase AB	106875	HUMAN	18	846.16	3	0.39	R	QYASLTGTQALPPLFSLGYHQSR	W		378	400	22.2	0.0013
C	Q14697	Neutral alpha-glucosidase AB	106875	HUMAN	18	446.26	3	0.36	R	SGGMERPFVLAR	A	Oxidation@4	591	602	30.9	4e-05
C	Q14697	Neutral alpha-glucosidase AB	106875	HUMAN	18	440.87	3	0.3	R	SGGMERPFVLAR	A		591	602	34	4.8e-05
C	Q14697	Neutral alpha-glucosidase AB	106875	HUMAN	18	442.45	2	0.23	R	AFFAGSQR	F		603	610	27.2	0.00093
C	Q14697	Neutral alpha-glucosidase AB	106875	HUMAN	18	533.69	2	-0.11	K	NPEPELLVR	W		654	662	23.9	0.0087
C	Q14697	Neutral alpha-glucosidase AB	106875	HUMAN	18	805.19	2	-0.18	R	WYQMGAYQPFFR	A	Oxidation@4	663	674	27.9	1.1e-05
C	Q14697	Neutral alpha-glucosidase AB	106875	HUMAN	18	625.69	3	0.35	R	REPWLLPSQHNDIIR	D		684	698	20.5	0.034
C	Q14697	Neutral alpha-glucosidase AB	106875	HUMAN	18	555.56	3	0.21	R	VVIIGAGKPAAVVLQTK	G		892	908	34.3	2.3e-06
C	Q14697	Neutral alpha-glucosidase AB	106875	HUMAN	18	581.17	3	0.19	R	LSFQHDPETSVLVLR	K		915	929	23.1	0.0052
C	P25705	ATP synthase subunit alpha, mitochondrial	59751.1	HUMAN	17	720.51	2	0.17	K	TGTAEMSSILEER	I	Oxidation@6	46	58	27.4	0.00032
C	P25705	ATP synthase subunit alpha, mitochondrial	59751.1	HUMAN	17	712.76	2	0.42	K	TGTAEMSSILEER	I		46	58	20.1	0.0033
C	P25705	ATP synthase subunit alpha, mitochondrial	59751.1	HUMAN	17	788.63	2	0.23	R	ILGADTSVDLEETGR	V		59	73	50.3	6.8e-08
C	P25705	ATP synthase subunit alpha, mitochondrial	59751.1	HUMAN	17	500.97	2	0.18	R	VLSIGDGIAR	V		74	83	32.2	0.00099
C	P25705	ATP synthase subunit alpha, mitochondrial	59751.1	HUMAN	17	834.67	2	0.27	R	NVQAEEMVEFSSGLK	G		89	103	46.2	2.8e-08
C	P25705	ATP synthase subunit alpha, mitochondrial	59751.1	HUMAN	17	813.17	2	0.22	R	TGAIVDVPVGEELLGR	V		134	149	34.8	8.1e-05
C	P25705	ATP synthase subunit alpha, mitochondrial	59751.1	HUMAN	17	586.28	2	-0.04	R	VVDALGNAIDGK	G		150	161	35.6	4e-06
C	P25705	ATP synthase subunit alpha, mitochondrial	59751.1	HUMAN	17	571.28	3	0.3	R	VVDALGNAIDGKGPIGSK	T		150	167	24	0.00067
C	P25705	ATP synthase subunit alpha, mitochondrial	59751.1	HUMAN	17	362.44	2	0.21	K	APGIIPR	I		176	182	20.6	0.0028
C	P25705	ATP synthase subunit alpha, mitochondrial	59751.1	HUMAN	17	513.78	2	-0.021	K	AVDSLVPIGR	G		195	204	32.1	0.00093
C	P25705	ATP synthase subunit alpha, mitochondrial	59751.1	HUMAN	17	664.17	2	-0.19	K	LYCIYVAIGQK	R		242	252	16.7	0.0087
C	P25705	ATP synthase subunit alpha, mitochondrial	59751.1	HUMAN	17	423.21	2	-0.048	R	STVAQLVK	R		254	261	25.5	0.023
C	P25705	ATP synthase subunit alpha, mitochondrial	59751.1	HUMAN	17	644.61	2	0.26	K	HALIIYDDLSK	Q		306	316	32.1	1.1e-05
C	P25705	ATP synthase subunit alpha, mitochondrial	59751.1	HUMAN	17	777.59	2	0.22	R	EAYPGDVFYLHSR	L		335	347	25.1	4e-05
C	P25705	ATP synthase subunit alpha, mitochondrial	59751.1	HUMAN	17	1169.84	2	0.25	R	EVAAFAQFGSDLDAATQQLLSR	G		442	463	54	1.2e-09
C	P25705	ATP synthase subunit alpha, mitochondrial	59751.1	HUMAN	17	776.7	2	0.28	K	LKEIVTNFLAGFEA	-		540	553	25.7	4.8e-05
C	P25705	ATP synthase subunit alpha, mitochondrial	59751.1	HUMAN	17	656.07	2	0.24	K	EIVTNFLAGFEA	-		542	553	23.1	0.00048
C	P63104	14-3-3 protein zeta/delta	27745.3	HUMAN	17	582.05	2	0.26	-	MDKNELVQK	A	Acetyl&Oxidation@(N-term&1)||Acetyl+Oxidation@1	1	9	27.4	0.0039
C	P63104	14-3-3 protein zeta/delta	27745.3	HUMAN	17	581.78	2	-0.012	-	MDKNELVQK	A	Acetyl&Oxidation@(N-term&1)||Acetyl+Oxidation@1	1	9	25.2	0.0074
C	P63104	14-3-3 protein zeta/delta	27745.3	HUMAN	17	573.74	2	-0.055	-	MDKNELVQK	A	Acetyl@N-term	1	9	27.7	0.0047
C	P63104	14-3-3 protein zeta/delta	27745.3	HUMAN	17	645.64	3	0.37	K	LAEQAERYDDMAACMK	S	Oxidation@11;Oxidation@15	12	27	23.5	0.0025
C	P63104	14-3-3 protein zeta/delta	27745.3	HUMAN	17	561.13	2	0.42	R	YDDMAACMK	S	Oxidation@4=42	19	27	22.8	0.00017
C	P63104	14-3-3 protein zeta/delta	27745.3	HUMAN	17	775.01	2	0.15	K	SVTEQGAELSNEER	N		28	41	43.4	2.1e-06
C	P63104	14-3-3 protein zeta/delta	27745.3	HUMAN	17	454.51	2	0.24	R	NLLSVAYK	N		42	49	30.4	0.011
C	P63104	14-3-3 protein zeta/delta	27745.3	HUMAN	17	709.72	2	-0.14	R	DICNDVLSLLEK	F		92	103	34.2	0.0014
C	P63104	14-3-3 protein zeta/delta	27745.3	HUMAN	17	653.09	2	0.24	K	FLIPNASQAESK	V		104	115	29	0.00056
C	P63104	14-3-3 protein zeta/delta	27745.3	HUMAN	17	576.52	2	0.24	R	YLAEVAAGDDK	K		128	138	27.1	1.3e-05
C	P63104	14-3-3 protein zeta/delta	27745.3	HUMAN	17	640.5	2	0.17	R	YLAEVAAGDDKK	G		128	139	37.9	6.1e-05
C	P63104	14-3-3 protein zeta/delta	27745.3	HUMAN	17	723.78	3	0.081	K	KGIVDQSQQAYQEAFEISK	K		139	157	23.7	0.0033
C	P63104	14-3-3 protein zeta/delta	27745.3	HUMAN	17	1021.35	2	0.35	K	GIVDQSQQAYQEAFEISK	K		140	157	56.9	1.4e-09
C	P63104	14-3-3 protein zeta/delta	27745.3	HUMAN	17	723.92	3	0.22	K	GIVDQSQQAYQEAFEISKK	E		140	158	23.4	0.0029
C	P63104	14-3-3 protein zeta/delta	27745.3	HUMAN	17	1066.62	2	0.12	K	TAFDEAIAELDTLSEESYK	D		194	212	28.2	2.4e-05
C	P63104	14-3-3 protein zeta/delta	27745.3	HUMAN	17	603.26	2	-0.072	K	DSTLIMQLLR	D	Oxidation@6	213	222	34.6	0.019
C	P63104	14-3-3 protein zeta/delta	27745.3	HUMAN	17	595.52	2	0.19	K	DSTLIMQLLR	D		213	222	38.3	0.016
C	P49321	Nuclear autoantigenic sperm protein	85238.4	HUMAN	17	790.66	3	0.58	K	HLVMGDIPAAVNAFQEAASLLGK	K	Oxidation@4	53	75	46.1	2.1e-08
C	P49321	Nuclear autoantigenic sperm protein	85238.4	HUMAN	17	785.31	3	0.56	K	HLVMGDIPAAVNAFQEAASLLGK	K		53	75	17.9	0.033
C	P49321	Nuclear autoantigenic sperm protein	85238.4	HUMAN	17	995.63	2	0.21	K	YGETANECGEAFFFYGK	S		77	93	40.2	3.6e-09
C	P49321	Nuclear autoantigenic sperm protein	85238.4	HUMAN	17	917.17	3	0.4	K	SAEEPQEKVDLTLDWLTETSEEAK	G		191	214	17.8	0.04
C	P49321	Nuclear autoantigenic sperm protein	85238.4	HUMAN	17	926.04	2	0.58	K	VDLTLDWLTETSEEAK	G		199	214	35.4	4.4e-07
C	P49321	Nuclear autoantigenic sperm protein	85238.4	HUMAN	17	744.03	2	0.14	K	EVSEEQPVVTLEK	Q		276	288	26.7	0.00049
C	P49321	Nuclear autoantigenic sperm protein	85238.4	HUMAN	17	1009.17	3	0.35	K	QGTAVEVEAESLDPTVKPVDVGGDEPEEK	V		289	317	34.4	1.4e-06
C	P49321	Nuclear autoantigenic sperm protein	85238.4	HUMAN	17	822.96	3	0.22	K	DGAVNGPSVVGDQTPIEPQTSIER	L		377	400	33.1	1.9e-05
C	P49321	Nuclear autoantigenic sperm protein	85238.4	HUMAN	17	873.67	3	0.24	K	LVPSQEETKLSVEESEAAGDGVDTK	V		418	442	30.3	1.1e-05
C	P49321	Nuclear autoantigenic sperm protein	85238.4	HUMAN	17	804.2	2	0.32	K	LSVEESEAAGDGVDTK	V		427	442	40.1	1.6e-07
C	P49321	Nuclear autoantigenic sperm protein	85238.4	HUMAN	17	1060.91	3	0.39	R	LLAETHYQLGLAYGYNSQYDEAVAQFSK	S		582	609	38.4	1.3e-08
C	P49321	Nuclear autoantigenic sperm protein	85238.4	HUMAN	17	480.5	2	0.24	K	SIEVIENR	M		610	617	21.8	0.015
C	P49321	Nuclear autoantigenic sperm protein	85238.4	HUMAN	17	524.46	2	0.18	R	MAVLNEQVK	E	Oxidation@1	618	626	26.4	0.0019
C	P49321	Nuclear autoantigenic sperm protein	85238.4	HUMAN	17	806.28	2	0.33	K	EIEELKELLPEIR	E		638	650	20.5	0.0018
C	P49321	Nuclear autoantigenic sperm protein	85238.4	HUMAN	17	501.53	2	0.25	R	SGNVAELALK	A		662	671	23.5	0.0025
C	P49321	Nuclear autoantigenic sperm protein	85238.4	HUMAN	17	820.76	3	0.36	K	ATLVESSTSGFTPGGGGSSVSMIASR	K	Oxidation@22	672	697	36.1	1.5e-07
C	P49321	Nuclear autoantigenic sperm protein	85238.4	HUMAN	17	815.24	3	0.18	K	ATLVESSTSGFTPGGGGSSVSMIASR	K		672	697	31.9	3.3e-06
C	P67936	Tropomyosin alpha-4 chain	28522	HUMAN	17	522.49	2	0.2	-	MAGLNSLEAVK	R	Met-loss+Acetyl@1	1	11	36.6	0.0013
C	P67936	Tropomyosin alpha-4 chain	28522	HUMAN	17	600.75	2	0.41	-	MAGLNSLEAVKR	K	Met-loss+Acetyl@1	1	12	22.7	0.044
C	P67936	Tropomyosin alpha-4 chain	28522	HUMAN	17	581.8	3	0.17	R	KIQALQQQADEAEDR	A		13	27	43.2	3.4e-07
C	P67936	Tropomyosin alpha-4 chain	28522	HUMAN	17	808.02	2	0.13	K	IQALQQQADEAEDR	A		14	27	49.1	3.5e-07
C	P67936	Tropomyosin alpha-4 chain	28522	HUMAN	17	757.05	3	0.33	K	IQALQQQADEAEDRAQGLQR	E		14	33	29.5	0.00011
C	P67936	Tropomyosin alpha-4 chain	28522	HUMAN	17	467.53	3	0.27	R	RIQLVEEELDR	A		55	65	27.9	0.00086
C	P67936	Tropomyosin alpha-4 chain	28522	HUMAN	17	622.68	2	0.35	R	IQLVEEELDR	A		56	65	33.4	0.0018
C	P67936	Tropomyosin alpha-4 chain	28522	HUMAN	17	864.71	2	0.26	R	IQLVEEELDRAQER	L		56	69	27.3	0.0013
C	P67936	Tropomyosin alpha-4 chain	28522	HUMAN	17	722.79	2	0.38	R	LATALQKLEEAEK	A		70	82	17.1	0.035
C	P67936	Tropomyosin alpha-4 chain	28522	HUMAN	17	739.08	2	0.24	K	LEEAEKAADESER	G		77	89	20.3	0.0031
C	P67936	Tropomyosin alpha-4 chain	28522	HUMAN	17	575.57	2	0.28	K	MEIQEMQLK	E		105	113	19.7	0.044
C	P67936	Tropomyosin alpha-4 chain	28522	HUMAN	17	433.94	3	0.35	R	KLVILEGELER	A		132	142	30.5	0.00077
C	P67936	Tropomyosin alpha-4 chain	28522	HUMAN	17	586.03	2	0.19	K	LVILEGELER	A		133	142	27.1	0.00059
C	P67936	Tropomyosin alpha-4 chain	28522	HUMAN	17	552.98	3	0.34	K	LVILEGELERAEER	A		133	146	25.2	0.00065
C	P67936	Tropomyosin alpha-4 chain	28522	HUMAN	17	626.09	3	0.11	K	CGDLEEELKNVTNNLK	S		154	169	29.5	9.1e-05
C	P67936	Tropomyosin alpha-4 chain	28522	HUMAN	17	951.42	3	0.27	K	LAQAKEENVGLHQTLDQTLNELNCI	-		224	248	27.3	0.00032
C	P67936	Tropomyosin alpha-4 chain	28522	HUMAN	17	781.26	3	0.55	K	EENVGLHQTLDQTLNELNCI	-		229	248	21.4	0.0039
C	P62258	14-3-3 protein epsilon	29174.2	HUMAN	16	770.98	2	0.13	-	MDDREDLVYQAK	L	Acetyl&Oxidation@(N-term&1)||Acetyl+Oxidation@1	1	12	28.2	6.8e-05
C	P62258	14-3-3 protein epsilon	29174.2	HUMAN	16	763.09	2	0.24	-	MDDREDLVYQAK	L	Acetyl@N-term	1	12	36.1	4.6e-05
C	P62258	14-3-3 protein epsilon	29174.2	HUMAN	16	654.71	3	0.42	K	LAEQAERYDEMVESMK	K	Oxidation@11;Oxidation@15	13	28	29.4	0.00011
C	P62258	14-3-3 protein epsilon	29174.2	HUMAN	16	732.54	2	0.18	K	VAGMDVELTVEER	N	Oxidation@4	30	42	39	2.1e-05
C	P62258	14-3-3 protein epsilon	29174.2	HUMAN	16	724.65	2	0.29	K	VAGMDVELTVEER	N		30	42	31.6	1.6e-05
C	P62258	14-3-3 protein epsilon	29174.2	HUMAN	16	454.51	2	0.24	R	NLLSVAYK	N		43	50	30.4	0.011
C	P62258	14-3-3 protein epsilon	29174.2	HUMAN	16	738.88	2	0.0045	K	LICCDILDVLDK	H		95	106	26.2	0.00021
C	P62258	14-3-3 protein epsilon	29174.2	HUMAN	16	619.56	2	0.23	K	HLIPAANTGESK	V		107	118	17.7	0.018
C	P62258	14-3-3 protein epsilon	29174.2	HUMAN	16	629.12	2	0.32	R	YLAEFATGNDR	K		131	141	33.1	2.2e-05
C	P62258	14-3-3 protein epsilon	29174.2	HUMAN	16	692.83	2	-0.016	R	YLAEFATGNDRK	E		131	142	28.7	4.8e-05
C	P62258	14-3-3 protein epsilon	29174.2	HUMAN	16	597.99	2	0.19	K	EAAENSLVAYK	A		143	153	36.3	0.00017
C	P62258	14-3-3 protein epsilon	29174.2	HUMAN	16	612.75	3	0.1	K	AASDIAMTELPPTHPIR	L	Oxidation@7	154	170	30.1	4.9e-05
C	P62258	14-3-3 protein epsilon	29174.2	HUMAN	16	607.58	3	0.26	K	AASDIAMTELPPTHPIR	L		154	170	28.3	0.00014
C	P62258	14-3-3 protein epsilon	29174.2	HUMAN	16	697.2	3	0.54	K	AAFDDAIAELDTLSEESYK	D		197	215	28.7	7.2e-05
C	P62258	14-3-3 protein epsilon	29174.2	HUMAN	16	603.26	2	-0.072	K	DSTLIMQLLR	D	Oxidation@6	216	225	34.6	0.019
C	P62258	14-3-3 protein epsilon	29174.2	HUMAN	16	595.52	2	0.19	K	DSTLIMQLLR	D		216	225	38.3	0.016
C	P34932	Heat shock 70 kDa protein 4	94331.8	HUMAN	16	748.72	2	0.37	R	AGGIETIANEYSDR	C		20	33	41.6	1.6e-06
C	P34932	Heat shock 70 kDa protein 4	94331.8	HUMAN	16	620.14	2	-0.16	R	AFSDPFVEAEK	S		74	84	15.7	0.049
C	P34932	Heat shock 70 kDa protein 4	94331.8	HUMAN	16	635.43	3	0.41	K	SNLAYDIVQLPTGLTGIK	V		85	102	30.1	0.0028
C	P34932	Heat shock 70 kDa protein 4	94331.8	HUMAN	16	825.13	2	0.22	R	SVMDATQIAGLNCLR	L		155	169	34.4	3.9e-06
C	P34932	Heat shock 70 kDa protein 4	94331.8	HUMAN	16	879.88	2	0.42	R	LMNETTAVALAYGIYK	Q		170	185	24.1	0.00032
C	P34932	Heat shock 70 kDa protein 4	94331.8	HUMAN	16	661.33	2	-0.029	K	VLATAFDTTLGGR	K		222	234	38.1	1.7e-07
C	P34932	Heat shock 70 kDa protein 4	94331.8	HUMAN	16	699.7	2	0.37	K	FLEMCNDLLAR	V	Oxidation@4	306	316	29.8	0.00029
C	P34932	Heat shock 70 kDa protein 4	94331.8	HUMAN	16	691.4	2	0.066	K	FLEMCNDLLAR	V		306	316	24	0.0025
C	P34932	Heat shock 70 kDa protein 4	94331.8	HUMAN	16	760.61	2	0.23	K	ELSTTLNADEAVTR	G		361	374	36.1	8.1e-06
C	P34932	Heat shock 70 kDa protein 4	94331.8	HUMAN	16	768.66	2	0.27	R	GCALQCAILSPAFK	V		375	388	32.5	0.00023
C	P34932	Heat shock 70 kDa protein 4	94331.8	HUMAN	16	868.33	2	-0.14	R	EFSITDVVPYPISLR	W		391	405	29.4	3.5e-05
C	P34932	Heat shock 70 kDa protein 4	94331.8	HUMAN	16	1101.8	3	0.6	K	EPFTLEAYYSSPQDLPYPDPAIAQFSVQK	V		438	466	27.1	5e-05
C	P34932	Heat shock 70 kDa protein 4	94331.8	HUMAN	16	727.38	2	0.52	R	EMLNLYIENEGK	M		592	603	15.7	0.037
C	P34932	Heat shock 70 kDa protein 4	94331.8	HUMAN	16	710.09	2	0.27	K	NAVEEYVYEMR	D	Oxidation@10	619	629	25.9	0.00017
C	P34932	Heat shock 70 kDa protein 4	94331.8	HUMAN	16	701.77	2	-0.049	K	NAVEEYVYEMR	D		619	629	28	0.00057
C	P34932	Heat shock 70 kDa protein 4	94331.8	HUMAN	16	727.67	2	-0.14	K	STNEAMEWMNNK	L		737	748	16.2	0.042
C	P54727	UV excision repair protein RAD23 homolog B	43171.5	HUMAN	16	497.48	2	0.21	K	TLQQQTFK	I		7	14	30.8	0.0042
C	P54727	UV excision repair protein RAD23 homolog B	43171.5	HUMAN	16	711.74	3	0.033	K	TLQQQTFKIDIDPEETVK	A		7	24	34.6	3e-05
C	P54727	UV excision repair protein RAD23 homolog B	43171.5	HUMAN	16	579.97	2	0.17	K	IDIDPEETVK	A		15	24	27.3	0.028
C	P54727	UV excision repair protein RAD23 homolog B	43171.5	HUMAN	16	559.72	2	0.42	K	GKDAFPVAGQK	L		35	45	23.1	0.00071
C	P54727	UV excision repair protein RAD23 homolog B	43171.5	HUMAN	16	466.95	2	0.2	K	DAFPVAGQK	L		37	45	19.1	0.012
C	P54727	UV excision repair protein RAD23 homolog B	43171.5	HUMAN	16	977.1	3	0.3	K	QEKPAEKPAETPVATSPTATDSTSGDSSR	S	Gln->pyro-Glu@1	145	173	41.9	9.4e-09
C	P54727	UV excision repair protein RAD23 homolog B	43171.5	HUMAN	16	982.97	3	0.5	K	QEKPAEKPAETPVATSPTATDSTSGDSSR	S		145	173	25.1	0.00047
C	P54727	UV excision repair protein RAD23 homolog B	43171.5	HUMAN	16	1164.37	3	0.52	R	SNLFEDATSALVTGQSYENMVTEIMSMGYER	E	Oxidation@25=9	174	204	33.3	1.8e-06
C	P54727	UV excision repair protein RAD23 homolog B	43171.5	HUMAN	16	450.24	2	-0.029	R	EQVIAALR	A		205	212	22.3	0.045
C	P54727	UV excision repair protein RAD23 homolog B	43171.5	HUMAN	16	717.41	2	0.034	R	AVEYLLMGIPGDR	E		221	233	25.2	0.00072
C	P54727	UV excision repair protein RAD23 homolog B	43171.5	HUMAN	16	596.98	2	0.2	R	NQPQFQQMR	Q	Oxidation@8	281	289	29.2	0.00046
C	P54727	UV excision repair protein RAD23 homolog B	43171.5	HUMAN	16	588.96	2	0.18	R	NQPQFQQMR	Q		281	289	32.9	0.00048
C	P54727	UV excision repair protein RAD23 homolog B	43171.5	HUMAN	16	705.36	3	0.28	R	QIIQQNPSLLPALLQQIGR	E	Gln->pyro-Glu@1	290	308	25.4	0.0013
C	P54727	UV excision repair protein RAD23 homolog B	43171.5	HUMAN	16	1066.02	2	0.4	R	QIIQQNPSLLPALLQQIGR	E		290	308	36.6	9.5e-07
C	P54727	UV excision repair protein RAD23 homolog B	43171.5	HUMAN	16	1007.42	2	0.41	K	ALGFPEGLVIQAYFACEK	N		375	392	17.1	0.01
C	P54727	UV excision repair protein RAD23 homolog B	43171.5	HUMAN	16	998.3	2	0.34	K	NENLAANFLLQQNFDED	-		393	409	35.5	1.5e-05
C	P07195	L-lactate dehydrogenase B chain	36638.8	HUMAN	15	848.18	2	0.23	K	LIAPVAEEEATVPNNK	I		8	23	48.3	4.6e-08
C	P07195	L-lactate dehydrogenase B chain	36638.8	HUMAN	15	995.33	2	0.28	K	ITVVGVGQVGMACAISILGK	S	Oxidation@11	24	43	26.6	8.1e-06
C	P07195	L-lactate dehydrogenase B chain	36638.8	HUMAN	15	986.45	2	-0.6	K	ITVVGVGQVGMACAISILGK	S		24	43	36.7	3.5e-08
C	P07195	L-lactate dehydrogenase B chain	36638.8	HUMAN	15	815.79	2	0.36	K	SLADELALVDVLEDK	L		44	58	46.8	1.9e-06
C	P07195	L-lactate dehydrogenase B chain	36638.8	HUMAN	15	650.03	3	0.048	K	GEMMDLQHGSLFLQTPK	I	Oxidation@3=11	61	77	20.1	0.0015
C	P07195	L-lactate dehydrogenase B chain	36638.8	HUMAN	15	645.09	3	0.44	K	GEMMDLQHGSLFLQTPK	I		61	77	22.9	0.0036
C	P07195	L-lactate dehydrogenase B chain	36638.8	HUMAN	15	756.23	2	0.34	K	IVADKDYSVTANSK	I		78	91	38.6	1.9e-06
C	P07195	L-lactate dehydrogenase B chain	36638.8	HUMAN	15	457.49	2	0.19	K	IVVVTAGVR	Q		92	100	27.6	0.00096
C	P07195	L-lactate dehydrogenase B chain	36638.8	HUMAN	15	479.57	2	0.26	K	FIIPQIVK	Y		120	127	28.6	0.047
C	P07195	L-lactate dehydrogenase B chain	36638.8	HUMAN	15	625.01	2	0.21	R	VIGSGCNLDSAR	F		159	170	47.3	2.6e-07
C	P07195	L-lactate dehydrogenase B chain	36638.8	HUMAN	15	634.63	2	0.3	K	MVVESAYEVIK	L		234	244	44.5	8.4e-06
C	P07195	L-lactate dehydrogenase B chain	36638.8	HUMAN	15	343.48	3	0.29	R	IHPVSTMVK	G	Oxidation@7	271	279	26.2	0.00026
C	P07195	L-lactate dehydrogenase B chain	36638.8	HUMAN	15	337.91	3	0.05	R	IHPVSTMVK	G		271	279	29.2	0.00072
C	P07195	L-lactate dehydrogenase B chain	36638.8	HUMAN	15	480.37	2	0.09	R	GLTSVINQK	L		300	308	29.7	0.0009
C	P07195	L-lactate dehydrogenase B chain	36638.8	HUMAN	15	589.01	2	0.21	K	SADTLWDIQK	D		320	329	31.8	0.0015
C	P02768	Serum albumin	69367.4	HUMAN	15	750.08	2	0.29	K	TCVADESAENCDK	S		76	88	46.2	2.8e-07
C	P02768	Serum albumin	69367.4	HUMAN	15	464.38	2	0.13	K	YLYEIAR	R		162	168	19.8	0.005
C	P02768	Serum albumin	69367.4	HUMAN	15	440.96	2	0.24	K	AEFAEVSK	L		250	257	22.8	0.034
C	P02768	Serum albumin	69367.4	HUMAN	15	395.44	2	0.2	K	LVTDLTK	V		258	264	25.9	0.042
C	P02768	Serum albumin	69367.4	HUMAN	15	722.12	2	-0.2	K	YICENQDSISSK	L		287	298	30.6	4.3e-07
C	P02768	Serum albumin	69367.4	HUMAN	15	997.64	3	0.19	K	SHCIAEVENDEMPADLPSLAADFVESK	D	Oxidation@12	311	337	32.5	1.5e-05
C	P02768	Serum albumin	69367.4	HUMAN	15	820.97	2	0.58	K	DVFLGMFLYEYAR	R	Oxidation@6	348	360	18.4	0.00079
C	P02768	Serum albumin	69367.4	HUMAN	15	490.35	3	0.4	R	RHPDYSVVLLLR	L		361	372	31	0.0017
C	P02768	Serum albumin	69367.4	HUMAN	15	682.83	3	0.46	K	VFDEFKPLVEEPQNLIK	Q		397	413	36.9	2.9e-05
C	P02768	Serum albumin	69367.4	HUMAN	15	829.73	2	0.35	K	QNCELFEQLGEYK	F		414	426	35.1	6e-06
C	P02768	Serum albumin	69367.4	HUMAN	15	820.68	2	0.21	K	KVPQVSTPTLVEVSR	N		438	452	33.4	4.7e-06
C	P02768	Serum albumin	69367.4	HUMAN	15	756.56	2	0.13	K	VPQVSTPTLVEVSR	N		439	452	34.9	7.8e-06
C	P02768	Serum albumin	69367.4	HUMAN	15	569.95	2	0.2	K	CCTESLVNR	R		500	508	32.6	1e-05
C	P02768	Serum albumin	69367.4	HUMAN	15	637.56	3	-0.089	R	RPCFSALEVDETYVPK	E		509	524	25	0.0014
C	P02768	Serum albumin	69367.4	HUMAN	15	680.03	2	0.21	K	AVMDDFAAFVEK	C	Oxidation@3	570	581	32.9	3.3e-07
C	P27797	Calreticulin	48141.9	HUMAN	15	705.68	2	-0.14	K	EQFLDGDGWTSR	W		25	36	22.6	0.00061
C	P27797	Calreticulin	48141.9	HUMAN	15	636.9	2	0.56	K	SDFGKFVLSSGK	F		44	55	19.3	0.0014
C	P27797	Calreticulin	48141.9	HUMAN	15	369.37	2	0.16	K	FVLSSGK	F		49	55	19.2	0.013
C	P27797	Calreticulin	48141.9	HUMAN	15	804.75	2	0.36	R	FYALSASFEPFSNK	G		74	87	45.7	5.7e-09
C	P27797	Calreticulin	48141.9	HUMAN	15	610.7	2	0.34	K	GQTLVVQFTVK	H		88	98	36.7	6.4e-06
C	P27797	Calreticulin	48141.9	HUMAN	15	493.02	3	0.13	K	HEQNIDCGGGYVK	L		99	111	19.4	0.029
C	P27797	Calreticulin	48141.9	HUMAN	15	1158.76	3	0.58	K	LFPNSLDQTDMHGDSEYNIMFGPDICGPGTK	K	Oxidation@11|20	112	142	30.4	1e-05
C	P27797	Calreticulin	48141.9	HUMAN	15	1153.16	3	0.32	K	LFPNSLDQTDMHGDSEYNIMFGPDICGPGTK	K		112	142	28.3	9e-05
C	P27797	Calreticulin	48141.9	HUMAN	15	840.68	3	0.28	K	IDNSQVESGSLEDDWDFLPPKK	I		186	207	30.6	0.00019
C	P27797	Calreticulin	48141.9	HUMAN	15	601.14	3	0.19	K	IKDPDASKPEDWDER	A		208	222	26	0.0029
C	P27797	Calreticulin	48141.9	HUMAN	15	921.06	3	0.3	K	IDDPTDSKPEDWDKPEHIPDPDAK	K		225	248	24.9	0.0003
C	P27797	Calreticulin	48141.9	HUMAN	15	993.01	3	0.24	K	KPEDWDEEMDGEWEPPVIQNPEYK	G	Oxidation@9	249	272	42.8	1.6e-06
C	P27797	Calreticulin	48141.9	HUMAN	15	987.79	3	0.35	K	KPEDWDEEMDGEWEPPVIQNPEYK	G		249	272	39.8	6.7e-06
C	P27797	Calreticulin	48141.9	HUMAN	15	496.92	2	0.18	R	QIDNPDYK	G		279	286	22.9	0.036
C	P27797	Calreticulin	48141.9	HUMAN	15	1090.52	3	0.35	K	SGTIFDNFLITNDEAYAEEFGNETWGVTK	A		323	351	29.5	6.3e-05
C	Q99497	Protein DJ-1	19891.2	HUMAN	15	854.6	2	0.2	K	GAEEMETVIPVDVMR	R	Oxidation@5;Oxidation@14	13	27	33	2.4e-05
C	Q99497	Protein DJ-1	19891.2	HUMAN	15	846.65	2	0.25	K	GAEEMETVIPVDVMR	R	Oxidation@5=80	13	27	39.9	1.4e-06
C	Q99497	Protein DJ-1	19891.2	HUMAN	15	846.74	2	0.34	K	GAEEMETVIPVDVMR	R	Oxidation@14=52	13	27	22.9	0.0038
C	Q99497	Protein DJ-1	19891.2	HUMAN	15	616.8	3	0.16	K	GAEEMETVIPVDVMRR	A	Oxidation@14=41	13	28	22.4	0.042
C	Q99497	Protein DJ-1	19891.2	HUMAN	15	838.62	2	0.21	K	GAEEMETVIPVDVMR	R		13	27	40.9	4.2e-06
C	Q99497	Protein DJ-1	19891.2	HUMAN	15	829.77	2	0.33	K	VTVAGLAGKDPVQCSR	D		33	48	47.1	1.8e-07
C	Q99497	Protein DJ-1	19891.2	HUMAN	15	766.61	2	0.24	R	DVVICPDASLEDAK	K		49	62	17.7	0.012
C	Q99497	Protein DJ-1	19891.2	HUMAN	15	830.72	2	0.3	R	DVVICPDASLEDAKK	E		49	63	22.5	0.0013
C	Q99497	Protein DJ-1	19891.2	HUMAN	15	905.15	3	0.34	K	KEGPYDVVVLPGGNLGAQNLSESAAVK	E		63	89	18.4	0.024
C	Q99497	Protein DJ-1	19891.2	HUMAN	15	862.43	3	0.32	K	EGPYDVVVLPGGNLGAQNLSESAAVK	E		64	89	30.2	4.1e-05
C	Q99497	Protein DJ-1	19891.2	HUMAN	15	580.08	2	0.27	K	EILKEQENR	K		90	98	18.5	0.032
C	Q99497	Protein DJ-1	19891.2	HUMAN	15	799.23	3	0.12	R	KGLIAAICAGPTALLAHEIGFGSK	V		99	122	31	5.9e-06
C	Q99497	Protein DJ-1	19891.2	HUMAN	15	756.78	3	0.37	K	GLIAAICAGPTALLAHEIGFGSK	V		100	122	27.6	8.1e-05
C	Q99497	Protein DJ-1	19891.2	HUMAN	15	437.69	2	-0.063	K	DGLILTSR	G		149	156	23.1	0.01
C	Q99497	Protein DJ-1	19891.2	HUMAN	15	378.4	2	0.16	K	APLVLKD	-		183	189	15.1	0.0058
C	P30041	Peroxiredoxin-6	25035.2	HUMAN	15	700.16	3	0.12	-	MPGGLLLGDVAPNFEANTTVGR	I	Met-loss@1	1	22	27	0.0005
C	P30041	Peroxiredoxin-6	25035.2	HUMAN	15	698.61	2	0.28	R	DFTPVCTTELGR	A		42	53	41	8.1e-06
C	P30041	Peroxiredoxin-6	25035.2	HUMAN	15	949.22	2	0.21	K	LIALSIDSVEDHLAWSK	D		68	84	31.5	1.3e-07
C	P30041	Peroxiredoxin-6	25035.2	HUMAN	15	791.55	2	-0.29	K	DINAYNCEEPTEK	L		85	97	36.3	7.9e-05
C	P30041	Peroxiredoxin-6	25035.2	HUMAN	15	883.79	3	0.035	K	DINAYNCEEPTEKLPFPIIDDR	N		85	106	43.2	2.4e-08
C	P30041	Peroxiredoxin-6	25035.2	HUMAN	15	543.55	2	0.25	K	LPFPIIDDR	N		98	106	36.6	0.00065
C	P30041	Peroxiredoxin-6	25035.2	HUMAN	15	634.59	3	0.25	R	ELAILLGMLDPAEKDEK	G	Oxidation@8	109	125	21	0.0059
C	P30041	Peroxiredoxin-6	25035.2	HUMAN	15	629.39	3	0.39	R	ELAILLGMLDPAEKDEK	G		109	125	27	0.00027
C	P30041	Peroxiredoxin-6	25035.2	HUMAN	15	504.51	2	0.23	R	VVFVFGPDK	K		133	141	24.8	0.00022
C	P30041	Peroxiredoxin-6	25035.2	HUMAN	15	568.7	2	0.37	R	VVFVFGPDKK	L		133	142	20.1	0.006
C	P30041	Peroxiredoxin-6	25035.2	HUMAN	15	596.57	2	0.23	K	LSILYPATTGR	N		145	155	30.7	0.00031
C	P30041	Peroxiredoxin-6	25035.2	HUMAN	15	453.87	2	0.13	R	NFDEILR	V		156	162	27.2	0.049
C	P30041	Peroxiredoxin-6	25035.2	HUMAN	15	600.71	2	-0.15	R	VVISLQLTAEK	R		163	173	30.2	3.7e-05
C	P30041	Peroxiredoxin-6	25035.2	HUMAN	15	458.4	2	0.15	R	VATPVDWK	D		175	182	18.4	0.018
C	P30041	Peroxiredoxin-6	25035.2	HUMAN	15	909.79	3	0.33	R	VATPVDWKDGDSVMVLPTIPEEEAK	K		175	199	26.8	0.0044
C	Q9NRR5	Ubiquilin-4	63853.5	HUMAN	15	712.09	2	0.22	-	MAEPSGAETRPPIR	V	Met-loss+Acetyl@1	1	14	17.1	0.022
C	Q9NRR5	Ubiquilin-4	63853.5	HUMAN	15	609.63	3	0.0077	R	NPEISHMLNNPELMR	Q	Oxidation@7;Oxidation@14	232	246	24.7	0.0026
C	Q9NRR5	Ubiquilin-4	63853.5	HUMAN	15	635.66	2	-0.096	R	NPAMMQEMMR	N	Oxidation@4=17;Oxidation@8|9	254	263	21.4	0.00017
C	Q9NRR5	Ubiquilin-4	63853.5	HUMAN	15	635.9	2	0.14	R	NPAMMQEMMR	N	Oxidation@4=17;Oxidation@9=8	254	263	23.7	0.00013
C	Q9NRR5	Ubiquilin-4	63853.5	HUMAN	15	635.81	2	0.054	R	NPAMMQEMMR	N	Oxidation@5=13;Oxidation@8=8	254	263	17.1	0.026
C	Q9NRR5	Ubiquilin-4	63853.5	HUMAN	15	635.63	2	-0.13	R	NPAMMQEMMR	N	Oxidation@5=11;Oxidation@8|9	254	263	23	0.0083
C	Q9NRR5	Ubiquilin-4	63853.5	HUMAN	15	635.49	2	-0.27	R	NPAMMQEMMR	N	Oxidation@8=21;Oxidation@9=28	254	263	25	0.00058
C	Q9NRR5	Ubiquilin-4	63853.5	HUMAN	15	611.46	3	0.46	R	ALSNLESIPGGYNALRR	M		268	284	20.4	0.018
C	Q9NRR5	Ubiquilin-4	63853.5	HUMAN	15	838.73	2	0.35	R	MYTDIQEPMFSAAR	E	Oxidation@1=50	285	298	16.7	0.0035
C	Q9NRR5	Ubiquilin-4	63853.5	HUMAN	15	838.71	2	0.33	R	MYTDIQEPMFSAAR	E	Oxidation@9=46	285	298	15.7	0.039
C	Q9NRR5	Ubiquilin-4	63853.5	HUMAN	15	842.83	3	0.11	R	EQFGNNPFSSLAGNSDSSSSQPLR	T		299	322	17.7	0.02
C	Q9NRR5	Ubiquilin-4	63853.5	HUMAN	15	894.88	3	0.066	R	LQLPVFLQQMQNPESLSILTNPR	A	Oxidation@10	442	464	20.4	0.023
C	Q9NRR5	Ubiquilin-4	63853.5	HUMAN	15	889.73	3	0.25	R	LQLPVFLQQMQNPESLSILTNPR	A		442	464	24.1	0.0013
C	Q9NRR5	Ubiquilin-4	63853.5	HUMAN	15	657.28	3	0.29	R	FQQQLEQLNSMGFINR	E	Oxidation@11	559	574	29.3	0.00047
C	Q9NRR5	Ubiquilin-4	63853.5	HUMAN	15	1020.52	2	-0.02	R	EANLQALIATGGDINAAIER	L		575	594	43.7	4e-08
C	P00558	Phosphoglycerate kinase 1	44615.1	HUMAN	14	683.54	3	0.2	R	VDFNVPMKNNQITNNQR	I	Oxidation@7	23	39	27.5	0.0018
C	P00558	Phosphoglycerate kinase 1	44615.1	HUMAN	14	475.4	2	0.16	R	VDFNVPMK	N		23	30	24	0.047
C	P00558	Phosphoglycerate kinase 1	44615.1	HUMAN	14	678.28	3	0.27	R	VDFNVPMKNNQITNNQR	I		23	39	17.8	0.022
C	P00558	Phosphoglycerate kinase 1	44615.1	HUMAN	14	885.13	2	0.16	K	ACANPAAGSVILLENLR	F		107	123	61.1	4.4e-08
C	P00558	Phosphoglycerate kinase 1	44615.1	HUMAN	14	546.15	3	0.55	K	LGDVYVNDAFGTAHR	A		157	171	19.9	0.013
C	P00558	Phosphoglycerate kinase 1	44615.1	HUMAN	14	461.71	3	-0.2	R	AHSSMVGVNLPQK	A	Oxidation@5	172	184	33.2	0.0024
C	P00558	Phosphoglycerate kinase 1	44615.1	HUMAN	14	684.51	2	0.15	R	AHSSMVGVNLPQK	A		172	184	16.7	0.025
C	P00558	Phosphoglycerate kinase 1	44615.1	HUMAN	14	443.07	2	0.34	K	ELNYFAK	A		193	199	19.6	0.025
C	P00558	Phosphoglycerate kinase 1	44615.1	HUMAN	14	590.77	3	0.43	K	ALESPERPFLAILGGAK	V		200	216	30.1	0.00013
C	P00558	Phosphoglycerate kinase 1	44615.1	HUMAN	14	984.14	2	0.17	K	VLNNMEIGTSLFDEEGAK	I		247	264	34	1.1e-05
C	P00558	Phosphoglycerate kinase 1	44615.1	HUMAN	14	874.83	3	0.41	K	TGQATVASGIPAGWMGLDCGPESSKK	Y	Oxidation@15	298	323	25	0.0025
C	P00558	Phosphoglycerate kinase 1	44615.1	HUMAN	14	878.06	2	0.16	R	GCITIIGGGDTATCCAK	W		366	382	47.2	6.4e-07
C	P00558	Phosphoglycerate kinase 1	44615.1	HUMAN	14	581.27	3	0.29	K	VSHVSTGGGASLELLEGK	V		389	406	24.5	0.0015
C	P00558	Phosphoglycerate kinase 1	44615.1	HUMAN	14	549.57	2	0.26	K	VLPGVDALSNI	-		407	417	22.8	0.0083
C	P22314	Ubiquitin-like modifier-activating enzyme 1	117850	HUMAN	14	630.35	2	-0.02	R	LQTSSVLVSGLR	G		70	81	32.7	7.6e-05
C	P22314	Ubiquitin-like modifier-activating enzyme 1	117850	HUMAN	14	954.77	2	-0.23	K	SLVASLAEPDFVVTDFAK	F		305	322	32.2	9e-06
C	P22314	Ubiquitin-like modifier-activating enzyme 1	117850	HUMAN	14	942.27	2	-0.21	R	NEEDAAELVALAQAVNAR	A		351	368	37.4	5.5e-06
C	P22314	Ubiquitin-like modifier-activating enzyme 1	117850	HUMAN	14	904.76	2	-0.22	R	ALPAVQQNNLDEDLIR	K		369	384	21.6	0.0006
C	P22314	Ubiquitin-like modifier-activating enzyme 1	117850	HUMAN	14	911.21	3	0.043	R	KLAYVAAGDLAPINAFIGGLAAQEVMK	A		385	411	17.2	0.012
C	P22314	Ubiquitin-like modifier-activating enzyme 1	117850	HUMAN	14	828.68	2	0.28	R	YDGQVAVFGSDLQEK	L		451	465	35.3	5.4e-07
C	P22314	Ubiquitin-like modifier-activating enzyme 1	117850	HUMAN	14	552.13	2	0.32	K	LKSDTAAAAVR	Q		527	537	26.1	0.0028
C	P22314	Ubiquitin-like modifier-activating enzyme 1	117850	HUMAN	14	867.17	3	-0.23	R	IYDDDFFQNLDGVANALDNVDAR	M		559	581	27.7	0.00059
C	P22314	Ubiquitin-like modifier-activating enzyme 1	117850	HUMAN	14	415.37	3	0.12	R	KPLLESGTLGTK	G		593	604	20.2	0.05
C	P22314	Ubiquitin-like modifier-activating enzyme 1	117850	HUMAN	14	809.18	2	0.28	K	QPAENVNQYLTDPK	F		658	671	29.9	0.00021
C	P22314	Ubiquitin-like modifier-activating enzyme 1	117850	HUMAN	14	812.72	2	0.26	R	LAGTQPLEVLEAVQR	S		679	693	20	0.03
C	P22314	Ubiquitin-like modifier-activating enzyme 1	117850	HUMAN	14	645.52	3	0.5	R	AAVATFLQSVQVPEFTPK	S		785	802	34.8	1.7e-05
C	P22314	Ubiquitin-like modifier-activating enzyme 1	117850	HUMAN	14	895.43	3	0.32	K	IHVSDQELQSANASVDDSRLEELK	A		807	830	33.7	6.5e-07
C	P22314	Ubiquitin-like modifier-activating enzyme 1	117850	HUMAN	14	645.17	2	0.34	R	LDQPMTEIVSR	V		1011	1021	25.9	0.00044
C	P07737	Profilin-1	15054.4	HUMAN	13	925.54	3	-0.21	-	MAGWNAYIDNLMADGTCQDAAIVGYK	D	Met-loss+Acetyl@1;Oxidation@12	1	26	34.9	4.2e-07
C	P07737	Profilin-1	15054.4	HUMAN	13	920.87	3	0.45	-	MAGWNAYIDNLMADGTCQDAAIVGYK	D	Met-loss+Acetyl@1	1	26	41.4	1.6e-08
C	P07737	Profilin-1	15054.4	HUMAN	13	607.6	2	0.29	K	DSPSVWAAVPGK	T		27	38	35.6	1.6e-05
C	P07737	Profilin-1	15054.4	HUMAN	13	549.09	3	0.44	K	TFVNITPAEVGVLVGK	D		39	54	29.5	8.1e-05
C	P07737	Profilin-1	15054.4	HUMAN	13	736.29	2	0.41	R	SSFYVNGLTLGGQK	C		57	70	30.4	0.00012
C	P07737	Profilin-1	15054.4	HUMAN	13	752.99	3	-0.034	K	CSVIRDSLLQDGEFSMDLR	T	Oxidation@16	71	89	28.6	0.00063
C	P07737	Profilin-1	15054.4	HUMAN	13	821.67	2	0.3	R	DSLLQDGEFSMDLR	T	Oxidation@11	76	89	26	0.00057
C	P07737	Profilin-1	15054.4	HUMAN	13	813.73	2	0.35	R	DSLLQDGEFSMDLR	T		76	89	47.7	8.2e-07
C	P07737	Profilin-1	15054.4	HUMAN	13	690.61	2	0.25	K	STGGAPTFNVTVTK	T		92	105	40.4	3.2e-07
C	P07737	Profilin-1	15054.4	HUMAN	13	406.92	3	0.011	K	TDKTLVLLMGK	E		106	116	23.5	0.0069
C	P07737	Profilin-1	15054.4	HUMAN	13	445.59	2	-0.18	K	TLVLLMGK	E	Oxidation@6	109	116	20.1	0.0011
C	P07737	Profilin-1	15054.4	HUMAN	13	437.66	2	-0.12	K	TLVLLMGK	E		109	116	25.2	0.0025
C	P07737	Profilin-1	15054.4	HUMAN	13	583.52	2	-0.24	K	CYEMASHLR	R		128	136	22.2	0.0026
C	P49189	4-trimethylaminobutyraldehyde dehydrogenase	53802.4	HUMAN	13	805.73	2	-0.18	-	MSTGTFVVSQPLNYR	G	Met-loss+Acetyl@1	1	15	34.6	1.7e-06
C	P49189	4-trimethylaminobutyraldehyde dehydrogenase	53802.4	HUMAN	13	850.7	2	0.27	-	MSTGTFVVSQPLNYR	G		1	15	19.5	0.0028
C	P49189	4-trimethylaminobutyraldehyde dehydrogenase	53802.4	HUMAN	13	606.6	2	-0.2	R	VIATFTCSGEK	E		39	49	24.8	0.0017
C	P49189	4-trimethylaminobutyraldehyde dehydrogenase	53802.4	HUMAN	13	760.7	3	0.31	R	VIATFTCSGEKEVNLAVQNAK	A		39	59	17.4	0.039
C	P49189	4-trimethylaminobutyraldehyde dehydrogenase	53802.4	HUMAN	13	543.41	2	0.11	K	EVNLAVQNAK	A		50	59	18.3	0.025
C	P49189	4-trimethylaminobutyraldehyde dehydrogenase	53802.4	HUMAN	13	637.16	3	0.21	R	EREDEIATMECINNGK	S		86	101	21.1	0.012
C	P49189	4-trimethylaminobutyraldehyde dehydrogenase	53802.4	HUMAN	13	614.19	2	0.38	K	VSFTGSVPTGMK	I	Oxidation@11	228	239	25.4	3e-05
C	P49189	4-trimethylaminobutyraldehyde dehydrogenase	53802.4	HUMAN	13	912.75	2	0.31	K	SPLIIFSDCDMNNAVK	G		259	274	33.6	1e-05
C	P49189	4-trimethylaminobutyraldehyde dehydrogenase	53802.4	HUMAN	13	457.5	3	0.24	R	IKIGDPLLEDTR	M		315	326	22.8	0.013
C	P49189	4-trimethylaminobutyraldehyde dehydrogenase	53802.4	HUMAN	13	565.14	2	0.34	K	IGDPLLEDTR	M		317	326	28.2	0.0004
C	P49189	4-trimethylaminobutyraldehyde dehydrogenase	53802.4	HUMAN	13	771.22	2	0.33	R	ANDTTFGLAAGVFTR	D		412	426	43.4	3.7e-07
C	P49189	4-trimethylaminobutyraldehyde dehydrogenase	53802.4	HUMAN	13	1029.96	3	0.45	R	VVAELQAGTCFINNYNVSPVELPFGGYK	K		434	461	22.5	0.0015
C	P49189	4-trimethylaminobutyraldehyde dehydrogenase	53802.4	HUMAN	13	622.68	2	0.35	R	VTIEYYSQLK	T		472	481	34.4	0.0018
C	P17174	Aspartate aminotransferase, cytoplasmic	46247.9	HUMAN	13	478.19	3	0.29	K	LTADFREDPDPR	K		21	32	19.7	0.031
C	P17174	Aspartate aminotransferase, cytoplasmic	46247.9	HUMAN	13	474.67	2	-0.097	K	VNLGVGAYR	T		34	42	26.2	0.00063
C	P17174	Aspartate aminotransferase, cytoplasmic	46247.9	HUMAN	13	522.68	3	0.082	R	TDDCHPWVLPVVK	K		43	55	20.3	0.014
C	P17174	Aspartate aminotransferase, cytoplasmic	46247.9	HUMAN	13	800.64	3	0.22	K	IANDNSLNHEYLPILGLAEFR	S		61	81	20	0.041
C	P17174	Aspartate aminotransferase, cytoplasmic	46247.9	HUMAN	13	636.6	2	0.24	R	VGGVQSLGGTGALR	I		101	114	39.2	1.8e-06
C	P17174	Aspartate aminotransferase, cytoplasmic	46247.9	HUMAN	13	431.96	2	0.22	R	IGADFLAR	W		115	122	30.5	0.018
C	P17174	Aspartate aminotransferase, cytoplasmic	46247.9	HUMAN	13	1157.36	2	0.31	R	FLFPFFDSAYQGFASGNLER	D		217	236	19.3	0.0012
C	P17174	Aspartate aminotransferase, cytoplasmic	46247.9	HUMAN	13	444.03	2	0.26	R	VGNLTVVGK	E		268	276	19.8	0.03
C	P17174	Aspartate aminotransferase, cytoplasmic	46247.9	HUMAN	13	833.82	3	0.36	R	VGNLTVVGKEPESILQVLSQMEK	I		268	290	22.3	0.0028
C	P17174	Aspartate aminotransferase, cytoplasmic	46247.9	HUMAN	13	649.63	2	0.29	R	ITWSNPPAQGAR	I		294	305	31	5.1e-05
C	P17174	Aspartate aminotransferase, cytoplasmic	46247.9	HUMAN	13	1118.01	2	0.44	R	IVASTLSNPELFEEWTGNVK	T		306	325	28.3	1.9e-06
C	P17174	Aspartate aminotransferase, cytoplasmic	46247.9	HUMAN	13	467.09	2	0.32	R	INVSGLTTK	N		388	396	23.4	0.006
C	P17174	Aspartate aminotransferase, cytoplasmic	46247.9	HUMAN	13	830.77	2	-0.16	K	NLDYVATSIHEAVTK	I		397	411	23.5	0.00033
C	Q04760	Lactoylglutathione lyase	20777.9	HUMAN	12	935.37	3	0.3	-	MAEPQPPSGGLTDEAALSCCSDADPSTK	D	Met-loss+Acetyl@1	1	28	19.2	0.015
C	Q04760	Lactoylglutathione lyase	20777.9	HUMAN	12	1350.69	3	0.4	-	MAEPQPPSGGLTDEAALSCCSDADPSTKDFLLQQTMLR	V	Met-loss+Acetyl@1	1	38	18.7	0.0091
C	Q04760	Lactoylglutathione lyase	20777.9	HUMAN	12	641.1	2	0.26	K	DFLLQQTMLR	V	Oxidation@8	29	38	39.3	3.3e-05
C	Q04760	Lactoylglutathione lyase	20777.9	HUMAN	12	633.15	2	0.31	K	DFLLQQTMLR	V		29	38	38.3	5.9e-05
C	Q04760	Lactoylglutathione lyase	20777.9	HUMAN	12	451.46	2	0.24	K	SLDFYTR	V		45	51	21.1	0.016
C	Q04760	Lactoylglutathione lyase	20777.9	HUMAN	12	510.02	2	0.22	R	VLGMTLIQK	C	Oxidation@4	52	60	33.1	0.00078
C	Q04760	Lactoylglutathione lyase	20777.9	HUMAN	12	501.94	2	0.14	R	VLGMTLIQK	C		52	60	31.2	0.0048
C	Q04760	Lactoylglutathione lyase	20777.9	HUMAN	12	455.58	2	-0.13	K	CDFPIMK	F		61	67	24.5	0.014
C	Q04760	Lactoylglutathione lyase	20777.9	HUMAN	12	698.63	2	0.28	K	FSLYFLAYEDK	N		68	78	17.8	0.0037
C	Q04760	Lactoylglutathione lyase	20777.9	HUMAN	12	895.85	2	-0.098	R	GFGHIGIAVPDVYSACK	R		124	140	35.2	5.9e-06
C	Q04760	Lactoylglutathione lyase	20777.9	HUMAN	12	860.57	3	0.46	K	MKGLAFIQDPDGYWIEILNPNK	M	Oxidation@1	158	179	36.1	7.7e-07
C	Q04760	Lactoylglutathione lyase	20777.9	HUMAN	12	1152.34	2	0.25	K	GLAFIQDPDGYWIEILNPNK	M		160	179	59	1.3e-08
C	P37802	Transgelin-2	22391.7	HUMAN	12	602.64	2	0.32	-	MANRGPAYGLSR	E	Met-loss+Acetyl@1	1	12	24.4	0.0013
C	P37802	Transgelin-2	22391.7	HUMAN	12	410.54	2	-0.18	R	GPAYGLSR	E		5	12	25.7	0.0019
C	P37802	Transgelin-2	22391.7	HUMAN	12	806.06	3	0.3	K	DGTVLCELINALYPEGQAPVKK	I		58	79	18.7	0.02
C	P37802	Transgelin-2	22391.7	HUMAN	12	848.29	2	0.38	K	QMEQISQFLQAAER	Y	Oxidation@2	89	102	25.4	8.2e-05
C	P37802	Transgelin-2	22391.7	HUMAN	12	1050.75	2	0.23	R	YGINTTDIFQTVDLWEGK	N		103	120	45.6	1.6e-06
C	P37802	Transgelin-2	22391.7	HUMAN	12	608.61	2	0.26	R	TLMNLGGLAVAR	D		128	139	35.1	0.00026
C	P37802	Transgelin-2	22391.7	HUMAN	12	640.52	2	0.22	R	NFSDNQLQEGK	N		161	171	36.3	0.00014
C	P37802	Transgelin-2	22391.7	HUMAN	12	610.02	2	0.2	K	NVIGLQMGTNR	G	Oxidation@7	172	182	35.9	2.5e-06
C	P37802	Transgelin-2	22391.7	HUMAN	12	601.71	2	-0.11	K	NVIGLQMGTNR	G		172	182	32.6	2.3e-05
C	P37802	Transgelin-2	22391.7	HUMAN	12	708.58	2	0.27	R	GASQAGMTGYGMPR	Q	Oxidation@7;Oxidation@12	183	196	44.1	1.1e-07
C	P37802	Transgelin-2	22391.7	HUMAN	12	700.54	2	0.23	R	GASQAGMTGYGMPR	Q	Oxidation@7=46	183	196	44.1	7.1e-08
C	P37802	Transgelin-2	22391.7	HUMAN	12	700.29	2	-0.018	R	GASQAGMTGYGMPR	Q	Oxidation@12=51	183	196	37	6e-07
C	P12004	Proliferating cell nuclear antigen	28769.1	HUMAN	12	488.08	2	0.37	R	SEGFDTYR	C		54	61	25.2	0.0042
C	P12004	Proliferating cell nuclear antigen	28769.1	HUMAN	12	699.54	2	0.2	R	NLAMGVNLTSMSK	I	Oxidation@4;Oxidation@11	65	77	35.6	9.8e-06
C	P12004	Proliferating cell nuclear antigen	28769.1	HUMAN	12	691.21	2	-0.13	R	NLAMGVNLTSMSK	I	Oxidation@4=62	65	77	36.6	2.8e-06
C	P12004	Proliferating cell nuclear antigen	28769.1	HUMAN	12	691.09	2	-0.25	R	NLAMGVNLTSMSK	I	Oxidation@11=39	65	77	23.3	0.0033
C	P12004	Proliferating cell nuclear antigen	28769.1	HUMAN	12	683.66	2	0.31	R	NLAMGVNLTSMSK	I		65	77	38.8	4.9e-06
C	P12004	Proliferating cell nuclear antigen	28769.1	HUMAN	12	1038.31	2	0.31	R	AEDNADTLALVFEAPNQEK	V		92	110	41.9	1.7e-07
C	P12004	Proliferating cell nuclear antigen	28769.1	HUMAN	12	822.61	3	0.21	K	LMDLDVEQLGIPEQEYSCVVK	M		118	138	23.6	0.013
C	P12004	Proliferating cell nuclear antigen	28769.1	HUMAN	12	447.66	2	-0.051	K	MPSGEFAR	I		139	146	23.1	0.0062
C	P12004	Proliferating cell nuclear antigen	28769.1	HUMAN	12	793.12	2	0.21	R	DLSHIGDAVVISCAK	D		150	164	29.9	5.3e-05
C	P12004	Proliferating cell nuclear antigen	28769.1	HUMAN	12	647.66	2	0.33	K	FSASGELGNGNIK	L		169	181	46.6	2.4e-06
C	P12004	Proliferating cell nuclear antigen	28769.1	HUMAN	12	1103.66	3	0.44	K	LSQTSNVDKEEEAVTIEMNEPVQLTFALR	Y	Oxidation@18	182	210	28.3	6e-05
C	P12004	Proliferating cell nuclear antigen	28769.1	HUMAN	12	467	2	0.25	R	YLNFFTK	A		211	217	18.9	0.011
C	P32119	Peroxiredoxin-2	21892.1	HUMAN	12	325.07	3	0.21	R	IGKPAPDFK	A		8	16	20.8	0.0095
C	P32119	Peroxiredoxin-2	21892.1	HUMAN	12	489.96	2	0.19	K	ATAVVDGAFK	E		17	26	32.5	0.00032
C	P32119	Peroxiredoxin-2	21892.1	HUMAN	12	668.09	2	0.22	K	ATAVVDGAFKEVK	L		17	29	26.9	0.0011
C	P32119	Peroxiredoxin-2	21892.1	HUMAN	12	900.54	3	0.081	K	LGCEVLGVSVDSQFTHLAWINTPR	K		68	91	24.8	0.0021
C	P32119	Peroxiredoxin-2	21892.1	HUMAN	12	622.1	3	0.41	R	KEGGLGPLNIPLLADVTR	R		92	109	35	7.1e-06
C	P32119	Peroxiredoxin-2	21892.1	HUMAN	12	868.19	2	0.2	K	EGGLGPLNIPLLADVTR	R		93	109	42.8	1.6e-07
C	P32119	Peroxiredoxin-2	21892.1	HUMAN	12	394.11	3	0.23	R	RLSEDYGVLK	T		110	119	36.2	0.00071
C	P32119	Peroxiredoxin-2	21892.1	HUMAN	12	512.12	2	-0.15	R	LSEDYGVLK	T		111	119	24.4	0.0014
C	P32119	Peroxiredoxin-2	21892.1	HUMAN	12	643.8	3	0.14	R	LSEDYGVLKTDEGIAYR	G		111	127	31.5	3.6e-05
C	P32119	Peroxiredoxin-2	21892.1	HUMAN	12	462.47	2	-0.25	K	TDEGIAYR	G		120	127	24.1	0.0024
C	P32119	Peroxiredoxin-2	21892.1	HUMAN	12	598.14	2	0.31	R	QITVNDLPVGR	S	Gln->pyro-Glu@1	140	150	17	0.019
C	P32119	Peroxiredoxin-2	21892.1	HUMAN	12	606.61	2	0.27	R	QITVNDLPVGR	S		140	150	36.9	5.2e-05
C	Q16531	DNA damage-binding protein 1	126969	HUMAN	12	661.78	3	0.098	R	IGRPSETGIIGIIDPECR	M		112	129	25.6	0.0026
C	Q16531	DNA damage-binding protein 1	126969	HUMAN	12	434.41	2	0.18	K	TYEVSLR	E		192	198	18.2	0.018
C	Q16531	DNA damage-binding protein 1	126969	HUMAN	12	535.45	2	0.2	R	YLLGDMEGR	L	Oxidation@6	271	279	15.3	0.047
C	Q16531	DNA damage-binding protein 1	126969	HUMAN	12	741.11	2	0.25	R	QGQGQLVTCSGAFK	E		370	383	18.4	0.034
C	Q16531	DNA damage-binding protein 1	126969	HUMAN	12	751.12	3	0.42	R	SDPNRETDDTLVLSFVGQTR	V		415	434	28.4	0.00072
C	Q16531	DNA damage-binding protein 1	126969	HUMAN	12	517.54	2	0.23	K	LVFSNVNLK	E		666	674	25.7	0.0012
C	Q16531	DNA damage-binding protein 1	126969	HUMAN	12	687.9	3	0.23	R	KICYQEVSQCFGVLSSR	I		723	739	19.8	0.042
C	Q16531	DNA damage-binding protein 1	126969	HUMAN	12	985.32	3	0.49	R	IEVQDTSGGTTALRPSASTQALSSSVSSSK	L		740	769	44.2	1.5e-09
C	Q16531	DNA damage-binding protein 1	126969	HUMAN	12	578.08	2	-0.23	R	IVVFQYSDGK	L		848	857	17.1	0.02
C	Q16531	DNA damage-binding protein 1	126969	HUMAN	12	733.12	3	0.4	R	SVLLLAYKPMEGNFEEIAR	D	Oxidation@10	929	947	20.8	0.0091
C	Q16531	DNA damage-binding protein 1	126969	HUMAN	12	727.89	3	0.5	R	SVLLLAYKPMEGNFEEIAR	D		929	947	31.3	1.1e-05
C	Q16531	DNA damage-binding protein 1	126969	HUMAN	12	423.47	2	0.23	K	VVEELTR	I		1132	1138	23.4	0.013
C	P60660	Myosin light polypeptide 6	16930.2	HUMAN	12	767.22	2	0.41	-	MCDFTEDQTAEFK	E	Met-loss+Acetyl@1	1	13	32.9	7.5e-07
C	P60660	Myosin light polypeptide 6	16930.2	HUMAN	12	847.48	3	0.44	-	MCDFTEDQTAEFKEAFQLFDR	T	Met-loss+Acetyl@1	1	21	30	7.4e-06
C	P60660	Myosin light polypeptide 6	16930.2	HUMAN	12	513.45	2	0.19	K	EAFQLFDR	T		14	21	25.7	0.0019
C	P60660	Myosin light polypeptide 6	16930.2	HUMAN	12	679.57	2	0.25	K	ILYSQCGDVMR	A	Oxidation@10	27	37	39.6	7.7e-06
C	P60660	Myosin light polypeptide 6	16930.2	HUMAN	12	671.22	2	-0.098	K	ILYSQCGDVMR	A		27	37	30.8	0.00022
C	P60660	Myosin light polypeptide 6	16930.2	HUMAN	12	678.06	2	0.19	R	ALGQNPTNAEVLK	V		38	50	35.8	0.00014
C	P60660	Myosin light polypeptide 6	16930.2	HUMAN	12	635.73	3	0.39	K	VLDFEHFLPMLQTVAK	N	Oxidation@10	64	79	25.8	0.0098
C	P60660	Myosin light polypeptide 6	16930.2	HUMAN	12	630.44	3	0.43	K	VLDFEHFLPMLQTVAK	N		64	79	29.5	0.00014
C	P60660	Myosin light polypeptide 6	16930.2	HUMAN	12	596.56	3	0.28	K	NKDQGTYEDYVEGLR	V		80	94	36.7	2.6e-05
C	P60660	Myosin light polypeptide 6	16930.2	HUMAN	12	580.63	3	0.34	R	VFDKEGNGTVMGAEIR	H	Oxidation@11	95	110	27.7	0.0004
C	P60660	Myosin light polypeptide 6	16930.2	HUMAN	12	575.33	3	0.38	R	VFDKEGNGTVMGAEIR	H		95	110	27.7	0.0015
C	P60660	Myosin light polypeptide 6	16930.2	HUMAN	12	498.24	2	-0.058	R	HVLVTLGEK	M		111	119	31.2	0.0004
C	P34897	Serine hydroxymethyltransferase, mitochondrial	55993.5	HUMAN	12	748.28	2	-0.084	R	GLELIASENFCSR	A		70	82	25.2	0.0011
C	P34897	Serine hydroxymethyltransferase, mitochondrial	55993.5	HUMAN	12	680.65	2	-0.2	R	AALEALGSCLNNK	Y		83	95	23.2	0.0012
C	P34897	Serine hydroxymethyltransferase, mitochondrial	55993.5	HUMAN	12	1007.13	2	-0.35	R	YYGGAEVVDEIELLCQR	R		105	121	21.7	0.00089
C	P34897	Serine hydroxymethyltransferase, mitochondrial	55993.5	HUMAN	12	819.43	2	0.53	R	ISATSIFFESMPYK	L	Oxidation@11	183	196	20.2	0.0016
C	P34897	Serine hydroxymethyltransferase, mitochondrial	55993.5	HUMAN	12	811.15	2	0.25	R	ISATSIFFESMPYK	L		183	196	22.8	0.00076
C	P34897	Serine hydroxymethyltransferase, mitochondrial	55993.5	HUMAN	12	774.84	2	-0.083	K	TGLIDYNQLALTAR	L		201	214	41	3.1e-06
C	P34897	Serine hydroxymethyltransferase, mitochondrial	55993.5	HUMAN	12	568.19	2	-0.14	R	LIIAGTSAYAR	L		220	230	25.1	0.0007
C	P34897	Serine hydroxymethyltransferase, mitochondrial	55993.5	HUMAN	12	428.4	2	0.16	R	SGLIFYR	K		287	293	19.3	0.01
C	P34897	Serine hydroxymethyltransferase, mitochondrial	55993.5	HUMAN	12	503.2	2	-0.055	R	AMADALLER	G	Oxidation@2	360	368	23.2	0.041
C	P34897	Serine hydroxymethyltransferase, mitochondrial	55993.5	HUMAN	12	593.79	2	-0.066	R	VLELVSITANK	N		399	409	28	0.0001
C	P34897	Serine hydroxymethyltransferase, mitochondrial	55993.5	HUMAN	12	443.48	2	0.22	R	LGAPALTSR	Q		426	434	35.1	0.00036
C	P34897	Serine hydroxymethyltransferase, mitochondrial	55993.5	HUMAN	12	873.85	2	0.38	R	VVDFIDEGVNIGLEVK	S		444	459	22.2	0.0025
C	Q99798	Aconitate hydratase, mitochondrial	85426.1	HUMAN	11	615.19	3	0.55	K	IVYGHLDDPASQEIER	G		69	84	32.5	0.00019
C	Q99798	Aconitate hydratase, mitochondrial	85426.1	HUMAN	11	877.66	2	0.22	K	DINQEVYNFLATAGAK	Y		145	160	20.9	0.00081
C	Q99798	Aconitate hydratase, mitochondrial	85426.1	HUMAN	11	923.72	2	0.31	R	VGLIGSCTNSSYEDMGR	S		379	395	43.1	7e-09
C	Q99798	Aconitate hydratase, mitochondrial	85426.1	HUMAN	11	732.7	2	0.32	K	SQFTITPGSEQIR	A		412	424	22.9	0.0038
C	Q99798	Aconitate hydratase, mitochondrial	85426.1	HUMAN	11	468.53	2	0.28	R	DGYAQILR	D		430	437	22	0.041
C	Q99798	Aconitate hydratase, mitochondrial	85426.1	HUMAN	11	534.53	2	0.25	K	NTIVTSYNR	N		466	474	28.4	0.0014
C	Q99798	Aconitate hydratase, mitochondrial	85426.1	HUMAN	11	927.89	3	0.4	R	NDANPETHAFVTSPEIVTALAIAGTLK	F		480	506	42.4	2.4e-07
C	Q99798	Aconitate hydratase, mitochondrial	85426.1	HUMAN	11	534.1	3	0.18	K	DSSGQHVDVSPTSQR	L		550	564	24.6	0.0094
C	Q99798	Aconitate hydratase, mitochondrial	85426.1	HUMAN	11	519.52	3	-0.069	K	CTTDHISAAGPWLK	F		592	605	25	0.0026
C	Q99798	Aconitate hydratase, mitochondrial	85426.1	HUMAN	11	801.66	2	0.26	R	NAVTQEFGPVPDTAR	Y		634	648	35	9.1e-06
C	Q99798	Aconitate hydratase, mitochondrial	85426.1	HUMAN	11	834.73	2	0.34	R	WVVIGDENYGEGSSR	E		657	671	45.3	8e-07
C	P30101	Protein disulfide-isomerase A3	56782.9	HUMAN	11	596.55	2	0.25	R	LAPEYEAAATR	L		63	73	36.9	1.1e-05
C	P30101	Protein disulfide-isomerase A3	56782.9	HUMAN	11	542.71	2	-0.077	K	YGVSGYPTLK	I		95	104	30.6	4.9e-05
C	P30101	Protein disulfide-isomerase A3	56782.9	HUMAN	11	551.59	3	-0.0036	K	IFRDGEEAGAYDGPR	T		105	119	32	0.00096
C	P30101	Protein disulfide-isomerase A3	56782.9	HUMAN	11	810.79	2	0.39	K	DLLIAYYDVDYEK	N		259	271	29.6	9.3e-05
C	P30101	Protein disulfide-isomerase A3	56782.9	HUMAN	11	901.89	3	0.086	R	KTFSHELSDFGLESTAGEIPVVAIR	T		305	329	21.6	0.0016
C	P30101	Protein disulfide-isomerase A3	56782.9	HUMAN	11	859.34	3	0.23	K	TFSHELSDFGLESTAGEIPVVAIR	T		306	329	23.1	0.0014
C	P30101	Protein disulfide-isomerase A3	56782.9	HUMAN	11	595.07	2	0.3	K	FVMQEEFSR	D	Oxidation@3	336	344	26.9	4.2e-05
C	P30101	Protein disulfide-isomerase A3	56782.9	HUMAN	11	506.3	3	0.38	R	FLQDYFDGNLKR	Y		352	363	23.6	0.0043
C	P30101	Protein disulfide-isomerase A3	56782.9	HUMAN	11	841.03	2	0.15	K	MDATANDVPSPYEVR	G	Oxidation@1	434	448	42.4	8.9e-09
C	P30101	Protein disulfide-isomerase A3	56782.9	HUMAN	11	833.09	2	0.21	K	MDATANDVPSPYEVR	G		434	448	38.3	1.9e-07
C	P30101	Protein disulfide-isomerase A3	56782.9	HUMAN	11	685.73	2	-0.12	R	ELSDFISYLQR	E		472	482	33.2	2.9e-05
C	P00492	Hypoxanthine-guanine phosphoribosyltransferase	24579.6	HUMAN	11	1146.33	3	0.47	R	SPGVVISDDEPGYDLDLFCIPNHYAEDLER	V		5	34	39.4	7.1e-08
C	P00492	Hypoxanthine-guanine phosphoribosyltransferase	24579.6	HUMAN	11	438.91	3	0.34	R	VFIPHGLIMDR	T	Oxidation@9	35	45	21.5	0.0092
C	P00492	Hypoxanthine-guanine phosphoribosyltransferase	24579.6	HUMAN	11	433.55	3	0.31	R	VFIPHGLIMDR	T		35	45	25.8	0.0013
C	P00492	Hypoxanthine-guanine phosphoribosyltransferase	24579.6	HUMAN	11	623.17	2	0.34	K	FFADLLDYIK	A		74	83	38.4	6.7e-07
C	P00492	Hypoxanthine-guanine phosphoribosyltransferase	24579.6	HUMAN	11	590.02	2	0.2	R	SIPMTVDFIR	L		92	101	22.4	0.0054
C	P00492	Hypoxanthine-guanine phosphoribosyltransferase	24579.6	HUMAN	11	694.61	2	0.32	K	SYCNDQSTGDIK	V		104	115	37.8	1.7e-06
C	P00492	Hypoxanthine-guanine phosphoribosyltransferase	24579.6	HUMAN	11	638.61	2	0.27	K	VIGGDDLSTLTGK	N		116	128	25.4	0.00012
C	P00492	Hypoxanthine-guanine phosphoribosyltransferase	24579.6	HUMAN	11	714.89	2	-0.011	K	NVLIVEDIIDTGK	T		129	141	42.4	4.2e-07
C	P00492	Hypoxanthine-guanine phosphoribosyltransferase	24579.6	HUMAN	11	589.64	2	0.31	K	TMQTLLSLVR	Q	Oxidation@2	142	151	30.1	0.00031
C	P00492	Hypoxanthine-guanine phosphoribosyltransferase	24579.6	HUMAN	11	581.36	2	0.023	K	TMQTLLSLVR	Q		142	151	39.4	0.00062
C	P00492	Hypoxanthine-guanine phosphoribosyltransferase	24579.6	HUMAN	11	736.45	2	0.086	R	DLNHVCVISETGK	A		201	213	22.5	0.00088
C	P12268	Inosine-5'-monophosphate dehydrogenase 2	55805.5	HUMAN	11	607.75	3	0.085	K	KYEQGFITDPVVLSPK	D		109	124	24.3	0.00071
C	P12268	Inosine-5'-monophosphate dehydrogenase 2	55805.5	HUMAN	11	847.19	2	0.24	K	YEQGFITDPVVLSPK	D		110	124	35.1	2.7e-06
C	P12268	Inosine-5'-monophosphate dehydrogenase 2	55805.5	HUMAN	11	715.72	2	-0.13	R	HGFCGIPITDTGR	M		137	149	23.1	0.0029
C	P12268	Inosine-5'-monophosphate dehydrogenase 2	55805.5	HUMAN	11	422.93	2	0.16	R	LVGIISSR	D		154	161	19.3	0.024
C	P12268	Inosine-5'-monophosphate dehydrogenase 2	55805.5	HUMAN	11	494.85	3	0.22	K	REDLVVAPAGITLK	E		182	195	26.6	0.0016
C	P12268	Inosine-5'-monophosphate dehydrogenase 2	55805.5	HUMAN	11	663.7	2	0.31	R	EDLVVAPAGITLK	E		183	195	25.9	0.00015
C	P12268	Inosine-5'-monophosphate dehydrogenase 2	55805.5	HUMAN	11	891.03	2	0.53	K	LPIVNEDDELVAIIAR	T		209	224	34.9	6.4e-06
C	P12268	Inosine-5'-monophosphate dehydrogenase 2	55805.5	HUMAN	11	578.79	2	-0.03	K	NLIDAGVDALR	V		312	322	32.2	0.0011
C	P12268	Inosine-5'-monophosphate dehydrogenase 2	55805.5	HUMAN	11	957.68	3	0.54	R	VGMGSGSICITQEVLACGRPQATAVYK	V	Oxidation@3	323	349	21.4	0.0029
C	P12268	Inosine-5'-monophosphate dehydrogenase 2	55805.5	HUMAN	11	580.01	2	0.2	K	VAQGVSGAVQDK	G		439	450	39.2	5.4e-05
C	P12268	Inosine-5'-monophosphate dehydrogenase 2	55805.5	HUMAN	11	639.5	3	0.19	R	TSSAQVEGGVHSLHSYEK	R		494	511	23.1	0.0031
C	P09211	Glutathione S-transferase P	23356	HUMAN	11	669.65	2	0.28	-	MPPYTVVYFPVR	G	Met-loss@1	1	12	29.1	3.7e-05
C	P09211	Glutathione S-transferase P	23356	HUMAN	11	1003.5	3	0.34	R	MLLADQGQSWKEEVVTVETWQEGSLK	A	Oxidation@1	20	45	26.9	0.00015
C	P09211	Glutathione S-transferase P	23356	HUMAN	11	638.72	2	-0.1	R	MLLADQGQSWK	E		20	30	24.5	0.0016
C	P09211	Glutathione S-transferase P	23356	HUMAN	11	998.27	3	0.44	R	MLLADQGQSWKEEVVTVETWQEGSLK	A		20	45	22.7	0.00067
C	P09211	Glutathione S-transferase P	23356	HUMAN	11	568.72	2	-0.072	K	ASCLYGQLPK	F		46	55	31.4	0.00017
C	P09211	Glutathione S-transferase P	23356	HUMAN	11	942.31	2	-0.17	K	FQDGDLTLYQSNTILR	H		56	71	30.7	8.8e-06
C	P09211	Glutathione S-transferase P	23356	HUMAN	11	955.81	3	0.0073	R	TLGLYGKDQQEAALVDMVNDGVEDLR	C	Oxidation@17	76	101	20.2	0.018
C	P09211	Glutathione S-transferase P	23356	HUMAN	11	950.93	3	0.46	R	TLGLYGKDQQEAALVDMVNDGVEDLR	C		76	101	36.5	2.8e-05
C	P09211	Glutathione S-transferase P	23356	HUMAN	11	711.72	3	0.056	K	DQQEAALVDMVNDGVEDLR	C	Oxidation@10	83	101	21.4	0.0071
C	P09211	Glutathione S-transferase P	23356	HUMAN	11	706.76	3	0.43	K	DQQEAALVDMVNDGVEDLR	C		83	101	27.8	0.00049
C	P09211	Glutathione S-transferase P	23356	HUMAN	11	709.76	3	0.37	K	ALPGQLKPFETLLSQNQGGK	T		122	141	27.6	0.00058
C	P68104	Elongation factor 1-alpha 1	50141.3	HUMAN	10	530.33	3	0.032	K	THINIVVIGHVDSGK	S		6	20	31.1	1.1e-05
C	P68104	Elongation factor 1-alpha 1	50141.3	HUMAN	10	561.11	2	0.31	K	STTTGHLIYK	C		21	30	31.2	4.8e-05
C	P68104	Elongation factor 1-alpha 1	50141.3	HUMAN	10	469.15	3	0.24	K	YYVTIIDAPGHR	D		85	96	23.8	0.0088
C	P68104	Elongation factor 1-alpha 1	50141.3	HUMAN	10	657.9	2	0.026	R	EHALLAYTLGVK	Q		135	146	29.7	2.3e-06
C	P68104	Elongation factor 1-alpha 1	50141.3	HUMAN	10	487.82	2	-0.46	R	LPLQDVYK	I		248	255	21.4	0.0045
C	P68104	Elongation factor 1-alpha 1	50141.3	HUMAN	10	513.56	2	0.25	K	IGGIGTVPVGR	V		256	266	38.5	0.00024
C	P68104	Elongation factor 1-alpha 1	50141.3	HUMAN	10	844.55	3	0.086	R	VETGVLKPGMVVTFAPVNVTTEVK	S	Oxidation@10	267	290	35.4	3.7e-06
C	P68104	Elongation factor 1-alpha 1	50141.3	HUMAN	10	839.2	3	0.067	R	VETGVLKPGMVVTFAPVNVTTEVK	S		267	290	35.4	4.6e-06
C	P68104	Elongation factor 1-alpha 1	50141.3	HUMAN	10	1004.93	3	0.46	K	SGDAAIVDMVPGKPMCVESFSDYPPLGR	F	Oxidation@9=18	396	423	33	6.4e-06
C	P68104	Elongation factor 1-alpha 1	50141.3	HUMAN	10	999.67	3	0.53	K	SGDAAIVDMVPGKPMCVESFSDYPPLGR	F		396	423	34.1	8.6e-07
C	P10253	Lysosomal alpha-glucosidase	105325	HUMAN	10	680.54	3	0.24	R	FDCAPDKAITQEQCEAR	G		90	106	32.9	7.4e-05
C	P10253	Lysosomal alpha-glucosidase	105325	HUMAN	10	635.59	2	0.31	R	LDVMMETENR	L	Oxidation@4;Oxidation@5	169	178	23.2	0.0004
C	P10253	Lysosomal alpha-glucosidase	105325	HUMAN	10	627.2	2	-0.079	R	LDVMMETENR	L	Oxidation@4=14	169	178	23.1	0.00076
C	P10253	Lysosomal alpha-glucosidase	105325	HUMAN	10	627.56	2	0.28	R	LDVMMETENR	L	Oxidation@5=15	169	178	29.3	6.8e-05
C	P10253	Lysosomal alpha-glucosidase	105325	HUMAN	10	619.56	2	0.28	R	LDVMMETENR	L		169	178	18.3	0.0076
C	P10253	Lysosomal alpha-glucosidase	105325	HUMAN	10	571.6	2	0.31	R	WGYSSTAITR	Q		376	385	21.9	0.0028
C	P10253	Lysosomal alpha-glucosidase	105325	HUMAN	10	636.17	2	0.31	R	QQPMALAVALTK	G		838	849	22.7	0.00087
C	P10253	Lysosomal alpha-glucosidase	105325	HUMAN	10	947.67	2	0.22	R	GELFWDDGESLEVLER	G		855	870	38.7	4.7e-07
C	P10253	Lysosomal alpha-glucosidase	105325	HUMAN	10	619.71	2	-0.14	R	GAYTQVIFLAR	N		871	881	30	0.003
C	P10253	Lysosomal alpha-glucosidase	105325	HUMAN	10	616.12	2	0.28	R	VTSEGAGLQLQK	V		892	903	41.9	0.00015
C	P38646	Stress-70 protein, mitochondrial	73681.1	HUMAN	10	726.05	2	0.19	R	TTPSVVAFTADGER	L		86	99	38.2	1.5e-07
C	P38646	Stress-70 protein, mitochondrial	73681.1	HUMAN	10	785.1	2	0.21	R	QAVTNPNNTFYATK	R		108	121	33.5	2.2e-05
C	P38646	Stress-70 protein, mitochondrial	73681.1	HUMAN	10	777.59	2	0.17	K	LYSPSQIGAFVLMK	M		160	173	19.6	0.0087
C	P38646	Stress-70 protein, mitochondrial	73681.1	HUMAN	10	848.25	2	0.32	K	NAVITVPAYFNDSQR	Q		188	202	27.4	3.7e-05
C	P38646	Stress-70 protein, mitochondrial	73681.1	HUMAN	10	622.16	2	0.32	K	DAGQISGLNVLR	V		207	218	27.7	0.011
C	P38646	Stress-70 protein, mitochondrial	73681.1	HUMAN	10	569.66	3	0.043	R	ETGVDLTKDNMALQR	V	Oxidation@11	293	307	21.9	0.0065
C	P38646	Stress-70 protein, mitochondrial	73681.1	HUMAN	10	681.66	2	0.29	R	AQFEGIVTDLIR	R		349	360	38.9	7.9e-06
C	P38646	Stress-70 protein, mitochondrial	73681.1	HUMAN	10	646.27	2	0.43	K	VQQTVQDLFGR	A		395	405	33.8	2.1e-05
C	P38646	Stress-70 protein, mitochondrial	73681.1	HUMAN	10	905.25	2	0.3	K	SQVFSTAADGQTQVEIK	V		469	485	29.9	1.5e-05
C	P38646	Stress-70 protein, mitochondrial	73681.1	HUMAN	10	796.91	2	-0.07	K	LLGQFTLIGIPPAPR	G		499	513	17.5	0.029
C	Q9HC38	Glyoxalase domain-containing protein 4	34793.8	HUMAN	10	690.37	3	0.36	K	LGNDFMGITLASSQAVSNAR	K	Oxidation@6	97	116	24.8	0.0075
C	Q9HC38	Glyoxalase domain-containing protein 4	34793.8	HUMAN	10	851.05	3	0.29	R	KLEWPLTEVAEGVFETEAPGGYK	F		117	139	25.4	8.8e-05
C	Q9HC38	Glyoxalase domain-containing protein 4	34793.8	HUMAN	10	542.23	2	-0.076	R	SLPQSDPVLK	V		146	155	18.8	0.013
C	Q9HC38	Glyoxalase domain-containing protein 4	34793.8	HUMAN	10	537.14	2	-0.17	K	VTLAVSDLQK	S		156	165	26	0.033
C	Q9HC38	Glyoxalase domain-containing protein 4	34793.8	HUMAN	10	626.25	2	-0.55	R	ALLGYADNQCK	L		188	198	33.6	1.4e-06
C	Q9HC38	Glyoxalase domain-containing protein 4	34793.8	HUMAN	10	674.24	3	0.22	R	ALLGYADNQCKLELQGVK	G		188	205	18.2	0.033
C	Q9HC38	Glyoxalase domain-containing protein 4	34793.8	HUMAN	10	529.61	2	0.35	K	GGVDHAAAFGR	I		206	216	26.6	4e-05
C	Q9HC38	Glyoxalase domain-containing protein 4	34793.8	HUMAN	10	476	2	0.26	R	IAFSCPQK	E		217	224	25.2	0.015
C	Q9HC38	Glyoxalase domain-containing protein 4	34793.8	HUMAN	10	677.33	2	-0.073	K	ILTPLVSLDTPGK	A		240	252	38.9	2.4e-07
C	Q9HC38	Glyoxalase domain-containing protein 4	34793.8	HUMAN	10	642.6	3	-0.037	K	LLDDAMAADKSDEWFAK	H		289	305	18.4	0.043
C	P13798	Acylamino-acid-releasing enzyme	81225.3	HUMAN	10	845.25	2	0.3	R	QVLLSEPEEAAALYR	G		4	18	38.6	1.4e-06
C	P13798	Acylamino-acid-releasing enzyme	81225.3	HUMAN	10	789.86	3	0.14	R	QPALSAACLGPEVTTQYGGQYR	T		23	44	20.6	0.012
C	P13798	Acylamino-acid-releasing enzyme	81225.3	HUMAN	10	850.48	3	0.41	R	QYLVFHDGDSVVFAGPAGNSVETR	G	Gln->pyro-Glu@1	66	89	17.4	0.042
C	P13798	Acylamino-acid-releasing enzyme	81225.3	HUMAN	10	856.18	3	0.43	R	QYLVFHDGDSVVFAGPAGNSVETR	G		66	89	36.9	2e-05
C	P13798	Acylamino-acid-releasing enzyme	81225.3	HUMAN	10	650.23	2	0.38	R	SALYYVDLIGGK	C		280	291	27.1	0.00022
C	P13798	Acylamino-acid-releasing enzyme	81225.3	HUMAN	10	585.61	2	0.26	K	VTSVVVDVVPR	Q		340	350	33.9	0.0012
C	P13798	Acylamino-acid-releasing enzyme	81225.3	HUMAN	10	461.48	2	0.24	R	VVFDSAQR	S		376	383	25.6	0.011
C	P13798	Acylamino-acid-releasing enzyme	81225.3	HUMAN	10	772.13	3	0.41	R	GSTGFGQDSILSLPGNVGHQDVK	D		539	561	20.9	0.018
C	P13798	Acylamino-acid-releasing enzyme	81225.3	HUMAN	10	701.16	2	-0.21	K	TPLLLMLGQEDR	R	Oxidation@6	665	676	15.5	0.016
C	P13798	Acylamino-acid-releasing enzyme	81225.3	HUMAN	10	693.75	2	0.37	K	TPLLLMLGQEDR	R		665	676	25.6	0.00043
C	P54819	Adenylate kinase 2, mitochondrial	26478	HUMAN	10	490.53	2	0.23	R	AVLLGPPGAGK	G		18	28	19.6	0.016
C	P54819	Adenylate kinase 2, mitochondrial	26478	HUMAN	10	795.68	2	0.22	R	AVLLGPPGAGKGTQAPR	L		18	34	15.6	0.016
C	P54819	Adenylate kinase 2, mitochondrial	26478	HUMAN	10	675.27	3	0.29	R	LAENFCVCHLATGDMLR	A	Oxidation@15	35	51	20.6	0.0079
C	P54819	Adenylate kinase 2, mitochondrial	26478	HUMAN	10	533.65	2	0.38	R	AMVASGSELGK	K	Oxidation@2	52	62	25.2	0.00061
C	P54819	Adenylate kinase 2, mitochondrial	26478	HUMAN	10	525.51	2	0.24	R	AMVASGSELGK	K		52	62	23.4	0.0031
C	P54819	Adenylate kinase 2, mitochondrial	26478	HUMAN	10	760.76	2	0.36	K	LVSDEMVVELIEK	N	Oxidation@6	73	85	28.3	1.9e-05
C	P54819	Adenylate kinase 2, mitochondrial	26478	HUMAN	10	752.33	2	-0.072	K	LVSDEMVVELIEK	N		73	85	29.6	4.7e-05
C	P54819	Adenylate kinase 2, mitochondrial	26478	HUMAN	10	568.12	2	-0.18	K	NGFLLDGFPR	T		94	103	22.2	0.0037
C	P54819	Adenylate kinase 2, mitochondrial	26478	HUMAN	10	908.87	2	-0.14	K	LDSVIEFSIPDSLLIR	R		122	137	20.1	0.015
C	P54819	Adenylate kinase 2, mitochondrial	26478	HUMAN	10	666.76	3	0.42	R	LQAYHTQTTPLIEYYR	K		187	202	28.7	0.00026
C	P40925	Malate dehydrogenase, cytoplasmic	36426.4	HUMAN	9	701.77	2	0.4	K	DLDVAILVGSMPR	R	Oxidation@11	80	92	28.4	0.00029
C	P40925	Malate dehydrogenase, cytoplasmic	36426.4	HUMAN	9	693.61	2	0.23	K	DLDVAILVGSMPR	R		80	92	38.4	2.1e-06
C	P40925	Malate dehydrogenase, cytoplasmic	36426.4	HUMAN	9	691.7	3	0.32	K	SVKVIVVGNPANTNCLTASK	S		123	142	16.4	0.046
C	P40925	Malate dehydrogenase, cytoplasmic	36426.4	HUMAN	9	879.65	2	0.19	K	VIVVGNPANTNCLTASK	S		126	142	49.4	3.4e-09
C	P40925	Malate dehydrogenase, cytoplasmic	36426.4	HUMAN	9	513.88	2	0.14	K	ENFSCLTR	L		150	157	20.2	0.022
C	P40925	Malate dehydrogenase, cytoplasmic	36426.4	HUMAN	9	458.7	2	-0.059	K	LGVTANDVK	N		171	179	32.7	0.0051
C	P40925	Malate dehydrogenase, cytoplasmic	36426.4	HUMAN	9	761.14	3	0.43	K	NVIIWGNHSSTQYPDVNHAK	V		180	199	32.1	3.3e-05
C	P40925	Malate dehydrogenase, cytoplasmic	36426.4	HUMAN	9	584.95	3	0.32	K	EVGVYEALKDDSWLK	G		206	220	19	0.047
C	P40925	Malate dehydrogenase, cytoplasmic	36426.4	HUMAN	9	909.26	2	0.33	K	ELTEEKESAFEFLSSA	-		319	334	24.2	5.6e-05
C	Q9NRX4	14 kDa phosphohistidine phosphatase	13832.6	HUMAN	9	1058.39	2	0.34	-	MAVADLALIPDVDIDSDGVFK	Y	Met-loss+Acetyl@1	1	21	42	2.2e-07
C	Q9NRX4	14 kDa phosphohistidine phosphatase	13832.6	HUMAN	9	706.07	2	0.25	K	WAEYHADIYDK	V		49	59	29.8	2e-05
C	Q9NRX4	14 kDa phosphohistidine phosphatase	13832.6	HUMAN	9	725.1	3	0.44	K	WAEYHADIYDKVSGDMQK	Q	Oxidation@16	49	66	26.7	0.00041
C	Q9NRX4	14 kDa phosphohistidine phosphatase	13832.6	HUMAN	9	719.63	3	0.3	K	WAEYHADIYDKVSGDMQK	Q		49	66	27.4	5.7e-05
C	Q9NRX4	14 kDa phosphohistidine phosphatase	13832.6	HUMAN	9	684.68	2	-0.078	K	QGCDCECLGGGR	I		67	78	23.6	0.00011
C	Q9NRX4	14 kDa phosphohistidine phosphatase	13832.6	HUMAN	9	780.55	3	0.17	K	IHVYGYSMAYGPAQHAISTEK	I	Oxidation@8	88	108	34.9	9.7e-07
C	Q9NRX4	14 kDa phosphohistidine phosphatase	13832.6	HUMAN	9	775.02	3	-0.024	K	IHVYGYSMAYGPAQHAISTEK	I		88	108	31.2	1.6e-05
C	Q9NRX4	14 kDa phosphohistidine phosphatase	13832.6	HUMAN	9	896.62	2	0.22	K	AKYPDYEVTWANDGY	-		111	125	38	7.7e-07
C	Q9NRX4	14 kDa phosphohistidine phosphatase	13832.6	HUMAN	9	797.15	2	0.32	K	YPDYEVTWANDGY	-		113	125	29.5	3.7e-05
C	O00273	DNA fragmentation factor subunit alpha	36522.2	HUMAN	9	853.24	2	0.35	-	MEVTGDAGVPESGEIR	T	Acetyl&Oxidation@(N-term&1)||Acetyl+Oxidation@1	1	16	26.6	9.7e-05
C	O00273	DNA fragmentation factor subunit alpha	36522.2	HUMAN	9	529.36	3	0.44	R	EQHGVAASCLEDLR	S		30	43	28.2	0.0017
C	O00273	DNA fragmentation factor subunit alpha	36522.2	HUMAN	9	509.98	2	0.21	K	ACDILAIDK	S		46	54	29.9	0.0042
C	O00273	DNA fragmentation factor subunit alpha	36522.2	HUMAN	9	489.63	2	-0.14	K	FVALASNEK	W		85	93	18.3	0.0099
C	O00273	DNA fragmentation factor subunit alpha	36522.2	HUMAN	9	493.59	3	-0.017	R	LQHTLQQVLDQR	E		171	182	20.2	0.043
C	O00273	DNA fragmentation factor subunit alpha	36522.2	HUMAN	9	730.26	2	-0.17	K	QLLQLYLQALEK	E		190	201	29.1	0.00032
C	O00273	DNA fragmentation factor subunit alpha	36522.2	HUMAN	9	819.17	2	0.28	K	AAFGEEVDAVDTGISR	E		214	229	47.8	6.2e-07
C	O00273	DNA fragmentation factor subunit alpha	36522.2	HUMAN	9	892.14	2	-0.34	R	ETSSDVALASHILTALR	E		230	246	21.7	0.00017
C	O00273	DNA fragmentation factor subunit alpha	36522.2	HUMAN	9	607.27	2	-0.081	K	ALAVALNWDIK	K		270	280	23.2	0.0017
C	P15924	Desmoplakin	331777	HUMAN	9	585.97	2	0.2	R	YEVTSGGGGTSR	M		28	39	30.5	1.3e-06
C	P15924	Desmoplakin	331777	HUMAN	9	570.26	2	-0.077	R	AELIVQPELK	Y		85	94	16.1	0.0077
C	P15924	Desmoplakin	331777	HUMAN	9	636.59	2	0.23	R	QLQNIIQATSR	E		271	281	19.9	0.0031
C	P15924	Desmoplakin	331777	HUMAN	9	802.15	2	0.21	R	ALLQAILQTEDMLK	V	Oxidation@12	772	785	25.3	0.00014
C	P15924	Desmoplakin	331777	HUMAN	9	794.34	2	0.4	R	ALLQAILQTEDMLK	V		772	785	21.1	0.0012
C	P15924	Desmoplakin	331777	HUMAN	9	521.47	2	-0.26	K	FGDSNTVMR	F	Oxidation@8	917	925	25	6.7e-06
C	P15924	Desmoplakin	331777	HUMAN	9	694.61	2	0.25	R	LNDSILQATEQR	R		1256	1267	22	0.00059
C	P15924	Desmoplakin	331777	HUMAN	9	631.5	2	0.2	K	NQCTQVVQER	E		1803	1812	26.7	0.0023
C	P15924	Desmoplakin	331777	HUMAN	9	769.76	2	-0.18	R	LLEAQIATGGIIDPK	E		2367	2381	39.8	2.1e-05
C	P09622	Dihydrolipoyl dehydrogenase, mitochondrial	54177.7	HUMAN	9	553.01	2	0.23	K	ADGGTQVIDTK	N		167	177	39.4	1e-05
C	P09622	Dihydrolipoyl dehydrogenase, mitochondrial	54177.7	HUMAN	9	573.61	2	-0.19	K	IDVSIEAASGGK	A		289	300	25.2	0.00027
C	P09622	Dihydrolipoyl dehydrogenase, mitochondrial	54177.7	HUMAN	9	784.64	2	0.22	K	NLGLEELGIELDPR	G		321	334	19.6	0.01
C	P09622	Dihydrolipoyl dehydrogenase, mitochondrial	54177.7	HUMAN	9	456.99	2	0.22	R	GRIPVNTR	F		335	342	25.7	0.0024
C	P09622	Dihydrolipoyl dehydrogenase, mitochondrial	54177.7	HUMAN	9	660.73	3	0.37	K	IPNIYAIGDVVAGPMLAHK	A		347	365	24	0.0076
C	P09622	Dihydrolipoyl dehydrogenase, mitochondrial	54177.7	HUMAN	9	528.47	3	0.54	K	SEEQLKEEGIEYK	V		405	417	28.5	2.6e-05
C	P09622	Dihydrolipoyl dehydrogenase, mitochondrial	54177.7	HUMAN	9	398.67	3	0.12	K	VGKFPFAANSR	A		418	428	22.7	0.012
C	P09622	Dihydrolipoyl dehydrogenase, mitochondrial	54177.7	HUMAN	9	509.22	3	0.3	R	VCHAHPTLSEAFR	E		483	495	23.1	0.0068
C	P09622	Dihydrolipoyl dehydrogenase, mitochondrial	54177.7	HUMAN	9	504.33	2	0.069	R	EANLAASFGK	S		496	505	28.5	0.0001
C	P05023	Sodium/potassium-transporting ATPase subunit alpha-1	112897	HUMAN	9	372.24	2	0.016	R	AAEILAR	D		68	74	18.5	0.016
C	P05023	Sodium/potassium-transporting ATPase subunit alpha-1	112897	HUMAN	9	810.59	2	0.21	K	VDNSSLTGESEPQTR	S		213	227	36.7	1.9e-05
C	P05023	Sodium/potassium-transporting ATPase subunit alpha-1	112897	HUMAN	9	760.64	2	0.29	R	SPDFTNENPLETR	N		228	240	34.9	0.00012
C	P05023	Sodium/potassium-transporting ATPase subunit alpha-1	112897	HUMAN	9	844.12	2	0.22	R	NIAFFSTNCVEGTAR	G		241	255	23.5	0.00054
C	P05023	Sodium/potassium-transporting ATPase subunit alpha-1	112897	HUMAN	9	490.56	2	0.3	R	GIVVYTGDR	T		256	264	28.3	7.3e-05
C	P05023	Sodium/potassium-transporting ATPase subunit alpha-1	112897	HUMAN	9	553.61	2	0.31	K	TSATWLALSR	I		414	423	37.8	0.00058
C	P05023	Sodium/potassium-transporting ATPase subunit alpha-1	112897	HUMAN	9	793.27	2	0.33	R	AVFQANQENLPILK	R		431	444	20.6	0.0029
C	P05023	Sodium/potassium-transporting ATPase subunit alpha-1	112897	HUMAN	9	618.71	2	-0.15	R	LNIPVSQVNPR	D		648	658	27.5	0.00038
C	P05023	Sodium/potassium-transporting ATPase subunit alpha-1	112897	HUMAN	9	544.19	2	-0.11	K	LIIVEGCQR	Q		699	707	28.5	0.00072
C	P53396	ATP-citrate synthase	120840	HUMAN	9	699.64	2	0.22	K	LGLVGVNLTLDGVK	S		69	82	27.6	0.00087
C	P53396	ATP-citrate synthase	120840	HUMAN	9	578.25	2	-0.021	K	VDATADYICK	V		221	230	21.7	0.0064
C	P53396	ATP-citrate synthase	120840	HUMAN	9	416.27	3	0.056	R	RGGPNYQEGLR	V		379	389	28.5	0.0081
C	P53396	ATP-citrate synthase	120840	HUMAN	9	784.34	2	-0.12	R	TIAIIAEGIPEALTR	K		593	607	28.4	2e-05
C	P53396	ATP-citrate synthase	120840	HUMAN	9	754.65	2	0.29	R	SGGMSNELNNIISR	T	Oxidation@4	663	676	36.9	5.1e-05
C	P53396	ATP-citrate synthase	120840	HUMAN	9	746.58	2	0.22	R	SGGMSNELNNIISR	T		663	676	21.1	0.00022
C	P53396	ATP-citrate synthase	120840	HUMAN	9	823.93	2	-0.022	K	DLVSSLTSGLLTIGDR	F		919	934	26.9	0.00024
C	P53396	ATP-citrate synthase	120840	HUMAN	9	460.63	2	-0.12	R	FGGALDAAAK	M		935	944	25.1	0.0046
C	P53396	ATP-citrate synthase	120840	HUMAN	9	658.2	3	0.52	R	QHFPATPLLDYALEVEK	I		996	1012	30.4	4.8e-05
C	P00390	Glutathione reductase, mitochondrial	56257.5	HUMAN	9	1080.54	3	0.33	R	QEPQPQGPPPAAGAVASYDYLVIGGGSGGLASAR	R		48	81	21	0.002
C	P00390	Glutathione reductase, mitochondrial	56257.5	HUMAN	9	646.71	2	0.36	R	LNAIYQNNLTK	S		154	164	30.1	0.0002
C	P00390	Glutathione reductase, mitochondrial	56257.5	HUMAN	9	614.43	3	-0.22	R	GHAAFTSDPKPTIEVSGK	K		172	189	22.8	0.0013
C	P00390	Glutathione reductase, mitochondrial	56257.5	HUMAN	9	587.62	3	-0.037	K	KTLSGLEVSMVTAVPGR	L	Oxidation@10	300	316	21	0.013
C	P00390	Glutathione reductase, mitochondrial	56257.5	HUMAN	9	829.3	3	0.54	K	LGIQTDDKGHIIVDEFQNTNVK	G		347	368	33.9	3.2e-06
C	P00390	Glutathione reductase, mitochondrial	56257.5	HUMAN	9	569.62	2	-0.16	K	GIYAVGDVCGK	A		369	379	33	4.8e-06
C	P00390	Glutathione reductase, mitochondrial	56257.5	HUMAN	9	577.11	2	0.25	K	ALLTPVAIAAGR	K		380	391	28.5	4.1e-05
C	P00390	Glutathione reductase, mitochondrial	56257.5	HUMAN	9	820.68	3	0.27	K	VVGIHMQGLGCDEMLQGFAVAVK	M		474	496	23.5	0.00075
C	P00390	Glutathione reductase, mitochondrial	56257.5	HUMAN	9	772.71	3	0.32	K	ADFDNTVAIHPTSSEELVTLR	-		502	522	31.1	4.5e-06
C	O75347	Tubulin-specific chaperone A	12854.9	HUMAN	9	486.52	3	0.3	K	MRAEDGENYDIK	K	Oxidation@1	40	51	19.9	0.012
C	O75347	Tubulin-specific chaperone A	12854.9	HUMAN	9	481.46	3	0.57	K	MRAEDGENYDIK	K		40	51	22	0.021
C	O75347	Tubulin-specific chaperone A	12854.9	HUMAN	9	529.19	2	0.42	K	QAEILQESR	M	Gln->pyro-Glu@1	53	61	30.3	0.0036
C	O75347	Tubulin-specific chaperone A	12854.9	HUMAN	9	537.42	2	0.14	K	QAEILQESR	M		53	61	31.3	0.0057
C	O75347	Tubulin-specific chaperone A	12854.9	HUMAN	9	541.91	2	0.18	R	MMIPDCQR	R	Oxidation@1;Oxidation@2	62	69	21.1	0.001
C	O75347	Tubulin-specific chaperone A	12854.9	HUMAN	9	533.88	2	0.15	R	MMIPDCQR	R	Oxidation@2=8	62	69	31.9	0.00024
C	O75347	Tubulin-specific chaperone A	12854.9	HUMAN	9	525.9	2	0.17	R	MMIPDCQR	R		62	69	25.4	0.0013
C	O75347	Tubulin-specific chaperone A	12854.9	HUMAN	9	450.25	3	0.33	R	RLEAAYLDLQR	I		70	80	37.9	0.0018
C	O75347	Tubulin-specific chaperone A	12854.9	HUMAN	9	544.07	2	0.25	R	LVLDSVKLEA	-		99	108	31.8	0.00015
C	Q92945	Far upstream element-binding protein 2	73115.9	HUMAN	9	800.34	3	0.28	R	GGGGPGGGGPGGGSAGGPSQPPGGGGPGIRK	D		41	71	34.5	1.5e-06
C	Q92945	Far upstream element-binding protein 2	73115.9	HUMAN	9	770.36	3	-0.35	K	IGGDAATTVNNSTPDFGFGGQKR	Q		88	110	17.6	0.04
C	Q92945	Far upstream element-binding protein 2	73115.9	HUMAN	9	686.64	3	0.28	K	LASQGDSISSQLGPIHPPPR	T		123	142	19.9	0.0079
C	Q92945	Far upstream element-binding protein 2	73115.9	HUMAN	9	742.42	3	0.38	R	TSMTEEYRVPDGMVGLIIGR	G		143	162	27.6	1.9e-05
C	Q92945	Far upstream element-binding protein 2	73115.9	HUMAN	9	678.39	2	0.54	K	VQISPDSGGLPER	S		178	190	19.9	0.016
C	Q92945	Far upstream element-binding protein 2	73115.9	HUMAN	9	652.13	2	0.28	R	SVSLTGAPESVQK	A		191	203	27.1	0.00036
C	Q92945	Far upstream element-binding protein 2	73115.9	HUMAN	9	540.66	2	0.35	R	IGGGIDVPVPR	H		321	331	25.3	0.00022
C	Q92945	Far upstream element-binding protein 2	73115.9	HUMAN	9	462.41	2	0.14	R	HSVGVVIGR	S		332	340	19.9	0.0021
C	Q92945	Far upstream element-binding protein 2	73115.9	HUMAN	9	593.22	2	0.37	R	IINDLLQSLR	S		385	394	33.4	0.0027
C	P19338	Nucleolin	76615	HUMAN	9	857.19	3	0.42	K	QKVEGTEPTTAFNLFVGNLNFNK	S		296	318	20.9	0.0032
C	P19338	Nucleolin	76615	HUMAN	9	771.92	3	0.53	K	VEGTEPTTAFNLFVGNLNFNK	S		298	318	23.7	0.0037
C	P19338	Nucleolin	76615	HUMAN	9	469.17	2	-0.083	K	TGISDVFAK	N		325	333	21.9	0.01
C	P19338	Nucleolin	76615	HUMAN	9	664.74	3	0.071	K	VTQDELKEVFEDAAEIR	L		404	420	21.3	0.0024
C	P19338	Nucleolin	76615	HUMAN	9	580.99	2	0.19	R	SISLYYTGEK	G		458	467	27.9	0.0029
C	P19338	Nucleolin	76615	HUMAN	9	834.91	3	0.48	K	TLVLSNLSYSATEETLQEVFEK	A		487	508	29.4	5.5e-05
C	P19338	Nucleolin	76615	HUMAN	9	407.03	2	0.3	R	LELQGPR	G		555	561	19.7	0.027
C	P19338	Nucleolin	76615	HUMAN	9	734.17	3	0.16	K	GLSEDTTEETLKESFDGSVR	A		578	597	31.9	5.1e-06
C	P19338	Nucleolin	76615	HUMAN	9	781.6	2	0.26	K	GFGFVDFNSEEDAK	A		611	624	32.3	4.8e-06
C	P17987	T-complex protein 1 subunit alpha	60344.1	HUMAN	9	759.14	2	0.23	R	SQNVMAAASIANIVK	S		19	33	31.3	0.00017
C	P17987	T-complex protein 1 subunit alpha	60344.1	HUMAN	9	573.67	2	-0.16	R	YPVNSVNILK	A		190	199	20.7	0.018
C	P17987	T-complex protein 1 subunit alpha	60344.1	HUMAN	9	597.61	2	-0.2	K	IACLDFSLQK	T		234	243	18.7	0.01
C	P17987	T-complex protein 1 subunit alpha	60344.1	HUMAN	9	607.56	2	0.25	K	YFVEAGAMAVR	R		299	309	17.6	0.015
C	P17987	T-complex protein 1 subunit alpha	60344.1	HUMAN	9	616.61	2	0.28	R	ICDDELILIK	N		356	365	22.3	0.018
C	P17987	T-complex protein 1 subunit alpha	60344.1	HUMAN	9	431.07	2	0.31	R	TSASIILR	G		371	378	23.8	0.0084
C	P17987	T-complex protein 1 subunit alpha	60344.1	HUMAN	9	785.14	3	0.036	R	SLLVIPNTLAVNAAQDSTDLVAK	L		444	466	23.4	0.00094
C	P17987	T-complex protein 1 subunit alpha	60344.1	HUMAN	9	471.08	3	-0.15	R	AFHNEAQVNPER	K		469	480	25.2	0.046
C	P17987	T-complex protein 1 subunit alpha	60344.1	HUMAN	9	603.55	2	0.2	K	FATEAAITILR	I		516	526	32.8	0.00013
C	Q07021	Complement component 1 Q subcomponent-binding protein, mitochondrial	31362.5	HUMAN	8	849.3	2	-0.12	K	AFVDFLSDEIKEER	K		81	94	37.5	3e-06
C	Q07021	Complement component 1 Q subcomponent-binding protein, mitochondrial	31362.5	HUMAN	8	819.58	2	0.2	K	MSGGWELELNGTEAK	L	Oxidation@1	105	119	47.1	2.8e-08
C	Q07021	Complement component 1 Q subcomponent-binding protein, mitochondrial	31362.5	HUMAN	8	811.62	2	0.24	K	MSGGWELELNGTEAK	L		105	119	42.5	8.7e-07
C	Q07021	Complement component 1 Q subcomponent-binding protein, mitochondrial	31362.5	HUMAN	8	954.82	3	0.022	K	ITVTFNINNSIPPTFDGEEEPSQGQK	V		129	154	17.4	0.029
C	Q07021	Complement component 1 Q subcomponent-binding protein, mitochondrial	31362.5	HUMAN	8	1144.34	2	0.25	K	VEEQEPELTSTPNFVVEVIK	N		155	174	34.7	6.4e-07
C	Q07021	Complement component 1 Q subcomponent-binding protein, mitochondrial	31362.5	HUMAN	8	939.78	3	0.31	K	VEEQEPELTSTPNFVVEVIKNDDGK	K		155	179	22.9	0.0055
C	Q07021	Complement component 1 Q subcomponent-binding protein, mitochondrial	31362.5	HUMAN	8	1046.42	3	0.28	K	ALVLDCHYPEDEVGQEDEAESDIFSIR	E		181	207	41.6	2.6e-08
C	Q07021	Complement component 1 Q subcomponent-binding protein, mitochondrial	31362.5	HUMAN	8	757.17	2	-0.17	R	EVSFQSTGESEWK	D		208	220	29.5	1.8e-05
C	P28074	Proteasome subunit beta type-5	28480.5	HUMAN	8	512.71	2	-0.07	R	HGVIVAADSR	A		69	78	35.6	0.00011
C	P28074	Proteasome subunit beta type-5	28480.5	HUMAN	8	640.75	2	-0.096	R	ATAGAYIASQTVK	K		79	91	35.5	7.9e-06
C	P28074	Proteasome subunit beta type-5	28480.5	HUMAN	8	622.05	2	0.22	K	LLANMVYQYK	G		141	150	16	0.031
C	P28074	Proteasome subunit beta type-5	28480.5	HUMAN	8	713.67	2	-0.16	R	GPGLYYVDSEGNR	I		167	179	29.7	4.8e-06
C	P28074	Proteasome subunit beta type-5	28480.5	HUMAN	8	946.21	2	-0.23	R	GYSYDLEVEQAYDLAR	R		201	216	44	8.7e-08
C	P28074	Proteasome subunit beta type-5	28480.5	HUMAN	8	571.57	2	0.26	R	RAIYQATYR	D		217	225	29.6	0.0017
C	P28074	Proteasome subunit beta type-5	28480.5	HUMAN	8	493.12	2	-0.14	R	AIYQATYR	D		218	225	25.2	0.0025
C	P28074	Proteasome subunit beta type-5	28480.5	HUMAN	8	761.59	2	0.21	R	DAYSGGAVNLYHVR	E		226	239	45.1	5.9e-08
C	Q04837	Single-stranded DNA-binding protein, mitochondrial	17259.8	HUMAN	8	442.55	2	0.3	R	VGQDPVLR	Q		39	46	27	0.041
C	Q04837	Single-stranded DNA-binding protein, mitochondrial	17259.8	HUMAN	8	898.39	2	0.44	K	NPVTIFSLATNEMWR	S	Oxidation@13	52	66	20.5	0.00028
C	Q04837	Single-stranded DNA-binding protein, mitochondrial	17259.8	HUMAN	8	890.23	2	0.28	K	NPVTIFSLATNEMWR	S		52	66	46.5	2.5e-08
C	Q04837	Single-stranded DNA-binding protein, mitochondrial	17259.8	HUMAN	8	806.69	2	0.31	R	SGDSEVYQLGDVSQK	T		67	81	37.4	1.2e-06
C	Q04837	Single-stranded DNA-binding protein, mitochondrial	17259.8	HUMAN	8	493.54	2	0.29	R	DVAYQYVK	K		96	103	21.9	0.015
C	Q04837	Single-stranded DNA-binding protein, mitochondrial	17259.8	HUMAN	8	717.02	3	0.29	R	RQATTIIADNIIFLSDQTK	E		127	145	18.6	0.014
C	Q04837	Single-stranded DNA-binding protein, mitochondrial	17259.8	HUMAN	8	987.92	2	-0.1	R	QATTIIADNIIFLSDQTK	E	Gln->pyro-Glu@1	128	145	37.8	5.7e-06
C	Q04837	Single-stranded DNA-binding protein, mitochondrial	17259.8	HUMAN	8	996.37	2	-0.17	R	QATTIIADNIIFLSDQTK	E		128	145	40.4	6e-06
C	Q01469	Fatty acid-binding protein, epidermal	15164.6	HUMAN	8	605.48	3	0.17	K	GFDEYMKELGVGIALR	K	Oxidation@6	18	33	21.2	0.05
C	Q01469	Fatty acid-binding protein, epidermal	15164.6	HUMAN	8	464.47	2	0.19	K	ELGVGIALR	K		25	33	30.2	0.0072
C	Q01469	Fatty acid-binding protein, epidermal	15164.6	HUMAN	8	600.6	3	0.002	K	MGAMAKPDCIITCDGK	N	Oxidation@1;Oxidation@4	35	50	28.7	7e-05
C	Q01469	Fatty acid-binding protein, epidermal	15164.6	HUMAN	8	636.56	2	0.26	K	TTQFSCTLGEK	F		62	72	25.2	0.00046
C	Q01469	Fatty acid-binding protein, epidermal	15164.6	HUMAN	8	759.91	3	-0.1	K	TTQFSCTLGEKFEETTADGR	K		62	81	31.1	3.5e-06
C	Q01469	Fatty acid-binding protein, epidermal	15164.6	HUMAN	8	812.43	3	0.39	K	TQTVCNFTDGALVQHQEWDGK	E		83	103	20.9	0.002
C	Q01469	Fatty acid-binding protein, epidermal	15164.6	HUMAN	8	855.75	2	-0.15	K	LVVECVMNNVTCTR	I	Oxidation@7	116	129	25.3	0.00014
C	Q01469	Fatty acid-binding protein, epidermal	15164.6	HUMAN	8	848.26	2	0.36	K	LVVECVMNNVTCTR	I		116	129	42.8	1.9e-08
C	P55786	Puromycin-sensitive aminopeptidase	103277	HUMAN	8	429.27	2	0.024	K	LEAAAQVR	Q		80	87	19.3	0.04
C	P55786	Puromycin-sensitive aminopeptidase	103277	HUMAN	8	409.15	3	0.27	R	SKYTTPSGEVR	Y		162	172	20.5	0.041
C	P55786	Puromycin-sensitive aminopeptidase	103277	HUMAN	8	722.15	2	0.3	R	YAAVTQFEATDAR	R		173	185	46.5	3.8e-07
C	P55786	Puromycin-sensitive aminopeptidase	103277	HUMAN	8	624.57	2	0.25	R	VALSNMNVIDR	K	Oxidation@6	211	221	19.1	0.0016
C	P55786	Puromycin-sensitive aminopeptidase	103277	HUMAN	8	570.9	2	0.59	K	LNLGTVGFYR	T		581	590	19.7	0.0073
C	P55786	Puromycin-sensitive aminopeptidase	103277	HUMAN	8	674.21	2	0.34	R	LGLQNDLFSLAR	A		616	627	26.2	0.00041
C	P55786	Puromycin-sensitive aminopeptidase	103277	HUMAN	8	690.74	2	-0.19	R	VLGATLLPDLIQK	V		782	794	25.1	0.0018
C	P55786	Puromycin-sensitive aminopeptidase	103277	HUMAN	8	491.69	3	0.1	R	DAESIHQYLLQR	K		901	912	25.2	0.007
C	Q99623	Prohibitin-2	33296.7	HUMAN	8	630.57	2	0.19	K	LLLGAGAVAYGVR	E		25	37	42.6	1.6e-06
C	Q99623	Prohibitin-2	33296.7	HUMAN	8	618.81	3	0.14	R	IGGVQQDTILAEGLHFR	I		55	71	31.7	4.5e-05
C	Q99623	Prohibitin-2	33296.7	HUMAN	8	862.75	2	0.29	R	IPWFQYPIIYDIR	A		72	84	36.9	1.9e-06
C	Q99623	Prohibitin-2	33296.7	HUMAN	8	635.89	3	0.23	R	VLSRPNAQELPSMYQR	L	Oxidation@13	108	123	25.2	0.0062
C	Q99623	Prohibitin-2	33296.7	HUMAN	8	630.52	3	0.19	R	VLSRPNAQELPSMYQR	L		108	123	20.1	0.019
C	Q99623	Prohibitin-2	33296.7	HUMAN	8	497.48	2	-0.27	R	LGLDYEER	V		124	131	24.1	0.0046
C	Q99623	Prohibitin-2	33296.7	HUMAN	8	589.47	2	0.15	K	FNASQLITQR	A		148	157	25.1	0.0022
C	Q99623	Prohibitin-2	33296.7	HUMAN	8	608.54	2	0.23	K	IVQAEGEAEAAK	M		225	236	33.9	8.8e-05
C	P39687	Acidic leucine-rich nuclear phosphoprotein 32 family member A	28585.6	HUMAN	8	525.15	3	0.2	R	TPSDVKELVLDNSR	S		15	28	26.7	0.0012
C	P39687	Acidic leucine-rich nuclear phosphoprotein 32 family member A	28585.6	HUMAN	8	473.47	2	0.22	K	ELVLDNSR	S		21	28	28.6	0.0074
C	P39687	Acidic leucine-rich nuclear phosphoprotein 32 family member A	28585.6	HUMAN	8	424.07	2	0.35	K	LELSDNR	V		69	75	20	0.029
C	P39687	Acidic leucine-rich nuclear phosphoprotein 32 family member A	28585.6	HUMAN	8	551.46	2	0.15	R	VSGGLEVLAEK	C		76	86	42.1	6.9e-05
C	P39687	Acidic leucine-rich nuclear phosphoprotein 32 family member A	28585.6	HUMAN	8	490.14	3	0.22	K	CPNLTHLNLSGNK	I		87	99	29.3	0.00028
C	P39687	Acidic leucine-rich nuclear phosphoprotein 32 family member A	28585.6	HUMAN	8	508.27	2	-0.017	K	DLSTIEPLK	K		102	110	23.5	0.0088
C	P39687	Acidic leucine-rich nuclear phosphoprotein 32 family member A	28585.6	HUMAN	8	987.19	2	0.23	K	SLDLFNCEVTNLNDYR	E		117	132	41.8	1.2e-08
C	P39687	Acidic leucine-rich nuclear phosphoprotein 32 family member A	28585.6	HUMAN	8	864.5	3	0.42	K	SLDLFNCEVTNLNDYRENVFK	L		117	137	30.9	2.5e-05
C	O75223	Gamma-glutamylcyclotransferase	21007.9	HUMAN	8	1095.36	3	0.53	-	MANSGCKDVTGPDEESFLYFAYGSNLLTER	I	Met-loss+Acetyl@1	1	30	19	0.0052
C	O75223	Gamma-glutamylcyclotransferase	21007.9	HUMAN	8	620.49	2	0.19	R	NPSAAFFCVAR	L		35	45	39.5	2.5e-07
C	O75223	Gamma-glutamylcyclotransferase	21007.9	HUMAN	8	533.29	3	0.35	R	LQDFKLDFGNSQGK	T		46	59	21.2	0.018
C	O75223	Gamma-glutamylcyclotransferase	21007.9	HUMAN	8	483.46	2	0.22	K	LDFGNSQGK	T		51	59	22.6	0.0063
C	O75223	Gamma-glutamylcyclotransferase	21007.9	HUMAN	8	716.5	2	-0.35	K	SNLNSLDEQEGVK	S		89	101	29.3	0.0002
C	O75223	Gamma-glutamylcyclotransferase	21007.9	HUMAN	8	571.07	2	0.27	K	SGMYVVIEVK	V	Oxidation@3	102	111	21.5	0.00084
C	O75223	Gamma-glutamylcyclotransferase	21007.9	HUMAN	8	554.52	2	0.25	K	AIEPNDYTGK	V		162	171	23.8	0.005
C	O75223	Gamma-glutamylcyclotransferase	21007.9	HUMAN	8	587.71	2	-0.1	K	VSEEIEDIIK	K		172	181	19.1	0.01
C	P50991	T-complex protein 1 subunit delta	57924.8	HUMAN	8	419.5	2	0.27	R	FSNISAAK	A		35	42	20	0.0099
C	P50991	T-complex protein 1 subunit delta	57924.8	HUMAN	8	702.99	3	0.29	K	MIQDGKGDVTITNDGATILK	Q	Oxidation@1	60	79	22.8	0.019
C	P50991	T-complex protein 1 subunit delta	57924.8	HUMAN	8	740.23	2	0.34	R	ETLLNSATTSLNSK	V		161	174	22.3	0.00016
C	P50991	T-complex protein 1 subunit delta	57924.8	HUMAN	8	679.71	2	0.34	K	VIDPATATSVDLR	D		194	206	36.8	8.7e-07
C	P50991	T-complex protein 1 subunit delta	57924.8	HUMAN	8	673.74	2	-0.14	K	IGLIQFCLSAPK	T		246	257	16.8	0.019
C	P50991	T-complex protein 1 subunit delta	57924.8	HUMAN	8	775.8	2	-0.15	R	ALIAGGGAPEIELALR	L		420	435	38.2	5e-07
C	P50991	T-complex protein 1 subunit delta	57924.8	HUMAN	8	1011.26	3	0.41	R	AFADAMEVIPSTLAENAGLNPISTVTELR	N		453	481	19.8	0.0051
C	P50991	T-complex protein 1 subunit delta	57924.8	HUMAN	8	466.64	2	0.39	K	IDDVVNTR	-		532	539	26.2	0.0082
C	O43175	D-3-phosphoglycerate dehydrogenase	56651	HUMAN	8	650.01	2	0.14	K	ILQDGGLQVVEK	Q		22	33	27.8	0.00091
C	O43175	D-3-phosphoglycerate dehydrogenase	56651	HUMAN	8	820.33	3	0.57	K	QNLSKEELIAELQDCEGLIVR	S		34	54	18.6	0.036
C	O43175	D-3-phosphoglycerate dehydrogenase	56651	HUMAN	8	566.06	2	0.25	K	VTADVINAAEK	L		59	69	32.1	0.0011
C	O43175	D-3-phosphoglycerate dehydrogenase	56651	HUMAN	8	550.6	2	0.29	R	GGIVDEGALLR	A		237	247	32.9	0.0051
C	O43175	D-3-phosphoglycerate dehydrogenase	56651	HUMAN	8	830.55	3	0.48	R	ALQSGQCAGAALDVFTEEPPRDR	A		248	270	23.3	0.004
C	O43175	D-3-phosphoglycerate dehydrogenase	56651	HUMAN	8	673.17	2	-0.22	K	GTIQVITQGTSLK	N		352	364	21.3	0.00085
C	O43175	D-3-phosphoglycerate dehydrogenase	56651	HUMAN	8	813.7	2	0.24	K	NAGNCLSPAVIVGLLK	E		365	380	21.4	0.0016
C	O43175	D-3-phosphoglycerate dehydrogenase	56651	HUMAN	8	494.3	2	0.49	R	DLPLLLFR	T		462	469	23.5	0.0022
C	Q7Z6Z7	E3 ubiquitin-protein ligase HUWE1	481895	HUMAN	8	1067.78	2	-0.22	R	SSDPLGDTASNLGSAVDELMR	H		648	668	18.5	0.011
C	Q7Z6Z7	E3 ubiquitin-protein ligase HUWE1	481895	HUMAN	8	641.63	2	0.33	K	YLQSNSNNWR	W		1609	1618	16.5	0.023
C	Q7Z6Z7	E3 ubiquitin-protein ligase HUWE1	481895	HUMAN	8	632.06	2	0.24	R	DGGSGNSTIIVSR	S		2359	2371	28.1	0.00038
C	Q7Z6Z7	E3 ubiquitin-protein ligase HUWE1	481895	HUMAN	8	572.33	3	0.39	R	HADHSSLTLGSGSSTTR	L		2522	2538	20.1	0.015
C	Q7Z6Z7	E3 ubiquitin-protein ligase HUWE1	481895	HUMAN	8	575.14	2	0.36	R	DSAVAISGADSR	G		2930	2941	28.9	0.00083
C	Q7Z6Z7	E3 ubiquitin-protein ligase HUWE1	481895	HUMAN	8	1001.58	3	0.079	R	ELAQNASSDTPMDPVTFIQTLPSDLRR	S		3045	3071	20.1	0.0021
C	Q7Z6Z7	E3 ubiquitin-protein ligase HUWE1	481895	HUMAN	8	510.52	2	0.23	R	TNIFQIQR	S		3298	3305	19.3	0.04
C	Q7Z6Z7	E3 ubiquitin-protein ligase HUWE1	481895	HUMAN	8	651.16	3	0.51	R	RQQQAATSESSQSEASVR	R		3787	3804	23.2	0.0072
C	P31040	Succinate dehydrogenase [ubiquinone] flavoprotein subunit, mitochondrial	72692.2	HUMAN	7	972.53	3	0.041	K	VSDSISAQYPVVDHEFDAVVVGAGGAGLR	A		47	75	21.9	0.0006
C	P31040	Succinate dehydrogenase [ubiquinone] flavoprotein subunit, mitochondrial	72692.2	HUMAN	7	872.69	2	0.27	R	AAFGLSEAGFNTACVTK	L		76	92	46.8	2e-07
C	P31040	Succinate dehydrogenase [ubiquinone] flavoprotein subunit, mitochondrial	72692.2	HUMAN	7	548.07	2	0.29	K	NTVVATGGYGR	T		251	261	34.8	1.3e-05
C	P31040	Succinate dehydrogenase [ubiquinone] flavoprotein subunit, mitochondrial	72692.2	HUMAN	7	761.32	3	0.32	R	TYFSCTSAHTSTGDGTAMITR	A	Oxidation@18	262	282	29.4	5.7e-06
C	P31040	Succinate dehydrogenase [ubiquinone] flavoprotein subunit, mitochondrial	72692.2	HUMAN	7	755.72	3	0.051	R	TYFSCTSAHTSTGDGTAMITR	A		262	282	19.6	0.0095
C	P31040	Succinate dehydrogenase [ubiquinone] flavoprotein subunit, mitochondrial	72692.2	HUMAN	7	737.43	2	0.0052	R	LGANSLLDLVVFGR	A		452	465	40.6	1.1e-07
C	P31040	Succinate dehydrogenase [ubiquinone] flavoprotein subunit, mitochondrial	72692.2	HUMAN	7	567.53	2	0.25	R	VGSVLQEGCGK	I		528	538	28.1	0.00068
C	P48147	Prolyl endopeptidase	80700.2	HUMAN	7	857.65	2	0.25	R	YFYFYNTGLQNQR	V		86	98	26.8	7.6e-05
C	P48147	Prolyl endopeptidase	80700.2	HUMAN	7	740.14	2	0.26	R	VLYVQDSLEGEAR	V		99	111	43.2	6.2e-07
C	P48147	Prolyl endopeptidase	80700.2	HUMAN	7	923.3	2	0.31	R	VFLDPNILSDDGTVALR	G		112	128	45.1	5.7e-07
C	P48147	Prolyl endopeptidase	80700.2	HUMAN	7	868.02	3	0.28	K	LIDNFEGEYDYVTNEGTVFTFK	T		282	303	19.9	0.015
C	P48147	Prolyl endopeptidase	80700.2	HUMAN	7	834.88	2	0.44	K	TFPLDVGSIVGYSGQK	K		374	389	27.3	9.2e-06
C	P48147	Prolyl endopeptidase	80700.2	HUMAN	7	640.75	2	-0.12	K	FIATLQYIVGR	S		652	662	34.8	2.6e-05
C	P48147	Prolyl endopeptidase	80700.2	HUMAN	7	813.68	2	-0.23	K	VIEEVSDMFAFIAR	C		689	702	21.5	0.0017
C	P56537	Eukaryotic translation initiation factor 6	26599.3	HUMAN	7	824.2	2	0.35	R	ASFENNCEIGCFAK	L		5	18	42.3	2.1e-07
C	P56537	Eukaryotic translation initiation factor 6	26599.3	HUMAN	7	695.87	3	0.17	R	HGLLVPNNTTDQELQHIR	N		68	85	35.8	5.3e-06
C	P56537	Eukaryotic translation initiation factor 6	26599.3	HUMAN	7	896.22	3	0.11	R	QTVADQVLVGSYCVFSNQGGLVHPK	T	Gln->pyro-Glu@1	140	164	25.8	0.00063
C	P56537	Eukaryotic translation initiation factor 6	26599.3	HUMAN	7	901.87	3	0.08	R	QTVADQVLVGSYCVFSNQGGLVHPK	T		140	164	36.9	1.1e-06
C	P56537	Eukaryotic translation initiation factor 6	26599.3	HUMAN	7	862.39	3	0.27	K	TSIEDQDELSSLLQVPLVAGTVNR	G		165	188	30.2	0.0011
C	P56537	Eukaryotic translation initiation factor 6	26599.3	HUMAN	7	768.09	2	0.21	K	LNEAQPSTIATSMR	D	Oxidation@13	224	237	42	2.3e-06
C	P56537	Eukaryotic translation initiation factor 6	26599.3	HUMAN	7	760.14	2	0.26	K	LNEAQPSTIATSMR	D		224	237	42.7	5.4e-06
C	P31150	Rab GDP dissociation inhibitor alpha	50583.2	HUMAN	7	738.62	2	-0.24	R	FQLLEGPPESMGR	G	Oxidation@11	56	68	23.5	0.0065
C	P31150	Rab GDP dissociation inhibitor alpha	50583.2	HUMAN	7	730.72	2	-0.14	R	FQLLEGPPESMGR	G		56	68	26.4	0.012
C	P31150	Rab GDP dissociation inhibitor alpha	50583.2	HUMAN	7	563.55	2	0.25	K	MLLYTEVTR	Y		90	98	23.4	0.00085
C	P31150	Rab GDP dissociation inhibitor alpha	50583.2	HUMAN	7	735.06	2	0.22	K	TFEGVDPQTTSMR	D		157	169	28.9	1.3e-05
C	P31150	Rab GDP dissociation inhibitor alpha	50583.2	HUMAN	7	920.29	2	0.38	R	TDDYLDQPCLETVNR	I		194	208	42.6	1.9e-08
C	P31150	Rab GDP dissociation inhibitor alpha	50583.2	HUMAN	7	1071.22	2	0.16	K	SPYLYPLYGLGELPQGFAR	L		222	240	37.5	3.7e-07
C	P31150	Rab GDP dissociation inhibitor alpha	50583.2	HUMAN	7	739.12	2	0.26	K	QLICDPSYIPDR	V		279	290	28.9	0.00077
C	P78371	T-complex protein 1 subunit beta	57488.7	HUMAN	7	651.59	2	0.21	-	MASLSLAPVNIFK	A	Met-loss+Acetyl@1	1	13	30.6	0.00018
C	P78371	T-complex protein 1 subunit beta	57488.7	HUMAN	7	759.83	2	0.38	R	LTSFIGAIAIGDLVK	S		26	40	44.2	9.3e-07
C	P78371	T-complex protein 1 subunit beta	57488.7	HUMAN	7	665.76	2	-0.074	R	GATQQILDEAER	S		377	388	23.9	0.004
C	P78371	T-complex protein 1 subunit beta	57488.7	HUMAN	7	789.84	3	0.47	R	TVYGGGCSEMLMAHAVTQLANR	T		406	427	19	0.007
C	P78371	T-complex protein 1 subunit beta	57488.7	HUMAN	7	516.39	3	0.15	R	AAHSEGNTTAGLDMR	E	Oxidation@14	467	481	25.5	0.0035
C	P78371	T-complex protein 1 subunit beta	57488.7	HUMAN	7	511	3	0.096	R	AAHSEGNTTAGLDMR	E		467	481	23.9	0.00053
C	P78371	T-complex protein 1 subunit beta	57488.7	HUMAN	7	791.74	2	-0.22	R	QVLLSAAEAAEVILR	V		502	516	40.8	1.1e-06
C	P50990	T-complex protein 1 subunit theta	59621.1	HUMAN	7	667.29	2	-0.087	K	LFVTNDAATILR	E		63	74	28	0.00065
C	P50990	T-complex protein 1 subunit theta	59621.1	HUMAN	7	687.08	2	0.2	K	AIADTGANVVVTGGK	V		282	296	44.5	6.7e-08
C	P50990	T-complex protein 1 subunit theta	59621.1	HUMAN	7	443.18	2	-0.081	K	TVGATALPR	L		327	335	28.2	0.034
C	P50990	T-complex protein 1 subunit theta	59621.1	HUMAN	7	683.13	2	-0.17	R	GSTDNLMDDIER	A		379	390	20.5	0.0029
C	P50990	T-complex protein 1 subunit theta	59621.1	HUMAN	7	533.57	2	0.31	R	AVDDGVNTFK	V		391	400	19.3	0.015
C	P50990	T-complex protein 1 subunit theta	59621.1	HUMAN	7	575.59	2	-0.21	K	FAEAFEAIPR	A		441	450	31.1	0.00016
C	P50990	T-complex protein 1 subunit theta	59621.1	HUMAN	7	565.23	2	0.39	K	LATNAAVTVLR	V		510	520	36.4	5.8e-05
C	P60900	Proteasome subunit alpha type-6	27399.7	HUMAN	7	579.08	2	0.27	R	HITIFSPEGR	L		12	21	20.6	0.0084
C	P60900	Proteasome subunit alpha type-6	27399.7	HUMAN	7	580.71	2	-0.093	R	LYQVEYAFK	A		22	30	24	0.00023
C	P60900	Proteasome subunit alpha type-6	27399.7	HUMAN	7	643.66	2	0.3	K	AINQGGLTSVAVR	G		31	43	43.6	1.2e-06
C	P60900	Proteasome subunit alpha type-6	27399.7	HUMAN	7	610.06	2	0.23	R	GKDCAVIVTQK	K		44	54	19.3	0.015
C	P60900	Proteasome subunit alpha type-6	27399.7	HUMAN	7	928.73	2	0.31	K	ITENIGCVMTGMTADSR	S		72	88	36	8.5e-08
C	P60900	Proteasome subunit alpha type-6	27399.7	HUMAN	7	585.15	2	-0.14	K	QTESTSFLEK	K		172	181	16.8	0.013
C	P60900	Proteasome subunit alpha type-6	27399.7	HUMAN	7	660.64	3	0.29	R	ILTEAEIDAHLVALAERD	-		229	246	23.9	0.001
C	P05091	Aldehyde dehydrogenase, mitochondrial	56381.8	HUMAN	7	566.82	2	0.021	R	AAFQLGSPWR	R		85	94	17.5	0.043
C	P05091	Aldehyde dehydrogenase, mitochondrial	56381.8	HUMAN	7	685.52	2	0.12	K	LGPALATGNVVVMK	V		196	209	23	0.00017
C	P05091	Aldehyde dehydrogenase, mitochondrial	56381.8	HUMAN	7	922.28	2	-0.25	K	VAEQTPLTALYVANLIK	E		210	226	28.7	3.6e-05
C	P05091	Aldehyde dehydrogenase, mitochondrial	56381.8	HUMAN	7	569.48	2	0.18	K	VAFTGSTEIGR	V		258	268	23.4	0.0013
C	P05091	Aldehyde dehydrogenase, mitochondrial	56381.8	HUMAN	7	593.97	2	0.13	R	VIQVAAGSSNLK	R		269	280	34.8	2.2e-06
C	P05091	Aldehyde dehydrogenase, mitochondrial	56381.8	HUMAN	7	764.13	2	-0.26	R	ANNSTYGLAAAVFTK	D		437	451	27.8	6.4e-06
C	P05091	Aldehyde dehydrogenase, mitochondrial	56381.8	HUMAN	7	800.77	2	0.37	R	ELGEYGLQAYTEVK	T		493	506	40.5	1.9e-08
C	P14314	Glucosidase 2 subunit beta	59425.9	HUMAN	7	526.62	3	0.36	K	ERESLQQMAEVTR	E		123	135	23.7	0.0061
C	P14314	Glucosidase 2 subunit beta	59425.9	HUMAN	7	654.47	2	0.15	R	ESLQQMAEVTR	E	Oxidation@6	125	135	29.4	0.00015
C	P14314	Glucosidase 2 subunit beta	59425.9	HUMAN	7	618.62	2	0.32	K	SLEDQVEMLR	T	Oxidation@8	168	177	31.3	0.0026
C	P14314	Glucosidase 2 subunit beta	59425.9	HUMAN	7	610.57	2	0.27	K	SLEDQVEMLR	T		168	177	34.8	0.0012
C	P14314	Glucosidase 2 subunit beta	59425.9	HUMAN	7	604.25	2	-0.053	R	SLKDMEESIR	N		383	392	18.4	0.029
C	P14314	Glucosidase 2 subunit beta	59425.9	HUMAN	7	776.99	2	0.16	K	YEQGTGCWQGPNR	S		465	477	40.8	4.8e-09
C	P14314	Glucosidase 2 subunit beta	59425.9	HUMAN	7	669.61	2	-0.2	K	ETMVTSTTEPSR	C		488	499	27.7	0.00013
C	Q9BRF8	Calcineurin-like phosphoesterase domain-containing protein 1	35548.6	HUMAN	7	572.53	2	0.25	-	MSAAEAGGVFHR	A	Met-loss+Acetyl@1	1	12	40.3	0.0001
C	Q9BRF8	Calcineurin-like phosphoesterase domain-containing protein 1	35548.6	HUMAN	7	848.27	3	0.16	K	ESEWKGPFYFILGADPQFGLIK	A		26	47	18.8	0.031
C	Q9BRF8	Calcineurin-like phosphoesterase domain-containing protein 1	35548.6	HUMAN	7	942.36	2	0.35	K	GPFYFILGADPQFGLIK	A		31	47	20.4	0.003
C	Q9BRF8	Calcineurin-like phosphoesterase domain-containing protein 1	35548.6	HUMAN	7	608.12	2	0.28	R	LTEQAVQAINK	L		67	77	43.1	3.6e-05
C	Q9BRF8	Calcineurin-like phosphoesterase domain-containing protein 1	35548.6	HUMAN	7	981.03	3	0.54	R	AIPLVLVSGNHDIGNTPTAETVEEFCR	T		118	144	18.3	0.0078
C	Q9BRF8	Calcineurin-like phosphoesterase domain-containing protein 1	35548.6	HUMAN	7	422.64	2	-0.12	R	VVVVTAEK	I		280	287	23.2	0.0032
C	Q9BRF8	Calcineurin-like phosphoesterase domain-containing protein 1	35548.6	HUMAN	7	639.59	2	0.27	K	GIEDDLMDLIK	K	Oxidation@7	302	312	24.1	0.0022
C	O43765	Small glutamine-rich tetratricopeptide repeat-containing protein alpha	34063.4	HUMAN	7	851.14	2	0.16	R	LAYAIIQFLHDQLR	H		7	20	18.9	0.0047
C	O43765	Small glutamine-rich tetratricopeptide repeat-containing protein alpha	34063.4	HUMAN	7	876.73	2	0.3	K	AIELNPANAVYFCNR	A		117	131	40	5.1e-07
C	O43765	Small glutamine-rich tetratricopeptide repeat-containing protein alpha	34063.4	HUMAN	7	726.95	2	0.12	K	LGNYAGAVQDCER	A		138	150	33.4	4.6e-06
C	O43765	Small glutamine-rich tetratricopeptide repeat-containing protein alpha	34063.4	HUMAN	7	569.26	2	-0.024	R	AICIDPAYSK	A		151	160	23.4	0.0029
C	O43765	Small glutamine-rich tetratricopeptide repeat-containing protein alpha	34063.4	HUMAN	7	517.59	2	0.3	R	MGLALSSLNK	H		165	174	30.6	0.00014
C	O43765	Small glutamine-rich tetratricopeptide repeat-containing protein alpha	34063.4	HUMAN	7	540.49	2	0.21	K	HVEAVAYYK	K		175	183	20.4	0.00083
C	O43765	Small glutamine-rich tetratricopeptide repeat-containing protein alpha	34063.4	HUMAN	7	704.64	2	0.3	K	ALELDPDNETYK	S		185	196	18	0.013
C	P23526	Adenosylhomocysteinase	47716.5	HUMAN	7	446.97	2	0.23	-	MSDKLPYK	V	Met-loss+Acetyl@1	1	8	25.7	0.022
C	P23526	Adenosylhomocysteinase	47716.5	HUMAN	7	565.08	2	0.27	K	VADIGLAAWGR	K		9	19	36.5	0.00011
C	P23526	Adenosylhomocysteinase	47716.5	HUMAN	7	529.01	2	0.2	K	YPQLLPGIR	G		143	151	23.6	0.0037
C	P23526	Adenosylhomocysteinase	47716.5	HUMAN	7	550.55	3	0.27	R	GISEETTTGVHNLYK	M		152	166	19.6	0.032
C	P23526	Adenosylhomocysteinase	47716.5	HUMAN	7	629.22	2	0.37	K	VPAINVNDSVTK	S		175	186	32.3	2.8e-07
C	P23526	Adenosylhomocysteinase	47716.5	HUMAN	7	453.51	2	0.27	R	ATDVMIAGK	V		206	214	29	0.0017
C	P23526	Adenosylhomocysteinase	47716.5	HUMAN	7	568.13	2	0.32	K	VAVVAGYGDVGK	G		215	226	37.8	2.7e-06
C	P29692	Elongation factor 1-delta	31122.1	HUMAN	7	536.59	2	-0.18	-	MATNFLAHEK	I	Met-loss+Acetyl@1	1	10	15.7	0.014
C	P29692	Elongation factor 1-delta	31122.1	HUMAN	7	772.26	2	0.41	R	FYEQMNGPVAGASR	Q	Oxidation@5	25	38	21.9	0.0042
C	P29692	Elongation factor 1-delta	31122.1	HUMAN	7	764.16	2	0.3	R	FYEQMNGPVAGASR	Q		25	38	38.9	2.4e-07
C	P29692	Elongation factor 1-delta	31122.1	HUMAN	7	729.28	3	0.26	K	SLAGSSGPGASSGTSGDHGELVVR	I		60	83	27.8	0.0011
C	P29692	Elongation factor 1-delta	31122.1	HUMAN	7	650.3	2	-0.067	R	GVVQELQQAISK	L		96	107	23.2	0.00088
C	P29692	Elongation factor 1-delta	31122.1	HUMAN	7	475.52	3	0.28	R	ATAPQTQHVSPMR	Q		124	136	20	0.024
C	P29692	Elongation factor 1-delta	31122.1	HUMAN	7	687.68	2	0.31	R	SIQLDGLVWGASK	L		220	232	29.5	0.00024
C	P35237	Serpin B6	42622.3	HUMAN	7	939.85	2	0.36	-	MDVLAEANGTFALNLLK	T	Acetyl&Oxidation@(N-term&1)||Acetyl+Oxidation@1	1	17	16.1	0.048
C	P35237	Serpin B6	42622.3	HUMAN	7	939.53	2	0.042	-	MDVLAEANGTFALNLLK	T	Acetyl&Oxidation@(N-term&1)||Acetyl+Oxidation@1	1	17	25.8	0.00014
C	P35237	Serpin B6	42622.3	HUMAN	7	681.68	3	-0.33	K	SGGGGDIHQGFQSLLTEVNK	T		62	81	17.4	0.02
C	P35237	Serpin B6	42622.3	HUMAN	7	476.41	2	0.14	K	TGTQYLLR	M		82	89	19.1	0.03
C	P35237	Serpin B6	42622.3	HUMAN	7	784.67	2	0.23	K	IAELLSPGSVDPLTR	L		146	160	38.4	1.8e-06
C	P35237	Serpin B6	42622.3	HUMAN	7	597.75	2	0.39	R	LVLVNAVYFR	G		161	170	33	1.4e-05
C	P35237	Serpin B6	42622.3	HUMAN	7	648.51	2	0.19	R	NLGMTDAFELGK	A		288	299	24.4	0.0034
C	P18669	Phosphoglycerate mutase 1	28804.2	HUMAN	7	438.54	3	0.33	R	HGESAWNLENR	F		11	21	25.6	0.014
C	P18669	Phosphoglycerate mutase 1	28804.2	HUMAN	7	661.16	3	0.53	R	FSGWYDADLSPAGHEEAK	R		22	39	20.5	0.035
C	P18669	Phosphoglycerate mutase 1	28804.2	HUMAN	7	530.45	2	0.17	R	HYGGLTGLNK	A		91	100	25.4	0.014
C	P18669	Phosphoglycerate mutase 1	28804.2	HUMAN	7	811.74	3	0.033	R	SYDVPPPPMEPDHPFYSNISK	D	Oxidation@9	118	138	17.1	0.041
C	P18669	Phosphoglycerate mutase 1	28804.2	HUMAN	7	806.6	3	0.22	R	SYDVPPPPMEPDHPFYSNISK	D		118	138	22.2	0.0021
C	P18669	Phosphoglycerate mutase 1	28804.2	HUMAN	7	809.42	3	0.36	R	YADLTEDQLPSCESLKDTIAR	A		142	162	32.3	5.9e-06
C	P18669	Phosphoglycerate mutase 1	28804.2	HUMAN	7	842.78	2	0.32	R	ALPFWNEEIVPQIK	E		163	176	38.3	5.8e-05
C	P35232	Prohibitin	29804.3	HUMAN	7	593.63	2	0.3	K	DLQNVNITLR	I		84	93	34.6	0.00068
C	P35232	Prohibitin	29804.3	HUMAN	7	466.57	3	0.28	R	ILFRPVASQLPR	I		94	105	22.8	0.0043
C	P35232	Prohibitin	29804.3	HUMAN	7	723.04	2	0.21	R	IFTSIGEDYDER	V		106	117	30.7	4.3e-05
C	P35232	Prohibitin	29804.3	HUMAN	7	575.38	2	0.081	R	FDAGELITQR	E		134	143	31.1	0.00034
C	P35232	Prohibitin	29804.3	HUMAN	7	999.84	2	0.29	K	AAELIANSLATAGDGLIELR	K		220	239	16.4	0.0084
C	P35232	Prohibitin	29804.3	HUMAN	7	536.78	3	0.49	R	KLEAAEDIAYQLSR	S		240	253	31.1	0.00045
C	P35232	Prohibitin	29804.3	HUMAN	7	928.44	2	0.42	R	NITYLPAGQSVLLQLPQ	-		256	272	17.1	0.022
C	Q14974	Importin subunit beta-1	97171.1	HUMAN	7	829.88	2	-0.079	R	AAVENLPTFLVELSR	V		28	42	30.3	0.00017
C	Q14974	Importin subunit beta-1	97171.1	HUMAN	7	613.5	2	0.16	R	VLANPGNSQVAR	V		43	54	32.9	8.9e-06
C	Q14974	Importin subunit beta-1	97171.1	HUMAN	7	803.48	2	0.034	K	LAATNALLNSLEFTK	A		192	206	32.8	1.8e-06
C	Q14974	Importin subunit beta-1	97171.1	HUMAN	7	478.14	2	-0.16	R	VAALQNLVK	I		235	243	20.9	0.039
C	Q14974	Importin subunit beta-1	97171.1	HUMAN	7	489.01	2	0.26	R	DTAAWTVGR	I		426	434	20.1	0.016
C	Q14974	Importin subunit beta-1	97171.1	HUMAN	7	627.32	3	0.33	K	LLETTDRPDGHQNNLR	S		510	525	26.5	0.00082
C	Q14974	Importin subunit beta-1	97171.1	HUMAN	7	481.73	2	-0.041	K	TTLVIMER	L		550	557	23.9	0.0027
C	O95831	Apoptosis-inducing factor 1, mitochondrial	66901.2	HUMAN	7	571.68	2	-0.14	R	ISGLGLTPEQK	Q		99	109	30.2	0.0022
C	O95831	Apoptosis-inducing factor 1, mitochondrial	66901.2	HUMAN	7	414.84	2	0.089	K	VVQLDVR	D		233	239	21.7	0.013
C	O95831	Apoptosis-inducing factor 1, mitochondrial	66901.2	HUMAN	7	634.37	2	0.058	K	LNDGSQITYEK	C		245	255	34	4.3e-05
C	O95831	Apoptosis-inducing factor 1, mitochondrial	66901.2	HUMAN	7	523.13	2	-0.15	K	CLIATGGTPR	S		256	265	24.2	0.011
C	O95831	Apoptosis-inducing factor 1, mitochondrial	66901.2	HUMAN	7	996.76	2	0.23	K	SITIIGGGFLGSELACALGR	K		302	321	22.3	0.00019
C	O95831	Apoptosis-inducing factor 1, mitochondrial	66901.2	HUMAN	7	745.03	3	0.28	R	KVETDHIVAAVGLEPNVELAK	T		388	408	20.8	0.0021
C	O95831	Apoptosis-inducing factor 1, mitochondrial	66901.2	HUMAN	7	736.14	2	0.29	K	TGGLEIDSDFGGFR	V		409	422	25.7	0.0015
C	P22102	Trifunctional purine biosynthetic protein adenosine-3	107768	HUMAN	7	750.81	3	0.37	K	KIEFVVVGPEAPLAAGIVGNLR	S		66	87	30.1	3.7e-05
C	P22102	Trifunctional purine biosynthetic protein adenosine-3	107768	HUMAN	7	708.26	3	0.52	K	IEFVVVGPEAPLAAGIVGNLR	S		67	87	24	0.024
C	P22102	Trifunctional purine biosynthetic protein adenosine-3	107768	HUMAN	7	732.61	3	0.59	R	SAGVQCFGPTAEAAQLESSKR	F		88	108	19.6	0.021
C	P22102	Trifunctional purine biosynthetic protein adenosine-3	107768	HUMAN	7	522.58	2	0.28	R	AIAFLQQPR	S		425	433	31.7	0.0046
C	P22102	Trifunctional purine biosynthetic protein adenosine-3	107768	HUMAN	7	743.68	2	0.25	K	LDLSVTEAVVAGIAK	A		543	557	20.6	0.006
C	P22102	Trifunctional purine biosynthetic protein adenosine-3	107768	HUMAN	7	637.65	2	0.32	K	LGVDLDAQTWR	I		698	708	24	0.00043
C	P22102	Trifunctional purine biosynthetic protein adenosine-3	107768	HUMAN	7	726.09	2	0.2	R	TFNCGVGAVLVVSK	E		730	743	16.5	0.0094
C	Q96G03	Phosphoglucomutase-2	68284	HUMAN	7	838.58	3	0.51	-	MAAPEGSGLGEDARLDQETAQWLR	W	Met-loss+Acetyl@1	1	24	25.6	0.00027
C	Q96G03	Phosphoglucomutase-2	68284	HUMAN	7	630.65	2	0.33	R	LDQETAQWLR	W		15	24	22	0.016
C	Q96G03	Phosphoglucomutase-2	68284	HUMAN	7	491.04	2	-0.2	R	MEFGTAGLR	A		55	63	21.1	0.015
C	Q96G03	Phosphoglucomutase-2	68284	HUMAN	7	489.48	2	0.21	K	GIVISFDAR	A		100	108	16.7	0.02
C	Q96G03	Phosphoglucomutase-2	68284	HUMAN	7	889.58	3	0.46	K	AFDLVPPEAVPEQKDPDPEFPTVK	Y		269	292	19.7	0.0058
C	Q96G03	Phosphoglucomutase-2	68284	HUMAN	7	599.6	2	-0.21	R	IVLANDPDADR	L		317	327	27.5	0.0003
C	Q96G03	Phosphoglucomutase-2	68284	HUMAN	7	720.62	3	0.59	K	ELNELVSAIEEHFFQPQK	Y		587	604	21.1	0.02
C	P28331	NADH-ubiquinone oxidoreductase 75 kDa subunit, mitochondrial	79468.3	HUMAN	7	805.19	2	0.29	R	FASEIAGVDDLGTTGR	G		185	200	21.8	0.00073
C	P28331	NADH-ubiquinone oxidoreductase 75 kDa subunit, mitochondrial	79468.3	HUMAN	7	764.89	2	-0.03	R	NDGAAILAAVSSIAQK	I		484	499	26.9	0.00024
C	P28331	NADH-ubiquinone oxidoreductase 75 kDa subunit, mitochondrial	79468.3	HUMAN	7	691.59	3	0.53	R	IASQVAALDLGYKPGVEAIR	K		519	538	21.4	0.015
C	P28331	NADH-ubiquinone oxidoreductase 75 kDa subunit, mitochondrial	79468.3	HUMAN	7	549.6	2	0.34	K	SATYVNTEGR	A		593	602	18	0.0063
C	P28331	NADH-ubiquinone oxidoreductase 75 kDa subunit, mitochondrial	79468.3	HUMAN	7	490.57	2	-0.23	K	VAVTPPGLAR	E		608	617	19	0.026
C	P28331	NADH-ubiquinone oxidoreductase 75 kDa subunit, mitochondrial	79468.3	HUMAN	7	475.71	3	-0.22	R	NRLEEVSPNLVR	Y		644	655	22.7	0.036
C	P28331	NADH-ubiquinone oxidoreductase 75 kDa subunit, mitochondrial	79468.3	HUMAN	7	618.17	2	0.4	K	DFYMTDSISR	A		693	702	15.3	0.0049
C	P21333	Filamin-A	280741	HUMAN	7	708.15	2	-0.23	R	IANLQTDLSDGLR	L		64	76	20.3	0.00046
C	P21333	Filamin-A	280741	HUMAN	7	614.2	2	0.37	R	AWGPGLEGGVVGK	S		581	593	22.1	0.0072
C	P21333	Filamin-A	280741	HUMAN	7	549.69	3	0.06	K	TGVAVNKPAEFTVDAK	H		685	700	19.5	0.046
C	P21333	Filamin-A	280741	HUMAN	7	701.27	2	0.44	K	YGGDEIPFSPYR	V		1622	1633	15.7	0.024
C	P21333	Filamin-A	280741	HUMAN	7	535.26	3	0.33	K	YNEQHVPGSPFTAR	V		1938	1951	19.5	0.042
C	P21333	Filamin-A	280741	HUMAN	7	823.42	3	0.35	K	FNEEHIPDSPFVVPVASPSGDAR	R		2311	2333	19.6	0.016
C	P21333	Filamin-A	280741	HUMAN	7	597.67	3	0.39	K	ATCAPQHGAPGPGPADASK	V		2541	2559	25.2	0.0017
C	Q7L266	Isoaspartyl peptidase/L-asparaginase	32054.8	HUMAN	6	846.23	2	0.28	-	MNPIVVVHGGGAGPISK	D	Acetyl&Oxidation@(N-term&1)||Acetyl+Oxidation@1	1	17	52	5.8e-10
C	Q7L266	Isoaspartyl peptidase/L-asparaginase	32054.8	HUMAN	6	511.14	2	0.34	R	AATVGYGILR	E		30	39	30.3	0.00052
C	Q7L266	Isoaspartyl peptidase/L-asparaginase	32054.8	HUMAN	6	948.23	3	-0.22	K	TPHCFLTDQGAAQFAAAMGVPEIPGEK	L		112	138	19.7	0.015
C	Q7L266	Isoaspartyl peptidase/L-asparaginase	32054.8	HUMAN	6	726.65	2	0.27	K	GNVAYATSTGGIVNK	M		178	192	45.1	5.5e-08
C	Q7L266	Isoaspartyl peptidase/L-asparaginase	32054.8	HUMAN	6	1007.13	3	0.32	R	VGDSPCLGAGGYADNDIGAVSTTGHGESILK	V		197	227	34.7	4.9e-06
C	Q7L266	Isoaspartyl peptidase/L-asparaginase	32054.8	HUMAN	6	764.11	2	0.24	K	TVEEAADLSLGYMK	S		243	256	15.4	0.016
C	P25788	Proteasome subunit alpha type-3	28433.5	HUMAN	6	980.65	2	0.2	-	MSSIGTGYDLSASTFSPDGR	V	Met-loss+Acetyl@1	1	20	49.5	1.7e-08
C	P25788	Proteasome subunit alpha type-3	28433.5	HUMAN	6	565.54	2	-0.24	R	VFQVEYAMK	A	Oxidation@8	21	29	23.2	0.001
C	P25788	Proteasome subunit alpha type-3	28433.5	HUMAN	6	557.8	2	0.016	R	VFQVEYAMK	A		21	29	27.8	0.0013
C	P25788	Proteasome subunit alpha type-3	28433.5	HUMAN	6	609.72	2	0.39	K	AVENSSTAIGIR	C		30	41	37.3	0.00039
C	P25788	Proteasome subunit alpha type-3	28433.5	HUMAN	6	461.4	3	0.48	R	HVGMAVAGLLADAR	S		73	86	25.7	0.0088
C	P25788	Proteasome subunit alpha type-3	28433.5	HUMAN	6	577.08	2	0.27	R	SNFGYNIPLK	H		101	110	25.4	0.0001
C	P99999	Cytochrome c	11748.8	HUMAN	6	584.7	2	-0.11	K	TGPNLHGLFGR	K		29	39	24.4	0.00046
C	P99999	Cytochrome c	11748.8	HUMAN	6	519.59	3	-0.005	R	KTGQAPGYSYTAANK	N		40	54	33.7	1.5e-05
C	P99999	Cytochrome c	11748.8	HUMAN	6	715.12	2	0.28	K	TGQAPGYSYTAANK	N		41	54	48.5	2.4e-09
C	P99999	Cytochrome c	11748.8	HUMAN	6	404.52	2	0.28	K	MIFVGIK	K		81	87	24.4	0.016
C	P99999	Cytochrome c	11748.8	HUMAN	6	453.91	2	0.14	R	ADLIAYLK	K		93	100	30.9	0.0062
C	P99999	Cytochrome c	11748.8	HUMAN	6	517.96	2	0.14	R	ADLIAYLKK	A		93	101	24.4	0.0026
C	P16152	Carbonyl reductase [NADPH] 1	30375.2	HUMAN	6	589.46	2	0.13	R	LFSGDVVLTAR	D		28	38	16.7	0.027
C	P16152	Carbonyl reductase [NADPH] 1	30375.2	HUMAN	6	827.09	2	0.15	R	GQAAVQQLQAEGLSPR	F		43	58	47.9	1.4e-07
C	P16152	Carbonyl reductase [NADPH] 1	30375.2	HUMAN	6	603.67	2	-0.16	R	VVNVSSIMSVR	A	Oxidation@8	135	145	21.5	0.00028
C	P16152	Carbonyl reductase [NADPH] 1	30375.2	HUMAN	6	595.78	2	-0.052	R	VVNVSSIMSVR	A		135	145	33.4	1.2e-06
C	P16152	Carbonyl reductase [NADPH] 1	30375.2	HUMAN	6	422.62	2	-0.15	K	IGVTVLSR	I		199	206	25.4	0.033
C	P16152	Carbonyl reductase [NADPH] 1	30375.2	HUMAN	6	729.5	2	-0.37	K	ILLNACCPGWVR	T		221	232	17.5	0.014
C	P28070	Proteasome subunit beta type-4	29204.5	HUMAN	6	766.61	2	0.2	R	TQNPMVTGTSVLGVK	F		46	60	19.3	0.0057
C	P28070	Proteasome subunit beta type-4	29204.5	HUMAN	6	1007.21	2	0.2	K	FEGGVVIAADMLGSYGSLAR	F		61	80	46.9	6.5e-08
C	P28070	Proteasome subunit beta type-4	29204.5	HUMAN	6	820.44	3	0.039	K	QVLGQMVIDEELLGDGHSYSPR	A	Oxidation@6	110	131	26.4	0.00022
C	P28070	Proteasome subunit beta type-4	29204.5	HUMAN	6	815.19	3	0.12	K	QVLGQMVIDEELLGDGHSYSPR	A		110	131	29.3	1.4e-05
C	P28070	Proteasome subunit beta type-4	29204.5	HUMAN	6	576.34	3	0.024	R	EVLEKQPVLSQTEAR	D		197	211	23.4	0.0096
C	P28070	Proteasome subunit beta type-4	29204.5	HUMAN	6	565.02	2	0.22	K	QPVLSQTEAR	D		202	211	19.6	0.035
C	Q15181	Inorganic pyrophosphatase	32660.3	HUMAN	6	527.49	2	0.22	R	AAPFSLEYR	V		10	18	30.5	8e-05
C	Q15181	Inorganic pyrophosphatase	32660.3	HUMAN	6	558.04	2	0.24	R	YVANLFPYK	G		80	88	20.9	0.00055
C	Q15181	Inorganic pyrophosphatase	32660.3	HUMAN	6	712.21	3	0.25	K	HTGCCGDNDPIDVCEIGSK	V		110	128	25.8	0.00022
C	Q15181	Inorganic pyrophosphatase	32660.3	HUMAN	6	903.33	2	-0.12	K	VLGILAMIDEGETDWK	V	Oxidation@7	140	155	36	1.1e-06
C	Q15181	Inorganic pyrophosphatase	32660.3	HUMAN	6	895.85	2	0.39	K	VLGILAMIDEGETDWK	V		140	155	42.5	4.9e-08
C	Q15181	Inorganic pyrophosphatase	32660.3	HUMAN	6	815.76	3	0.35	K	VIAINVDDPDAANYNDINDVKR	L		156	177	28.3	0.00015
C	Q9NPH2	Inositol-3-phosphate synthase 1	61068.4	HUMAN	6	651.53	2	0.17	K	VIVLWTANTER	F		223	233	33.9	6.7e-06
C	Q9NPH2	Inositol-3-phosphate synthase 1	61068.4	HUMAN	6	492.2	2	-0.045	R	VFVGGDDFK	S		297	305	21.3	0.0005
C	Q9NPH2	Inositol-3-phosphate synthase 1	61068.4	HUMAN	6	674.74	2	0.34	K	SVLVDFLIGSGLK	T		313	325	42.6	1.5e-05
C	Q9NPH2	Inositol-3-phosphate synthase 1	61068.4	HUMAN	6	817.8	2	0.33	K	APLVPPGSPVVNALFR	Q		466	481	22.2	0.00021
C	Q9NPH2	Inositol-3-phosphate synthase 1	61068.4	HUMAN	6	689.32	2	0.45	R	VGPVAATYPMLNK	K	Oxidation@10	518	530	25.2	3.1e-05
C	Q9NPH2	Inositol-3-phosphate synthase 1	61068.4	HUMAN	6	680.76	2	-0.11	R	VGPVAATYPMLNK	K		518	530	26.6	3e-06
C	P0CG47	Polyubiquitin-B	25761.8	HUMAN	6	894.69	2	0.22	K	TITLEVEPSDTIENVK	A		12	27	45.1	8.7e-07
C	P0CG47	Polyubiquitin-B	25761.8	HUMAN	6	762.68	2	0.29	K	IQDKEGIPPDQQR	L		30	42	21.2	0.00029
C	P0CG47	Polyubiquitin-B	25761.8	HUMAN	6	673.69	2	-0.18	R	LIFAGKQLEDGR	T		43	54	28.5	5e-05
C	P0CG47	Polyubiquitin-B	25761.8	HUMAN	6	594.5	3	0.53	K	QLEDGRTLSDYNIQK	E		49	63	17.7	0.034
C	P0CG47	Polyubiquitin-B	25761.8	HUMAN	6	541.5	2	0.22	R	TLSDYNIQK	E		55	63	34.3	0.00037
C	P0CG47	Polyubiquitin-B	25761.8	HUMAN	6	534.48	2	0.17	K	ESTLHLVLR	L		64	72	29.6	0.0013
C	P04080	Cystatin-B	11139.7	HUMAN	6	882.74	3	0.34	-	MMCGAPSATQPATAETQHIADQVR	S	Acetyl+Oxidation@1;Oxidation@2	1	24	28.6	1.2e-05
C	P04080	Cystatin-B	11139.7	HUMAN	6	877.43	3	0.37	-	MMCGAPSATQPATAETQHIADQVR	S	Acetyl&Oxidation@(N-term&(1|2))||Acetyl+Oxidation@1	1	24	32.8	2.3e-06
C	P04080	Cystatin-B	11139.7	HUMAN	6	877.45	3	0.39	-	MMCGAPSATQPATAETQHIADQVR	S	Acetyl&Oxidation@(N-term&(1|2))||Acetyl+Oxidation@1	1	24	20.6	0.0015
C	P04080	Cystatin-B	11139.7	HUMAN	6	872.24	3	0.51	-	MMCGAPSATQPATAETQHIADQVR	S	Acetyl@N-term	1	24	22.7	0.0011
C	P04080	Cystatin-B	11139.7	HUMAN	6	664.11	2	0.25	K	SQVVAGTNYFIK	V		45	56	42.5	2.8e-05
C	P04080	Cystatin-B	11139.7	HUMAN	6	475.06	3	0.15	K	VHVGDEDFVHLR	V		57	68	25.8	0.0022
C	P00505	Aspartate aminotransferase, mitochondrial	47518.1	HUMAN	6	765.67	2	-0.23	K	ASAELALGENSEVLK	S		108	122	40.2	4.8e-05
C	P00505	Aspartate aminotransferase, mitochondrial	47518.1	HUMAN	6	725.71	2	0.3	R	FVTVQTISGTGALR	I		126	139	35	1e-06
C	P00505	Aspartate aminotransferase, mitochondrial	47518.1	HUMAN	6	446.47	2	0.21	R	IGASFLQR	F		140	147	25.3	0.022
C	P00505	Aspartate aminotransferase, mitochondrial	47518.1	HUMAN	6	577.46	2	-0.31	R	DAGMQLQGYR	Y	Oxidation@4	171	180	27.2	0.0012
C	P00505	Aspartate aminotransferase, mitochondrial	47518.1	HUMAN	6	569.7	2	-0.069	R	DAGMQLQGYR	Y		171	180	31.4	0.00031
C	P00505	Aspartate aminotransferase, mitochondrial	47518.1	HUMAN	6	634.62	2	0.25	R	IAAAILNTPDLR	K		326	337	33.2	3.2e-05
C	P26641	Elongation factor 1-gamma	50119.2	HUMAN	6	792.67	2	0.29	-	MAAGTLYTYPENWR	A	Met-loss+Acetyl@1	1	14	40.9	2.1e-06
C	P26641	Elongation factor 1-gamma	50119.2	HUMAN	6	674.67	2	0.3	K	ALIAAQYSGAQVR	V		18	30	36.9	1.7e-07
C	P26641	Elongation factor 1-gamma	50119.2	HUMAN	6	381.8	2	0.089	R	TPEFLR	K		46	51	20.8	0.031
C	P26641	Elongation factor 1-gamma	50119.2	HUMAN	6	474.52	2	0.28	R	QAFPNTNR	W		182	189	18.3	0.018
C	P26641	Elongation factor 1-gamma	50119.2	HUMAN	6	805.28	2	-0.12	R	WFLTCINQPQFR	A		190	201	25.8	0.0016
C	P26641	Elongation factor 1-gamma	50119.2	HUMAN	6	723.17	2	0.3	K	LDPGSEETQTLVR	E		402	414	23.9	0.0033
C	P04075	Fructose-bisphosphate aldolase A	39420.4	HUMAN	6	666.69	2	-0.16	K	GILAADESTGSIAK	R		29	42	38.2	2.4e-06
C	P04075	Fructose-bisphosphate aldolase A	39420.4	HUMAN	6	708.75	3	0.38	K	IGEHTPSALAIMENANVLAR	Y	Oxidation@12	154	173	35.1	3.2e-05
C	P04075	Fructose-bisphosphate aldolase A	39420.4	HUMAN	6	703.24	3	0.2	K	IGEHTPSALAIMENANVLAR	Y		154	173	38.7	3.1e-05
C	P04075	Fructose-bisphosphate aldolase A	39420.4	HUMAN	6	559.59	3	0.3	K	FSHEEIAMATVTALR	R		244	258	22.6	0.0082
C	P04075	Fructose-bisphosphate aldolase A	39420.4	HUMAN	6	566.93	2	0.14	R	ALANSLACQGK	Y		332	342	34.6	3e-05
C	P04075	Fructose-bisphosphate aldolase A	39420.4	HUMAN	6	743.73	3	0.38	K	YTPSGQAGAAASESLFVSNHAY	-		343	364	20.6	0.003
C	P13667	Protein disulfide-isomerase A4	72933.1	HUMAN	6	595.23	2	-0.59	K	IDATSASVLASR	F		120	131	38.3	8.8e-07
C	P13667	Protein disulfide-isomerase A4	72933.1	HUMAN	6	563.6	2	-0.19	R	FDVSGYPTIK	I		132	141	21.7	0.0023
C	P13667	Protein disulfide-isomerase A4	72933.1	HUMAN	6	729.77	2	-0.11	K	VSQGQLVVMQPEK	F	Oxidation@9	350	362	18.4	0.008
C	P13667	Protein disulfide-isomerase A4	72933.1	HUMAN	6	722.15	2	0.26	K	VSQGQLVVMQPEK	F		350	362	30.1	1.1e-05
C	P13667	Protein disulfide-isomerase A4	72933.1	HUMAN	6	750.07	3	0.37	K	DLGLSESGEDVNAAILDESGKK	F		464	485	19.7	0.008
C	P13667	Protein disulfide-isomerase A4	72933.1	HUMAN	6	646.59	2	0.31	K	MDATANDVPSDR	Y		583	594	28.9	1.2e-05
C	P15374	Ubiquitin carboxyl-terminal hydrolase isozyme L3	26182.8	HUMAN	6	950.24	2	0.24	R	WLPLEANPEVTNQFLK	Q		6	21	15.4	0.019
C	P15374	Ubiquitin carboxyl-terminal hydrolase isozyme L3	26182.8	HUMAN	6	789.12	2	0.25	K	SQGQDVTSSVYFMK	Q		75	88	28.2	1.3e-05
C	P15374	Ubiquitin carboxyl-terminal hydrolase isozyme L3	26182.8	HUMAN	6	778.61	2	0.26	K	FLEESVSMSPEER	A	Oxidation@8	122	134	37.8	2.3e-06
C	P15374	Ubiquitin carboxyl-terminal hydrolase isozyme L3	26182.8	HUMAN	6	770.59	2	0.24	K	FLEESVSMSPEER	A		122	134	23.8	0.00051
C	P15374	Ubiquitin carboxyl-terminal hydrolase isozyme L3	26182.8	HUMAN	6	579.13	2	0.34	R	YLENYDAIR	V		137	145	22.3	0.017
C	P15374	Ubiquitin carboxyl-terminal hydrolase isozyme L3	26182.8	HUMAN	6	723.17	3	0.5	R	VTHETSAHEGQTEAPSIDEK	V		146	165	20.5	0.0082
C	P21399	Cytoplasmic aconitate hydratase	98399.7	HUMAN	6	1025.2	2	0.15	R	VILQDFTGVPAVVDFAAMR	D		83	101	29.6	4.4e-05
C	P21399	Cytoplasmic aconitate hydratase	98399.7	HUMAN	6	971.52	3	0.34	K	SIVDAYVLLNLGDSVTTDHISPAGNIAR	N		661	688	26.5	0.00024
C	P21399	Cytoplasmic aconitate hydratase	98399.7	HUMAN	6	802.73	3	-0.35	K	QAPQTIHLPSGEILDVFDAAER	Y		737	758	21.7	0.0047
C	P21399	Cytoplasmic aconitate hydratase	98399.7	HUMAN	6	735.85	2	-0.088	R	YQQAGLPLIVLAGK	E		759	772	36.1	8.6e-07
C	P21399	Cytoplasmic aconitate hydratase	98399.7	HUMAN	6	519.47	2	0.2	K	AVLAESYER	I		794	802	22.7	0.0035
C	P21399	Cytoplasmic aconitate hydratase	98399.7	HUMAN	6	1005.45	3	0.27	R	SNLVGMGVIPLEYLPGENADALGLTGQER	Y		806	834	22.9	0.001
C	Q12765	Secernin-1	46382.5	HUMAN	6	847.35	2	0.44	-	MAAAPPSYCFVAFPPR	A	Met-loss+Acetyl@1	1	16	18	0.021
C	Q12765	Secernin-1	46382.5	HUMAN	6	790.54	2	0.15	K	VECTYISIDQVPR	T		52	64	35.4	7.7e-06
C	Q12765	Secernin-1	46382.5	HUMAN	6	872.33	2	0.38	R	EPAAEIEALLGMDLVR	L	Oxidation@12	99	114	32.7	2.1e-05
C	Q12765	Secernin-1	46382.5	HUMAN	6	864.4	2	0.44	R	EPAAEIEALLGMDLVR	L		99	114	29.7	2.9e-05
C	Q12765	Secernin-1	46382.5	HUMAN	6	608.29	3	0.34	R	SSPCIHYFTGTPDPSR	S		287	302	23.7	0.014
C	Q12765	Secernin-1	46382.5	HUMAN	6	623.49	2	0.18	R	AIIESDQEQGR	K		356	366	35.2	6e-05
C	P08758	Annexin A5	35937.1	HUMAN	6	853.38	2	0.43	K	GLGTDEESILTLLTSR	S		30	45	34.1	1e-06
C	P08758	Annexin A5	35937.1	HUMAN	6	501.57	2	0.27	K	VLTEIIASR	T		109	117	33.8	0.0011
C	P08758	Annexin A5	35937.1	HUMAN	6	807.85	2	0.39	R	ETSGNLEQLLLAVVK	S		228	242	21.4	0.0013
C	P08758	Annexin A5	35937.1	HUMAN	6	867.88	2	0.44	R	SIPAYLAETLYYAMK	G		246	260	18.7	0.0009
C	P08758	Annexin A5	35937.1	HUMAN	6	554.11	2	0.31	R	SEIDLFNIR	K		277	285	32.5	0.0035
C	P08758	Annexin A5	35937.1	HUMAN	6	645.83	2	0.0064	K	NFATSLYSMIK	G	Oxidation@9	291	301	25.3	0.00082
C	P31930	Cytochrome b-c1 complex subunit 1, mitochondrial	52646.3	HUMAN	6	698.58	3	0.53	R	MVLAAAGGVEHQQLLDLAQK	H		229	248	19.5	0.027
C	P31930	Cytochrome b-c1 complex subunit 1, mitochondrial	52646.3	HUMAN	6	405.37	2	0.16	R	FTGSEIR	H		270	276	20.1	0.036
C	P31930	Cytochrome b-c1 complex subunit 1, mitochondrial	52646.3	HUMAN	6	662.6	2	0.29	R	LCTSATESEVAR	G		379	390	28.8	5.1e-05
C	P31930	Cytochrome b-c1 complex subunit 1, mitochondrial	52646.3	HUMAN	6	685.52	3	0.18	R	NALVSHLDGTTPVCEDIGR	S		397	415	26.8	0.00024
C	P31930	Cytochrome b-c1 complex subunit 1, mitochondrial	52646.3	HUMAN	6	530.09	2	0.29	R	IAEVDASVVR	E		433	442	36.2	0.007
C	P31930	Cytochrome b-c1 complex subunit 1, mitochondrial	52646.3	HUMAN	6	901.71	3	0.29	K	YIYDQCPAVAGYGPIEQLPDYNR	I		448	470	18.9	0.0041
C	O14561	Acyl carrier protein, mitochondrial	17417.5	HUMAN	6	560.99	2	0.19	K	LYDKIDPEK	L		89	97	34.8	0.001
C	O14561	Acyl carrier protein, mitochondrial	17417.5	HUMAN	6	540.08	2	0.31	K	LSVNSHFMK	D	Oxidation@8	98	106	30	0.0012
C	O14561	Acyl carrier protein, mitochondrial	17417.5	HUMAN	6	532.06	2	0.29	K	LSVNSHFMK	D		98	106	31.3	0.00091
C	O14561	Acyl carrier protein, mitochondrial	17417.5	HUMAN	6	614.05	3	0.41	K	LMCPQEIVDYIADKK	D	Oxidation@2	138	152	25.5	0.00063
C	O14561	Acyl carrier protein, mitochondrial	17417.5	HUMAN	6	848.35	2	0.44	K	LMCPQEIVDYIADK	K		138	151	20.6	0.0021
C	O14561	Acyl carrier protein, mitochondrial	17417.5	HUMAN	6	608.6	3	0.29	K	LMCPQEIVDYIADKK	D		138	152	21.7	0.0072
C	P29218	Inositol monophosphatase 1	30189.1	HUMAN	6	984.41	2	-0.025	-	MADPWQECMDYAVTLAR	Q	Met-loss+Acetyl@1	1	17	33.6	1.2e-05
C	P29218	Inositol monophosphatase 1	30189.1	HUMAN	6	681.05	2	0.2	K	SSPVDLVTATDQK	V		37	49	17	0.0088
C	P29218	Inositol monophosphatase 1	30189.1	HUMAN	6	603.7	3	0.41	K	YPSHSFIGEESVAAGEK	S		62	78	20.9	0.018
C	P29218	Inositol monophosphatase 1	30189.1	HUMAN	6	875.89	3	0.11	K	SILTDNPTWIIDPIDGTTNFVHR	F		79	101	18.2	0.019
C	P29218	Inositol monophosphatase 1	30189.1	HUMAN	6	644.74	2	-0.1	K	LQVSQQEDITK	S		146	156	29.1	0.00013
C	P29218	Inositol monophosphatase 1	30189.1	HUMAN	6	581.67	2	0.34	K	SLLVTELGSSR	T		157	167	32.2	6.3e-05
C	P00918	Carbonic anhydrase 2	29246.3	HUMAN	6	647.56	2	-0.26	R	QSPVDIDTHTAK	Y	Gln->pyro-Glu@1	28	39	22.5	0.00018
C	P00918	Carbonic anhydrase 2	29246.3	HUMAN	6	438.06	3	0.17	R	QSPVDIDTHTAK	Y		28	39	20	0.042
C	P00918	Carbonic anhydrase 2	29246.3	HUMAN	6	713.76	3	-0.28	K	YDPSLKPLSVSYDQATSLR	I		40	58	33.4	1.2e-05
C	P00918	Carbonic anhydrase 2	29246.3	HUMAN	6	468.39	2	0.16	K	GGPLDGTYR	L		81	89	21.7	0.0016
C	P00918	Carbonic anhydrase 2	29246.3	HUMAN	6	494.61	2	0.32	K	VVDVLDSIK	T		159	167	27	0.00024
C	P00918	Carbonic anhydrase 2	29246.3	HUMAN	6	585.33	2	0.065	K	SADFTNFDPR	G		172	181	20.9	0.013
C	P04843	Dolichyl-diphosphooligosaccharide--protein glycosyltransferase subunit 1	68570	HUMAN	6	551.88	3	-0.089	K	VTAEVVLAHLGGGSTSR	A		49	65	21.1	0.0084
C	P04843	Dolichyl-diphosphooligosaccharide--protein glycosyltransferase subunit 1	68570	HUMAN	6	830.29	2	-0.16	R	ATSFLLALEPELEAR	L		66	80	25.5	0.00045
C	P04843	Dolichyl-diphosphooligosaccharide--protein glycosyltransferase subunit 1	68570	HUMAN	6	656.63	2	0.32	R	SEDLLDYGPFR	D		194	204	29.5	5e-05
C	P04843	Dolichyl-diphosphooligosaccharide--protein glycosyltransferase subunit 1	68570	HUMAN	6	718.61	2	0.25	K	NIEIDSPYEISR	A		380	391	34	0.00035
C	P04843	Dolichyl-diphosphooligosaccharide--protein glycosyltransferase subunit 1	68570	HUMAN	6	509.21	2	-0.031	R	HFDETVNR	Y		495	502	18.3	0.013
C	P04843	Dolichyl-diphosphooligosaccharide--protein glycosyltransferase subunit 1	68570	HUMAN	6	651.3	2	-0.075	K	ALTSEIALLQSR	L		525	536	21.8	0.011
C	P62826	GTP-binding nuclear protein Ran	24423.3	HUMAN	6	623.02	2	0.2	-	MAAQGEPQVQFK	L	Met-loss+Acetyl@1	1	12	29.4	0.00018
C	P62826	GTP-binding nuclear protein Ran	24423.3	HUMAN	6	480.62	2	-0.12	R	HLTGEFEK	K		30	37	22.8	0.016
C	P62826	GTP-binding nuclear protein Ran	24423.3	HUMAN	6	564.14	3	0.18	R	GPIKFNVWDTAGQEK	F		57	71	17.7	0.043
C	P62826	GTP-binding nuclear protein Ran	24423.3	HUMAN	6	648.13	2	0.32	K	FNVWDTAGQEK	F		61	71	33.5	0.00019
C	P62826	GTP-binding nuclear protein Ran	24423.3	HUMAN	6	758.1	2	-0.29	R	VCENIPIVLCGNK	V		111	123	29.2	0.00018
C	P62826	GTP-binding nuclear protein Ran	24423.3	HUMAN	6	608.1	2	0.29	K	NLQYYDISAK	S		143	152	21.2	0.014
C	O15067	Phosphoribosylformylglycinamidine synthase	144736	HUMAN	6	997.87	2	-0.16	R	ESWLLPGSNDLLLEVGPR	L		76	93	20.7	0.014
C	O15067	Phosphoribosylformylglycinamidine synthase	144736	HUMAN	6	898.12	2	-0.33	R	LNFSTPTSTNIVSVCR	A		94	109	26	0.0014
C	O15067	Phosphoribosylformylglycinamidine synthase	144736	HUMAN	6	582.55	2	0.24	K	FGEPVLAGFAR	S		396	406	30	3.1e-05
C	O15067	Phosphoribosylformylglycinamidine synthase	144736	HUMAN	6	505.08	2	0.3	R	YLTNKVDR	S		679	686	21.3	0.01
C	O15067	Phosphoribosylformylglycinamidine synthase	144736	HUMAN	6	884.32	2	0.33	R	VSVNGAVVLEEPVGELR	A		992	1008	21.4	0.00018
C	O15067	Phosphoribosylformylglycinamidine synthase	144736	HUMAN	6	506.19	2	0.4	R	VGPGPALMLR	G		1211	1220	22.4	0.0053
C	Q13541	Eukaryotic translation initiation factor 4E-binding protein 1	12580.1	HUMAN	6	436.41	2	0.22	K	FLMECR	N	Oxidation@3	58	63	19.4	0.0064
C	Q13541	Eukaryotic translation initiation factor 4E-binding protein 1	12580.1	HUMAN	6	922.55	3	0.44	R	DLPTIPGVTSPSSDEPPMEASQSHLR	N	Oxidation@18	74	99	20	0.011
C	Q13541	Eukaryotic translation initiation factor 4E-binding protein 1	12580.1	HUMAN	6	743.25	2	0.43	K	RAGGEESQFEMDI	-	Oxidation@11	106	118	19.7	0.0016
C	Q13541	Eukaryotic translation initiation factor 4E-binding protein 1	12580.1	HUMAN	6	734.49	2	-0.33	K	RAGGEESQFEMDI	-		106	118	21.4	0.00053
C	Q13541	Eukaryotic translation initiation factor 4E-binding protein 1	12580.1	HUMAN	6	665.14	2	0.37	R	AGGEESQFEMDI	-	Oxidation@10	107	118	21.3	0.00068
C	Q13541	Eukaryotic translation initiation factor 4E-binding protein 1	12580.1	HUMAN	6	657.03	2	0.26	R	AGGEESQFEMDI	-		107	118	18.8	0.0035
C	Q16576	Histone-binding protein RBBP7	47820.5	HUMAN	6	447.92	2	0.19	R	VINEEYK	I		15	21	18.8	0.017
C	Q16576	Histone-binding protein RBBP7	47820.5	HUMAN	6	477.15	3	0.24	R	YMPQNPHIIATK	T	Oxidation@2	131	142	16.4	0.045
C	Q16576	Histone-binding protein RBBP7	47820.5	HUMAN	6	475.72	2	-0.022	K	LMIWDTR	S	Oxidation@2	251	257	20.7	0.031
C	Q16576	Histone-binding protein RBBP7	47820.5	HUMAN	6	467.67	2	-0.074	K	LMIWDTR	S		251	257	24.5	0.018
C	Q16576	Histone-binding protein RBBP7	47820.5	HUMAN	6	487.45	2	0.17	K	TVALWDLR	N		296	303	24.5	0.045
C	Q16576	Histone-binding protein RBBP7	47820.5	HUMAN	6	488.09	2	0.32	R	LNVWDLSK	I		341	348	23	0.007
C	P61604	10 kDa heat shock protein, mitochondrial	10931.8	HUMAN	5	410.18	2	-0.047	-	MAGQAFRK	F	Met-loss+Acetyl@1	1	8	24.3	0.016
C	P61604	10 kDa heat shock protein, mitochondrial	10931.8	HUMAN	5	658.65	2	0.27	K	VLQATVVAVGSGSK	G		41	54	49.8	6.4e-09
C	P61604	10 kDa heat shock protein, mitochondrial	10931.8	HUMAN	5	600.18	2	0.34	K	GKGGEIQPVSVK	V		55	66	27.1	0.00021
C	P61604	10 kDa heat shock protein, mitochondrial	10931.8	HUMAN	5	538.97	2	0.17	K	VLLPEYGGTK	V		71	80	21.7	0.032
C	P61604	10 kDa heat shock protein, mitochondrial	10931.8	HUMAN	5	511.04	3	0.44	K	VVLDDKDYFLFR	D		81	92	28.6	2.7e-05
C	Q9Y5Z4	Heme-binding protein 2	22875.6	HUMAN	5	794.15	2	0.27	K	APEDAGPQPGSYEIR	H		27	41	40.3	2.1e-07
C	Q9Y5Z4	Heme-binding protein 2	22875.6	HUMAN	5	485.31	2	0.56	R	AEMTVFVR	S	Oxidation@3	133	140	22.2	0.0019
C	Q9Y5Z4	Heme-binding protein 2	22875.6	HUMAN	5	537.44	2	0.19	R	SFDGFSSAQK	N		141	150	29.4	1.8e-05
C	Q9Y5Z4	Heme-binding protein 2	22875.6	HUMAN	5	750.34	2	0.41	K	NQEQLLTLASILR	E		151	163	44.4	9e-08
C	Q9Y5Z4	Heme-binding protein 2	22875.6	HUMAN	5	681.28	2	-0.06	K	VYYTAGYNSPVK	L		173	184	33.2	1.6e-05
C	Q14315	Filamin-C	291025	HUMAN	5	801.55	2	0.14	R	SPFEVQVSPEAGVQK	V		559	573	28.9	0.0006
C	Q14315	Filamin-C	291025	HUMAN	5	650.19	2	-0.15	R	AWGPGLETGQVGK	S		576	588	36.4	1e-05
C	Q14315	Filamin-C	291025	HUMAN	5	854.12	3	-0.31	K	AFGPGLEPTGCIVDKPAEFTIDAR	A		672	695	25.1	0.00042
C	Q14315	Filamin-C	291025	HUMAN	5	789.75	2	-0.13	K	LYAQDADGCPIDIK	V		704	717	47.4	3.7e-06
C	Q14315	Filamin-C	291025	HUMAN	5	753.51	2	0.12	K	VAVGQEQAFSVNTR	G		978	991	18.5	0.00091
C	O95777	N-alpha-acetyltransferase 38, NatC auxiliary subunit	10402.7	HUMAN	5	611.6	2	-0.21	-	MTSALENYINR	T	Met-loss+Acetyl@1	1	11	15.8	0.037
C	O95777	N-alpha-acetyltransferase 38, NatC auxiliary subunit	10402.7	HUMAN	5	510.05	2	0.27	R	TVAVITSDGR	M		12	21	38.5	5.5e-05
C	O95777	N-alpha-acetyltransferase 38, NatC auxiliary subunit	10402.7	HUMAN	5	630.13	3	0.48	K	GFDQTINLILDESHER	V		29	44	20.9	0.0031
C	O95777	N-alpha-acetyltransferase 38, NatC auxiliary subunit	10402.7	HUMAN	5	1040.8	2	0.22	R	VFSSSQGVEQVVLGLYIVR	G		45	63	47.2	5.5e-10
C	O95777	N-alpha-acetyltransferase 38, NatC auxiliary subunit	10402.7	HUMAN	5	839.51	3	0.43	R	GDNVAVIGEIDEETDSALDLGNIR	A		64	87	25.6	0.0016
C	P00441	Superoxide dismutase [Cu-Zn]	15935.9	HUMAN	5	725.15	3	0.43	K	AVCVLKGDGPVQGIINFEQK	E		5	24	35.9	9.2e-07
C	P00441	Superoxide dismutase [Cu-Zn]	15935.9	HUMAN	5	751.26	2	-0.13	K	GDGPVQGIINFEQK	E		11	24	34.8	3e-06
C	P00441	Superoxide dismutase [Cu-Zn]	15935.9	HUMAN	5	468.12	3	0.53	K	ESNGPVKVWGSIK	G		25	37	21.3	0.012
C	P00441	Superoxide dismutase [Cu-Zn]	15935.9	HUMAN	5	613.5	2	0.19	R	HVGDLGNVTADK	D		81	92	38.8	2.5e-05
C	P00441	Superoxide dismutase [Cu-Zn]	15935.9	HUMAN	5	1241.48	3	0.54	R	HVGDLGNVTADKDGVADVSIEDSVISLSGDHCIIGR	T		81	116	40.9	4.5e-09
C	P09382	Galectin-1	14715.8	HUMAN	5	1007.74	2	0.23	-	MACGLVASNLNLKPGECLR	V	Met-loss+Acetyl@1	1	19	45.9	2.2e-06
C	P09382	Galectin-1	14715.8	HUMAN	5	439.44	2	0.18	K	SFVLNLGK	D		30	37	18.6	0.0054
C	P09382	Galectin-1	14715.8	HUMAN	5	549.87	3	-0.053	R	FNAHGDANTIVCNSK	D		50	64	23.2	0.0042
C	P09382	Galectin-1	14715.8	HUMAN	5	539.02	2	0.28	K	DGGAWGTEQR	E		65	74	16.4	0.012
C	P09382	Galectin-1	14715.8	HUMAN	5	900.84	2	-0.087	R	LNLEAINYMAADGDFK	I	Oxidation@9	113	128	37.9	3.4e-07
C	Q15102	Platelet-activating factor acetylhydrolase IB subunit gamma	25734.5	HUMAN	5	737.46	3	0.11	-	MSGEENPASKPTPVQDVQGDGR	W	Met-loss+Acetyl@1	1	22	43.6	4.1e-08
C	Q15102	Platelet-activating factor acetylhydrolase IB subunit gamma	25734.5	HUMAN	5	521.61	2	0.3	K	AIVQLVNER	Q		119	127	29.5	0.0013
C	Q15102	Platelet-activating factor acetylhydrolase IB subunit gamma	25734.5	HUMAN	5	483.52	2	0.19	R	VVVLGLLPR	G		133	141	27	0.00017
C	Q15102	Platelet-activating factor acetylhydrolase IB subunit gamma	25734.5	HUMAN	5	483.62	2	0.37	R	LGYTPVCR	A		199	206	21.4	0.026
C	Q15102	Platelet-activating factor acetylhydrolase IB subunit gamma	25734.5	HUMAN	5	859.7	2	0.24	R	LLAQDQGQGAPLLEPAP	-		215	231	20.3	0.035
C	Q16658	Fascin	54530.4	HUMAN	5	574.09	2	0.29	K	YLTAEAFGFK	V		23	32	15.2	0.042
C	Q16658	Fascin	54530.4	HUMAN	5	719.61	2	0.25	R	LSCFAQTVSPAEK	W		119	131	40.3	3.3e-06
C	Q16658	Fascin	54530.4	HUMAN	5	539.12	2	0.36	R	YSVQTADHR	F		186	194	28.5	3.6e-06
C	Q16658	Fascin	54530.4	HUMAN	5	607.53	3	0.2	R	LVARPEPATGYTLEFR	S		202	217	37.2	3.2e-06
C	Q16658	Fascin	54530.4	HUMAN	5	596.1	2	0.28	R	YLAPSGPSGTLK	A		230	241	17.7	0.014
C	P63220	40S ribosomal protein S21	9111.5	HUMAN	5	906.58	2	0.16	-	MQNDAGEFVDLYVPR	K	Acetyl&Oxidation@(N-term&1)||Acetyl+Oxidation@1	1	15	40.8	3.7e-08
C	P63220	40S ribosomal protein S21	9111.5	HUMAN	5	898.23	2	-0.19	-	MQNDAGEFVDLYVPR	K	Acetyl@N-term	1	15	18.4	0.021
C	P63220	40S ribosomal protein S21	9111.5	HUMAN	5	662.83	3	0.17	K	DHASIQMNVAEVDKVTGR	F	Oxidation@7	28	45	28	7.1e-05
C	P63220	40S ribosomal protein S21	9111.5	HUMAN	5	513.1	2	0.33	K	TYAICGAIR	R		52	60	31.7	0.0035
C	P63220	40S ribosomal protein S21	9111.5	HUMAN	5	569.45	2	-0.31	R	MGESDDSILR	L	Oxidation@1	62	71	16.9	0.01
C	Q9H773	dCTP pyrophosphatase 1	18681	HUMAN	5	769.57	2	0.19	R	FSFSPEPTLEDIR	R		23	35	32	1e-05
C	Q9H773	dCTP pyrophosphatase 1	18681	HUMAN	5	565.46	3	0.17	R	FSFSPEPTLEDIRR	L		23	36	20.2	0.044
C	Q9H773	dCTP pyrophosphatase 1	18681	HUMAN	5	457.96	3	0.36	R	CRVDLPLAVLSK	M		110	121	27	0.0061
C	Q9H773	dCTP pyrophosphatase 1	18681	HUMAN	5	528.05	2	0.22	R	VDLPLAVLSK	M		112	121	34.2	5.2e-05
C	Q9H773	dCTP pyrophosphatase 1	18681	HUMAN	5	1082.88	3	0.38	R	KYTELPHGAISEDQAVGPADIPCDSTGQTST	-		140	170	37.9	2.5e-08
C	P00491	Purine nucleoside phosphorylase	32118.2	HUMAN	5	555.5	3	0.26	R	FGDRFPAMSDAYDR	T	Oxidation@8	155	168	26.7	9.4e-05
C	P00491	Purine nucleoside phosphorylase	32118.2	HUMAN	5	550.45	3	0.54	R	FGDRFPAMSDAYDR	T		155	168	26.3	0.00062
C	P00491	Purine nucleoside phosphorylase	32118.2	HUMAN	5	893.18	2	0.2	K	LGADAVGMSTVPEVIVAR	H		212	229	38.4	3e-06
C	P00491	Purine nucleoside phosphorylase	32118.2	HUMAN	5	563.53	2	0.21	R	VFGFSLITNK	V		235	244	30.6	4.6e-06
C	P00491	Purine nucleoside phosphorylase	32118.2	HUMAN	5	380.18	3	-0.02	K	ANHEEVLAAGK	Q		255	265	19.9	0.043
C	O14818	Proteasome subunit alpha type-7	27887.1	HUMAN	5	817.55	3	0.47	R	AITVFSPDGHLFQVEYAQEAVK	K		6	27	28	7.2e-05
C	O14818	Proteasome subunit alpha type-7	27887.1	HUMAN	5	556.49	3	0.22	R	LYQTDPSGTYHAWK	A		144	157	19.5	0.0054
C	O14818	Proteasome subunit alpha type-7	27887.1	HUMAN	5	871.18	2	0.27	K	NYTDEAIETDDLTIK	L		175	189	40.6	2.4e-07
C	O14818	Proteasome subunit alpha type-7	27887.1	HUMAN	5	481.65	2	0.39	K	NIELAVMR	R	Oxidation@7	205	212	19.3	0.038
C	O14818	Proteasome subunit alpha type-7	27887.1	HUMAN	5	473.2	2	-0.063	K	NIELAVMR	R		205	212	19.2	0.047
C	P63241	Eukaryotic translation initiation factor 5A-1	16832.4	HUMAN	5	897.14	3	0.42	-	MADDLDFETGDAGASATFPMQCSALR	K	Met-loss+Acetyl@1	1	26	37.3	1.3e-06
C	P63241	Eukaryotic translation initiation factor 5A-1	16832.4	HUMAN	5	939.79	3	0.37	-	MADDLDFETGDAGASATFPMQCSALRK	N	Met-loss+Acetyl@1	1	27	19.3	0.012
C	P63241	Eukaryotic translation initiation factor 5A-1	16832.4	HUMAN	5	650.18	2	0.3	K	VHLVGIDIFTGK	K		56	67	29.3	7.5e-07
C	P63241	Eukaryotic translation initiation factor 5A-1	16832.4	HUMAN	5	913.15	3	0.35	K	RNDFQLIGIQDGYLSLLQDSGEVR	E		86	109	24.3	0.0018
C	P63241	Eukaryotic translation initiation factor 5A-1	16832.4	HUMAN	5	860.91	3	0.14	R	NDFQLIGIQDGYLSLLQDSGEVR	E		87	109	30.3	0.00041
C	P63208	S-phase kinase-associated protein 1	18658.2	HUMAN	5	940.33	2	0.36	K	LQSSDGEIFEVDVEIAK	Q		6	22	35.4	1.1e-05
C	P63208	S-phase kinase-associated protein 1	18658.2	HUMAN	5	588.49	3	0.52	K	RTDDIPVWDQEFLK	V		81	94	23.5	0.0023
C	P63208	S-phase kinase-associated protein 1	18658.2	HUMAN	5	803.23	2	-0.16	R	TDDIPVWDQEFLK	V		82	94	26	0.00018
C	P63208	S-phase kinase-associated protein 1	18658.2	HUMAN	5	453.15	2	-0.092	K	GLLDVTCK	T		114	121	22.7	0.0037
C	P63208	S-phase kinase-associated protein 1	18658.2	HUMAN	5	690.89	3	0.23	K	TFNIKNDFTEEEEAQVR	K		138	154	37.8	7e-06
C	Q9UM22	Mammalian ependymin-related protein 1	25437.3	HUMAN	5	592.55	2	0.27	R	QVMYQQSSGR	N		52	61	31.5	9.5e-05
C	Q9UM22	Mammalian ependymin-related protein 1	25437.3	HUMAN	5	625.67	2	0.34	R	ALLSYDGLNQR	V		65	75	34.2	1.7e-05
C	Q9UM22	Mammalian ependymin-related protein 1	25437.3	HUMAN	5	601.68	2	0.33	R	LFEYILLYK	D		91	99	31.4	0.00029
C	Q9UM22	Mammalian ependymin-related protein 1	25437.3	HUMAN	5	685.18	2	0.35	K	DGVMFQIDQATK	Q	Oxidation@4	100	111	29.1	1.4e-05
C	Q9UM22	Mammalian ependymin-related protein 1	25437.3	HUMAN	5	730.3	2	-0.077	R	SYETWIGIYTVK	D		159	170	33.7	6.4e-07
C	Q9UKK9	ADP-sugar pyrophosphatase	24327.8	HUMAN	5	755.27	2	0.37	K	QYIISEELISEGK	W		15	27	23.9	0.0025
C	Q9UKK9	ADP-sugar pyrophosphatase	24327.8	HUMAN	5	798.79	2	0.35	K	EQTADGVAVIPVLQR	T		56	70	37.8	3.5e-05
C	Q9UKK9	ADP-sugar pyrophosphatase	24327.8	HUMAN	5	459.33	3	0.41	R	TLHYECIVLVK	Q		71	81	22.4	0.029
C	Q9UKK9	ADP-sugar pyrophosphatase	24327.8	HUMAN	5	551.5	3	0.21	R	LDALVAEEHLTVDAR	V		182	196	32.3	2.6e-05
C	Q9UKK9	ADP-sugar pyrophosphatase	24327.8	HUMAN	5	514.6	2	0.31	R	VYSYALALK	H		197	205	16.4	0.012
C	P07910	Heterogeneous nuclear ribonucleoproteins C1/C2	33670.3	HUMAN	5	658.78	2	-0.12	R	VFIGNLNTLVVK	K		18	29	32.3	0.00014
C	P07910	Heterogeneous nuclear ribonucleoproteins C1/C2	33670.3	HUMAN	5	665.15	2	-0.18	K	GFAFVQYVNER	N		51	61	21.4	0.00014
C	P07910	Heterogeneous nuclear ribonucleoproteins C1/C2	33670.3	HUMAN	5	842.16	3	-0.28	R	AAVAGEDGRMIAGQVLDINLAAEPK	V	Oxidation@10	65	89	20.9	0.0092
C	P07910	Heterogeneous nuclear ribonucleoproteins C1/C2	33670.3	HUMAN	5	850.38	2	0.42	R	MIAGQVLDINLAAEPK	V	Oxidation@1	74	89	32.9	2.3e-06
C	P07910	Heterogeneous nuclear ribonucleoproteins C1/C2	33670.3	HUMAN	5	842.16	2	0.2	R	MIAGQVLDINLAAEPK	V		74	89	34.7	0.00042
C	P16949	Stathmin	17302.7	HUMAN	5	445.39	2	0.16	-	MASSDIQVK	E	Met-loss+Acetyl@1	1	9	28.1	0.021
C	P16949	Stathmin	17302.7	HUMAN	5	695.12	2	0.24	R	ASGQAFELILSPR	S		15	27	37.5	7.1e-05
C	P16949	Stathmin	17302.7	HUMAN	5	515.11	3	0.5	R	SKESVPEFPLSPPK	K		28	41	22.8	0.0088
C	P16949	Stathmin	17302.7	HUMAN	5	664.06	2	0.21	K	ESVPEFPLSPPK	K		30	41	16	0.033
C	P16949	Stathmin	17302.7	HUMAN	5	583.49	2	0.21	K	AIEENNNFSK	M		86	95	28.8	4.3e-05
C	O43598	2'-deoxynucleoside 5'-phosphate N-hydrolase 1	19108.6	HUMAN	5	415.6	2	-0.11	-	MAAAMVPGR	S	Met-loss+Acetyl@1;Oxidation@5	1	9	20.1	0.044
C	O43598	2'-deoxynucleoside 5'-phosphate N-hydrolase 1	19108.6	HUMAN	5	560.89	3	0.27	R	GEPGRPALYFCGSIR	G		16	30	22	0.012
C	O43598	2'-deoxynucleoside 5'-phosphate N-hydrolase 1	19108.6	HUMAN	5	581.67	3	0.36	R	FGTVLTEHVAAAELGAR	G		49	65	36.2	2e-07
C	O43598	2'-deoxynucleoside 5'-phosphate N-hydrolase 1	19108.6	HUMAN	5	395.38	2	0.14	R	VLSAMIR	G		126	132	23.6	0.046
C	O43598	2'-deoxynucleoside 5'-phosphate N-hydrolase 1	19108.6	HUMAN	5	932.1	2	0.17	R	YFEADPPGQVAASPDPTT	-		157	174	22.8	0.001
C	Q96AY3	Peptidyl-prolyl cis-trans isomerase FKBP10	64245.6	HUMAN	5	755.43	2	0.031	R	ASPAGGPLEDVVIER	Y		34	48	33	2e-07
C	Q96AY3	Peptidyl-prolyl cis-trans isomerase FKBP10	64245.6	HUMAN	5	542.1	2	0.35	R	MVQDGDFVR	Y	Oxidation@1	170	178	18.4	0.033
C	Q96AY3	Peptidyl-prolyl cis-trans isomerase FKBP10	64245.6	HUMAN	5	533.6	2	-0.15	R	MVQDGDFVR	Y		170	178	21.6	0.0091
C	Q96AY3	Peptidyl-prolyl cis-trans isomerase FKBP10	64245.6	HUMAN	5	809.18	2	0.28	K	GGTYDTYVGSGWLIK	G		198	212	25.2	7e-05
C	Q96AY3	Peptidyl-prolyl cis-trans isomerase FKBP10	64245.6	HUMAN	5	917.53	2	0.085	K	VIEGLDTGLQGMCVGER	R		435	451	23.6	7.9e-05
C	P49368	T-complex protein 1 subunit gamma	60534.5	HUMAN	5	640.62	2	0.26	R	IVLLDSSLEYK	K		238	248	29.9	0.00067
C	P49368	T-complex protein 1 subunit gamma	60534.5	HUMAN	5	617.55	2	-0.24	R	NLQDAMQVCR	N		390	399	21.9	0.0011
C	P49368	T-complex protein 1 subunit gamma	60534.5	HUMAN	5	583.82	2	-0.028	R	AVAQALEVIPR	T		439	449	33.3	0.00034
C	P49368	T-complex protein 1 subunit gamma	60534.5	HUMAN	5	667.68	2	0.33	R	TLIQNCGASTIR	L		450	461	33.8	7.1e-05
C	P49368	T-complex protein 1 subunit gamma	60534.5	HUMAN	5	593.61	2	0.25	K	TAVETAVLLLR	I		508	518	34.6	0.0032
C	P15121	Aldose reductase	35853.7	HUMAN	5	566.65	2	0.33	K	MPILGLGTWK	S	Oxidation@1	13	22	22.5	0.0019
C	P15121	Aldose reductase	35853.7	HUMAN	5	558.54	2	0.22	K	MPILGLGTWK	S		13	22	33.1	7.3e-05
C	P15121	Aldose reductase	35853.7	HUMAN	5	556.7	2	-0.1	K	SPPGQVTEAVK	V		23	33	33.2	5.5e-06
C	P15121	Aldose reductase	35853.7	HUMAN	5	447.02	2	0.27	K	VAIDVGYR	H		34	41	28.1	0.0019
C	P15121	Aldose reductase	35853.7	HUMAN	5	451.45	2	0.17	K	TTAQVLIR	F		244	251	25.9	0.021
C	P09960	Leukotriene A-4 hydrolase	69285.9	HUMAN	5	692.35	3	0.32	R	RTLTGTAALTVQSQEDNLR	S		33	51	21.3	0.0091
C	P09960	Leukotriene A-4 hydrolase	69285.9	HUMAN	5	722.12	2	0.22	K	GSPMEISLPIALSK	N		84	97	30.5	0.00059
C	P09960	Leukotriene A-4 hydrolase	69285.9	HUMAN	5	604.68	2	0.35	K	LTYTAEVSVPK	E		155	165	35.4	9.1e-06
C	P09960	Leukotriene A-4 hydrolase	69285.9	HUMAN	5	586.63	3	0.33	R	HFNALGGWGELQNSVK	T		340	355	18.2	0.02
C	P09960	Leukotriene A-4 hydrolase	69285.9	HUMAN	5	667.56	3	0.22	K	DLSSHQLNEFLAQTLQR	A		494	510	22.1	0.025
C	P30626	Sorcin	21676.6	HUMAN	5	758.52	3	0.49	R	CLTQSGIAGGYKPFNLETCR	L		57	76	29.1	7.2e-05
C	P30626	Sorcin	21676.6	HUMAN	5	422.79	3	0.25	R	QHFISFDTDR	S		107	116	22.7	0.008
C	P30626	Sorcin	21676.6	HUMAN	5	457.05	2	0.32	K	ALTTMGFR	L	Oxidation@5	128	135	16.3	0.042
C	P30626	Sorcin	21676.6	HUMAN	5	448.98	2	0.24	K	ALTTMGFR	L		128	135	22.4	0.0041
C	P30626	Sorcin	21676.6	HUMAN	5	564.56	2	0.24	R	LSPQAVNSIAK	R		136	146	34.8	0.00012
C	Q9HB07	UPF0160 protein MYG1, mitochondrial	42449.6	HUMAN	5	549.01	2	0.21	R	YALTTTLSAR	V		189	198	27.1	0.00032
C	Q9HB07	UPF0160 protein MYG1, mitochondrial	42449.6	HUMAN	5	747.76	2	-0.11	R	AMDLVQEEFLQR	L	Oxidation@2	220	231	15.3	0.035
C	Q9HB07	UPF0160 protein MYG1, mitochondrial	42449.6	HUMAN	5	511.7	3	0.11	R	LDFYQHSWLPAR	A		232	243	20.9	0.025
C	Q9HB07	UPF0160 protein MYG1, mitochondrial	42449.6	HUMAN	5	550.61	2	0.3	R	ALVEEALAQR	F		244	253	34.5	0.00076
C	Q9HB07	UPF0160 protein MYG1, mitochondrial	42449.6	HUMAN	5	766.35	2	-0.054	R	FQVDPSGEIVELAK	G		254	267	27.3	0.0002
C	P25787	Proteasome subunit alpha type-2	25898.8	HUMAN	5	1014.28	2	0.2	K	LVQIEYALAAVAGGAPSVGIK	A		19	39	32.5	5.1e-05
C	P25787	Proteasome subunit alpha type-2	25898.8	HUMAN	5	527.64	3	0.051	K	HIGLVYSGMGPDYR	V	Oxidation@9	71	84	24.7	0.0089
C	P25787	Proteasome subunit alpha type-2	25898.8	HUMAN	5	522.5	3	0.24	K	HIGLVYSGMGPDYR	V		71	84	26	0.00044
C	P25787	Proteasome subunit alpha type-2	25898.8	HUMAN	5	884.1	3	0.28	R	KLAQQYYLVYQEPIPTAQLVQR	V		92	113	20.3	0.0086
C	P25787	Proteasome subunit alpha type-2	25898.8	HUMAN	5	734.58	3	0.2	R	YNEDLELEDAIHTAILTLK	E		178	196	29.3	0.00015
C	P40939	Trifunctional enzyme subunit alpha, mitochondrial	83000.4	HUMAN	5	816.08	2	0.16	K	TLQEVTQLSQEAQR	I		112	125	26	0.00015
C	P40939	Trifunctional enzyme subunit alpha, mitochondrial	83000.4	HUMAN	5	1004.41	2	0.34	K	TVLGTPEVLLGALPGAGGTQR	L		167	187	32.5	4.9e-06
C	P40939	Trifunctional enzyme subunit alpha, mitochondrial	83000.4	HUMAN	5	691.62	2	-0.26	K	LTAYAMTIPFVR	Q		268	279	18.3	0.024
C	P40939	Trifunctional enzyme subunit alpha, mitochondrial	83000.4	HUMAN	5	507.48	2	0.24	K	DGPGFYTTR	C		541	549	18.2	0.0074
C	P40939	Trifunctional enzyme subunit alpha, mitochondrial	83000.4	HUMAN	5	789.75	2	0.35	R	FGGGNPELLTQMVSK	G		611	625	19.2	0.0081
C	Q13162	Peroxiredoxin-4	30540.2	HUMAN	5	815.35	3	0.32	R	TREEECHFYAGGQVYPGEASR	V		46	66	23	0.003
C	Q13162	Peroxiredoxin-4	30540.2	HUMAN	5	703.32	3	-0.041	K	ISKPAPYWEGTAVIDGEFK	E		81	99	21.1	0.002
C	Q13162	Peroxiredoxin-4	30540.2	HUMAN	5	949.48	3	0.34	R	SINTEVVACSVDSQFTHLAWINTPR	R		140	164	20.9	0.0025
C	Q13162	Peroxiredoxin-4	30540.2	HUMAN	5	460.99	2	0.23	R	GLFIIDDK	G		201	208	25.3	0.014
C	Q13162	Peroxiredoxin-4	30540.2	HUMAN	5	613.61	2	0.26	R	QITLNDLPVGR	S		213	223	33.3	0.00036
C	O14950	Myosin regulatory light chain 12B	19779.3	HUMAN	5	627.5	2	0.22	K	EAFNMIDQNR	D	Oxidation@5	36	45	17.7	0.024
C	O14950	Myosin regulatory light chain 12B	19779.3	HUMAN	5	784.15	3	0.14	R	NAFACFDEEATGTIQEDYLR	E		105	124	22.8	0.0043
C	O14950	Myosin regulatory light chain 12B	19779.3	HUMAN	5	816.79	3	0.077	R	ELLTTMGDRFTDEEVDELYR	E	Oxidation@6	125	144	25.7	0.00045
C	O14950	Myosin regulatory light chain 12B	19779.3	HUMAN	5	811.77	3	0.39	R	ELLTTMGDRFTDEEVDELYR	E		125	144	30.1	1.2e-05
C	O14950	Myosin regulatory light chain 12B	19779.3	HUMAN	5	631.21	2	0.41	K	GNFNYIEFTR	I		152	161	28.5	1.4e-05
C	P08559	Pyruvate dehydrogenase E1 component subunit alpha, somatic form, mitochondrial	43296.1	HUMAN	5	706.61	2	0.22	R	LEEGPPVTTVLTR	E		46	58	30.9	6.6e-05
C	P08559	Pyruvate dehydrogenase E1 component subunit alpha, somatic form, mitochondrial	43296.1	HUMAN	5	501.47	2	0.19	R	EILAELTGR	K		133	141	26.8	0.0031
C	P08559	Pyruvate dehydrogenase E1 component subunit alpha, somatic form, mitochondrial	43296.1	HUMAN	5	508.63	2	0.4	R	YGMGTSVER	A	Oxidation@3	227	235	21.6	0.003
C	P08559	Pyruvate dehydrogenase E1 component subunit alpha, somatic form, mitochondrial	43296.1	HUMAN	5	429.96	2	0.26	R	FAAAYCR	S		268	274	19.8	0.01
C	P08559	Pyruvate dehydrogenase E1 component subunit alpha, somatic form, mitochondrial	43296.1	HUMAN	5	660.95	2	0.097	K	GPILMELQTYR	Y		278	288	26.7	7.1e-05
C	P20618	Proteasome subunit beta type-1	26489.6	HUMAN	5	573.66	2	-0.14	R	LSEGFSIHTR	D		57	66	19	0.0081
C	P20618	Proteasome subunit beta type-1	26489.6	HUMAN	5	773.66	2	0.29	K	GAVYSFDPVGSYQR	D		147	160	30.4	5.9e-06
C	P20618	Proteasome subunit beta type-1	26489.6	HUMAN	5	557.21	3	0.6	K	NMQNVEHVPLSLDR	A	Oxidation@2	185	198	19.9	0.017
C	P20618	Proteasome subunit beta type-1	26489.6	HUMAN	5	551.58	3	0.3	K	NMQNVEHVPLSLDR	A		185	198	23.2	0.008
C	P20618	Proteasome subunit beta type-1	26489.6	HUMAN	5	666.76	3	0.091	K	DVFISAAERDVYTGDALR	I		205	222	28.8	0.00016
C	Q96CX2	BTB/POZ domain-containing protein KCTD12	35701.1	HUMAN	5	739.13	2	0.26	R	MFTQQQPQELAR	D		63	74	30.9	2.2e-05
C	Q96CX2	BTB/POZ domain-containing protein KCTD12	35701.1	HUMAN	5	802.73	2	-0.19	R	DLQLVLPDYFPER	S		98	110	17.6	0.044
C	Q96CX2	BTB/POZ domain-containing protein KCTD12	35701.1	HUMAN	5	538.28	3	0.32	R	RLGAPQQPGPGPPPSR	R		128	143	26.7	0.00012
C	Q96CX2	BTB/POZ domain-containing protein KCTD12	35701.1	HUMAN	5	704.87	3	0.5	R	SPSGGAAGPLLTPSQSLDGSRR	S		185	206	21.4	0.0042
C	Q96CX2	BTB/POZ domain-containing protein KCTD12	35701.1	HUMAN	5	515.48	2	0.21	R	SGYITIGYR	G		207	215	18.3	0.018
C	P49411	Elongation factor Tu, mitochondrial	49542	HUMAN	5	558.72	3	0.095	R	GITINAAHVEYSTAAR	H		105	120	25.9	0.0004
C	P49411	Elongation factor Tu, mitochondrial	49542	HUMAN	5	710.77	3	0.38	R	DLEKPFLLPVEAVYSVPGR	G		253	271	19.3	0.0069
C	P49411	Elongation factor Tu, mitochondrial	49542	HUMAN	5	517.01	2	0.22	R	GTVVTGTLER	G		272	281	25.1	0.0058
C	P49411	Elongation factor Tu, mitochondrial	49542	HUMAN	5	593.13	2	-0.18	R	AEAGDNLGALVR	G		316	327	32.2	0.0012
C	P49411	Elongation factor Tu, mitochondrial	49542	HUMAN	5	575.11	2	-0.22	K	VEAQVYILSK	E		352	361	17.2	0.029
C	P40227	T-complex protein 1 subunit zeta	58024.7	HUMAN	5	628.67	2	0.31	R	AQAALAVNISAAR	G		16	28	21.6	0.0032
C	P40227	T-complex protein 1 subunit zeta	58024.7	HUMAN	5	495.75	2	-0.018	K	MLVSGAGDIK	L		46	55	23	0.0026
C	P40227	T-complex protein 1 subunit zeta	58024.7	HUMAN	5	741.26	2	-0.11	K	QADLYISEGLHPR	I	Gln->pyro-Glu@1	105	117	21.1	0.00028
C	P40227	T-complex protein 1 subunit zeta	58024.7	HUMAN	5	540.2	2	0.41	R	IITEGFEAAK	E		118	127	20.3	0.0066
C	P40227	T-complex protein 1 subunit zeta	58024.7	HUMAN	5	632.15	2	0.32	K	GIDPFSLDALSK	E		296	307	28.7	0.00049
C	P09874	Poly [ADP-ribose] polymerase 1	113085	HUMAN	5	700.51	2	0.15	K	QQVPSGESAILDR	V		270	282	25.3	0.00072
C	P09874	Poly [ADP-ribose] polymerase 1	113085	HUMAN	5	812.76	2	-0.15	R	VVSEDFLQDVSASTK	S		453	467	21.4	0.00019
C	P09874	Poly [ADP-ribose] polymerase 1	113085	HUMAN	5	533.62	2	-0.18	K	AEPVEVVAPR	G		487	496	21.7	0.015
C	P09874	Poly [ADP-ribose] polymerase 1	113085	HUMAN	5	1113	3	0.44	R	QIQAAYSILSEVQQAVSQGSSDSQILDLSNR	F		705	735	21	0.00023
C	P09874	Poly [ADP-ribose] polymerase 1	113085	HUMAN	5	689.2	2	-0.18	R	TTNFAGILSQGLR	I		866	878	26.8	0.00027
C	P27816	Microtubule-associated protein 4	121006	HUMAN	5	795.17	3	0.43	-	MADLSLADALTEPSPDIEGEIKR	D	Met-loss+Acetyl@1	1	23	25.8	0.0002
C	P27816	Microtubule-associated protein 4	121006	HUMAN	5	673.28	2	-0.09	K	VALSSETEVALAR	D		436	448	19.9	0.015
C	P27816	Microtubule-associated protein 4	121006	HUMAN	5	689.55	2	0.2	K	TTTAAAVASTGPSSR	S		810	824	27.9	0.00021
C	P27816	Microtubule-associated protein 4	121006	HUMAN	5	565.68	2	-0.13	R	LATNTSAPDLK	N		923	933	17.6	0.025
C	P27816	Microtubule-associated protein 4	121006	HUMAN	5	531.04	3	0.082	K	VGSLDNVGHLPAGGAVK	T		1071	1087	20	0.02
C	Q9Y3C6	Peptidyl-prolyl cis-trans isomerase-like 1	18237	HUMAN	5	608.1	3	0.12	R	IIKDFMIQGGDPTGTGR	G	Oxidation@6	56	72	21.4	0.014
C	Q9Y3C6	Peptidyl-prolyl cis-trans isomerase-like 1	18237	HUMAN	5	603.05	3	0.4	R	IIKDFMIQGGDPTGTGR	G		56	72	28.4	0.00067
C	Q9Y3C6	Peptidyl-prolyl cis-trans isomerase-like 1	18237	HUMAN	5	575.15	2	-0.13	R	VCQGIGMVNR	V	Oxidation@7	132	141	23.3	0.017
C	Q9Y3C6	Peptidyl-prolyl cis-trans isomerase-like 1	18237	HUMAN	5	567.22	2	-0.061	R	VCQGIGMVNR	V		132	141	23.6	0.011
C	Q9Y3C6	Peptidyl-prolyl cis-trans isomerase-like 1	18237	HUMAN	5	636.01	3	0.37	R	VGMVETNSQDRPVDDVK	I	Oxidation@3	142	158	25.5	0.0014
C	P07858	Cathepsin B	37822	HUMAN	5	438.57	2	-0.16	K	LPASFDAR	E		80	87	19.2	0.011
C	P07858	Cathepsin B	37822	HUMAN	5	1003.99	2	0.49	K	NGPVEGAFSVYSDFLLYK	S		246	263	19.9	0.0017
C	P07858	Cathepsin B	37822	HUMAN	5	654.71	3	0.073	K	SGVYQHVTGEMMGGHAIR	I	Oxidation@11;Oxidation@12	264	281	17.3	0.015
C	P07858	Cathepsin B	37822	HUMAN	5	649.66	3	0.35	K	SGVYQHVTGEMMGGHAIR	I	Oxidation@11=9	264	281	24.2	0.00082
C	P07858	Cathepsin B	37822	HUMAN	5	608.75	3	0.12	R	GQDHCGIESEVVAGIPR	T		315	331	26.5	0.0027
C	P31948	Stress-induced-phosphoprotein 1	62639.8	HUMAN	5	533.45	2	0.17	R	TLLSDPTYR	E		145	153	19.9	0.014
C	P31948	Stress-induced-phosphoprotein 1	62639.8	HUMAN	5	433.91	3	0.35	K	YKDAIHFYNK	S		316	325	18.4	0.048
C	P31948	Stress-induced-phosphoprotein 1	62639.8	HUMAN	5	744.82	2	-0.081	R	LAYINPDLALEEK	N		352	364	26.3	0.0013
C	P31948	Stress-induced-phosphoprotein 1	62639.8	HUMAN	5	633.98	3	0.36	K	ALDLDSSCKEAADGYQR	C		454	470	21.3	0.002
C	P31948	Stress-induced-phosphoprotein 1	62639.8	HUMAN	5	558.69	2	-0.14	K	LMDVGLIAIR	-	Oxidation@2	534	543	18.4	0.029
C	P40855	Peroxisomal biogenesis factor 19	32806.8	HUMAN	4	669.81	3	0.47	K	AKPSPAPPSTTTAPDASGPQK	R		32	52	33.7	7.4e-06
C	P40855	Peroxisomal biogenesis factor 19	32806.8	HUMAN	4	780.06	3	0.36	K	FFQELFDSELASQATAEFEK	A		70	89	24.4	0.0014
C	P40855	Peroxisomal biogenesis factor 19	32806.8	HUMAN	4	917.71	2	0.31	R	VGSDMTSQQEFTSCLK	E	Oxidation@5	115	130	45	2.5e-08
C	P40855	Peroxisomal biogenesis factor 19	32806.8	HUMAN	4	909.65	2	0.24	R	VGSDMTSQQEFTSCLK	E		115	130	44.5	5e-08
C	P05141	ADP/ATP translocase 2	32852.5	HUMAN	4	476.53	2	0.29	-	MTDAAVSFAK	D	Met-loss+Acetyl@1	1	10	30.2	0.00047
C	P05141	ADP/ATP translocase 2	32852.5	HUMAN	4	610.21	2	-0.13	K	DFLAGGVAAAISK	T		11	23	44.2	2.9e-06
C	P05141	ADP/ATP translocase 2	32852.5	HUMAN	4	561.54	2	0.25	K	EQGVLSFWR	G		64	72	30	0.00061
C	P05141	ADP/ATP translocase 2	32852.5	HUMAN	4	610.63	2	0.33	R	AAYFGIYDTAK	G		189	199	28.1	8e-07
C	Q9Y2Y0	ADP-ribosylation factor-like protein 2-binding protein	18822.3	HUMAN	4	595.74	2	-0.58	K	YIEEQLLQR	I		76	84	20.3	0.0057
C	Q9Y2Y0	ADP-ribosylation factor-like protein 2-binding protein	18822.3	HUMAN	4	775.21	2	0.29	R	GLDLSSGLVVTSLCK	S		136	150	44.9	2.9e-08
C	Q9Y2Y0	ADP-ribosylation factor-like protein 2-binding protein	18822.3	HUMAN	4	637.53	2	0.2	K	SSSLPASQNNLR	H		151	162	27.9	0.0077
C	Q9Y2Y0	ADP-ribosylation factor-like protein 2-binding protein	18822.3	HUMAN	4	706.07	2	0.21	K	SSSLPASQNNLRH	-		151	163	31.4	8.9e-06
C	Q9BPZ3	Polyadenylate-binding protein-interacting protein 2	14984.5	HUMAN	4	940.17	2	0.23	R	QIEEELWEEEFIER	C		46	59	39.7	1.3e-07
C	Q9BPZ3	Polyadenylate-binding protein-interacting protein 2	14984.5	HUMAN	4	842.74	3	0.38	R	CFQEMLEEEEEHEWFIPAR	D	Oxidation@5	60	78	30.4	5.5e-06
C	Q9BPZ3	Polyadenylate-binding protein-interacting protein 2	14984.5	HUMAN	4	837.54	3	0.51	R	CFQEMLEEEEEHEWFIPAR	D		60	78	32.2	4e-06
C	Q9BPZ3	Polyadenylate-binding protein-interacting protein 2	14984.5	HUMAN	4	1127.41	3	0.53	R	DLPQTMDQIQDQFNDLVISDGSSLEDLVVK	S	Oxidation@6	79	108	29.2	9e-05
C	Q86YZ3	Hornerin	282392	HUMAN	4	644.58	3	0.28	R	QSLGHGQHGSGSGQSPSPSR	G	Gln->pyro-Glu@1	992	1011	25.9	0.00082
C	Q86YZ3	Hornerin	282392	HUMAN	4	529.12	3	0.21	R	GPYESGSGHSSGLGHR	E		1038	1053	22.7	0.002
C	Q86YZ3	Hornerin	282392	HUMAN	4	784.06	3	0.4	R	HGSGSGQSSSYSPYGSGSGWSSSR	G		1484	1507	35.3	1.5e-06
C	Q86YZ3	Hornerin	282392	HUMAN	4	773.99	3	0.33	R	HGSGSGQSSSYGPYGSGSGWSSSR	G		1954	1977	41.9	7.9e-08
C	Q9P1F3	Costars family protein ABRACL	9056.6	HUMAN	4	669.36	3	0.36	-	MNVDHEVNLLVEEIHR	L	Acetyl&Oxidation@(N-term&1)||Acetyl+Oxidation@1	1	16	35.7	3.3e-05
C	Q9P1F3	Costars family protein ABRACL	9056.6	HUMAN	4	669.19	3	0.19	-	MNVDHEVNLLVEEIHR	L	Acetyl&Oxidation@(N-term&1)||Acetyl+Oxidation@1	1	16	41.4	8.2e-06
C	Q9P1F3	Costars family protein ABRACL	9056.6	HUMAN	4	663.93	3	0.26	-	MNVDHEVNLLVEEIHR	L	Acetyl@N-term	1	16	40.9	2.6e-05
C	Q9P1F3	Costars family protein ABRACL	9056.6	HUMAN	4	718.34	2	-0.044	K	CANLFEALVGTLK	A		39	51	33.8	1.2e-05
C	P60842	Eukaryotic initiation factor 4A-I	46154.4	HUMAN	4	610.31	3	0.33	R	GIYAYGFEKPSAIQQR	A		46	61	28.9	9.3e-06
C	P60842	Eukaryotic initiation factor 4A-I	46154.4	HUMAN	4	698.02	2	0.17	K	GYDVIAQAQSGTGK	T		69	82	41.6	1.4e-07
C	P60842	Eukaryotic initiation factor 4A-I	46154.4	HUMAN	4	786.29	2	-0.068	K	MFVLDEADEMLSR	G	Oxidation@1=63	178	190	22.9	0.00066
C	P60842	Eukaryotic initiation factor 4A-I	46154.4	HUMAN	4	557.76	2	-0.085	R	VLITTDLLAR	G		325	334	35.1	0.00039
C	P23528	Cofilin-1	18502.7	HUMAN	4	572.76	2	-0.054	-	MASGVAVSDGVIK	V	Met-loss+Acetyl@1	1	13	38	0.00047
C	P23528	Cofilin-1	18502.7	HUMAN	4	1021.8	3	0.26	K	NIILEEGKEILVGDVGQTVDDPYATFVK	M		46	73	40.4	1.2e-06
C	P23528	Cofilin-1	18502.7	HUMAN	4	669.61	2	0.29	R	YALYDATYETK	E		82	92	40.7	5.2e-07
C	P23528	Cofilin-1	18502.7	HUMAN	4	671.19	2	0.3	K	LGGSAVISLEGKPL	-		153	166	33.9	0.00017
C	Q9Y2B0	Protein canopy homolog 2	20652.4	HUMAN	4	927.81	2	-0.17	R	ALVDELEWEIAQVDPK	K		33	48	37.2	2.2e-05
C	Q9Y2B0	Protein canopy homolog 2	20652.4	HUMAN	4	866.13	2	0.19	R	INPDGSQSVVEVPYAR	S		58	73	42.1	2e-07
C	Q9Y2B0	Protein canopy homolog 2	20652.4	HUMAN	4	564.29	3	0.023	R	MKEYGEQIDPSTHR	K		89	102	24.7	0.00062
C	Q9Y2B0	Protein canopy homolog 2	20652.4	HUMAN	4	525.06	2	0.28	R	IDSDISGTLK	F		125	134	31.4	0.0021
C	P61978	Heterogeneous nuclear ribonucleoprotein K	50976.7	HUMAN	4	891.13	2	0.23	R	TDYNASVSVPDSSGPER	I		70	86	43	6.5e-08
C	P61978	Heterogeneous nuclear ribonucleoprotein K	50976.7	HUMAN	4	507.07	3	0.086	R	LLIHQSLAGGIIGVK	G		149	163	27.8	0.00029
C	P61978	Heterogeneous nuclear ribonucleoprotein K	50976.7	HUMAN	4	671.27	2	0.36	K	IILDLISESPIK	G		208	219	27.8	0.00028
C	P61978	Heterogeneous nuclear ribonucleoprotein K	50976.7	HUMAN	4	597.6	2	-0.25	R	NLPLPPPPPPR	G		306	316	16.1	0.027
C	P04179	Superoxide dismutase [Mn], mitochondrial	24722.3	HUMAN	4	713.14	2	0.23	K	GDVTAQIALQPALK	F		76	89	41.7	2.9e-05
C	P04179	Superoxide dismutase [Mn], mitochondrial	24722.3	HUMAN	4	546	2	0.24	R	DFGSFDKFK	E		124	132	26.6	0.00028
C	P04179	Superoxide dismutase [Mn], mitochondrial	24722.3	HUMAN	4	679.35	3	0.33	K	LTAASVGVQGSGWGWLGFNK	E		135	154	18.8	0.0078
C	P04179	Superoxide dismutase [Mn], mitochondrial	24722.3	HUMAN	4	872.81	2	0.37	K	AIWNVINWENVTER	Y		203	216	40.2	2.1e-07
C	O00154	Cytosolic acyl coenzyme A thioester hydrolase	41796.4	HUMAN	4	693.96	3	0.59	R	IMRPDDANVAGNVHGGTILK	M		59	78	24.9	0.00057
C	O00154	Cytosolic acyl coenzyme A thioester hydrolase	41796.4	HUMAN	4	646.2	2	0.36	K	MIEEAGAIISTR	H		79	90	34.6	3.5e-05
C	O00154	Cytosolic acyl coenzyme A thioester hydrolase	41796.4	HUMAN	4	631.42	2	0.59	K	LMDEVAGIVAAR	H	Oxidation@2	253	264	26.5	0.00021
C	O00154	Cytosolic acyl coenzyme A thioester hydrolase	41796.4	HUMAN	4	867.71	2	0.28	R	AASAFFTYVSLSQEGR	S		325	340	40.1	2.5e-06
C	P12956	X-ray repair cross-complementing protein 6	69843.7	HUMAN	4	604.35	2	0.018	R	DSLIFLVDASK	A		36	46	27.9	0.00058
C	P12956	X-ray repair cross-complementing protein 6	69843.7	HUMAN	4	603.63	3	0.31	R	TFNTSTGGLLLPSDTKR	S		302	318	18.3	0.018
C	P12956	X-ray repair cross-complementing protein 6	69843.7	HUMAN	4	852.97	2	0.56	R	SDSFENPVLQQHFR	N		475	488	26.4	2.3e-05
C	P12956	X-ray repair cross-complementing protein 6	69843.7	HUMAN	4	808.83	3	0.4	R	NLEALALDLMEPEQAVDLTLPK	V		489	510	41.4	2.2e-06
C	P11279	Lysosome-associated membrane glycoprotein 1	44882.8	HUMAN	4	517.33	2	0.05	K	TVESITDIR	A		138	146	27.9	0.0029
C	P11279	Lysosome-associated membrane glycoprotein 1	44882.8	HUMAN	4	923.59	2	0.075	R	FFLQGIQLNTILPDAR	D		299	314	40.8	1.4e-07
C	P11279	Lysosome-associated membrane glycoprotein 1	44882.8	HUMAN	4	802.62	3	0.51	R	FFLQGIQLNTILPDARDPAFK	A		299	319	26.8	4.2e-05
C	P11279	Lysosome-associated membrane glycoprotein 1	44882.8	HUMAN	4	576.61	2	0.3	R	ALQATVGNSYK	C		327	337	18.7	0.018
C	Q15084	Protein disulfide-isomerase A6	48121.7	HUMAN	4	694.2	2	0.32	R	TGEAIVDAALSALR	Q		119	132	38.9	0.00012
C	Q15084	Protein disulfide-isomerase A6	48121.7	HUMAN	4	764.39	2	-0.038	K	LAAVDATVNQVLASR	Y		217	231	29.7	9.3e-06
C	Q15084	Protein disulfide-isomerase A6	48121.7	HUMAN	4	556.88	3	0.27	K	IFQKGESPVDYDGGR	T		242	256	22.5	0.0016
C	Q15084	Protein disulfide-isomerase A6	48121.7	HUMAN	4	808.75	2	0.32	R	GSTAPVGGGAFPTIVER	E		393	409	32	6.4e-06
C	P48643	T-complex protein 1 subunit epsilon	59671.6	HUMAN	4	547.68	2	0.41	R	IADGYEQAAR	V		133	142	35.1	0.00011
C	P48643	T-complex protein 1 subunit epsilon	59671.6	HUMAN	4	870.4	2	0.42	R	WVGGPEIELIAIATGGR	I		324	340	23.1	0.0005
C	P48643	T-complex protein 1 subunit epsilon	59671.6	HUMAN	4	463.02	2	0.28	R	FSELTAEK	L		345	352	16.2	0.036
C	P48643	T-complex protein 1 subunit epsilon	59671.6	HUMAN	4	834.23	2	-0.22	K	LGFAGLVQEISFGTTK	D		353	368	41.6	1.1e-05
C	P37837	Transaldolase	37540.5	HUMAN	4	499.52	2	0.26	K	TIVMGASFR	N	Oxidation@4	231	239	18.6	0.0013
C	P37837	Transaldolase	37540.5	HUMAN	4	696.78	2	-0.083	K	ALAGCDFLTISPK	L		246	258	41.1	4.7e-06
C	P37837	Transaldolase	37540.5	HUMAN	4	607.61	2	0.27	K	LLGELLQDNAK	L		259	269	34.6	0.00015
C	P37837	Transaldolase	37540.5	HUMAN	4	501.06	3	0.49	R	WLHNEDQMAVEK	L		296	307	24	0.011
C	P27824	Calnexin	67568.9	HUMAN	4	886.09	2	0.17	K	APVPTGEVYFADSFDR	G		62	77	39.5	1.1e-08
C	P27824	Calnexin	67568.9	HUMAN	4	531.62	2	0.32	R	GTLSGWILSK	A		78	87	36	0.001
C	P27824	Calnexin	67568.9	HUMAN	4	622.46	3	0.48	R	KIPNPDFFEDLEPFR	M		401	415	26.8	0.0082
C	P27824	Calnexin	67568.9	HUMAN	4	744.89	2	0.03	R	IVDDWANDGWGLK	K		446	458	16.8	0.0086
C	P22061	Protein-L-isoaspartate(D-aspartate) O-methyltransferase	24636.6	HUMAN	4	493.48	3	0.22	K	SGGASHSELIHNLR	K		5	18	25.2	0.0017
C	P22061	Protein-L-isoaspartate(D-aspartate) O-methyltransferase	24636.6	HUMAN	4	599.36	2	0.56	K	VFEVMLATDR	S	Oxidation@5	28	37	26.1	7.5e-05
C	P22061	Protein-L-isoaspartate(D-aspartate) O-methyltransferase	24636.6	HUMAN	4	847.78	2	-0.15	K	ALDVGSGSGILTACFAR	M		82	98	38.3	8.8e-08
C	P22061	Protein-L-isoaspartate(D-aspartate) O-methyltransferase	24636.6	HUMAN	4	472.03	2	0.26	R	VQLVVGDGR	M		136	144	26.5	0.0061
C	P42126	Enoyl-CoA delta isomerase 1, mitochondrial	32816.3	HUMAN	4	736.64	2	0.25	R	VLVEPDAGAGVAVMK	F	Oxidation@14	47	61	38.4	9.6e-07
C	P42126	Enoyl-CoA delta isomerase 1, mitochondrial	32816.3	HUMAN	4	728.63	2	0.23	R	VLVEPDAGAGVAVMK	F		47	61	19.1	0.029
C	P42126	Enoyl-CoA delta isomerase 1, mitochondrial	32816.3	HUMAN	4	735.63	2	0.26	R	DADVQNFVSFISK	D		271	283	34.6	9.1e-07
C	P42126	Enoyl-CoA delta isomerase 1, mitochondrial	32816.3	HUMAN	4	520.5	2	0.23	K	SLQMYLER	L		289	296	21.9	0.01
C	P29966	Myristoylated alanine-rich C-kinase substrate	31554.9	HUMAN	4	719.62	3	0.25	K	TAAKGEAAAERPGEAAVASSPSK	A		8	30	27.9	0.00024
C	P29966	Myristoylated alanine-rich C-kinase substrate	31554.9	HUMAN	4	596.01	3	0.38	K	GEAAAERPGEAAVASSPSK	A		12	30	38.1	1.5e-06
C	P29966	Myristoylated alanine-rich C-kinase substrate	31554.9	HUMAN	4	972.57	3	0.13	K	EAPAEGEAAEPGSPTAAEGEAASAASSTSSPK	A		106	137	23.6	0.00037
C	P29966	Myristoylated alanine-rich C-kinase substrate	31554.9	HUMAN	4	751.17	2	0.33	K	AEDGATPSPSNETPK	K		138	152	19.7	0.0024
C	O75390	Citrate synthase, mitochondrial	51712.9	HUMAN	4	879.63	2	0.21	K	TVVGQITVDMMYGGMR	G		58	73	16.4	0.028
C	O75390	Citrate synthase, mitochondrial	51712.9	HUMAN	4	433.29	2	0.06	R	AYAQGISR	T		184	191	22.7	0.021
C	O75390	Citrate synthase, mitochondrial	51712.9	HUMAN	4	669.71	2	-0.12	R	DYIWNTLNSGR	V		330	340	15.1	0.0075
C	O75390	Citrate synthase, mitochondrial	51712.9	HUMAN	4	664.28	2	0.38	R	ALGVLAQLIWSR	A		429	440	42.5	7.9e-06
C	Q14103	Heterogeneous nuclear ribonucleoprotein D0	38434.5	HUMAN	4	584.52	2	0.23	K	FGEVVDCTLK	L		120	129	23	0.0012
C	Q14103	Heterogeneous nuclear ribonucleoprotein D0	38434.5	HUMAN	4	640.66	3	-0.008	K	FGEVVDCTLKLDPITGR	S		120	136	19.8	0.043
C	Q14103	Heterogeneous nuclear ribonucleoprotein D0	38434.5	HUMAN	4	457.64	2	-0.12	R	GFGFVLFK	E		139	146	26.2	0.00045
C	Q14103	Heterogeneous nuclear ribonucleoprotein D0	38434.5	HUMAN	4	745.26	2	0.38	K	IFVGGLSPDTPEEK	I		184	197	40.1	1.2e-05
C	P16930	Fumarylacetoacetase	46374.8	HUMAN	4	917.87	3	0.42	-	MSFIPVAEDSDFPIHNLPYGVFSTR	G	Met-loss+Acetyl@1	1	25	23	0.0013
C	P16930	Fumarylacetoacetase	46374.8	HUMAN	4	834.72	2	0.22	R	IGVAIGDQILDLSIIK	H		32	47	28.3	0.00018
C	P16930	Fumarylacetoacetase	46374.8	HUMAN	4	738.33	2	0.41	R	VFLQNLLSVSQAR	L		83	95	37.1	3.6e-06
C	P16930	Fumarylacetoacetase	46374.8	HUMAN	4	586.97	2	0.13	R	ASSVVVSGTPIR	R		163	174	27.5	0.00074
C	Q9BXV9	Uncharacterized protein C14orf142	10858.9	HUMAN	4	932.62	2	0.16	-	MELLGEYVGQEGKPQK	L	Acetyl&Oxidation@(N-term&1)||Acetyl+Oxidation@1	1	16	36.4	4.7e-06
C	Q9BXV9	Uncharacterized protein C14orf142	10858.9	HUMAN	4	924.85	2	0.39	-	MELLGEYVGQEGKPQK	L	Acetyl@N-term	1	16	29.2	0.00013
C	Q9BXV9	Uncharacterized protein C14orf142	10858.9	HUMAN	4	788.81	3	0.44	R	VSCEAPGDGDPFQGLLSGVAQMK	D		19	41	21.5	0.018
C	Q9BXV9	Uncharacterized protein C14orf142	10858.9	HUMAN	4	705.45	3	0.43	K	DMVTELFDPLVQGEVQHR	V		42	59	31.8	1e-05
C	P41250	Glycine--tRNA ligase	83166.3	HUMAN	4	696.67	2	0.29	K	LPFAAAQIGNSFR	N		319	331	20.9	0.0049
C	P41250	Glycine--tRNA ligase	83166.3	HUMAN	4	624.58	2	0.24	K	TVNVVQFEPSK	G		491	501	16.2	0.031
C	P41250	Glycine--tRNA ligase	83166.3	HUMAN	4	740.2	3	0.14	K	TLYVEEVVPNVIEPSFGLGR	I		564	583	20.6	0.034
C	P41250	Glycine--tRNA ligase	83166.3	HUMAN	4	729.63	2	0.23	R	TFFSFPAVVAPFK	C		603	615	39.1	5.4e-08
C	Q9NS69	Mitochondrial import receptor subunit TOM22 homolog	15521.8	HUMAN	4	1002.57	2	-0.45	-	MAAAVAAAGAGEPQSPDELLPK	G	Met-loss+Acetyl@1	1	22	22.2	0.00058
C	Q9NS69	Mitochondrial import receptor subunit TOM22 homolog	15521.8	HUMAN	4	698.09	2	0.25	R	LWGLTEMFPER	V	Oxidation@7	48	58	19.3	0.016
C	Q9NS69	Mitochondrial import receptor subunit TOM22 homolog	15521.8	HUMAN	4	787.41	2	0.019	K	LQMEQQQQLQQR	Q	Oxidation@3	106	117	35.2	4.4e-05
C	Q9NS69	Mitochondrial import receptor subunit TOM22 homolog	15521.8	HUMAN	4	779.59	2	0.2	K	LQMEQQQQLQQR	Q		106	117	36.8	2.2e-05
C	Q9UNZ2	NSFL1 cofactor p47	40573.1	HUMAN	4	519.62	2	-0.17	R	SGQQIVGPPR	K		102	111	20.4	0.0045
C	Q9UNZ2	NSFL1 cofactor p47	40573.1	HUMAN	4	878.31	2	0.39	R	SYQDPSNAQFLESIR	R		200	214	37.1	3.2e-07
C	Q9UNZ2	NSFL1 cofactor p47	40573.1	HUMAN	4	772.05	3	-0.0056	K	LGSTAPQVLSTSSPAQQAENEAK	A		260	282	23.4	0.0037
C	Q9UNZ2	NSFL1 cofactor p47	40573.1	HUMAN	4	670.81	2	0.42	K	EANLLNAVIVQR	L		357	368	20.3	0.0065
C	P49720	Proteasome subunit beta type-3	22949.1	HUMAN	4	815.74	2	0.34	R	FGIQAQMVTTDFQK	I	Oxidation@7	28	41	15.1	0.031
C	P49720	Proteasome subunit beta type-3	22949.1	HUMAN	4	807.39	2	-0.013	R	FGIQAQMVTTDFQK	I		28	41	29.6	3.5e-05
C	P49720	Proteasome subunit beta type-3	22949.1	HUMAN	4	630.72	3	0.37	R	LYIGLAGLATDVQTVAQR	L		49	66	31.1	4.5e-05
C	P49720	Proteasome subunit beta type-3	22949.1	HUMAN	4	884.22	2	0.27	R	FGPYYTEPVIAGLDPK	T		100	115	34.6	2.2e-06
C	P28072	Proteasome subunit beta type-6	25358	HUMAN	4	542.11	2	-0.17	R	TTTGSYIANR	V		54	63	21.1	0.0057
C	P28072	Proteasome subunit beta type-6	25358	HUMAN	4	649.12	3	0.44	R	DGSSGGVIRLAAIAESGVER	Q		201	220	17.3	0.026
C	P28072	Proteasome subunit beta type-6	25358	HUMAN	4	558.54	2	0.23	R	LAAIAESGVER	Q		210	220	40.7	9.6e-05
C	P28072	Proteasome subunit beta type-6	25358	HUMAN	4	555.74	2	-0.09	R	QVLLGDQIPK	F		221	230	23.1	0.032
C	Q99832	T-complex protein 1 subunit eta	59367.2	HUMAN	4	801.83	3	0.12	K	LPIGDVATQYFADRDMFCAGR	V		293	313	18.2	0.015
C	Q99832	T-complex protein 1 subunit eta	59367.2	HUMAN	4	777.11	2	0.25	R	CQVFEETQIGGER	Y		345	357	37.2	2e-05
C	Q99832	T-complex protein 1 subunit eta	59367.2	HUMAN	4	886.37	3	0.23	R	INALTAASEAACLIVSVDETIKNPR	S		500	524	25.1	0.00023
C	Q99832	T-complex protein 1 subunit eta	59367.2	HUMAN	4	523.2	2	-0.067	R	STVDAPTAAGR	G		525	535	25.1	0.016
C	P09936	Ubiquitin carboxyl-terminal hydrolase isozyme L1	24824.6	HUMAN	4	443.58	2	-0.17	R	LGVAGQWR	F		20	27	32.2	0.018
C	P09936	Ubiquitin carboxyl-terminal hydrolase isozyme L1	24824.6	HUMAN	4	533.08	2	0.3	K	LGFEDGSVLK	Q		106	115	22.8	0.014
C	P09936	Ubiquitin carboxyl-terminal hydrolase isozyme L1	24824.6	HUMAN	4	656.89	3	0.25	K	NEAIQAAHDAVAQEGQCR	V		136	153	37.1	6.2e-06
C	P09936	Ubiquitin carboxyl-terminal hydrolase isozyme L1	24824.6	HUMAN	4	615.26	3	0.29	R	MPFPVNHGASSEDTLLK	D		179	195	21.6	0.002
C	Q9BV57	1,2-dihydroxy-3-keto-5-methylthiopentene dioxygenase	21498.6	HUMAN	4	819.19	2	0.33	-	MVQAWYMDDAPGDPR	Q	Met-loss@1;Oxidation@7	1	15	31.2	2.9e-05
C	Q9BV57	1,2-dihydroxy-3-keto-5-methylthiopentene dioxygenase	21498.6	HUMAN	4	439.94	2	0.18	R	LGVLYWK	L		34	40	25.1	0.028
C	Q9BV57	1,2-dihydroxy-3-keto-5-methylthiopentene dioxygenase	21498.6	HUMAN	4	780.34	2	-0.025	R	NYSWMDIITICK	D	Oxidation@5	60	71	30	3e-05
C	Q9BV57	1,2-dihydroxy-3-keto-5-methylthiopentene dioxygenase	21498.6	HUMAN	4	702.76	2	-0.083	R	YILDGSGYFDVR	D		97	108	32.6	7.9e-06
C	Q14257	Reticulocalbin-2	36876.7	HUMAN	4	854.21	2	0.28	R	EALLGVQEDVDEYVK	L		42	56	35.4	1e-05
C	Q14257	Reticulocalbin-2	36876.7	HUMAN	4	781.84	3	0.15	R	VIDFDENTALDDAEEESFRK	L		130	149	20	0.01
C	Q14257	Reticulocalbin-2	36876.7	HUMAN	4	923.76	3	-0.027	K	KLSEEEILENPDLFLTSEATDYGR	Q		282	305	19.1	0.015
C	Q14257	Reticulocalbin-2	36876.7	HUMAN	4	881.24	3	0.15	K	LSEEEILENPDLFLTSEATDYGR	Q		283	305	25.3	0.00059
C	P52565	Rho GDP-dissociation inhibitor 1	23207.3	HUMAN	4	640.3	3	0.32	K	SIQEIQELDKDDESLR	K		34	49	22	0.0038
C	P52565	Rho GDP-dissociation inhibitor 1	23207.3	HUMAN	4	539.71	3	-0.21	K	IDKTDYMVGSYGPR	A	Oxidation@7	139	152	18.3	0.038
C	P52565	Rho GDP-dissociation inhibitor 1	23207.3	HUMAN	4	534.8	3	0.21	K	IDKTDYMVGSYGPR	A		139	152	26.1	0.0017
C	P52565	Rho GDP-dissociation inhibitor 1	23207.3	HUMAN	4	876.67	2	0.25	R	AEEYEFLTPVEEAPK	G		153	167	34	1.6e-07
C	Q9Y617	Phosphoserine aminotransferase	40423	HUMAN	4	593.44	2	0.11	K	IINNTENLVR	E		52	61	31.5	0.00036
C	Q9Y617	Phosphoserine aminotransferase	40423	HUMAN	4	714.58	2	0.25	R	CADYVVTGAWSAK	A		98	110	34.7	1e-05
C	Q9Y617	Phosphoserine aminotransferase	40423	HUMAN	4	519.68	2	0.39	K	FGVIFAGAQK	N		191	200	24	0.0031
C	Q9Y617	Phosphoserine aminotransferase	40423	HUMAN	4	775.36	2	-0.55	R	ASLYNAVTIEDVQK	L		343	356	16.2	0.046
C	P30837	Aldehyde dehydrogenase X, mitochondrial	57206.8	HUMAN	4	693.68	2	0.29	K	LAPALATGNTVVMK	V		196	209	22.2	2e-05
C	P30837	Aldehyde dehydrogenase X, mitochondrial	57206.8	HUMAN	4	909.39	2	0.37	K	VAEQTPLSALYLASLIK	E		210	226	21.3	0.00066
C	P30837	Aldehyde dehydrogenase X, mitochondrial	57206.8	HUMAN	4	888.79	2	0.36	R	TFVEESIYNEFLER	T		325	338	31.7	1.4e-05
C	P30837	Aldehyde dehydrogenase X, mitochondrial	57206.8	HUMAN	4	535.03	2	0.23	R	YGLAAAVFTR	D		442	451	20.6	0.0056
C	P13804	Electron transfer flavoprotein subunit alpha, mitochondrial	35079.9	HUMAN	4	691.81	2	0.39	K	LEVAPISDIIAIK	S		127	139	36.1	0.00036
C	P13804	Electron transfer flavoprotein subunit alpha, mitochondrial	35079.9	HUMAN	4	411.34	2	0.13	K	SPDTFVR	T		140	146	17	0.016
C	P13804	Electron transfer flavoprotein subunit alpha, mitochondrial	35079.9	HUMAN	4	889.24	2	0.3	K	ASSTSPVEISEWLDQK	L		188	203	21.9	0.00083
C	P13804	Electron transfer flavoprotein subunit alpha, mitochondrial	35079.9	HUMAN	4	605.14	3	0.15	K	LLYDLADQLHAAVGASR	A		233	249	21.5	0.012
C	Q13838	Spliceosome RNA helicase DDX39B	48991.8	HUMAN	4	453.51	2	-0.23	R	DVQEIFR	M		210	216	19.3	0.028
C	Q13838	Spliceosome RNA helicase DDX39B	48991.8	HUMAN	4	552.52	2	0.19	R	ILVATNLFGR	G		340	349	34.7	4.6e-06
C	Q13838	Spliceosome RNA helicase DDX39B	48991.8	HUMAN	4	773.11	3	0.43	R	VNIAFNYDMPEDSDTYLHR	V	Oxidation@9	356	374	19.2	0.0097
C	Q13838	Spliceosome RNA helicase DDX39B	48991.8	HUMAN	4	767.23	3	-0.12	R	VNIAFNYDMPEDSDTYLHR	V		356	374	24.1	0.0035
C	P07355	Annexin A2	38604.4	HUMAN	4	565.08	2	0.29	-	MSTVHEILCK	L	Met-loss+Acetyl@1	1	10	22.5	7.9e-05
C	P07355	Annexin A2	38604.4	HUMAN	4	556.56	2	0.28	R	QDIAFAYQR	R		69	77	26.5	0.00076
C	P07355	Annexin A2	38604.4	HUMAN	4	611.64	2	-0.16	K	TPAQYDASELK	A		105	115	25.6	9.1e-05
C	P07355	Annexin A2	38604.4	HUMAN	4	622.66	2	-0.16	R	TNQELQEINR	V		136	145	31.1	0.0012
C	P10515	Dihydrolipoyllysine-residue acetyltransferase component of pyruvate dehydrogenase complex, mitochondrial	68997.3	HUMAN	4	877.67	2	-0.31	K	VPLPSLSPTMQAGTIAR	W	Oxidation@10	94	110	16.7	0.0093
C	P10515	Dihydrolipoyllysine-residue acetyltransferase component of pyruvate dehydrogenase complex, mitochondrial	68997.3	HUMAN	4	870.18	2	0.2	K	VPLPSLSPTMQAGTIAR	W		94	110	30.5	2.8e-06
C	P10515	Dihydrolipoyllysine-residue acetyltransferase component of pyruvate dehydrogenase complex, mitochondrial	68997.3	HUMAN	4	803.18	2	0.29	K	VPEANSSWMDTVIR	Q		491	504	22.2	0.00081
C	P10515	Dihydrolipoyllysine-residue acetyltransferase component of pyruvate dehydrogenase complex, mitochondrial	68997.3	HUMAN	4	759.21	2	0.3	K	GVETIANDVVSLATK	A		533	547	28.9	9.6e-05
C	Q99714	3-hydroxyacyl-CoA dehydrogenase type-2	26923.3	HUMAN	4	907.29	2	0.28	K	GLVAVITGGASGLGLATAER	L		10	29	27.2	3.7e-05
C	Q99714	3-hydroxyacyl-CoA dehydrogenase type-2	26923.3	HUMAN	4	737.62	2	0.23	R	VDVAVNCAGIAVASK	T		85	99	31.3	1.9e-06
C	Q99714	3-hydroxyacyl-CoA dehydrogenase type-2	26923.3	HUMAN	4	796.01	2	0.073	R	VLDVNLMGTFNVIR	L		117	130	17.6	0.011
C	Q99714	3-hydroxyacyl-CoA dehydrogenase type-2	26923.3	HUMAN	4	980.07	3	0.51	R	DLAPIGIRVMTIAPGLFGTPLLTSLPEK	V	Oxidation@10	185	212	16.4	0.04
C	P11177	Pyruvate dehydrogenase E1 component subunit beta, mitochondrial	39233.8	HUMAN	4	901.89	2	0.44	K	VFLLGEEVAQYDGAYK	V		53	68	28.6	3.7e-05
C	P11177	Pyruvate dehydrogenase E1 component subunit beta, mitochondrial	39233.8	HUMAN	4	882.78	2	0.34	R	IMEGPAFNFLDAPAVR	V	Oxidation@2	309	324	19.7	0.0011
C	P11177	Pyruvate dehydrogenase E1 component subunit beta, mitochondrial	39233.8	HUMAN	4	874.76	2	0.31	R	IMEGPAFNFLDAPAVR	V		309	324	28.5	3.5e-06
C	P11177	Pyruvate dehydrogenase E1 component subunit beta, mitochondrial	39233.8	HUMAN	4	625.29	2	0.47	R	VTGADVPMPYAK	I		325	336	25.6	0.00068
C	P11586	C-1-tetrahydrofolate synthase, cytoplasmic	101560	HUMAN	4	815.55	2	-0.41	K	YVVVTGITPTPLGEGK	S		371	386	19.9	0.011
C	P11586	C-1-tetrahydrofolate synthase, cytoplasmic	101560	HUMAN	4	752.74	2	-0.12	K	TDPTTLTDEEINR	F		505	517	21.4	0.0022
C	P11586	C-1-tetrahydrofolate synthase, cytoplasmic	101560	HUMAN	4	744.4	2	0.52	R	LDIDPETITWQR	V		521	532	22.1	0.0054
C	P11586	C-1-tetrahydrofolate synthase, cytoplasmic	101560	HUMAN	4	549.57	2	0.25	K	GALALAQAVQR	A		794	804	33.5	0.00044
C	P28066	Proteasome subunit alpha type-5	26411.3	HUMAN	4	571.48	3	-0.45	R	SEYDRGVNTFSPEGR	L		6	20	19.8	0.02
C	P28066	Proteasome subunit alpha type-5	26411.3	HUMAN	4	532.56	2	0.3	R	GVNTFSPEGR	L		11	20	32.5	3.1e-05
C	P28066	Proteasome subunit alpha type-5	26411.3	HUMAN	4	712.26	2	-0.14	R	LFQVEYAIEAIK	L		21	32	31.3	0.0023
C	P28066	Proteasome subunit alpha type-5	26411.3	HUMAN	4	716.71	2	0.34	R	ITSPLMEPSSIEK	I		54	66	18.1	0.022
C	P07741	Adenine phosphoribosyltransferase	19607.9	HUMAN	4	665.84	2	0.5	-	MADSELQLVEQR	I	Met-loss+Acetyl@1	1	12	26.2	0.0015
C	P07741	Adenine phosphoribosyltransferase	19607.9	HUMAN	4	733.49	2	0.11	R	SFPDFPTPGVVFR	D		15	27	25.2	2.5e-05
C	P07741	Adenine phosphoribosyltransferase	19607.9	HUMAN	4	1015.81	2	-0.25	R	LQAEVLECVSLVELTSLK	G		146	163	15.7	0.026
C	P07741	Adenine phosphoribosyltransferase	19607.9	HUMAN	4	762.66	2	0.25	K	LAPVPFFSLLQYE	-		168	180	29.4	0.00025
C	Q969H8	UPF0556 protein C19orf10	18795.4	HUMAN	4	599.13	2	0.33	K	SYLYFTQFK	A		101	109	23.2	0.0002
C	Q969H8	UPF0556 protein C19orf10	18795.4	HUMAN	4	666.58	2	-0.23	R	GAEIEYAMAYSK	A		114	125	31.1	9.3e-05
C	Q969H8	UPF0556 protein C19orf10	18795.4	HUMAN	4	584.38	3	0.084	R	ESDVPLKTEEFEVTK	T		131	145	17.4	0.045
C	Q969H8	UPF0556 protein C19orf10	18795.4	HUMAN	4	385.66	3	0.11	K	TAVAHRPGAFK	A		146	156	20.6	0.03
C	Q02413	Desmoglein-1	113749	HUMAN	4	555.14	3	0.21	K	IHSDCAANQQVTYR	I		73	86	30.5	0.001
C	Q02413	Desmoglein-1	113749	HUMAN	4	620.47	3	0.48	R	ALNSMGQDLERPLELR	V	Oxidation@5	129	144	26.4	0.0016
C	Q02413	Desmoglein-1	113749	HUMAN	4	769.15	3	0.11	R	TMNNFLDREQYGQYALAVR	G	Oxidation@2	220	238	18	0.013
C	Q02413	Desmoglein-1	113749	HUMAN	4	868.43	2	0.5	R	YVMGNNPADLLAVDSR	T		423	438	20	0.0035
C	O00764	Pyridoxal kinase	35102.6	HUMAN	4	1141.95	2	0.33	K	VVPLADIITPNQFEAELLSGR	K		140	160	26.4	0.00026
C	O00764	Pyridoxal kinase	35102.6	HUMAN	4	530.47	2	0.2	R	NPAGSVVMER	I		209	218	27.5	4.9e-05
C	O00764	Pyridoxal kinase	35102.6	HUMAN	4	618.82	3	-0.17	K	AQAGEGVRPSPMQLELR	M	Oxidation@12	276	292	24.7	0.00097
C	O00764	Pyridoxal kinase	35102.6	HUMAN	4	613.75	3	0.094	K	AQAGEGVRPSPMQLELR	M		276	292	20.2	0.0055
C	Q86U28	Iron-sulfur cluster assembly 2 homolog, mitochondrial	16476.5	HUMAN	4	765.65	2	0.29	R	LQVEGGGCSGFQYK	F		72	85	27.4	7.7e-05
C	Q86U28	Iron-sulfur cluster assembly 2 homolog, mitochondrial	16476.5	HUMAN	4	746.53	3	0.49	K	FSLDTVINPDDRVFEQGGAR	V		86	105	19.9	0.0057
C	Q86U28	Iron-sulfur cluster assembly 2 homolog, mitochondrial	16476.5	HUMAN	4	640.12	2	0.27	R	VVVDSDSLAFVK	G		106	117	24.4	0.00033
C	Q86U28	Iron-sulfur cluster assembly 2 homolog, mitochondrial	16476.5	HUMAN	4	681.57	2	-0.28	K	GAQVDFSQELIR	S		118	129	22.3	0.0024
C	Q15365	Poly(rC)-binding protein 1	37498.2	HUMAN	4	644.59	2	-0.21	R	INISEGNCPER	I		47	57	28.1	0.0018
C	Q15365	Poly(rC)-binding protein 1	37498.2	HUMAN	4	695.21	2	0.3	R	IITLTGPTNAIFK	A		58	70	17.3	0.0073
C	Q15365	Poly(rC)-binding protein 1	37498.2	HUMAN	4	703.09	3	0.43	R	ESTGAQVQVAGDMLPNSTER	A	Oxidation@13	125	144	23.9	0.00056
C	Q15365	Poly(rC)-binding protein 1	37498.2	HUMAN	4	543.49	2	-0.29	K	IANPVEGSSGR	Q		315	325	22.7	0.0056
C	P26639	Threonine--tRNA ligase, cytoplasmic	83435.8	HUMAN	4	826.62	2	0.21	R	AELNPWPEYIYTR	L		45	57	27	0.00034
C	P26639	Threonine--tRNA ligase, cytoplasmic	83435.8	HUMAN	4	552.47	2	0.2	R	CGPLIDLCR	G		254	262	20.1	0.0067
C	P26639	Threonine--tRNA ligase, cytoplasmic	83435.8	HUMAN	4	569.15	2	0.35	R	IYGISFPDPK	M		297	306	27	0.0008
C	P26639	Threonine--tRNA ligase, cytoplasmic	83435.8	HUMAN	4	343.4	3	0.21	R	LADFGVLHR	N		434	442	22.5	0.0062
C	Q15056	Eukaryotic translation initiation factor 4H	27385.3	HUMAN	4	1070.57	3	0.03	K	ELPTEPPYTAYVGNLPFNTVQGDIDAIFK	D		35	63	17.6	0.0087
C	Q15056	Eukaryotic translation initiation factor 4H	27385.3	HUMAN	4	697.64	2	0.29	K	EALTYDGALLGDR	S		97	109	25.1	0.00012
C	Q15056	Eukaryotic translation initiation factor 4H	27385.3	HUMAN	4	571.7	3	0.12	R	GSNMDFREPTEEER	A	Oxidation@4	192	205	20.6	0.0049
C	Q15056	Eukaryotic translation initiation factor 4H	27385.3	HUMAN	4	784.86	3	0.44	R	TVATPLNQVANPNSAIFGGARPR	E		217	239	23.3	0.00066
C	P15531	Nucleoside diphosphate kinase A	17148.9	HUMAN	4	449.29	3	0.36	R	TFIAIKPDGVQR	G		7	18	21.1	0.0065
C	P15531	Nucleoside diphosphate kinase A	17148.9	HUMAN	4	599.56	2	0.27	K	FMQASEDLLK	E	Oxidation@2	40	49	21.5	0.00054
C	P15531	Nucleoside diphosphate kinase A	17148.9	HUMAN	4	591.63	2	0.33	K	FMQASEDLLK	E		40	49	16.5	0.0062
C	P15531	Nucleoside diphosphate kinase A	17148.9	HUMAN	4	601.59	3	0.28	R	VMLGETNPADSKPGTIR	G	Oxidation@2	89	105	25.3	0.00072
C	P51659	Peroxisomal multifunctional enzyme type 2	79687	HUMAN	4	506.5	2	0.23	R	AYALAFAER	G		24	32	19.8	0.0028
C	P51659	Peroxisomal multifunctional enzyme type 2	79687	HUMAN	4	641.79	2	-0.088	R	IDVVVNNAGILR	D		93	104	24.5	0.0028
C	P51659	Peroxisomal multifunctional enzyme type 2	79687	HUMAN	4	956.55	3	0.36	K	VAVAIPNRPPDAVLTDTTSLNQAALYR	L		480	506	21.9	0.0034
C	P51659	Peroxisomal multifunctional enzyme type 2	79687	HUMAN	4	696.32	2	-0.029	R	VLQQFADNDVSR	F		544	555	19.5	0.00066
C	P33176	Kinesin-1 heavy chain	109686	HUMAN	4	494.53	3	-0.039	R	HVAVTNMNEHSSR	S		191	203	19.5	0.0081
C	P33176	Kinesin-1 heavy chain	109686	HUMAN	4	604.6	2	0.27	K	LYLVDLAGSEK	V		227	237	18.3	0.012
C	P33176	Kinesin-1 heavy chain	109686	HUMAN	4	616.93	2	0.12	R	ILQDSLGGNCR	T		285	295	19.3	0.0053
C	P33176	Kinesin-1 heavy chain	109686	HUMAN	4	743.54	2	-0.35	R	GGGAFVQNSQPVAVR	G		942	956	25.2	0.00077
C	P29144	Tripeptidyl-peptidase 2	138351	HUMAN	4	445.29	2	0.058	R	VALAEACR	K		144	151	23.7	0.00079
C	P29144	Tripeptidyl-peptidase 2	138351	HUMAN	4	856.34	3	0.27	R	EGLHYTEVCGYDIASPNAGPLFR	V		606	628	23.4	0.00059
C	P29144	Tripeptidyl-peptidase 2	138351	HUMAN	4	563.5	2	-0.28	R	HEQISDLER	L		894	902	17.8	0.0085
C	P29144	Tripeptidyl-peptidase 2	138351	HUMAN	4	670.65	3	0.3	K	YNQPFFVTSLPDDKIPK	G		945	961	17	0.028
C	P54105	Methylosome subunit pICln	26215.5	HUMAN	4	650.49	2	0.16	R	QQPDTEAVLNGK	G		19	30	23.3	0.0003
C	P54105	Methylosome subunit pICln	26215.5	HUMAN	4	670.19	3	0.54	R	DRSDCLGEHLYVMVNAK	F		69	85	17.3	0.03
C	P54105	Methylosome subunit pICln	26215.5	HUMAN	4	697.2	3	0.21	R	LEGMLSQSVSSQYNMAGVR	T	Oxidation@4;Oxidation@15	188	206	24.1	0.0015
C	P54105	Methylosome subunit pICln	26215.5	HUMAN	4	686.63	3	0.3	R	LEGMLSQSVSSQYNMAGVR	T		188	206	20.4	0.026
C	Q9UBT2	SUMO-activating enzyme subunit 2	71224.2	HUMAN	4	743.38	2	0.45	R	VLVVGAGGIGCELLK	N		20	34	24.3	5.6e-05
C	Q9UBT2	SUMO-activating enzyme subunit 2	71224.2	HUMAN	4	716.67	2	-0.2	R	QFILVMNALDNR	A	Gln->pyro-Glu@1;Oxidation@6	108	119	15.3	0.031
C	Q9UBT2	SUMO-activating enzyme subunit 2	71224.2	HUMAN	4	475.64	2	-0.6	R	TFPGCTIR	N		169	176	16.2	0.043
C	Q9UBT2	SUMO-activating enzyme subunit 2	71224.2	HUMAN	4	411.54	2	0.31	K	LSEFGIR	N		506	512	22.2	0.049
C	P07203	Glutathione peroxidase 1	22088.4	HUMAN	4	657.65	2	0.36	R	DYTQMNELQR	R	Oxidation@5	55	64	21.4	0.0096
C	P07203	Glutathione peroxidase 1	22088.4	HUMAN	4	929.8	2	-0.14	R	EALPAPSDDATALMTDPK	L	Oxidation@14	131	148	19.2	0.0036
C	P07203	Glutathione peroxidase 1	22088.4	HUMAN	4	562.16	2	0.4	R	NDVAWNFEK	F		158	166	20.6	0.0038
C	P07203	Glutathione peroxidase 1	22088.4	HUMAN	4	821.16	3	0.42	R	RFQTIDIEPDIEALLSQGPSCA	-		182	203	21.5	0.0013
C	P62942	Peptidyl-prolyl cis-trans isomerase FKBP1A	11950.8	HUMAN	3	658.32	2	0.48	-	MGVQVETISPGDGR	T	Met-loss@1	1	14	25.9	0.00087
C	P62942	Peptidyl-prolyl cis-trans isomerase FKBP1A	11950.8	HUMAN	3	775.7	2	0.34	R	GWEEGVAQMSVGQR	A	Oxidation@9	59	72	49.8	7.5e-07
C	P62942	Peptidyl-prolyl cis-trans isomerase FKBP1A	11950.8	HUMAN	3	767.66	2	0.3	R	GWEEGVAQMSVGQR	A		59	72	48.3	4.6e-07
C	Q9NZL9	Methionine adenosyltransferase 2 subunit beta	37552.1	HUMAN	3	579.13	2	0.27	R	VLVTGATGLLGR	A		31	42	45.3	2.4e-06
C	Q9NZL9	Methionine adenosyltransferase 2 subunit beta	37552.1	HUMAN	3	870.53	3	0.43	R	RPDVVENQPDAASQLNVDASGNLAK	E		98	122	47.7	5.4e-08
C	Q9NZL9	Methionine adenosyltransferase 2 subunit beta	37552.1	HUMAN	3	670.66	2	0.27	K	AVLENNLGAAVLR	I		169	181	27.9	9.5e-05
C	P24534	Elongation factor 1-beta	24763.9	HUMAN	3	802.78	2	0.36	K	SPAGLQVLNDYLADK	S		8	22	45.7	1.6e-07
C	P24534	Elongation factor 1-beta	24763.9	HUMAN	3	1149.66	3	0.43	K	SYIEGYVPSQADVAVFEAVSSPPPADLCHALR	W		23	54	23.1	6.2e-05
C	P24534	Elongation factor 1-beta	24763.9	HUMAN	3	674.6	2	0.25	R	SIQADGLVWGSSK	L		164	176	42.6	5.6e-08
C	Q96B54	Zinc finger protein 428	20480.8	HUMAN	3	777.58	2	0.21	R	AAQPPAQPCQLCGR	S		85	98	38.3	1.9e-08
C	Q96B54	Zinc finger protein 428	20480.8	HUMAN	3	718.47	2	0.12	R	SPLGEAPPGTPPCR	L		99	112	37.4	1e-06
C	Q96B54	Zinc finger protein 428	20480.8	HUMAN	3	913.05	2	0.13	R	LCCPATAPQEAPAPEGR	A		113	129	42.1	4.4e-08
C	Q9Y4Y9	U6 snRNA-associated Sm-like protein LSm5	9937.6	HUMAN	3	1019.36	2	0.31	-	MAANATTNPSQLLPLELVDK	C	Met-loss+Acetyl@1	1	20	51.1	4.1e-09
C	Q9Y4Y9	U6 snRNA-associated Sm-like protein LSm5	9937.6	HUMAN	3	871.16	3	0.37	-	MAANATTNPSQLLPLELVDKCIGSR	I	Met-loss+Acetyl@1	1	25	18.6	0.019
C	Q9Y4Y9	U6 snRNA-associated Sm-like protein LSm5	9937.6	HUMAN	3	917.92	3	0.095	R	ITKLDQILLNGNNITMLVPGGEGPEV	-	Oxidation@16	66	91	19.5	0.0095
C	P31153	S-adenosylmethionine synthase isoform type-2	43661	HUMAN	3	603.12	3	0.16	K	YLDEDTIYHLQPSGR	F		235	249	18.1	0.034
C	P31153	S-adenosylmethionine synthase isoform type-2	43661	HUMAN	3	723.16	2	0.28	R	FVIGGPQGDAGLTGR	K		250	264	53	1.6e-07
C	P31153	S-adenosylmethionine synthase isoform type-2	43661	HUMAN	3	429.46	3	0.21	K	NFDLRPGVIVR	D		352	362	20.3	0.025
[truncated: 9,022 more rows]

## Sheet: Viruses
ID	Acc #	Protein Name	Protein MW	Species	Num Unique	m/z	z	Da	Prev AA	DB Peptide	Next AA	Variable Mods	Start	End	Score	Expect
C EL	4262312	nonstructural polyprotein	273155	VENEZUELAN EQUINE ENCEPHALITIS VIRUS	2	560.51	2	0.22	R	VLDMNTGTLR	S		1117	1126	15.4	0.019
C EL	4262312	nonstructural polyprotein	273155	VENEZUELAN EQUINE ENCEPHALITIS VIRUS	2	453.44	3	-0.14	R	RPSSASSTTPLVR	T		1787	1799	21.9	0.0088
S	239500643	polyprotein	137187	SINDBIS VIRUS	11	930.17	2	0.24	K	SSAYDMEFAQLPVNMR	S		159	174	24.3	0.00019
S	239500643	polyprotein	137187	SINDBIS VIRUS	11	455.08	3	0.53	R	GDSGRPIMDNSGR	V		213	225	21.6	0.00068
S	239500643	polyprotein	137187	SINDBIS VIRUS	11	678.85	2	-0.028	R	VVAIVLGGADEGTR	T		226	239	34.3	1.4e-06
S	239500643	polyprotein	137187	SINDBIS VIRUS	11	603.63	2	0.3	R	TALSVVTWNSK	G		240	250	25.2	0.00015
S	239500643	polyprotein	137187	SINDBIS VIRUS	11	880.82	3	0.36	R	ALDILEENVNHEAYDTLLNAILR	C		297	319	29.4	4.8e-05
S	239500643	polyprotein	137187	SINDBIS VIRUS	11	852.44	2	0.043	K	IEQVWDEADDNTIR	I		359	372	31.9	1.9e-05
S	239500643	polyprotein	137187	SINDBIS VIRUS	11	755.29	3	0.26	R	IQTSAQFGYDQSGAASANKYR	Y		373	393	21.1	0.0012
S	239500643	polyprotein	137187	SINDBIS VIRUS	11	547.61	2	0.33	R	TEITGCTAIK	Q		547	556	28.3	0.00029
S	239500643	polyprotein	137187	SINDBIS VIRUS	11	806.66	2	0.24	R	LGANPEPTTEWIVGK	T		632	646	21.6	0.0001
S	239500643	polyprotein	137187	SINDBIS VIRUS	11	502.05	2	-0.22	K	DLIASTDIR	L		1022	1030	22.8	0.006
S	239500643	polyprotein	137187	SINDBIS VIRUS	11	391.57	2	-0.18	K	IAVNPLR	A		1071	1077	17.6	0.044
S	28193940	structural polyprotein precursor	136599	BABANKI VIRUS	11	930.17	2	0.24	K	SSAYDMEFAQLPVNMR	S		159	174	24.3	0.00019
S	28193940	structural polyprotein precursor	136599	BABANKI VIRUS	11	455.08	3	0.53	R	GDSGRPIMDNSGR	V		213	225	21.6	0.00068
S	28193940	structural polyprotein precursor	136599	BABANKI VIRUS	11	678.85	2	-0.028	R	VVAIVLGGADEGTR	T		226	239	34.3	1.4e-06
S	28193940	structural polyprotein precursor	136599	BABANKI VIRUS	11	603.63	2	0.3	R	TALSVVTWNSK	G		240	250	25.2	0.00015
S	28193940	structural polyprotein precursor	136599	BABANKI VIRUS	11	880.82	3	0.36	R	ALDILEENVNHEAYDTLLNAILR	C		297	319	29.4	4.8e-05
S	28193940	structural polyprotein precursor	136599	BABANKI VIRUS	11	852.44	2	0.043	K	IEQVWDEADDNTIR	I		359	372	31.9	1.9e-05
S	28193940	structural polyprotein precursor	136599	BABANKI VIRUS	11	603.76	3	-0.22	K	TGTVTTRTEITGCTAIK	Q		536	552	15.7	0.012
S	28193940	structural polyprotein precursor	136599	BABANKI VIRUS	11	547.61	2	0.33	R	TEITGCTAIK	Q		543	552	28.3	0.00029
S	28193940	structural polyprotein precursor	136599	BABANKI VIRUS	11	502.05	2	-0.22	K	DLIASTDIR	L		1018	1026	22.8	0.006
S	28193940	structural polyprotein precursor	136599	BABANKI VIRUS	11	391.57	2	-0.18	K	IAVNPLR	A		1067	1073	17.6	0.044
S	28193940	structural polyprotein precursor	136599	BABANKI VIRUS	11	786.66	3	0.25	K	GAVTVHISTASPQANFIVSLCGK	K		1156	1178	16.4	0.016
S	1125071	structural polyprotein	136549	SINDBIS-LIKE VIRUS	10	930.17	2	0.24	K	SSAYDMEFAQLPVNMR	S		159	174	24.3	0.00019
S	1125071	structural polyprotein	136549	SINDBIS-LIKE VIRUS	10	455.08	3	0.53	R	GDSGRPIMDNSGR	V		213	225	21.6	0.00068
S	1125071	structural polyprotein	136549	SINDBIS-LIKE VIRUS	10	678.85	2	-0.028	R	VVAIVLGGADEGTR	T		226	239	34.3	1.4e-06
S	1125071	structural polyprotein	136549	SINDBIS-LIKE VIRUS	10	603.63	2	0.3	R	TALSVVTWNSK	G		240	250	25.2	0.00015
S	1125071	structural polyprotein	136549	SINDBIS-LIKE VIRUS	10	880.82	3	0.36	R	ALDILEENVNHEAYDTLLNAILR	C		297	319	29.4	4.8e-05
S	1125071	structural polyprotein	136549	SINDBIS-LIKE VIRUS	10	852.44	2	0.043	K	IEQVWDEADDNTIR	I		359	372	31.9	1.9e-05
S	1125071	structural polyprotein	136549	SINDBIS-LIKE VIRUS	10	603.76	3	-0.22	K	TGTVTTRTEITGCTAIK	Q		536	552	15.7	0.012
S	1125071	structural polyprotein	136549	SINDBIS-LIKE VIRUS	10	547.61	2	0.33	R	TEITGCTAIK	Q		543	552	28.3	0.00029
S	1125071	structural polyprotein	136549	SINDBIS-LIKE VIRUS	10	502.05	2	-0.22	K	DLIASTDIR	L		1018	1026	22.8	0.006
S	1125071	structural polyprotein	136549	SINDBIS-LIKE VIRUS	10	391.57	2	-0.18	K	IAVNPLR	A		1067	1073	17.6	0.044
S	130578	RecName: Full=Structural polyprotein; AltName: Full=p130; Contains: RecName: Full=Capsid protein; AltName: Full=Coat protein; Short=C; Contains: RecName: Full=p62; AltName: Full=E3/E2; Contains: RecName: Full=E3 protein; AltName: Full=Spike glycoprotein E3; Contains: RecName: Full=E2 envelope glycoprotein; AltName: Full=Spike glycoprotein E2; Contains: RecName: Full=6K protein; Contains: RecName:…	136651	SINDO	10	930.17	2	0.24	K	SSAYDMEFAQLPVNMR	S		159	174	24.3	0.00019
S	130578	RecName: Full=Structural polyprotein; AltName: Full=p130; Contains: RecName: Full=Capsid protein; AltName: Full=Coat protein; Short=C; Contains: RecName: Full=p62; AltName: Full=E3/E2; Contains: RecName: Full=E3 protein; AltName: Full=Spike glycoprotein E3; Contains: RecName: Full=E2 envelope glycoprotein; AltName: Full=Spike glycoprotein E2; Contains: RecName: Full=6K protein; Contains: RecName:…	136651	SINDO	10	455.08	3	0.53	R	GDSGRPIMDNSGR	V		213	225	21.6	0.00068
S	130578	RecName: Full=Structural polyprotein; AltName: Full=p130; Contains: RecName: Full=Capsid protein; AltName: Full=Coat protein; Short=C; Contains: RecName: Full=p62; AltName: Full=E3/E2; Contains: RecName: Full=E3 protein; AltName: Full=Spike glycoprotein E3; Contains: RecName: Full=E2 envelope glycoprotein; AltName: Full=Spike glycoprotein E2; Contains: RecName: Full=6K protein; Contains: RecName:…	136651	SINDO	10	678.85	2	-0.028	R	VVAIVLGGADEGTR	T		226	239	34.3	1.4e-06
S	130578	RecName: Full=Structural polyprotein; AltName: Full=p130; Contains: RecName: Full=Capsid protein; AltName: Full=Coat protein; Short=C; Contains: RecName: Full=p62; AltName: Full=E3/E2; Contains: RecName: Full=E3 protein; AltName: Full=Spike glycoprotein E3; Contains: RecName: Full=E2 envelope glycoprotein; AltName: Full=Spike glycoprotein E2; Contains: RecName: Full=6K protein; Contains: RecName:…	136651	SINDO	10	603.63	2	0.3	R	TALSVVTWNSK	G		240	250	25.2	0.00015
S	130578	RecName: Full=Structural polyprotein; AltName: Full=p130; Contains: RecName: Full=Capsid protein; AltName: Full=Coat protein; Short=C; Contains: RecName: Full=p62; AltName: Full=E3/E2; Contains: RecName: Full=E3 protein; AltName: Full=Spike glycoprotein E3; Contains: RecName: Full=E2 envelope glycoprotein; AltName: Full=Spike glycoprotein E2; Contains: RecName: Full=6K protein; Contains: RecName:…	136651	SINDO	10	880.82	3	0.36	R	ALDILEENVNHEAYDTLLNAILR	C		297	319	29.4	4.8e-05
S	130578	RecName: Full=Structural polyprotein; AltName: Full=p130; Contains: RecName: Full=Capsid protein; AltName: Full=Coat protein; Short=C; Contains: RecName: Full=p62; AltName: Full=E3/E2; Contains: RecName: Full=E3 protein; AltName: Full=Spike glycoprotein E3; Contains: RecName: Full=E2 envelope glycoprotein; AltName: Full=Spike glycoprotein E2; Contains: RecName: Full=6K protein; Contains: RecName:…	136651	SINDO	10	852.44	2	0.043	K	IEQVWDEADDNTIR	I		359	372	31.9	1.9e-05
S	130578	RecName: Full=Structural polyprotein; AltName: Full=p130; Contains: RecName: Full=Capsid protein; AltName: Full=Coat protein; Short=C; Contains: RecName: Full=p62; AltName: Full=E3/E2; Contains: RecName: Full=E3 protein; AltName: Full=Spike glycoprotein E3; Contains: RecName: Full=E2 envelope glycoprotein; AltName: Full=Spike glycoprotein E2; Contains: RecName: Full=6K protein; Contains: RecName:…	136651	SINDO	10	603.76	3	-0.22	K	TGTVTTRTEITGCTAIK	Q		536	552	15.7	0.012
S	130578	RecName: Full=Structural polyprotein; AltName: Full=p130; Contains: RecName: Full=Capsid protein; AltName: Full=Coat protein; Short=C; Contains: RecName: Full=p62; AltName: Full=E3/E2; Contains: RecName: Full=E3 protein; AltName: Full=Spike glycoprotein E3; Contains: RecName: Full=E2 envelope glycoprotein; AltName: Full=Spike glycoprotein E2; Contains: RecName: Full=6K protein; Contains: RecName:…	136651	SINDO	10	547.61	2	0.33	R	TEITGCTAIK	Q		543	552	28.3	0.00029
S	130578	RecName: Full=Structural polyprotein; AltName: Full=p130; Contains: RecName: Full=Capsid protein; AltName: Full=Coat protein; Short=C; Contains: RecName: Full=p62; AltName: Full=E3/E2; Contains: RecName: Full=E3 protein; AltName: Full=Spike glycoprotein E3; Contains: RecName: Full=E2 envelope glycoprotein; AltName: Full=Spike glycoprotein E2; Contains: RecName: Full=6K protein; Contains: RecName:…	136651	SINDO	10	502.05	2	-0.22	K	DLIASTDIR	L		1018	1026	22.8	0.006
S	130578	RecName: Full=Structural polyprotein; AltName: Full=p130; Contains: RecName: Full=Capsid protein; AltName: Full=Coat protein; Short=C; Contains: RecName: Full=p62; AltName: Full=E3/E2; Contains: RecName: Full=E3 protein; AltName: Full=Spike glycoprotein E3; Contains: RecName: Full=E2 envelope glycoprotein; AltName: Full=Spike glycoprotein E2; Contains: RecName: Full=6K protein; Contains: RecName:…	136651	SINDO	10	391.57	2	-0.18	K	IAVNPLR	A		1067	1073	17.6	0.044
S	339267574	structural polyprotein	136633	BABANKI VIRUS	10	930.17	2	0.24	K	SSAYDMEFAQLPVNMR	S		159	174	24.3	0.00019
S	339267574	structural polyprotein	136633	BABANKI VIRUS	10	455.08	3	0.53	R	GDSGRPIMDNSGR	V		213	225	21.6	0.00068
S	339267574	structural polyprotein	136633	BABANKI VIRUS	10	678.85	2	-0.028	R	VVAIVLGGADEGTR	T		226	239	34.3	1.4e-06
S	339267574	structural polyprotein	136633	BABANKI VIRUS	10	603.63	2	0.3	R	TALSVVTWNSK	G		240	250	25.2	0.00015
S	339267574	structural polyprotein	136633	BABANKI VIRUS	10	880.82	3	0.36	R	ALDILEENVNHEAYDTLLNAILR	C		297	319	29.4	4.8e-05
S	339267574	structural polyprotein	136633	BABANKI VIRUS	10	852.44	2	0.043	K	IEQVWDEADDNTIR	I		359	372	31.9	1.9e-05
S	339267574	structural polyprotein	136633	BABANKI VIRUS	10	603.76	3	-0.22	K	TGTVTTRTEITGCTAIK	Q		536	552	15.7	0.012
S	339267574	structural polyprotein	136633	BABANKI VIRUS	10	547.61	2	0.33	R	TEITGCTAIK	Q		543	552	28.3	0.00029
S	339267574	structural polyprotein	136633	BABANKI VIRUS	10	502.05	2	-0.22	K	DLIASTDIR	L		1018	1026	22.8	0.006
S	339267574	structural polyprotein	136633	BABANKI VIRUS	10	391.57	2	-0.18	K	IAVNPLR	A		1067	1073	17.6	0.044
S	390190587	structural polyprotein	136649	SINDBIS VIRUS	10	930.17	2	0.24	K	SSAYDMEFAQLPVNMR	S		159	174	24.3	0.00019
S	390190587	structural polyprotein	136649	SINDBIS VIRUS	10	455.08	3	0.53	R	GDSGRPIMDNSGR	V		213	225	21.6	0.00068
S	390190587	structural polyprotein	136649	SINDBIS VIRUS	10	678.85	2	-0.028	R	VVAIVLGGADEGTR	T		226	239	34.3	1.4e-06
S	390190587	structural polyprotein	136649	SINDBIS VIRUS	10	603.63	2	0.3	R	TALSVVTWNSK	G		240	250	25.2	0.00015
S	390190587	structural polyprotein	136649	SINDBIS VIRUS	10	880.82	3	0.36	R	ALDILEENVNHEAYDTLLNAILR	C		297	319	29.4	4.8e-05
S	390190587	structural polyprotein	136649	SINDBIS VIRUS	10	852.44	2	0.043	K	IEQVWDEADDNTIR	I		359	372	31.9	1.9e-05
S	390190587	structural polyprotein	136649	SINDBIS VIRUS	10	603.76	3	-0.22	K	TGTVTTRTEITGCTAIK	Q		536	552	15.7	0.012
S	390190587	structural polyprotein	136649	SINDBIS VIRUS	10	547.61	2	0.33	R	TEITGCTAIK	Q		543	552	28.3	0.00029
S	390190587	structural polyprotein	136649	SINDBIS VIRUS	10	502.05	2	-0.22	K	DLIASTDIR	L		1018	1026	22.8	0.006
S	390190587	structural polyprotein	136649	SINDBIS VIRUS	10	391.57	2	-0.18	K	IAVNPLR	A		1067	1073	17.6	0.044
S	390190590	structural polyprotein	136605	SINDBIS VIRUS	10	930.17	2	0.24	K	SSAYDMEFAQLPVNMR	S		159	174	24.3	0.00019
S	390190590	structural polyprotein	136605	SINDBIS VIRUS	10	455.08	3	0.53	R	GDSGRPIMDNSGR	V		213	225	21.6	0.00068
S	390190590	structural polyprotein	136605	SINDBIS VIRUS	10	678.85	2	-0.028	R	VVAIVLGGADEGTR	T		226	239	34.3	1.4e-06
S	390190590	structural polyprotein	136605	SINDBIS VIRUS	10	603.63	2	0.3	R	TALSVVTWNSK	G		240	250	25.2	0.00015
S	390190590	structural polyprotein	136605	SINDBIS VIRUS	10	880.82	3	0.36	R	ALDILEENVNHEAYDTLLNAILR	C		297	319	29.4	4.8e-05
S	390190590	structural polyprotein	136605	SINDBIS VIRUS	10	852.44	2	0.043	K	IEQVWDEADDNTIR	I		359	372	31.9	1.9e-05
S	390190590	structural polyprotein	136605	SINDBIS VIRUS	10	603.76	3	-0.22	K	TGTVTTRTEITGCTAIK	Q		536	552	15.7	0.012
S	390190590	structural polyprotein	136605	SINDBIS VIRUS	10	547.61	2	0.33	R	TEITGCTAIK	Q		543	552	28.3	0.00029
S	390190590	structural polyprotein	136605	SINDBIS VIRUS	10	502.05	2	-0.22	K	DLIASTDIR	L		1018	1026	22.8	0.006
S	390190590	structural polyprotein	136605	SINDBIS VIRUS	10	391.57	2	-0.18	K	IAVNPLR	A		1067	1073	17.6	0.044
S	390190593	structural polyprotein	136601	SINDBIS VIRUS	10	930.17	2	0.24	K	SSAYDMEFAQLPVNMR	S		159	174	24.3	0.00019
S	390190593	structural polyprotein	136601	SINDBIS VIRUS	10	455.08	3	0.53	R	GDSGRPIMDNSGR	V		213	225	21.6	0.00068
S	390190593	structural polyprotein	136601	SINDBIS VIRUS	10	678.85	2	-0.028	R	VVAIVLGGADEGTR	T		226	239	34.3	1.4e-06
S	390190593	structural polyprotein	136601	SINDBIS VIRUS	10	603.63	2	0.3	R	TALSVVTWNSK	G		240	250	25.2	0.00015
S	390190593	structural polyprotein	136601	SINDBIS VIRUS	10	880.82	3	0.36	R	ALDILEENVNHEAYDTLLNAILR	C		297	319	29.4	4.8e-05
S	390190593	structural polyprotein	136601	SINDBIS VIRUS	10	852.44	2	0.043	K	IEQVWDEADDNTIR	I		359	372	31.9	1.9e-05
S	390190593	structural polyprotein	136601	SINDBIS VIRUS	10	603.76	3	-0.22	K	TGTVTTRTEITGCTAIK	Q		536	552	15.7	0.012
S	390190593	structural polyprotein	136601	SINDBIS VIRUS	10	547.61	2	0.33	R	TEITGCTAIK	Q		543	552	28.3	0.00029
S	390190593	structural polyprotein	136601	SINDBIS VIRUS	10	502.05	2	-0.22	K	DLIASTDIR	L		1018	1026	22.8	0.006
S	390190593	structural polyprotein	136601	SINDBIS VIRUS	10	391.57	2	-0.18	K	IAVNPLR	A		1067	1073	17.6	0.044
S	390190596	structural polyprotein	136619	SINDBIS VIRUS	10	930.17	2	0.24	K	SSAYDMEFAQLPVNMR	S		159	174	24.3	0.00019
S	390190596	structural polyprotein	136619	SINDBIS VIRUS	10	455.08	3	0.53	R	GDSGRPIMDNSGR	V		213	225	21.6	0.00068
S	390190596	structural polyprotein	136619	SINDBIS VIRUS	10	678.85	2	-0.028	R	VVAIVLGGADEGTR	T		226	239	34.3	1.4e-06
S	390190596	structural polyprotein	136619	SINDBIS VIRUS	10	603.63	2	0.3	R	TALSVVTWNSK	G		240	250	25.2	0.00015
S	390190596	structural polyprotein	136619	SINDBIS VIRUS	10	880.82	3	0.36	R	ALDILEENVNHEAYDTLLNAILR	C		297	319	29.4	4.8e-05
S	390190596	structural polyprotein	136619	SINDBIS VIRUS	10	852.44	2	0.043	K	IEQVWDEADDNTIR	I		359	372	31.9	1.9e-05
S	390190596	structural polyprotein	136619	SINDBIS VIRUS	10	603.76	3	-0.22	K	TGTVTTRTEITGCTAIK	Q		536	552	15.7	0.012
S	390190596	structural polyprotein	136619	SINDBIS VIRUS	10	547.61	2	0.33	R	TEITGCTAIK	Q		543	552	28.3	0.00029
S	390190596	structural polyprotein	136619	SINDBIS VIRUS	10	502.05	2	-0.22	K	DLIASTDIR	L		1018	1026	22.8	0.006
S	390190596	structural polyprotein	136619	SINDBIS VIRUS	10	391.57	2	-0.18	K	IAVNPLR	A		1067	1073	17.6	0.044
S	390190599	structural polyprotein	136589	SINDBIS VIRUS	10	930.17	2	0.24	K	SSAYDMEFAQLPVNMR	S		159	174	24.3	0.00019
S	390190599	structural polyprotein	136589	SINDBIS VIRUS	10	455.08	3	0.53	R	GDSGRPIMDNSGR	V		213	225	21.6	0.00068
S	390190599	structural polyprotein	136589	SINDBIS VIRUS	10	678.85	2	-0.028	R	VVAIVLGGADEGTR	T		226	239	34.3	1.4e-06
S	390190599	structural polyprotein	136589	SINDBIS VIRUS	10	603.63	2	0.3	R	TALSVVTWNSK	G		240	250	25.2	0.00015
S	390190599	structural polyprotein	136589	SINDBIS VIRUS	10	880.82	3	0.36	R	ALDILEENVNHEAYDTLLNAILR	C		297	319	29.4	4.8e-05
S	390190599	structural polyprotein	136589	SINDBIS VIRUS	10	852.44	2	0.043	K	IEQVWDEADDNTIR	I		359	372	31.9	1.9e-05
S	390190599	structural polyprotein	136589	SINDBIS VIRUS	10	603.76	3	-0.22	K	TGTVTTRTEITGCTAIK	Q		536	552	15.7	0.012
S	390190599	structural polyprotein	136589	SINDBIS VIRUS	10	547.61	2	0.33	R	TEITGCTAIK	Q		543	552	28.3	0.00029
S	390190599	structural polyprotein	136589	SINDBIS VIRUS	10	502.05	2	-0.22	K	DLIASTDIR	L		1018	1026	22.8	0.006
S	390190599	structural polyprotein	136589	SINDBIS VIRUS	10	391.57	2	-0.18	K	IAVNPLR	A		1067	1073	17.6	0.044
S	390190605	structural polyprotein	136575	SINDBIS VIRUS	10	930.17	2	0.24	K	SSAYDMEFAQLPVNMR	S		159	174	24.3	0.00019
S	390190605	structural polyprotein	136575	SINDBIS VIRUS	10	455.08	3	0.53	R	GDSGRPIMDNSGR	V		213	225	21.6	0.00068
S	390190605	structural polyprotein	136575	SINDBIS VIRUS	10	678.85	2	-0.028	R	VVAIVLGGADEGTR	T		226	239	34.3	1.4e-06
S	390190605	structural polyprotein	136575	SINDBIS VIRUS	10	603.63	2	0.3	R	TALSVVTWNSK	G		240	250	25.2	0.00015
S	390190605	structural polyprotein	136575	SINDBIS VIRUS	10	880.82	3	0.36	R	ALDILEENVNHEAYDTLLNAILR	C		297	319	29.4	4.8e-05
S	390190605	structural polyprotein	136575	SINDBIS VIRUS	10	852.44	2	0.043	K	IEQVWDEADDNTIR	I		359	372	31.9	1.9e-05
S	390190605	structural polyprotein	136575	SINDBIS VIRUS	10	603.76	3	-0.22	K	TGTVTTRTEITGCTAIK	Q		536	552	15.7	0.012
S	390190605	structural polyprotein	136575	SINDBIS VIRUS	10	547.61	2	0.33	R	TEITGCTAIK	Q		543	552	28.3	0.00029
S	390190605	structural polyprotein	136575	SINDBIS VIRUS	10	502.05	2	-0.22	K	DLIASTDIR	L		1018	1026	22.8	0.006
S	390190605	structural polyprotein	136575	SINDBIS VIRUS	10	391.57	2	-0.18	K	IAVNPLR	A		1067	1073	17.6	0.044
S	3873297	p130 structural polyprotein	136655	SINDBIS-LIKE VIRUS YN87448	9	930.17	2	0.24	K	SSAYDMEFAQLPVNMR	S		159	174	24.3	0.00019
S	3873297	p130 structural polyprotein	136655	SINDBIS-LIKE VIRUS YN87448	9	455.08	3	0.53	R	GDSGRPIMDNSGR	V		213	225	21.6	0.00068
S	3873297	p130 structural polyprotein	136655	SINDBIS-LIKE VIRUS YN87448	9	678.85	2	-0.028	R	VVAIVLGGADEGTR	T		226	239	34.3	1.4e-06
S	3873297	p130 structural polyprotein	136655	SINDBIS-LIKE VIRUS YN87448	9	603.63	2	0.3	R	TALSVVTWNSK	G		240	250	25.2	0.00015
S	3873297	p130 structural polyprotein	136655	SINDBIS-LIKE VIRUS YN87448	9	880.82	3	0.36	R	ALDILEENVNHEAYDTLLNAILR	C		297	319	29.4	4.8e-05
S	3873297	p130 structural polyprotein	136655	SINDBIS-LIKE VIRUS YN87448	9	852.44	2	0.043	K	IEQVWDEADDNTIR	I		360	373	31.9	1.9e-05
S	3873297	p130 structural polyprotein	136655	SINDBIS-LIKE VIRUS YN87448	9	603.76	3	-0.22	K	TGTVTTRTEITGCTAIK	Q		537	553	15.7	0.012
S	3873297	p130 structural polyprotein	136655	SINDBIS-LIKE VIRUS YN87448	9	547.61	2	0.33	R	TEITGCTAIK	Q		544	553	28.3	0.00029
S	3873297	p130 structural polyprotein	136655	SINDBIS-LIKE VIRUS YN87448	9	502.05	2	-0.22	K	DLIASTDIR	L		1019	1027	22.8	0.006
S	1125068	structural polyprotein	136544	SINDBIS-LIKE VIRUS	9	930.17	2	0.24	K	SSAYDMEFAQLPVNMR	S		159	174	24.3	0.00019
S	1125068	structural polyprotein	136544	SINDBIS-LIKE VIRUS	9	455.08	3	0.53	R	GDSGRPIMDNSGR	V		213	225	21.6	0.00068
S	1125068	structural polyprotein	136544	SINDBIS-LIKE VIRUS	9	678.85	2	-0.028	R	VVAIVLGGADEGTR	T		226	239	34.3	1.4e-06
S	1125068	structural polyprotein	136544	SINDBIS-LIKE VIRUS	9	603.63	2	0.3	R	TALSVVTWNSK	G		240	250	25.2	0.00015
S	1125068	structural polyprotein	136544	SINDBIS-LIKE VIRUS	9	880.82	3	0.36	R	ALDILEENVNHEAYDTLLNAILR	C		297	319	29.4	4.8e-05
S	1125068	structural polyprotein	136544	SINDBIS-LIKE VIRUS	9	852.44	2	0.043	K	IEQVWDEADDNTIR	I		359	372	31.9	1.9e-05
S	1125068	structural polyprotein	136544	SINDBIS-LIKE VIRUS	9	603.76	3	-0.22	K	TGTVTTRTEITGCTAIK	Q		536	552	15.7	0.012
S	1125068	structural polyprotein	136544	SINDBIS-LIKE VIRUS	9	502.05	2	-0.22	K	DLIASTDIR	L		1018	1026	22.8	0.006
S	1125068	structural polyprotein	136544	SINDBIS-LIKE VIRUS	9	391.57	2	-0.18	K	IAVNPLR	A		1067	1073	17.6	0.044
S	510951788	structural polyprotein	136585	SINDBIS VIRUS	9	930.17	2	0.24	K	SSAYDMEFAQLPVNMR	S		159	174	24.3	0.00019
S	510951788	structural polyprotein	136585	SINDBIS VIRUS	9	455.08	3	0.53	R	GDSGRPIMDNSGR	V		213	225	21.6	0.00068
S	510951788	structural polyprotein	136585	SINDBIS VIRUS	9	678.85	2	-0.028	R	VVAIVLGGADEGTR	T		226	239	34.3	1.4e-06
S	510951788	structural polyprotein	136585	SINDBIS VIRUS	9	603.63	2	0.3	R	TALSVVTWNSK	G		240	250	25.2	0.00015
S	510951788	structural polyprotein	136585	SINDBIS VIRUS	9	880.82	3	0.36	R	ALDILEENVNHEAYDTLLNAILR	C		297	319	29.4	4.8e-05
S	510951788	structural polyprotein	136585	SINDBIS VIRUS	9	852.44	2	0.043	K	IEQVWDEADDNTIR	I		359	372	31.9	1.9e-05
S	510951788	structural polyprotein	136585	SINDBIS VIRUS	9	603.76	3	-0.22	K	TGTVTTRTEITGCTAIK	Q		536	552	15.7	0.012
S	510951788	structural polyprotein	136585	SINDBIS VIRUS	9	502.05	2	-0.22	K	DLIASTDIR	L		1018	1026	22.8	0.006
S	510951788	structural polyprotein	136585	SINDBIS VIRUS	9	391.57	2	-0.18	K	IAVNPLR	A		1067	1073	17.6	0.044
S	567773376	structural polyprotein	136607	SINDBIS VIRUS	9	930.17	2	0.24	K	SSAYDMEFAQLPVNMR	S		159	174	24.3	0.00019
S	567773376	structural polyprotein	136607	SINDBIS VIRUS	9	455.08	3	0.53	R	GDSGRPIMDNSGR	V		213	225	21.6	0.00068
S	567773376	structural polyprotein	136607	SINDBIS VIRUS	9	678.85	2	-0.028	R	VVAIVLGGADEGTR	T		226	239	34.3	1.4e-06
S	567773376	structural polyprotein	136607	SINDBIS VIRUS	9	603.63	2	0.3	R	TALSVVTWNSK	G		240	250	25.2	0.00015
S	567773376	structural polyprotein	136607	SINDBIS VIRUS	9	880.82	3	0.36	R	ALDILEENVNHEAYDTLLNAILR	C		297	319	29.4	4.8e-05
S	567773376	structural polyprotein	136607	SINDBIS VIRUS	9	852.44	2	0.043	K	IEQVWDEADDNTIR	I		359	372	31.9	1.9e-05
S	567773376	structural polyprotein	136607	SINDBIS VIRUS	9	603.76	3	-0.22	K	TGTVTTRTEITGCTAIK	Q		536	552	15.7	0.012
S	567773376	structural polyprotein	136607	SINDBIS VIRUS	9	502.05	2	-0.22	K	DLIASTDIR	L		1018	1026	22.8	0.006
S	567773376	structural polyprotein	136607	SINDBIS VIRUS	9	391.57	2	-0.18	K	IAVNPLR	A		1067	1073	17.6	0.044
S	255654036	structural polyprotein	80133.4	SINDBIS VIRUS	7	455.08	3	0.53	R	GDSGRPIMDNSGR	V		11	23	21.6	0.00068
S	255654036	structural polyprotein	80133.4	SINDBIS VIRUS	7	678.85	2	-0.028	R	VVAIVLGGADEGTR	T		24	37	34.3	1.4e-06
S	255654036	structural polyprotein	80133.4	SINDBIS VIRUS	7	603.63	2	0.3	R	TALSVVTWNSK	G		38	48	25.2	0.00015
S	255654036	structural polyprotein	80133.4	SINDBIS VIRUS	7	880.82	3	0.36	R	ALDILEENVNHEAYDTLLNAILR	C		95	117	29.4	4.8e-05
S	255654036	structural polyprotein	80133.4	SINDBIS VIRUS	7	852.44	2	0.043	K	IEQVWDEADDNTIR	I		157	170	31.9	1.9e-05
S	255654036	structural polyprotein	80133.4	SINDBIS VIRUS	7	603.76	3	-0.22	K	TGTVTTRTEITGCTAIK	Q		334	350	15.7	0.012
S	255654036	structural polyprotein	80133.4	SINDBIS VIRUS	7	547.61	2	0.33	R	TEITGCTAIK	Q		341	350	28.3	0.00029
S	285027228	structural polyprotein	92371.3	SINDBIS VIRUS	7	455.08	3	0.53	R	GDSGRPIMDNSGR	V		48	60	21.6	0.00068
S	285027228	structural polyprotein	92371.3	SINDBIS VIRUS	7	678.85	2	-0.028	R	VVAIVLGGADEGTR	T		61	74	34.3	1.4e-06
S	285027228	structural polyprotein	92371.3	SINDBIS VIRUS	7	603.63	2	0.3	R	TALSVVTWNSK	G		75	85	25.2	0.00015
S	285027228	structural polyprotein	92371.3	SINDBIS VIRUS	7	880.82	3	0.36	R	ALDILEENVNHEAYDTLLNAILR	C		132	154	29.4	4.8e-05
S	285027228	structural polyprotein	92371.3	SINDBIS VIRUS	7	852.44	2	0.043	K	IEQVWDEADDNTIR	I		194	207	31.9	1.9e-05
S	285027228	structural polyprotein	92371.3	SINDBIS VIRUS	7	603.76	3	-0.22	K	TGTVTTRTEITGCTAIK	Q		371	387	15.7	0.012
S	285027228	structural polyprotein	92371.3	SINDBIS VIRUS	7	547.61	2	0.33	R	TEITGCTAIK	Q		378	387	28.3	0.00029
S	285027232	structural polyprotein	92401.3	SINDBIS VIRUS	7	455.08	3	0.53	R	GDSGRPIMDNSGR	V		48	60	21.6	0.00068
S	285027232	structural polyprotein	92401.3	SINDBIS VIRUS	7	678.85	2	-0.028	R	VVAIVLGGADEGTR	T		61	74	34.3	1.4e-06
S	285027232	structural polyprotein	92401.3	SINDBIS VIRUS	7	603.63	2	0.3	R	TALSVVTWNSK	G		75	85	25.2	0.00015
S	285027232	structural polyprotein	92401.3	SINDBIS VIRUS	7	880.82	3	0.36	R	ALDILEENVNHEAYDTLLNAILR	C		132	154	29.4	4.8e-05
S	285027232	structural polyprotein	92401.3	SINDBIS VIRUS	7	852.44	2	0.043	K	IEQVWDEADDNTIR	I		194	207	31.9	1.9e-05
S	285027232	structural polyprotein	92401.3	SINDBIS VIRUS	7	603.76	3	-0.22	K	TGTVTTRTEITGCTAIK	Q		371	387	15.7	0.012
S	285027232	structural polyprotein	92401.3	SINDBIS VIRUS	7	547.61	2	0.33	R	TEITGCTAIK	Q		378	387	28.3	0.00029
S	334117	glycoprotein PE2, partial	107244	SINDBIS VIRUS	6	880.82	3	0.36	R	ALDILEENVNHEAYDTLLNAILR	C		33	55	29.4	4.8e-05
S	334117	glycoprotein PE2, partial	107244	SINDBIS VIRUS	6	852.44	2	0.043	K	IEQVWDEADDNTIR	I		95	108	31.9	1.9e-05
S	334117	glycoprotein PE2, partial	107244	SINDBIS VIRUS	6	603.76	3	-0.22	K	TGTVTTRTEITGCTAIK	Q		272	288	15.7	0.012
S	334117	glycoprotein PE2, partial	107244	SINDBIS VIRUS	6	547.61	2	0.33	R	TEITGCTAIK	Q		279	288	28.3	0.00029
S	334117	glycoprotein PE2, partial	107244	SINDBIS VIRUS	6	502.05	2	-0.22	K	DLIASTDIR	L		754	762	22.8	0.006
S	334117	glycoprotein PE2, partial	107244	SINDBIS VIRUS	6	391.57	2	-0.18	K	IAVNPLR	A		803	809	17.6	0.044
S	25121506	nsp1 nonstructural protein	60366	SINDBIS VIRUS	4	552.37	3	0.091	R	VYFSVGSTLYPEHR	A		240	253	18.9	0.0024
S	25121506	nsp1 nonstructural protein	60366	SINDBIS VIRUS	4	522.53	3	0.28	K	AAFEDAQEEARAEK	L		494	507	15.1	0.026
S	25121506	nsp1 nonstructural protein	60366	SINDBIS VIRUS	4	526.97	2	0.17	R	EALPPLVADK	G		510	519	21	0.00021
S	25121506	nsp1 nonstructural protein	60366	SINDBIS VIRUS	4	1051.36	2	0.35	K	GIEAAAEVVCEVEGLQADIGA	-		520	540	26.9	6.6e-05
S	130548	RecName: Full=Non-structural polyprotein; AltName: Full=Polyprotein nsP1234; Short=P1234; Contains: RecName: Full=P123; Contains: RecName: Full=P123'; Contains: RecName: Full=mRNA-capping enzyme nsP1; AltName: Full=Non-structural protein 1; Contains: RecName: Full=Protease nsP2; AltName: Full=Non-structural protein 2; Short=nsP2; Contains: RecName: Full=Non-structural protein 3; Short=nsP3; Conta…	279648	SINDO	4	552.37	3	0.091	R	VYFSVGSTLYPEHR	A		240	253	18.9	0.0024
S	130548	RecName: Full=Non-structural polyprotein; AltName: Full=Polyprotein nsP1234; Short=P1234; Contains: RecName: Full=P123; Contains: RecName: Full=P123'; Contains: RecName: Full=mRNA-capping enzyme nsP1; AltName: Full=Non-structural protein 1; Contains: RecName: Full=Protease nsP2; AltName: Full=Non-structural protein 2; Short=nsP2; Contains: RecName: Full=Non-structural protein 3; Short=nsP3; Conta…	279648	SINDO	4	526.97	2	0.17	R	EALPPLVADK	D		510	519	21	0.00021
S	130548	RecName: Full=Non-structural polyprotein; AltName: Full=Polyprotein nsP1234; Short=P1234; Contains: RecName: Full=P123; Contains: RecName: Full=P123'; Contains: RecName: Full=mRNA-capping enzyme nsP1; AltName: Full=Non-structural protein 1; Contains: RecName: Full=Protease nsP2; AltName: Full=Non-structural protein 2; Short=nsP2; Contains: RecName: Full=Non-structural protein 3; Short=nsP3; Conta…	279648	SINDO	4	528.45	2	0.19	R	YAVEPYDAK	V		600	608	15.7	0.00019
S	130548	RecName: Full=Non-structural polyprotein; AltName: Full=Polyprotein nsP1234; Short=P1234; Contains: RecName: Full=P123; Contains: RecName: Full=P123'; Contains: RecName: Full=mRNA-capping enzyme nsP1; AltName: Full=Non-structural protein 1; Contains: RecName: Full=Protease nsP2; AltName: Full=Non-structural protein 2; Short=nsP2; Contains: RecName: Full=Non-structural protein 3; Short=nsP3; Conta…	279648	SINDO	4	707.52	3	0.46	R	QVVVADVHAVQEPAPIPPPR	L		1751	1770	16.3	0.01
S	130549	RecName: Full=Non-structural polyprotein; AltName: Full=Polyprotein nsP1234; Short=P1234; Contains: RecName: Full=P123; Contains: RecName: Full=P123'; Contains: RecName: Full=mRNA-capping enzyme nsP1; AltName: Full=Non-structural protein 1; Contains: RecName: Full=Protease nsP2; AltName: Full=Non-structural protein 2; Short=nsP2; Contains: RecName: Full=Non-structural protein 3; Short=nsP3; Conta…	279552	SINDV	4	552.37	3	0.091	R	VYFSVGSTLYPEHR	A		240	253	18.9	0.0024
S	130549	RecName: Full=Non-structural polyprotein; AltName: Full=Polyprotein nsP1234; Short=P1234; Contains: RecName: Full=P123; Contains: RecName: Full=P123'; Contains: RecName: Full=mRNA-capping enzyme nsP1; AltName: Full=Non-structural protein 1; Contains: RecName: Full=Protease nsP2; AltName: Full=Non-structural protein 2; Short=nsP2; Contains: RecName: Full=Non-structural protein 3; Short=nsP3; Conta…	279552	SINDV	4	526.97	2	0.17	R	EALPPLVADK	G		510	519	21	0.00021
S	130549	RecName: Full=Non-structural polyprotein; AltName: Full=Polyprotein nsP1234; Short=P1234; Contains: RecName: Full=P123; Contains: RecName: Full=P123'; Contains: RecName: Full=mRNA-capping enzyme nsP1; AltName: Full=Non-structural protein 1; Contains: RecName: Full=Protease nsP2; AltName: Full=Non-structural protein 2; Short=nsP2; Contains: RecName: Full=Non-structural protein 3; Short=nsP3; Conta…	279552	SINDV	4	528.45	2	0.19	R	YAVEPYDAK	V		600	608	15.7	0.00019
S	130549	RecName: Full=Non-structural polyprotein; AltName: Full=Polyprotein nsP1234; Short=P1234; Contains: RecName: Full=P123; Contains: RecName: Full=P123'; Contains: RecName: Full=mRNA-capping enzyme nsP1; AltName: Full=Non-structural protein 1; Contains: RecName: Full=Protease nsP2; AltName: Full=Non-structural protein 2; Short=nsP2; Contains: RecName: Full=Non-structural protein 3; Short=nsP3; Conta…	279552	SINDV	4	707.52	3	0.46	R	QVVVADVHAVQEPAPIPPPR	L		1754	1773	16.3	0.01
S	334112	nonstructural polyprotein	279761	OCKELBO VIRUS	4	552.37	3	0.091	R	VYFSVGSTLYPEHR	A		240	253	18.9	0.0024
S	334112	nonstructural polyprotein	279761	OCKELBO VIRUS	4	526.97	2	0.17	R	EALPPLVADK	D		510	519	21	0.00021
S	334112	nonstructural polyprotein	279761	OCKELBO VIRUS	4	528.45	2	0.19	R	YAVEPYDAK	V		600	608	15.7	0.00019
S	334112	nonstructural polyprotein	279761	OCKELBO VIRUS	4	707.52	3	0.46	R	QVVVADVHAVQEPAPIPPPR	L		1751	1770	16.3	0.01
S	9790317	hypothetical protein	279665	SINDBIS VIRUS	4	552.37	3	0.091	R	VYFSVGSTLYPEHR	A		240	253	18.9	0.0024
S	9790317	hypothetical protein	279665	SINDBIS VIRUS	4	526.97	2	0.17	R	EALPPLVADK	G		510	519	21	0.00021
S	9790317	hypothetical protein	279665	SINDBIS VIRUS	4	528.45	2	0.19	R	YAVEPYDAK	V		600	608	15.7	0.00019
S	9790317	hypothetical protein	279665	SINDBIS VIRUS	4	707.52	3	0.46	R	QVVVADVHAVQEPAPIPPPR	L		1754	1773	16.3	0.01
S	9790318	hypothetical protein	210347	SINDBIS VIRUS	4	552.37	3	0.091	R	VYFSVGSTLYPEHR	A		240	253	18.9	0.0024
S	9790318	hypothetical protein	210347	SINDBIS VIRUS	4	526.97	2	0.17	R	EALPPLVADK	G		510	519	21	0.00021
S	9790318	hypothetical protein	210347	SINDBIS VIRUS	4	528.45	2	0.19	R	YAVEPYDAK	V		600	608	15.7	0.00019
S	9790318	hypothetical protein	210347	SINDBIS VIRUS	4	707.52	3	0.46	R	QVVVADVHAVQEPAPIPPPR	L		1754	1773	16.3	0.01
S	1125067	nonstructural polyprotein	210848	SINDBIS-LIKE VIRUS	3	552.37	3	0.091	R	VYFSVGSTLYPEHR	A		240	253	18.9	0.0024
S	1125067	nonstructural polyprotein	210848	SINDBIS-LIKE VIRUS	3	526.97	2	0.17	R	EALPPLVADK	G		510	519	21	0.00021
S	1125067	nonstructural polyprotein	210848	SINDBIS-LIKE VIRUS	3	528.45	2	0.19	R	YAVEPYDAK	V		600	608	15.7	0.00019
S	1125070	nonstructural polyprotein	278378	SINDBIS-LIKE VIRUS	3	552.37	3	0.091	R	VYFSVGSTLYPEHR	A		240	253	18.9	0.0024
S	1125070	nonstructural polyprotein	278378	SINDBIS-LIKE VIRUS	3	526.97	2	0.17	R	EALPPLVADK	G		510	519	21	0.00021
S	1125070	nonstructural polyprotein	278378	SINDBIS-LIKE VIRUS	3	528.45	2	0.19	R	YAVEPYDAK	V		600	608	15.7	0.00019
S	339267575	non structural polyprotein	210422	BABANKI VIRUS	3	552.37	3	0.091	R	VYFSVGSTLYPEHR	A		240	253	18.9	0.0024
S	339267575	non structural polyprotein	210422	BABANKI VIRUS	3	526.97	2	0.17	R	EALPPLVADK	G		510	519	21	0.00021
S	339267575	non structural polyprotein	210422	BABANKI VIRUS	3	528.45	2	0.19	R	YAVEPYDAK	V		600	608	15.7	0.00019
S	3873295	nonstructural protein	210505	SINDBIS-LIKE VIRUS YN87448	3	552.37	3	0.091	R	VYFSVGSTLYPEHR	A		240	253	18.9	0.0024
S	3873295	nonstructural protein	210505	SINDBIS-LIKE VIRUS YN87448	3	526.97	2	0.17	R	EALPPLVADK	G		510	519	21	0.00021
S	3873295	nonstructural protein	210505	SINDBIS-LIKE VIRUS YN87448	3	528.45	2	0.19	R	YAVEPYDAK	V		600	608	15.7	0.00019
S	3873296	p270 nonstructural polyprotein	279837	SINDBIS-LIKE VIRUS YN87448	3	552.37	3	0.091	R	VYFSVGSTLYPEHR	A		240	253	18.9	0.0024
S	3873296	p270 nonstructural polyprotein	279837	SINDBIS-LIKE VIRUS YN87448	3	526.97	2	0.17	R	EALPPLVADK	G		510	519	21	0.00021
S	3873296	p270 nonstructural polyprotein	279837	SINDBIS-LIKE VIRUS YN87448	3	528.45	2	0.19	R	YAVEPYDAK	V		600	608	15.7	0.00019
S	390190588	non-structural polyprotein	280024	SINDBIS VIRUS	3	552.37	3	0.091	R	VYFSVGSTLYPEHR	A		240	253	18.9	0.0024
S	390190588	non-structural polyprotein	280024	SINDBIS VIRUS	3	526.97	2	0.17	R	EALPPLVADK	G		510	519	21	0.00021
S	390190588	non-structural polyprotein	280024	SINDBIS VIRUS	3	528.45	2	0.19	R	YAVEPYDAK	V		600	608	15.7	0.00019
S	390190591	non-structural polyprotein	279979	SINDBIS VIRUS	3	552.37	3	0.091	R	VYFSVGSTLYPEHR	A		240	253	18.9	0.0024
S	390190591	non-structural polyprotein	279979	SINDBIS VIRUS	3	526.97	2	0.17	R	EALPPLVADK	G		510	519	21	0.00021
S	390190591	non-structural polyprotein	279979	SINDBIS VIRUS	3	528.45	2	0.19	R	YAVEPYDAK	V		600	608	15.7	0.00019
S	390190594	non-structural polyprotein	280008	SINDBIS VIRUS	3	552.37	3	0.091	R	VYFSVGSTLYPEHR	A		240	253	18.9	0.0024
S	390190594	non-structural polyprotein	280008	SINDBIS VIRUS	3	526.97	2	0.17	R	EALPPLVADK	G		510	519	21	0.00021
S	390190594	non-structural polyprotein	280008	SINDBIS VIRUS	3	528.45	2	0.19	R	YAVEPYDAK	V		600	608	15.7	0.00019
S	390190597	non-structural polyprotein	280026	SINDBIS VIRUS	3	552.37	3	0.091	R	VYFSVGSTLYPEHR	A		240	253	18.9	0.0024
S	390190597	non-structural polyprotein	280026	SINDBIS VIRUS	3	526.97	2	0.17	R	EALPPLVADK	G		510	519	21	0.00021
S	390190597	non-structural polyprotein	280026	SINDBIS VIRUS	3	528.45	2	0.19	R	YAVEPYDAK	V		600	608	15.7	0.00019
S	390190600	non-structural polyprotein	280008	SINDBIS VIRUS	3	552.37	3	0.091	R	VYFSVGSTLYPEHR	A		240	253	18.9	0.0024
S	390190600	non-structural polyprotein	280008	SINDBIS VIRUS	3	526.97	2	0.17	R	EALPPLVADK	G		510	519	21	0.00021
S	390190600	non-structural polyprotein	280008	SINDBIS VIRUS	3	528.45	2	0.19	R	YAVEPYDAK	V		600	608	15.7	0.00019
S	390190603	non-structural polyprotein	280022	SINDBIS VIRUS	3	552.37	3	0.091	R	VYFSVGSTLYPEHR	A		240	253	18.9	0.0024
S	390190603	non-structural polyprotein	280022	SINDBIS VIRUS	3	526.97	2	0.17	R	EALPPLVADK	G		510	519	21	0.00021
S	390190603	non-structural polyprotein	280022	SINDBIS VIRUS	3	528.45	2	0.19	R	YAVEPYDAK	V		600	608	15.7	0.00019
S	390190606	non-structural polyprotein	279998	SINDBIS VIRUS	3	552.37	3	0.091	R	VYFSVGSTLYPEHR	A		240	253	18.9	0.0024
S	390190606	non-structural polyprotein	279998	SINDBIS VIRUS	3	526.97	2	0.17	R	EALPPLVADK	G		510	519	21	0.00021
S	390190606	non-structural polyprotein	279998	SINDBIS VIRUS	3	528.45	2	0.19	R	YAVEPYDAK	V		600	608	15.7	0.00019
S	510951789	non-structural polyprotein	280078	SINDBIS VIRUS	3	552.37	3	0.091	R	VYFSVGSTLYPEHR	A		240	253	18.9	0.0024
S	510951789	non-structural polyprotein	280078	SINDBIS VIRUS	3	526.97	2	0.17	R	EALPPLVADK	G		510	519	21	0.00021
S	510951789	non-structural polyprotein	280078	SINDBIS VIRUS	3	528.45	2	0.19	R	YAVEPYDAK	V		600	608	15.7	0.00019
S	531034727	non-structural polyprotein	280006	SINDBIS VIRUS	3	552.37	3	0.091	R	VYFSVGSTLYPEHR	A		240	253	18.9	0.0024
S	531034727	non-structural polyprotein	280006	SINDBIS VIRUS	3	526.97	2	0.17	R	EALPPLVADK	G		510	519	21	0.00021
S	531034727	non-structural polyprotein	280006	SINDBIS VIRUS	3	528.45	2	0.19	R	YAVEPYDAK	V		600	608	15.7	0.00019
S	567773377	nonstructural polyprotein	279968	SINDBIS VIRUS	3	552.37	3	0.091	R	VYFSVGSTLYPEHR	A		240	253	18.9	0.0024
S	567773377	nonstructural polyprotein	279968	SINDBIS VIRUS	3	526.97	2	0.17	R	EALPPLVADK	G		510	519	21	0.00021
S	567773377	nonstructural polyprotein	279968	SINDBIS VIRUS	3	528.45	2	0.19	R	YAVEPYDAK	V		600	608	15.7	0.00019
S	1518711	E2 structural protein, partial	12446.4	SINDBIS VIRUS	2	603.76	3	-0.22	K	TGTVTTRTEITGCTAIK	Q		92	108	15.7	0.012
S	1518711	E2 structural protein, partial	12446.4	SINDBIS VIRUS	2	547.61	2	0.33	R	TEITGCTAIK	Q		99	108	28.3	0.00029
S	1518719	E2 structural protein, partial	12464.4	SINDBIS VIRUS	2	603.76	3	-0.22	K	TGTVTTRTEITGCTAIK	Q		92	108	15.7	0.012
S	1518719	E2 structural protein, partial	12464.4	SINDBIS VIRUS	2	547.61	2	0.33	R	TEITGCTAIK	Q		99	108	28.3	0.00029
S	1518723	E2 structural protein, partial	12500.5	SINDBIS VIRUS	2	603.76	3	-0.22	K	TGTVTTRTEITGCTAIK	Q		92	108	15.7	0.012
S	1518723	E2 structural protein, partial	12500.5	SINDBIS VIRUS	2	547.61	2	0.33	R	TEITGCTAIK	Q		99	108	28.3	0.00029
S	1518741	E2 structural protein, partial	12572.6	SINDBIS VIRUS	2	603.76	3	-0.22	K	TGTVTTRTEITGCTAIK	Q		92	108	15.7	0.012
S	1518741	E2 structural protein, partial	12572.6	SINDBIS VIRUS	2	547.61	2	0.33	R	TEITGCTAIK	Q		99	108	28.3	0.00029
S	1518773	E2 structural protein, partial	12573.5	SINDBIS VIRUS	2	603.76	3	-0.22	K	TGTVTTRTEITGCTAIK	Q		92	108	15.7	0.012
S	1518773	E2 structural protein, partial	12573.5	SINDBIS VIRUS	2	547.61	2	0.33	R	TEITGCTAIK	Q		99	108	28.3	0.00029
S	3136204	polyprotein	15200.5	SINDBIS VIRUS	2	603.76	3	-0.22	K	TGTVTTRTEITGCTAIK	Q		19	35	15.7	0.012
S	3136204	polyprotein	15200.5	SINDBIS VIRUS	2	547.61	2	0.33	R	TEITGCTAIK	Q		26	35	28.3	0.00029
S	20086762	structural polyprotein	136196	SINDBIS VIRUS	2	603.63	2	0.3	R	TALSVVTWNSK	G		240	250	25.2	0.00015
S	20086762	structural polyprotein	136196	SINDBIS VIRUS	2	660.13	3	-0.22	K	DLKVIAGPISSAFSPFDSK	V		964	982	17.4	0.016
S	20086760	nonstructural protein	277050	SINDBIS VIRUS	2	526.97	2	0.17	R	EALPPLVADK	N		510	519	21	0.00021
S	20086760	nonstructural protein	277050	SINDBIS VIRUS	2	528.45	2	0.19	R	YAVEPYDAK	V		600	608	15.7	0.00019
S	20086761	nonstructural polyprotein	207918	SINDBIS VIRUS	2	526.97	2	0.17	R	EALPPLVADK	N		510	519	21	0.00021
S	20086761	nonstructural polyprotein	207918	SINDBIS VIRUS	2	528.45	2	0.19	R	YAVEPYDAK	V		600	608	15.7	0.00019
S	20127134	nonstructural polyprotein 1234	279403	SINDBIS VIRUS	2	526.97	2	0.17	R	EALPPLVADK	E		510	519	21	0.00021
S	20127134	nonstructural polyprotein 1234	279403	SINDBIS VIRUS	2	528.45	2	0.19	R	YAVEPYDAK	V		600	608	15.7	0.00019
S	20127135	nonstructural polyprotein 123	210108	SINDBIS VIRUS	2	526.97	2	0.17	R	EALPPLVADK	E		510	519	21	0.00021
S	20127135	nonstructural polyprotein 123	210108	SINDBIS VIRUS	2	528.45	2	0.19	R	YAVEPYDAK	V		600	608	15.7	0.00019
V	25140297	E1 envelope protein	47858.7	VENEZUELAN EQUINE ENCEPHALITIS VIRUS	11	790.7	3	0.32	-	YEHATTMPSQAGISYNTIVNR	A	Oxidation@7	1	21	38.8	1.9e-07
V	25140297	E1 envelope protein	47858.7	VENEZUELAN EQUINE ENCEPHALITIS VIRUS	11	785.15	3	0.1	-	YEHATTMPSQAGISYNTIVNR	A		1	21	32.8	1e-06
V	25140297	E1 envelope protein	47858.7	VENEZUELAN EQUINE ENCEPHALITIS VIRUS	11	804.94	3	0.56	-	YEHATTMPSQAGISYNTIVNR	A	Acetyl@N-term;Oxidation@7	1	21	20	0.00026
V	25140297	E1 envelope protein	47858.7	VENEZUELAN EQUINE ENCEPHALITIS VIRUS	11	714.71	2	-0.2	R	AGYAPLPISITPTK	I		22	35	20.8	0.0015
V	25140297	E1 envelope protein	47858.7	VENEZUELAN EQUINE ENCEPHALITIS VIRUS	11	817.26	2	0.34	K	LTAGPLSTAWTPFDR	K		161	175	31.4	2.6e-07
V	25140297	E1 envelope protein	47858.7	VENEZUELAN EQUINE ENCEPHALITIS VIRUS	11	588.05	3	0.4	K	LTAGPLSTAWTPFDRK	I		161	176	18.8	0.0099
V	25140297	E1 envelope protein	47858.7	VENEZUELAN EQUINE ENCEPHALITIS VIRUS	11	893.71	2	0.27	K	FTAPFGCEIYTNPIR	A		253	267	42.9	1.5e-10
V	25140297	E1 envelope protein	47858.7	VENEZUELAN EQUINE ENCEPHALITIS VIRUS	11	1189.43	2	0.33	R	AENCAVGSIPLAFDIPDALFTR	V		268	289	40.9	1.1e-08
V	25140297	E1 envelope protein	47858.7	VENEZUELAN EQUINE ENCEPHALITIS VIRUS	11	1069.88	3	0.38	R	VSETPTLSAAECTLNECVYSSDFGGIATVK	Y		290	319	35.7	5.5e-08
V	25140297	E1 envelope protein	47858.7	VENEZUELAN EQUINE ENCEPHALITIS VIRUS	11	447.51	3	-0.061	K	CAVHVPSGTATLK	E		328	340	18.3	0.0079
V	25140297	E1 envelope protein	47858.7	VENEZUELAN EQUINE ENCEPHALITIS VIRUS	11	686.8	2	-0.034	R	LQICTSYVTCK	G		367	377	28.6	4.1e-05
V	290618	envelope glycoprotein, partial	47882.8	VENEZUELAN EQUINE ENCEPHALITIS VIRUS	8	799.48	3	0.099	-	YEHATTMPNQAGISYNTIVNR	A	Oxidation@7	1	21	30.6	5.3e-06
V	290618	envelope glycoprotein, partial	47882.8	VENEZUELAN EQUINE ENCEPHALITIS VIRUS	8	714.71	2	-0.2	R	AGYAPLPISITPTK	I		22	35	20.8	0.0015
V	290618	envelope glycoprotein, partial	47882.8	VENEZUELAN EQUINE ENCEPHALITIS VIRUS	8	817.26	2	0.34	K	LTAGPLSTAWTPFDR	K		161	175	31.4	2.6e-07
V	290618	envelope glycoprotein, partial	47882.8	VENEZUELAN EQUINE ENCEPHALITIS VIRUS	8	588.05	3	0.4	K	LTAGPLSTAWTPFDRK	I		161	176	18.8	0.0099
V	290618	envelope glycoprotein, partial	47882.8	VENEZUELAN EQUINE ENCEPHALITIS VIRUS	8	893.71	2	0.27	K	FTAPFGCEIYTNPIR	A		253	267	42.9	1.5e-10
V	290618	envelope glycoprotein, partial	47882.8	VENEZUELAN EQUINE ENCEPHALITIS VIRUS	8	1189.43	2	0.33	R	AENCAVGSIPLAFDIPDALFTR	V		268	289	40.9	1.1e-08
V	290618	envelope glycoprotein, partial	47882.8	VENEZUELAN EQUINE ENCEPHALITIS VIRUS	8	1069.88	3	0.38	R	VSETPTLSAAECTLNECVYSSDFGGIATVK	Y		290	319	35.7	5.5e-08
V	290618	envelope glycoprotein, partial	47882.8	VENEZUELAN EQUINE ENCEPHALITIS VIRUS	8	447.51	3	-0.061	K	CAVHVPSGTATLK	E		328	340	18.3	0.0079
V EL	111116768	structural polyprotein	61854.7	VENEZUELAN EQUINE ENCEPHALITIS VIRUS	1	849.99	2	0.57	R	LQTSSQYGLDSSGNLK	G		105	120	23.5	0.00013
