# Supplementary material for: Comparative analyses of alphaviral RNA:Protein complexes reveals conserved host-pathogen interactions
Source: PLoS One. 2020 Aug 25;15(8):e0238254. doi: 10.1371/journal.pone.0238254 (PMC7446964; doi:10.1371/journal.pone.0238254)
Supplement: S1 Dataset — (ZIP) [file pone.0238254.s001.zip › Supplemental Data Files/SUPPLEMENTAL DATA LEGEND.txt]

This supplemental dataset contains two files containing the raw mass spectrometry data utilized in these studies.

These files are-

RH_20150409_KS which corresponds to Data Set A in the manuscript. 
RH_20150316_KS_swissprot_homo_sapiens which corresponds to Data Set B in the manuscript. 

** Note that RH_20150409_KS has several data sets- M, M EL, C, C EL, S, S EL, V, and V EL. The samples which end
with the "EL" suffix are not related to this study, and derive from a different input sample set than those 
described in this manuscript. These data were purposefully not excluded from the data set as they were analyzed
in parallel and are part of the original unprocessed data output file reports.  
