# Supplementary material for: Comparative analyses of alphaviral RNA:Protein complexes reveals conserved host-pathogen interactions
Source: PLoS One. 2020 Aug 25;15(8):e0238254. doi: 10.1371/journal.pone.0238254 (PMC7446964; doi:10.1371/journal.pone.0238254)
Supplement: S1 Table — (XLSX) [file pone.0238254.s002.xlsx]

## Sheet: Table S1 Intro
	The data sets tabbed in GREEN and BLUE represent the individual CLAMP data sets.
	The data tabbed in YELLOW is the final processed CLAMP interactants developed by the identification scheme described in the text. The Mock IDs are listed, but their corresponding IDs have been culled from the specific data sets for each virus.
	The data set tabbed in ORANGE are the lists of Conserved host proteins identified via comparative analyses.

## Sheet: Mock A
ID	Acc #	UniProt ID	Gene	Num Unique	Peptide Count	% Cov	Protein MW	Species	Protein Name
M	P35908	K22E_HUMAN	KRT2	43	138	74.2	65433.4	HUMAN	Keratin, type II cytoskeletal 2 epidermal
M	P04264	K2C1_HUMAN	KRT1	48	183	61.6	66039.2	HUMAN	Keratin, type II cytoskeletal 1
M	P02538	K2C6A_HUMAN	KRT6A	38	97	58.9	60045.4	HUMAN	Keratin, type II cytoskeletal 6A
M	P48668	K2C6C_HUMAN	KRT6C	37	94	56.7	60025.4	HUMAN	Keratin, type II cytoskeletal 6C
M	P04259	K2C6B_HUMAN	KRT6B	37	99	56.7	60067.4	HUMAN	Keratin, type II cytoskeletal 6B
M	P13647	K2C5_HUMAN	KRT5	34	88	46.1	62378.9	HUMAN	Keratin, type II cytoskeletal 5
M	P19013	K2C4_HUMAN	KRT4	14	34	24.3	57285.7	HUMAN	Keratin, type II cytoskeletal 4
M	Q7Z794	K2C1B_HUMAN	KRT77	12	20	20.2	61901.9	HUMAN	Keratin, type II cytoskeletal 1b
M	O95678	K2C75_HUMAN	KRT75	12	38	19.8	59560.9	HUMAN	Keratin, type II cytoskeletal 75
M	Q5XKE5	K2C79_HUMAN	KRT79	10	31	12.9	57836.1	HUMAN	Keratin, type II cytoskeletal 79
M	P12035	K2C3_HUMAN	KRT3	12	27	12.4	64417.5	HUMAN	Keratin, type II cytoskeletal 3
M	Q01546	K22O_HUMAN	KRT76	10	28	10.3	65841.3	HUMAN	Keratin, type II cytoskeletal 2 oral
M	Q8N1N4	K2C78_HUMAN	KRT78	7	9	15	56866.3	HUMAN	Keratin, type II cytoskeletal 78
M	P05787	K2C8_HUMAN	KRT8	5	20	7.7	53704.7	HUMAN	Keratin, type II cytoskeletal 8
M	Q86Y46	K2C73_HUMAN	KRT73	5	8	7.6	58923.8	HUMAN	Keratin, type II cytoskeletal 73
M	P08729	K2C7_HUMAN	KRT7	4	19	5.3	51386.1	HUMAN	Keratin, type II cytoskeletal 7
M	Q14CN4	K2C72_HUMAN	KRT72	6	11	7	55877.8	HUMAN	Keratin, type II cytoskeletal 72
M	Q7RTS7	K2C74_HUMAN	KRT74	4	6	5.5	57865.9	HUMAN	Keratin, type II cytoskeletal 74
M	Q3SY84	K2C71_HUMAN	KRT71	3	5	4	57292	HUMAN	Keratin, type II cytoskeletal 71
M	P13645	K1C10_HUMAN	KRT10	43	156	62.2	58827.5	HUMAN	Keratin, type I cytoskeletal 10
M	P35527	K1C9_HUMAN	KRT9	45	171	59.6	62064.8	HUMAN	Keratin, type I cytoskeletal 9
M	P02533	K1C14_HUMAN	KRT14	38	97	72.9	51561.9	HUMAN	Keratin, type I cytoskeletal 14
M	P08779	K1C16_HUMAN	KRT16	36	91	66	51268.3	HUMAN	Keratin, type I cytoskeletal 16
M	Q04695	K1C17_HUMAN	KRT17	24	51	47.7	48106.1	HUMAN	Keratin, type I cytoskeletal 17
M	P13646	K1C13_HUMAN	KRT13	21	44	37.6	49588.6	HUMAN	Keratin, type I cytoskeletal 13
M	P19012	K1C15_HUMAN	KRT15	12	32	16.9	49212.1	HUMAN	Keratin, type I cytoskeletal 15
M	P08727	K1C19_HUMAN	KRT19	12	28	20.2	44106.3	HUMAN	Keratin, type I cytoskeletal 19
M	Q99456	K1C12_HUMAN	KRT12	3	6	5.5	53511.8	HUMAN	Keratin, type I cytoskeletal 12
M	P15924	DESP_HUMAN	DSP	26	33	8.2	331777	HUMAN	Desmoplakin
M	P02768	ALBU_HUMAN	ALB	23	64	45.5	69367.4	HUMAN	Serum albumin
M	P62937	PPIA_HUMAN	PPIA	17	38	60.6	18012.7	HUMAN	Peptidyl-prolyl cis-trans isomerase A
M	Q02413	DSG1_HUMAN	DSG1	13	17	15.7	113749	HUMAN	Desmoglein-1
M	P60709	ACTB_HUMAN	ACTB	12	17	30.9	41737.1	HUMAN	Actin, cytoplasmic 1
M	P62736	ACTA_HUMAN	ACTA2	10	14	24.1	42009.4	HUMAN	Actin, aortic smooth muscle
M	P63267	ACTH_HUMAN	ACTG2	10	14	24.2	41877.3	HUMAN	Actin, gamma-enteric smooth muscle
M	P68032	ACTC_HUMAN	ACTC1	10	14	24.1	42019.4	HUMAN	Actin, alpha cardiac muscle 1
M	P68133	ACTS_HUMAN	ACTA1	10	14	24.1	42051.4	HUMAN	Actin, alpha skeletal muscle
M	P0DMV8	HS71A_HUMAN	HSPA1A	9	14	19.5	70052.8	HUMAN	Heat shock 70 kDa protein 1A
M	P11142	HSP7C_HUMAN	HSPA8	7	13	12.8	70898.7	HUMAN	Heat shock cognate 71 kDa protein
M	P34931	HS71L_HUMAN	HSPA1L	6	11	12.3	70375.6	HUMAN	Heat shock 70 kDa protein 1-like
M	P54652	HSP72_HUMAN	HSPA2	4	9	8.8	70021.5	HUMAN	Heat shock-related 70 kDa protein 2
M	P11021	GRP78_HUMAN	HSPA5	4	6	8.1	72333.5	HUMAN	78 kDa glucose-regulated protein
M	P07737	PROF1_HUMAN	PFN1	8	13	74.3	15054.4	HUMAN	Profilin-1
M	P06733	ENOA_HUMAN	ENO1	7	8	22.8	47169.4	HUMAN	Alpha-enolase
M	P49321	NASP_HUMAN	NASP	10	13	20.4	85238.4	HUMAN	Nuclear autoantigenic sperm protein
M	P60660	MYL6_HUMAN	MYL6	10	18	66.9	16930.2	HUMAN	Myosin light polypeptide 6
M	Q86YZ3	HORN_HUMAN	HRNR	7	11	4.6	282392	HUMAN	Hornerin
M	P07437	TBB5_HUMAN	TUBB	8	10	18.5	49671.3	HUMAN	Tubulin beta chain
M	P07900	HS90A_HUMAN	HSP90AA1	6	7	10.4	84660.4	HUMAN	Heat shock protein HSP 90-alpha
M	P08238	HS90B_HUMAN	HSP90AB1	9	11	13.8	83264.9	HUMAN	Heat shock protein HSP 90-beta
M	Q58FF8	H90B2_HUMAN	HSP90AB2P	3	4	8.1	44349.3	HUMAN	Putative heat shock protein HSP 90-beta 2
M	Q06830	PRDX1_HUMAN	PRDX1	8	14	30.2	22110.5	HUMAN	Peroxiredoxin-1
M	P32119	PRDX2_HUMAN	PRDX2	6	9	28.3	21892.1	HUMAN	Peroxiredoxin-2
M	Q13162	PRDX4_HUMAN	PRDX4	4	6	17.7	30540.2	HUMAN	Peroxiredoxin-4
M	Q07021	C1QBP_HUMAN	C1QBP	5	8	24.5	31362.5	HUMAN	Complement component 1 Q subcomponent-binding protein, mitochondrial
M	P14923	PLAK_HUMAN	JUP	8	10	9.7	81745.5	HUMAN	Junction plakoglobin
M	P25705	ATPA_HUMAN	ATP5A1	5	5	13.6	59751.1	HUMAN	ATP synthase subunit alpha, mitochondrial
M	P00492	HPRT_HUMAN	HPRT1	7	7	31.2	24579.6	HUMAN	Hypoxanthine-guanine phosphoribosyltransferase
M	P07195	LDHB_HUMAN	LDHB	7	11	21	36638.8	HUMAN	L-lactate dehydrogenase B chain
M	P00338	LDHA_HUMAN	LDHA	4	5	12.7	36689.1	HUMAN	L-lactate dehydrogenase A chain
M	P07864	LDHC_HUMAN	LDHC	2	3	10.2	36311.6	HUMAN	L-lactate dehydrogenase C chain
M	Q6UWP8	SBSN_HUMAN	SBSN	4	7	11.5	60541.3	HUMAN	Suprabasin
M	Q5D862	FILA2_HUMAN	FLG2	3	7	1.9	248074	HUMAN	Filaggrin-2
M	P29508	SPB3_HUMAN	SERPINB3	6	7	15.4	44565	HUMAN	Serpin B3
M	P06576	ATPB_HUMAN	ATP5B	4	7	12.1	56560.4	HUMAN	ATP synthase subunit beta, mitochondrial
M	Q99497	PARK7_HUMAN	PARK7	5	8	38.1	19891.2	HUMAN	Protein DJ-1
M	P29692	EF1D_HUMAN	EEF1D	5	8	25.6	31122.1	HUMAN	Elongation factor 1-delta
M	P56537	IF6_HUMAN	EIF6	5	7	29.8	26599.3	HUMAN	Eukaryotic translation initiation factor 6
M	P01834	IGKC_HUMAN	IGKC	2	15	31.8	11765.1	HUMAN	Immunoglobulin kappa constant
M	Q6KB66	K2C80_HUMAN	KRT80	3	16	7.3	50525.7	HUMAN	Keratin, type II cytoskeletal 80
M	P05387	RLA2_HUMAN	RPLP2	4	7	69.6	11665	HUMAN	60S acidic ribosomal protein P2
M	P10599	THIO_HUMAN	TXN	3	6	22.9	11737.6	HUMAN	Thioredoxin
M	P14618	KPYM_HUMAN	PKM	8	8	19.2	57937.4	HUMAN	Pyruvate kinase PKM
M	P09211	GSTP1_HUMAN	GSTP1	3	3	17.6	23356	HUMAN	Glutathione S-transferase P
M	P22314	UBA1_HUMAN	UBA1	6	7	8.5	117850	HUMAN	Ubiquitin-like modifier-activating enzyme 1
M	P35900	K1C20_HUMAN	KRT20	3	6	4.2	48487	HUMAN	Keratin, type I cytoskeletal 20
M	Q9C075	K1C23_HUMAN	KRT23	2	5	3.8	48131.5	HUMAN	Keratin, type I cytoskeletal 23
M	P24534	EF1B_HUMAN	EEF1B2	2	3	12.4	24763.9	HUMAN	Elongation factor 1-beta
M	P17174	AATC_HUMAN	GOT1	5	5	15.3	46247.9	HUMAN	Aspartate aminotransferase, cytoplasmic
M	P0CG47	UBB_HUMAN	UBB	3	5	16.6	25761.8	HUMAN	Polyubiquitin-B
M	P68363	TBA1B_HUMAN	TUBA1B	3	4	9.5	50152.1	HUMAN	Tubulin alpha-1B chain
M	P00390	GSHR_HUMAN	GSR	4	6	13.6	56257.5	HUMAN	Glutathione reductase, mitochondrial
M	P34897	GLYM_HUMAN	SHMT2	5	5	12.7	55993.5	HUMAN	Serine hydroxymethyltransferase, mitochondrial
M	P22392	NDKB_HUMAN	NME2	4	7	31.6	17298.2	HUMAN	Nucleoside diphosphate kinase B
M	P15531	NDKA_HUMAN	NME1	4	6	37.5	17148.9	HUMAN	Nucleoside diphosphate kinase A
M	P81605	DCD_HUMAN	DCD	3	8	22.7	11284	HUMAN	Dermcidin
M	P23526	SAHH_HUMAN	AHCY	3	4	8.1	47716.5	HUMAN	Adenosylhomocysteinase
M	P04406	G3P_HUMAN	GAPDH	3	4	12.5	36053.5	HUMAN	Glyceraldehyde-3-phosphate dehydrogenase
M	Q96P63	SPB12_HUMAN	SERPINB12	3	3	10.1	46276.8	HUMAN	Serpin B12
M	P04080	CYTB_HUMAN	CSTB	5	6	67.3	11139.7	HUMAN	Cystatin-B
M	Q13263	TIF1B_HUMAN	TRIM28	3	3	6.7	88550.5	HUMAN	Transcription intermediary factor 1-beta
M	P12004	PCNA_HUMAN	PCNA	3	3	10	28769.1	HUMAN	Proliferating cell nuclear antigen
M	P30048	PRDX3_HUMAN	PRDX3	4	5	18.4	27692.9	HUMAN	Thioredoxin-dependent peroxide reductase, mitochondrial
M	P14174	MIF_HUMAN	MIF	3	6	18.3	12476.4	HUMAN	Macrophage migration inhibitory factor
M	P47929	LEG7_HUMAN	LGALS7	3	4	30.1	15075.2	HUMAN	Galectin-7
M	Q8NDC0	MISSL_HUMAN	MAPK1IP1L	1	2	7.3	24269.4	HUMAN	MAPK-interacting and spindle-stabilizing protein-like
M	P25311	ZA2G_HUMAN	AZGP1	4	4	20.1	34259	HUMAN	Zinc-alpha-2-glycoprotein
M	P10809	CH60_HUMAN	HSPD1	3	4	7.5	61055.2	HUMAN	60 kDa heat shock protein, mitochondrial
M	P16949	STMN1_HUMAN	STMN1	3	4	24.8	17302.7	HUMAN	Stathmin
M	Q9Y2V2	CHSP1_HUMAN	CARHSP1	3	7	35.4	15892.2	HUMAN	Calcium-regulated heat-stable protein 1
M	P07355	ANXA2_HUMAN	ANXA2	3	5	8.8	38604.4	HUMAN	Annexin A2
M	P36578	RL4_HUMAN	RPL4	2	2	7.7	47697.7	HUMAN	60S ribosomal protein L4
M	P62258	1433E_HUMAN	YWHAE	3	3	14.1	29174.2	HUMAN	14-3-3 protein epsilon
M	P14314	GLU2B_HUMAN	PRKCSH	3	4	4	59425.9	HUMAN	Glucosidase 2 subunit beta
M	P01024	CO3_HUMAN	C3	2	3	2.5	187150	HUMAN	Complement C3
M	Q9Y2B0	CNPY2_HUMAN	CNPY2	2	2	14.3	20652.4	HUMAN	Protein canopy homolog 2
M	P23528	COF1_HUMAN	CFL1	2	3	16.3	18502.7	HUMAN	Cofilin-1
M	Q9NZT1	CALL5_HUMAN	CALML5	3	3	28.8	15892.6	HUMAN	Calmodulin-like protein 5
M	P58546	MTPN_HUMAN	MTPN	1	2	14.4	12894.9	HUMAN	Myotrophin
M	Q16658	FSCN1_HUMAN	FSCN1	2	3	5.1	54530.4	HUMAN	Fascin
M	P50991	TCPD_HUMAN	CCT4	3	3	10.8	57924.8	HUMAN	T-complex protein 1 subunit delta
M	P60174	TPIS_HUMAN	TPI1	2	3	8.7	30791.3	HUMAN	Triosephosphate isomerase
M	P05386	RLA1_HUMAN	RPLP1	1	2	14	11514	HUMAN	60S acidic ribosomal protein P1
M	Q9NQ92	COPRS_HUMAN	COPRS	1	1	14.1	20066.6	HUMAN	Coordinator of PRMT5 and differentiation stimulator
M	P52272	HNRPM_HUMAN	HNRNPM	4	4	8.5	77516.4	HUMAN	Heterogeneous nuclear ribonucleoprotein M
M	Q04760	LGUL_HUMAN	GLO1	2	3	10.3	20777.9	HUMAN	Lactoylglutathione lyase
M	P68104	EF1A1_HUMAN	EEF1A1	2	2	7.6	50141.3	HUMAN	Elongation factor 1-alpha 1
M	P05109	S10A8_HUMAN	S100A8	1	2	11.8	10834.6	HUMAN	Protein S100-A8
M	P07237	PDIA1_HUMAN	P4HB	1	1	3.1	57116.8	HUMAN	Protein disulfide-isomerase
M	P67936	TPM4_HUMAN	TPM4	3	4	10.5	28522	HUMAN	Tropomyosin alpha-4 chain
M	P06753	TPM3_HUMAN	TPM3	3	4	8.8	32950.2	HUMAN	Tropomyosin alpha-3 chain
M	P0DP23	CALM1_HUMAN	CALM1	2	3	20.1	16837.7	HUMAN	Calmodulin-1
M	P63241	IF5A1_HUMAN	EIF5A	2	2	22.7	16832.4	HUMAN	Eukaryotic translation initiation factor 5A-1
M	Q9UKK9	NUDT5_HUMAN	NUDT5	2	2	13.7	24327.8	HUMAN	ADP-sugar pyrophosphatase
M	P83916	CBX1_HUMAN	CBX1	1	1	8.6	21418	HUMAN	Chromobox protein homolog 1
M	P05089	ARGI1_HUMAN	ARG1	3	4	9.6	34735.2	HUMAN	Arginase-1
M	Q58FF7	H90B3_HUMAN	HSP90AB3P	2	3	3.5	68325.4	HUMAN	Putative heat shock protein HSP 90-beta-3
M	P31153	METK2_HUMAN	MAT2A	1	1	3.8	43661	HUMAN	S-adenosylmethionine synthase isoform type-2
M	P06702	S10A9_HUMAN	S100A9	3	6	31.6	13242.1	HUMAN	Protein S100-A9
M	P02647	APOA1_HUMAN	APOA1	1	2	6	30778.1	HUMAN	Apolipoprotein A-I
M	P62241	RS8_HUMAN	RPS8	2	2	11.5	24205.4	HUMAN	40S ribosomal protein S8
M	P00558	PGK1_HUMAN	PGK1	2	2	6.7	44615.1	HUMAN	Phosphoglycerate kinase 1
M	P37802	TAGL2_HUMAN	TAGLN2	2	2	11.6	22391.7	HUMAN	Transgelin-2
M	Q9BRF8	CPPED_HUMAN	CPPED1	1	1	3.5	35548.6	HUMAN	Serine/threonine-protein phosphatase CPPED1
M	P31151	S10A7_HUMAN	S100A7	1	1	10.9	11471.1	HUMAN	Protein S100-A7
M	P13639	EF2_HUMAN	EEF2	2	2	2.2	95339	HUMAN	Elongation factor 2
M	P12273	PIP_HUMAN	PIP	2	3	19.2	16572.6	HUMAN	Prolactin-inducible protein
M	P43487	RANG_HUMAN	RANBP1	2	3	10	23310.3	HUMAN	Ran-specific GTPase-activating protein
M	O43598	DNPH1_HUMAN	DNPH1	1	2	9.8	19108.6	HUMAN	2'-deoxynucleoside 5'-phosphate N-hydrolase 1
M	Q01469	FABP5_HUMAN	FABP5	2	2	14.1	15164.6	HUMAN	Fatty acid-binding protein, epidermal
M	P63244	RACK1_HUMAN	RACK1	2	2	6.3	35077	HUMAN	Receptor of activated protein C kinase 1
M	P50914	RL14_HUMAN	RPL14	1	2	5.6	23432.1	HUMAN	60S ribosomal protein L14
M	Q13835	PKP1_HUMAN	PKP1	2	3	3.5	82861.3	HUMAN	Plakophilin-1
M	P26641	EF1G_HUMAN	EEF1G	1	2	3.2	50119.2	HUMAN	Elongation factor 1-gamma
M	Q9Y4Y9	LSM5_HUMAN	LSM5	1	2	22	9937.6	HUMAN	U6 snRNA-associated Sm-like protein LSm5
M	P25398	RS12_HUMAN	RPS12	1	2	17.4	14515.1	HUMAN	40S ribosomal protein S12
M	P30049	ATPD_HUMAN	ATP5D	1	1	8.3	17490.1	HUMAN	ATP synthase subunit delta, mitochondrial
M	P40429	RL13A_HUMAN	RPL13A	1	1	5.9	23577.4	HUMAN	60S ribosomal protein L13a
M	O75347	TBCA_HUMAN	TBCA	1	1	9.3	12854.9	HUMAN	Tubulin-specific chaperone A
M	P62310	LSM3_HUMAN	LSM3	1	1	11.8	11845.5	HUMAN	U6 snRNA-associated Sm-like protein LSm3
M	P62917	RL8_HUMAN	RPL8	1	2	4.3	28024.9	HUMAN	60S ribosomal protein L8
M	P61626	LYSC_HUMAN	LYZ	1	1	8.1	16537.2	HUMAN	Lysozyme C
M	O75828	CBR3_HUMAN	CBR3	1	1	5.8	30850.5	HUMAN	Carbonyl reductase [NADPH] 3
M	O75607	NPM3_HUMAN	NPM3	1	1	9.6	19343.9	HUMAN	Nucleoplasmin-3
M	P49368	TCPG_HUMAN	CCT3	2	3	4	60534.5	HUMAN	T-complex protein 1 subunit gamma
M	P48643	TCPE_HUMAN	CCT5	1	1	1.8	59671.6	HUMAN	T-complex protein 1 subunit epsilon
M	P26373	RL13_HUMAN	RPL13	3	3	10.9	24261.7	HUMAN	60S ribosomal protein L13
M	P62913	RL11_HUMAN	RPL11	1	1	7.9	20252.6	HUMAN	60S ribosomal protein L11
M	Q9H3K6	BOLA2_HUMAN	BOLA2	1	1	10.5	10116.6	HUMAN	BolA-like protein 2
M	P62857	RS28_HUMAN	RPS28	1	1	17.4	7841.1	HUMAN	40S ribosomal protein S28
M	O95777	LSM8_HUMAN	LSM8	2	2	21.9	10402.7	HUMAN	U6 snRNA-associated Sm-like protein LSm8
M	P02794	FRIH_HUMAN	FTH1	1	3	7.1	21225.8	HUMAN	Ferritin heavy chain
M	P04075	ALDOA_HUMAN	ALDOA	1	1	3	39420.4	HUMAN	Fructose-bisphosphate aldolase A
M	P09936	UCHL1_HUMAN	UCHL1	2	2	11.2	24824.6	HUMAN	Ubiquitin carboxyl-terminal hydrolase isozyme L1
M	Q9NQP4	PFD4_HUMAN	PFDN4	1	1	9	15314.4	HUMAN	Prefoldin subunit 4
M	O00273	DFFA_HUMAN	DFFA	1	1	5.1	36522.2	HUMAN	DNA fragmentation factor subunit alpha
M	P26639	SYTC_HUMAN	TARS	1	2	1.7	83435.8	HUMAN	Threonine--tRNA ligase, cytoplasmic
M	P07741	APT_HUMAN	APRT	1	1	5.6	19607.9	HUMAN	Adenine phosphoribosyltransferase
M	P60842	IF4A1_HUMAN	EIF4A1	1	1	2.5	46154.4	HUMAN	Eukaryotic initiation factor 4A-I
M	Q86SX6	GLRX5_HUMAN	GLRX5	1	2	8.9	16628	HUMAN	Glutaredoxin-related protein 5, mitochondrial
M	P24666	PPAC_HUMAN	ACP1	1	1	5.7	18042.7	HUMAN	Low molecular weight phosphotyrosine protein phosphatase
M	P50990	TCPQ_HUMAN	CCT8	2	2	4	59621.1	HUMAN	T-complex protein 1 subunit theta
M	Q07020	RL18_HUMAN	RPL18	1	1	6.9	21634.7	HUMAN	60S ribosomal protein L18
M	P35573	GDE_HUMAN	AGL	1	2	0.9	174765	HUMAN	Glycogen debranching enzyme
M	P49327	FAS_HUMAN	FASN	1	1	0.4	273429	HUMAN	Fatty acid synthase
M	Q5T750	XP32_HUMAN	XP32	1	1	3.2	26238.4	HUMAN	Skin-specific protein 32
M	P78371	TCPB_HUMAN	CCT2	1	1	2.8	57488.7	HUMAN	T-complex protein 1 subunit beta
M	P01023	A2MG_HUMAN	A2M	2	2	2	163292	HUMAN	Alpha-2-macroglobulin
M	Q9Y2I7	FYV1_HUMAN	PIKFYVE	1	1	1.8	237138	HUMAN	1-phosphatidylinositol 3-phosphate 5-kinase
M	P10253	LYAG_HUMAN	GAA	1	1	1.3	105325	HUMAN	Lysosomal alpha-glucosidase
M	Q9NZL9	MAT2B_HUMAN	MAT2B	1	1	3.6	37552.1	HUMAN	Methionine adenosyltransferase 2 subunit beta
M	Q92945	FUBP2_HUMAN	KHSRP	2	2	3.5	73115.9	HUMAN	Far upstream element-binding protein 2
M	P62424	RL7A_HUMAN	RPL7A	1	1	4.1	29995.9	HUMAN	60S ribosomal protein L7a
M	O15355	PPM1G_HUMAN	PPM1G	1	1	2.2	59272.1	HUMAN	Protein phosphatase 1G
M	P39687	AN32A_HUMAN	ANP32A	1	1	3.2	28585.6	HUMAN	Acidic leucine-rich nuclear phosphoprotein 32 family member A
M	P02774	VTDB_HUMAN	GC	1	1	4.6	52964.2	HUMAN	Vitamin D-binding protein
M	Q7Z5J4	RAI1_HUMAN	RAI1	1	1	0.8	203354	HUMAN	Retinoic acid-induced protein 1
M	P30291	WEE1_HUMAN	WEE1	1	1	2.6	71598	HUMAN	Wee1-like protein kinase
M	P04114	APOB_HUMAN	APOB	1	1	0.3	515609	HUMAN	Apolipoprotein B-100
M	P04792	HSPB1_HUMAN	HSPB1	1	2	7.8	22782.7	HUMAN	Heat shock protein beta-1
M	P46776	RL27A_HUMAN	RPL27A	1	1	7.4	16561.5	HUMAN	60S ribosomal protein L27a
M	Q9Y623	MYH4_HUMAN	MYH4	1	2	1	223073	HUMAN	Myosin-4
M	P20930	FILA_HUMAN	FLG	1	1	0.4	435172	HUMAN	Filaggrin
M	P14625	ENPL_HUMAN	HSP90B1	2	2	2.5	92469.6	HUMAN	Endoplasmin

## Sheet: SINV A
ID	Acc #	UniProt ID	Gene	Num Unique	Peptide Count	% Cov	Protein MW	Species	Protein Name
S	P13645	K1C10_HUMAN	KRT10	38	111	54.5	58827.5	HUMAN	Keratin, type I cytoskeletal 10
S	P35527	K1C9_HUMAN	KRT9	31	86	59.6	62064.8	HUMAN	Keratin, type I cytoskeletal 9
S	P02533	K1C14_HUMAN	KRT14	19	32	45.8	51561.9	HUMAN	Keratin, type I cytoskeletal 14
S	P08779	K1C16_HUMAN	KRT16	13	25	33.2	51268.3	HUMAN	Keratin, type I cytoskeletal 16
S	P13646	K1C13_HUMAN	KRT13	15	27	30.3	49588.6	HUMAN	Keratin, type I cytoskeletal 13
S	Q04695	K1C17_HUMAN	KRT17	9	14	17.4	48106.1	HUMAN	Keratin, type I cytoskeletal 17
S	P08727	K1C19_HUMAN	KRT19	7	14	15	44106.3	HUMAN	Keratin, type I cytoskeletal 19
S	P19012	K1C15_HUMAN	KRT15	7	15	12.1	49212.1	HUMAN	Keratin, type I cytoskeletal 15
S	Q92764	KRT35_HUMAN	KRT35	2	3	4	50361.2	HUMAN	Keratin, type I cuticular Ha5
S	P35908	K22E_HUMAN	KRT2	39	105	63.2	65433.4	HUMAN	Keratin, type II cytoskeletal 2 epidermal
S	P04264	K2C1_HUMAN	KRT1	38	111	55.6	66039.2	HUMAN	Keratin, type II cytoskeletal 1
S	P13647	K2C5_HUMAN	KRT5	23	44	34.4	62378.9	HUMAN	Keratin, type II cytoskeletal 5
S	P04259	K2C6B_HUMAN	KRT6B	18	38	30.3	60067.4	HUMAN	Keratin, type II cytoskeletal 6B
S	P02538	K2C6A_HUMAN	KRT6A	18	36	29.4	60045.4	HUMAN	Keratin, type II cytoskeletal 6A
S	P48668	K2C6C_HUMAN	KRT6C	17	35	27.3	60025.4	HUMAN	Keratin, type II cytoskeletal 6C
S	O95678	K2C75_HUMAN	KRT75	9	22	13.6	59560.9	HUMAN	Keratin, type II cytoskeletal 75
S	Q5XKE5	K2C79_HUMAN	KRT79	8	21	10.1	57836.1	HUMAN	Keratin, type II cytoskeletal 79
S	P12035	K2C3_HUMAN	KRT3	10	20	11.5	64417.5	HUMAN	Keratin, type II cytoskeletal 3
S	P19013	K2C4_HUMAN	KRT4	7	17	13.1	57285.7	HUMAN	Keratin, type II cytoskeletal 4
S	Q01546	K22O_HUMAN	KRT76	9	22	9.2	65841.3	HUMAN	Keratin, type II cytoskeletal 2 oral
S	Q86Y46	K2C73_HUMAN	KRT73	4	10	5.4	58923.8	HUMAN	Keratin, type II cytoskeletal 73
S	P05787	K2C8_HUMAN	KRT8	3	13	4.1	53704.7	HUMAN	Keratin, type II cytoskeletal 8
S	P08729	K2C7_HUMAN	KRT7	3	13	4.3	51386.1	HUMAN	Keratin, type II cytoskeletal 7
S	Q8N1N4	K2C78_HUMAN	KRT78	2	3	3.8	56866.3	HUMAN	Keratin, type II cytoskeletal 78
S	P06733	ENOA_HUMAN	ENO1	26	45	53.5	47169.4	HUMAN	Alpha-enolase
S	P13929	ENOB_HUMAN	ENO3	4	9	17.1	46987.3	HUMAN	Beta-enolase
S	P11021	GRP78_HUMAN	HSPA5	25	48	41.7	72333.5	HUMAN	78 kDa glucose-regulated protein
S	P0DMV8	HS71A_HUMAN	HSPA1A	19	37	37.9	70052.8	HUMAN	Heat shock 70 kDa protein 1A
S	P0DMV9	HS71B_HUMAN	HSPA1B	19	37	37.9	70052.8	HUMAN	Heat shock 70 kDa protein 1B
S	P11142	HSP7C_HUMAN	HSPA8	17	29	30.3	70898.7	HUMAN	Heat shock cognate 71 kDa protein
S	P34931	HS71L_HUMAN	HSPA1L	10	19	19.5	70375.6	HUMAN	Heat shock 70 kDa protein 1-like
S	P17066	HSP76_HUMAN	HSPA6	6	14	12	71028.7	HUMAN	Heat shock 70 kDa protein 6
S	P54652	HSP72_HUMAN	HSPA2	7	15	11.1	70021.5	HUMAN	Heat shock-related 70 kDa protein 2
S	P48741	HSP77_HUMAN	HSPA7	4	9	14.2	40244.8	HUMAN	Putative heat shock 70 kDa protein 7
S	P63261	ACTG_HUMAN	ACTG1	23	48	55.5	41793.2	HUMAN	Actin, cytoplasmic 2
S	P60709	ACTB_HUMAN	ACTB	22	46	55.5	41737.1	HUMAN	Actin, cytoplasmic 1
S	P62736	ACTA_HUMAN	ACTA2	11	24	22.3	42009.4	HUMAN	Actin, aortic smooth muscle
S	P63267	ACTH_HUMAN	ACTG2	11	24	22.3	41877.3	HUMAN	Actin, gamma-enteric smooth muscle
S	P68032	ACTC_HUMAN	ACTC1	11	24	22.3	42019.4	HUMAN	Actin, alpha cardiac muscle 1
S	P68133	ACTS_HUMAN	ACTA1	11	24	22.3	42051.4	HUMAN	Actin, alpha skeletal muscle
S	Q562R1	ACTBL_HUMAN	ACTBL2	6	18	14.9	42003.6	HUMAN	Beta-actin-like protein 2
S	A5A3E0	POTEF_HUMAN	POTEF	6	15	6	121446	HUMAN	POTE ankyrin domain family member F
S	P07237	PDIA1_HUMAN	P4HB	24	63	51.2	57116.8	HUMAN	Protein disulfide-isomerase
S	P02768	ALBU_HUMAN	ALB	27	56	51.7	69367.4	HUMAN	Serum albumin
S	P14618	KPYM_HUMAN	PKM	23	34	53.7	57937.4	HUMAN	Pyruvate kinase PKM
S	P10809	CH60_HUMAN	HSPD1	22	43	50.6	61055.2	HUMAN	60 kDa heat shock protein, mitochondrial
S	P04406	G3P_HUMAN	GAPDH	19	49	51	36053.5	HUMAN	Glyceraldehyde-3-phosphate dehydrogenase
S	P07437	TBB5_HUMAN	TUBB	27	59	54.7	49671.3	HUMAN	Tubulin beta chain
S	P68371	TBB4B_HUMAN	TUBB4B	26	54	54.4	49831.5	HUMAN	Tubulin beta-4B chain
S	Q9BVA1	TBB2B_HUMAN	TUBB2B	24	51	49	49953.5	HUMAN	Tubulin beta-2B chain
S	Q13885	TBB2A_HUMAN	TUBB2A	23	50	46.3	49907.4	HUMAN	Tubulin beta-2A chain
S	P04350	TBB4A_HUMAN	TUBB4A	21	49	44.4	49586.2	HUMAN	Tubulin beta-4A chain
S	Q13509	TBB3_HUMAN	TUBB3	15	26	25.3	50433.2	HUMAN	Tubulin beta-3 chain
S	Q3ZCM7	TBB8_HUMAN	TUBB8	11	27	15.1	49776.5	HUMAN	Tubulin beta-8 chain
S	Q9BUF5	TBB6_HUMAN	TUBB6	11	20	15.5	49857.6	HUMAN	Tubulin beta-6 chain
S	P14625	ENPL_HUMAN	HSP90B1	25	32	36.4	92469.6	HUMAN	Endoplasmin
S	P08238	HS90B_HUMAN	HSP90AB1	20	32	32.3	83264.9	HUMAN	Heat shock protein HSP 90-beta
S	P40926	MDHM_HUMAN	MDH2	17	41	59.2	35503.6	HUMAN	Malate dehydrogenase, mitochondrial
S	P55072	TERA_HUMAN	VCP	22	33	32.4	89322.6	HUMAN	Transitional endoplasmic reticulum ATPase
S	P12277	KCRB_HUMAN	CKB	16	36	45.7	42644.7	HUMAN	Creatine kinase B-type
S	P29401	TKT_HUMAN	TKT	23	43	36.3	67878.2	HUMAN	Transketolase
S	P07900	HS90A_HUMAN	HSP90AA1	22	36	27.9	84660.4	HUMAN	Heat shock protein HSP 90-alpha
S	P08238	HS90B_HUMAN	HSP90AB1	20	32	32.3	83264.9	HUMAN	Heat shock protein HSP 90-beta
S	Q58FF8	H90B2_HUMAN	HSP90AB2P	5	8	14.4	44349.3	HUMAN	Putative heat shock protein HSP 90-beta 2
S	Q12931	TRAP1_HUMAN	TRAP1	4	6	7.4	80110.7	HUMAN	Heat shock protein 75 kDa, mitochondrial
S	Q58FF7	H90B3_HUMAN	HSP90AB3P	6	8	12.1	68325.4	HUMAN	Putative heat shock protein HSP 90-beta-3
S	P60174	TPIS_HUMAN	TPI1	18	52	75.5	30791.3	HUMAN	Triosephosphate isomerase
S	P06744	G6PI_HUMAN	GPI	18	31	33	63147.7	HUMAN	Glucose-6-phosphate isomerase
S	P06576	ATPB_HUMAN	ATP5B	19	35	51	56560.4	HUMAN	ATP synthase subunit beta, mitochondrial
S	P67936	TPM4_HUMAN	TPM4	18	34	58.5	28522	HUMAN	Tropomyosin alpha-4 chain
S	P06753	TPM3_HUMAN	TPM3	7	14	20.7	32950.2	HUMAN	Tropomyosin alpha-3 chain
S	Q04760	LGUL_HUMAN	GLO1	14	37	55.4	20777.9	HUMAN	Lactoylglutathione lyase
S	P27797	CALR_HUMAN	CALR	15	42	55.9	48141.9	HUMAN	Calreticulin
S	Q71U36	TBA1A_HUMAN	TUBA1A	16	36	49.4	50136.1	HUMAN	Tubulin alpha-1A chain
S	P68363	TBA1B_HUMAN	TUBA1B	15	41	46.6	50152.1	HUMAN	Tubulin alpha-1B chain
S	Q9BQE3	TBA1C_HUMAN	TUBA1C	13	37	40.5	49895.8	HUMAN	Tubulin alpha-1C chain
S	P68366	TBA4A_HUMAN	TUBA4A	12	33	36.8	49924.9	HUMAN	Tubulin alpha-4A chain
S	Q9NY65	TBA8_HUMAN	TUBA8	11	27	30.7	50094	HUMAN	Tubulin alpha-8 chain
S	Q9H853	TBA4B_HUMAN	TUBA4B	2	8	10.8	27551.5	HUMAN	Putative tubulin-like protein alpha-4B
S	P07195	LDHB_HUMAN	LDHB	15	29	44.3	36638.8	HUMAN	L-lactate dehydrogenase B chain
S	P00338	LDHA_HUMAN	LDHA	11	17	37	36689.1	HUMAN	L-lactate dehydrogenase A chain
S	P62258	1433E_HUMAN	YWHAE	18	40	55.7	29174.2	HUMAN	14-3-3 protein epsilon
S	P63104	1433Z_HUMAN	YWHAZ	13	22	53.1	27745.3	HUMAN	14-3-3 protein zeta/delta
S	P61981	1433G_HUMAN	YWHAG	13	19	35.2	28302.8	HUMAN	14-3-3 protein gamma
S	P31946	1433B_HUMAN	YWHAB	11	17	35.4	28082.6	HUMAN	14-3-3 protein beta/alpha
S	P27348	1433T_HUMAN	YWHAQ	7	14	28.6	27764.5	HUMAN	14-3-3 protein theta
S	Q04917	1433F_HUMAN	YWHAH	5	9	15.4	28219	HUMAN	14-3-3 protein eta
S	P31947	1433S_HUMAN	SFN	4	8	10.5	27774.3	HUMAN	14-3-3 protein sigma
S	P62937	PPIA_HUMAN	PPIA	13	23	57.6	18012.7	HUMAN	Peptidyl-prolyl cis-trans isomerase A
S	P25705	ATPA_HUMAN	ATP5A1	15	23	31.6	59751.1	HUMAN	ATP synthase subunit alpha, mitochondrial
S	P37802	TAGL2_HUMAN	TAGLN2	14	23	55.3	22391.7	HUMAN	Transgelin-2
S	P30041	PRDX6_HUMAN	PRDX6	14	25	71	25035.2	HUMAN	Peroxiredoxin-6
S	P54727	RD23B_HUMAN	RAD23B	18	32	47.9	43171.5	HUMAN	UV excision repair protein RAD23 homolog B
S	P54725	RD23A_HUMAN	RAD23A	13	20	32.8	39609.5	HUMAN	UV excision repair protein RAD23 homolog A
S	P07737	PROF1_HUMAN	PFN1	11	21	63.6	15054.4	HUMAN	Profilin-1
S	Q14697	GANAB_HUMAN	GANAB	21	32	27.5	106875	HUMAN	Neutral alpha-glucosidase AB
S	P30101	PDIA3_HUMAN	PDIA3	12	14	24	56782.9	HUMAN	Protein disulfide-isomerase A3
S	P13639	EF2_HUMAN	EEF2	18	23	28.6	95339	HUMAN	Elongation factor 2
S	P22314	UBA1_HUMAN	UBA1	13	22	20.4	117850	HUMAN	Ubiquitin-like modifier-activating enzyme 1
S	Q99497	PARK7_HUMAN	PARK7	13	26	63.5	19891.2	HUMAN	Protein DJ-1
S	Q99798	ACON_HUMAN	ACO2	10	14	17.9	85426.1	HUMAN	Aconitate hydratase, mitochondrial
S	P49321	NASP_HUMAN	NASP	11	18	24.9	85238.4	HUMAN	Nuclear autoantigenic sperm protein
S	P00558	PGK1_HUMAN	PGK1	11	17	36.5	44615.1	HUMAN	Phosphoglycerate kinase 1
S	P40925	MDHC_HUMAN	MDH1	8	11	29	36426.4	HUMAN	Malate dehydrogenase, cytoplasmic
S	P49189	AL9A1_HUMAN	ALDH9A1	10	13	21.7	53802.4	HUMAN	4-trimethylaminobutyraldehyde dehydrogenase
S	O14950	ML12B_HUMAN	MYL12B	9	11	45.3	19779.3	HUMAN	Myosin regulatory light chain 12B
S	P09622	DLDH_HUMAN	DLD	10	16	26.3	54177.7	HUMAN	Dihydrolipoyl dehydrogenase, mitochondrial
S	O75347	TBCA_HUMAN	TBCA	13	29	47.2	12854.9	HUMAN	Tubulin-specific chaperone A
S	Q9UHD9	UBQL2_HUMAN	UBQLN2	10	13	16.5	65696.7	HUMAN	Ubiquilin-2
S	Q9UMX0	UBQL1_HUMAN	UBQLN1	12	15	22.8	62519.5	HUMAN	Ubiquilin-1
S	Q9NRR5	UBQL4_HUMAN	UBQLN4	11	16	16.3	63853.5	HUMAN	Ubiquilin-4
S	Q07021	C1QBP_HUMAN	C1QBP	7	40	33.3	31362.5	HUMAN	Complement component 1 Q subcomponent-binding protein, mitochondrial
S	Q99623	PHB2_HUMAN	PHB2	9	13	36.1	33296.7	HUMAN	Prohibitin-2
S	Q04837	SSBP_HUMAN	SSBP1	7	12	43.9	17259.8	HUMAN	Single-stranded DNA-binding protein, mitochondrial
S	P28074	PSB5_HUMAN	PSMB5	9	11	36.9	28480.5	HUMAN	Proteasome subunit beta type-5
S	P31153	METK2_HUMAN	MAT2A	7	9	18.2	43661	HUMAN	S-adenosylmethionine synthase isoform type-2
S	P10253	LYAG_HUMAN	GAA	10	16	10.5	105325	HUMAN	Lysosomal alpha-glucosidase
S	P14314	GLU2B_HUMAN	PRKCSH	9	11	11	59425.9	HUMAN	Glucosidase 2 subunit beta
S	P32119	PRDX2_HUMAN	PRDX2	11	20	37.4	21892.1	HUMAN	Peroxiredoxin-2
S	Q06830	PRDX1_HUMAN	PRDX1	6	9	20.1	22110.5	HUMAN	Peroxiredoxin-1
S	Q9NRX4	PHP14_HUMAN	PHPT1	9	11	69.6	13832.6	HUMAN	14 kDa phosphohistidine phosphatase
S	P38646	GRP75_HUMAN	HSPA9	8	13	16.5	73681.1	HUMAN	Stress-70 protein, mitochondrial
S	Q13765	NACA_HUMAN	NACA	5	5	26.5	23384.1	HUMAN	Nascent polypeptide-associated complex subunit alpha
S	P09211	GSTP1_HUMAN	GSTP1	6	9	24.8	23356	HUMAN	Glutathione S-transferase P
S	P60660	MYL6_HUMAN	MYL6	10	19	59.6	16930.2	HUMAN	Myosin light polypeptide 6
S	P68104	EF1A1_HUMAN	EEF1A1	9	19	26	50141.3	HUMAN	Elongation factor 1-alpha 1
S	Q16531	DDB1_HUMAN	DDB1	11	14	13.3	126969	HUMAN	DNA damage-binding protein 1
S	P56537	IF6_HUMAN	EIF6	7	10	42.9	26599.3	HUMAN	Eukaryotic translation initiation factor 6
S	P12268	IMDH2_HUMAN	IMPDH2	8	10	23	55805.5	HUMAN	Inosine-5'-monophosphate dehydrogenase 2
S	P34932	HSP74_HUMAN	HSPA4	10	11	13.8	94331.8	HUMAN	Heat shock 70 kDa protein 4
S	Q92598	HS105_HUMAN	HSPH1	3	3	5	96865.8	HUMAN	Heat shock protein 105 kDa
S	O95757	HS74L_HUMAN	HSPA4L	2	2	3.2	94513.3	HUMAN	Heat shock 70 kDa protein 4L
S	P00441	SODC_HUMAN	SOD1	8	23	47.4	15935.9	HUMAN	Superoxide dismutase [Cu-Zn]
S	P99999	CYC_HUMAN	CYCS	6	8	40	11748.8	HUMAN	Cytochrome c
S	P05023	AT1A1_HUMAN	ATP1A1	9	12	12.2	112897	HUMAN	Sodium/potassium-transporting ATPase subunit alpha-1
S	P31040	SDHA_HUMAN	SDHA	7	9	17.8	72692.2	HUMAN	Succinate dehydrogenase [ubiquinone] flavoprotein subunit, mitochondrial
S	P13798	ACPH_HUMAN	APEH	9	12	19.5	81225.3	HUMAN	Acylamino-acid-releasing enzyme
S	P12004	PCNA_HUMAN	PCNA	10	14	35.6	28769.1	HUMAN	Proliferating cell nuclear antigen
S	P61604	CH10_HUMAN	HSPE1	6	10	52	10931.8	HUMAN	10 kDa heat shock protein, mitochondrial
S	O43765	SGTA_HUMAN	SGTA	6	9	19.5	34063.4	HUMAN	Small glutamine-rich tetratricopeptide repeat-containing protein alpha
S	P17174	AATC_HUMAN	GOT1	9	12	31	46247.9	HUMAN	Aspartate aminotransferase, cytoplasmic
S	Q01469	FABP5_HUMAN	FABP5	6	7	54.8	15164.6	HUMAN	Fatty acid-binding protein, epidermal
S	P15924	DESP_HUMAN	DSP	11	13	4.7	331777	HUMAN	Desmoplakin
S	P04179	SODM_HUMAN	SOD2	6	15	35.6	24722.3	HUMAN	Superoxide dismutase [Mn], mitochondrial
S	P00492	HPRT_HUMAN	HPRT1	8	11	36.2	24579.6	HUMAN	Hypoxanthine-guanine phosphoribosyltransferase
S	O15067	PUR4_HUMAN	PFAS	8	8	9.2	144736	HUMAN	Phosphoribosylformylglycinamidine synthase
S	P23526	SAHH_HUMAN	AHCY	7	7	17.6	47716.5	HUMAN	Adenosylhomocysteinase
S	P20674	COX5A_HUMAN	COX5A	5	10	46.7	16762.3	HUMAN	Cytochrome c oxidase subunit 5A, mitochondrial
S	Q9Y2B0	CNPY2_HUMAN	CNPY2	6	8	46.2	20652.4	HUMAN	Protein canopy homolog 2
S	O14818	PSA7_HUMAN	PSMA7	5	7	28.2	27887.1	HUMAN	Proteasome subunit alpha type-7
S	P05387	RLA2_HUMAN	RPLP2	5	10	71.3	11665	HUMAN	60S acidic ribosomal protein P2
S	P00505	AATM_HUMAN	GOT2	6	7	13.7	47518.1	HUMAN	Aspartate aminotransferase, mitochondrial
S	P05091	ALDH2_HUMAN	ALDH2	6	7	15.3	56381.8	HUMAN	Aldehyde dehydrogenase, mitochondrial
S	P13667	PDIA4_HUMAN	PDIA4	6	9	8.8	72933.1	HUMAN	Protein disulfide-isomerase A4
S	O75947	ATP5H_HUMAN	ATP5H	4	7	29.8	18491.4	HUMAN	ATP synthase subunit d, mitochondrial
S	P25788	PSA3_HUMAN	PSMA3	6	7	31	28433.5	HUMAN	Proteasome subunit alpha type-3
S	P39687	AN32A_HUMAN	ANP32A	6	10	27.3	28585.6	HUMAN	Acidic leucine-rich nuclear phosphoprotein 32 family member A
S	Q92688	AN32B_HUMAN	ANP32B	4	6	19.5	28787.9	HUMAN	Acidic leucine-rich nuclear phosphoprotein 32 family member B
S	Q9NPH2	INO1_HUMAN	ISYNA1	7	8	11.1	61068.4	HUMAN	Inositol-3-phosphate synthase 1
S	Q96B54	ZN428_HUMAN	ZNF428	3	5	23.9	20480.8	HUMAN	Zinc finger protein 428
S	P00390	GSHR_HUMAN	GSR	10	13	30.1	56257.5	HUMAN	Glutathione reductase, mitochondrial
S	P34897	GLYM_HUMAN	SHMT2	8	11	20.6	55993.5	HUMAN	Serine hydroxymethyltransferase, mitochondrial
S	P04075	ALDOA_HUMAN	ALDOA	7	10	27.5	39420.4	HUMAN	Fructose-bisphosphate aldolase A
S	P14923	PLAK_HUMAN	JUP	9	11	11.9	81745.5	HUMAN	Junction plakoglobin
S	P48147	PPCE_HUMAN	PREP	6	7	11.8	80700.2	HUMAN	Prolyl endopeptidase
S	Q9HC38	GLOD4_HUMAN	GLOD4	8	11	39.3	34793.8	HUMAN	Glyoxalase domain-containing protein 4
S	P0CG47	UBB_HUMAN	UBB	4	19	20.5	25761.8	HUMAN	Polyubiquitin-B
S	Q14315	FLNC_HUMAN	FLNC	4	6	2.4	291025	HUMAN	Filamin-C
S	P10515	ODP2_HUMAN	DLAT	6	7	12.8	68997.3	HUMAN	Dihydrolipoyllysine-residue acetyltransferase component of pyruvate dehydrogenase complex, mitochondrial
S	P26641	EF1G_HUMAN	EEF1G	5	6	14	50119.2	HUMAN	Elongation factor 1-gamma
S	Q9H773	DCTP1_HUMAN	DCTPP1	4	5	39.4	18681	HUMAN	dCTP pyrophosphatase 1
S	P60842	IF4A1_HUMAN	EIF4A1	5	7	13.1	46154.4	HUMAN	Eukaryotic initiation factor 4A-I
S	Q86YZ3	HORN_HUMAN	HRNR	6	8	3.6	282392	HUMAN	Hornerin
S	P12236	ADT3_HUMAN	SLC25A6	5	8	18.5	32866.6	HUMAN	ADP/ATP translocase 3
S	P05141	ADT2_HUMAN	SLC25A5	4	7	14.1	32852.5	HUMAN	ADP/ATP translocase 2
S	Q9UM22	EPDR1_HUMAN	EPDR1	5	5	18.8	25437.3	HUMAN	Mammalian ependymin-related protein 1
S	O95202	LETM1_HUMAN	LETM1	5	5	8.4	83354.9	HUMAN	Mitochondrial proton/calcium exchanger protein
S	Q9Y2Y0	AR2BP_HUMAN	ARL2BP	4	5	22.7	18822.3	HUMAN	ADP-ribosylation factor-like protein 2-binding protein
S	O43175	SERA_HUMAN	PHGDH	8	8	22.7	56651	HUMAN	D-3-phosphoglycerate dehydrogenase
S	Q5T749	KPRP_HUMAN	KPRP	6	8	15	64136.4	HUMAN	Keratinocyte proline-rich protein
S	P35237	SPB6_HUMAN	SERPINB6	7	8	19.1	42622.3	HUMAN	Serpin B6
S	P63241	IF5A1_HUMAN	EIF5A	7	9	52.6	16832.4	HUMAN	Eukaryotic translation initiation factor 5A-1
S	P00491	PNPH_HUMAN	PNP	5	6	14.5	32118.2	HUMAN	Purine nucleoside phosphorylase
S	P54819	KAD2_HUMAN	AK2	6	7	28	26478	HUMAN	Adenylate kinase 2, mitochondrial
S	P15121	ALDR_HUMAN	AKR1B1	5	8	18	35853.7	HUMAN	Aldose reductase
S	P14550	AK1A1_HUMAN	AKR1A1	3	3	9.5	36573.4	HUMAN	Alcohol dehydrogenase [NADP(+)]
S	P22061	PIMT_HUMAN	PCMT1	3	4	17.6	24636.6	HUMAN	Protein-L-isoaspartate(D-aspartate) O-methyltransferase
S	Q9Y5Z4	HEBP2_HUMAN	HEBP2	4	7	22.9	22875.6	HUMAN	Heme-binding protein 2
S	P18669	PGAM1_HUMAN	PGAM1	9	13	42.1	28804.2	HUMAN	Phosphoglycerate mutase 1
S	P26639	SYTC_HUMAN	TARS	5	6	7.9	83435.8	HUMAN	Threonine--tRNA ligase, cytoplasmic
S	P60900	PSA6_HUMAN	PSMA6	4	6	20.3	27399.7	HUMAN	Proteasome subunit alpha type-6
S	P63220	RS21_HUMAN	RPS21	5	7	62.7	9111.5	HUMAN	40S ribosomal protein S21
S	P01834	IGKC_HUMAN	IGKC	4	6	66.4	11765.1	HUMAN	Immunoglobulin kappa constant
S	O75390	CISY_HUMAN	CS	5	5	12.9	51712.9	HUMAN	Citrate synthase, mitochondrial
S	Q15084	PDIA6_HUMAN	PDIA6	4	5	15.7	48121.7	HUMAN	Protein disulfide-isomerase A6
S	P53634	CATC_HUMAN	CTSC	7	9	23.1	51854.3	HUMAN	Dipeptidyl peptidase 1
S	Q13011	ECH1_HUMAN	ECH1	5	7	17.7	35816.5	HUMAN	Delta(3,5)-Delta(2,4)-dienoyl-CoA isomerase, mitochondrial
S	Q02413	DSG1_HUMAN	DSG1	6	6	9.2	113749	HUMAN	Desmoglein-1
S	Q5D862	FILA2_HUMAN	FLG2	5	6	3	248074	HUMAN	Filaggrin-2
S	Q96AY3	FKB10_HUMAN	FKBP10	8	9	13.6	64245.6	HUMAN	Peptidyl-prolyl cis-trans isomerase FKBP10
S	P28070	PSB4_HUMAN	PSMB4	6	8	24.6	29204.5	HUMAN	Proteasome subunit beta type-4
S	P23528	COF1_HUMAN	CFL1	4	6	39.8	18502.7	HUMAN	Cofilin-1
S	P07741	APT_HUMAN	APRT	6	8	41.1	19607.9	HUMAN	Adenine phosphoribosyltransferase
S	P29692	EF1D_HUMAN	EEF1D	4	5	22.1	31122.1	HUMAN	Elongation factor 1-delta
S	P13804	ETFA_HUMAN	ETFA	5	7	24	35079.9	HUMAN	Electron transfer flavoprotein subunit alpha, mitochondrial
S	O95777	LSM8_HUMAN	LSM8	5	8	83.3	10402.7	HUMAN	U6 snRNA-associated Sm-like protein LSm8
S	P27824	CALX_HUMAN	CANX	4	4	9.1	67568.9	HUMAN	Calnexin
S	P49411	EFTU_HUMAN	TUFM	5	6	15.7	49542	HUMAN	Elongation factor Tu, mitochondrial
S	P35232	PHB_HUMAN	PHB	6	8	29.8	29804.3	HUMAN	Prohibitin
S	Q9BRF8	CPPED_HUMAN	CPPED1	4	7	20.7	35548.6	HUMAN	Serine/threonine-protein phosphatase CPPED1
S	P00918	CAH2_HUMAN	CA2	6	8	21.5	29246.3	HUMAN	Carbonic anhydrase 2
S	P00367	DHE3_HUMAN	GLUD1	9	10	24.6	61398.4	HUMAN	Glutamate dehydrogenase 1, mitochondrial
S	Q9NZL9	MAT2B_HUMAN	MAT2B	3	3	15	37552.1	HUMAN	Methionine adenosyltransferase 2 subunit beta
S	P19338	NUCL_HUMAN	NCL	6	6	13.7	76615	HUMAN	Nucleolin
S	P78371	TCPB_HUMAN	CCT2	3	3	8	57488.7	HUMAN	T-complex protein 1 subunit beta
S	P53396	ACLY_HUMAN	ACLY	4	4	5.8	120840	HUMAN	ATP-citrate synthase
S	Q9Y2B9	IPKG_HUMAN	PKIG	3	4	43.4	7910.5	HUMAN	cAMP-dependent protein kinase inhibitor gamma
S	P50990	TCPQ_HUMAN	CCT8	4	4	8	59621.1	HUMAN	T-complex protein 1 subunit theta
S	P50991	TCPD_HUMAN	CCT4	5	5	10.6	57924.8	HUMAN	T-complex protein 1 subunit delta
S	P42771	CDN2A_HUMAN	CDKN2A	4	4	34	16532.8	HUMAN	Cyclin-dependent kinase inhibitor 2A
S	O00764	PDXK_HUMAN	PDXK	5	5	20.8	35102.6	HUMAN	Pyridoxal kinase
S	P21399	ACOC_HUMAN	ACO1	4	4	10.1	98399.7	HUMAN	Cytoplasmic aconitate hydratase
S	P11177	ODPB_HUMAN	PDHB	5	5	16.7	39233.8	HUMAN	Pyruvate dehydrogenase E1 component subunit beta, mitochondrial
S	P31150	GDIA_HUMAN	GDI1	4	7	10.1	50583.2	HUMAN	Rab GDP dissociation inhibitor alpha
S	Q9NQ92	COPRS_HUMAN	COPRS	3	4	20.7	20066.6	HUMAN	Coordinator of PRMT5 and differentiation stimulator
S	P16152	CBR1_HUMAN	CBR1	3	3	15.2	30375.2	HUMAN	Carbonyl reductase [NADPH] 1
S	Q9P1F3	ABRAL_HUMAN	ABRACL	3	10	35.8	9056.6	HUMAN	Costars family protein ABRACL
S	O95831	AIFM1_HUMAN	AIFM1	5	7	11.3	66901.2	HUMAN	Apoptosis-inducing factor 1, mitochondrial
S	Q92945	FUBP2_HUMAN	KHSRP	5	5	13.8	73115.9	HUMAN	Far upstream element-binding protein 2
S	Q96A49	SYAP1_HUMAN	SYAP1	3	4	9.7	39933.7	HUMAN	Synapse-associated protein 1
S	Q9Y4Y9	LSM5_HUMAN	LSM5	2	4	27.5	9937.6	HUMAN	U6 snRNA-associated Sm-like protein LSm5
S	P11279	LAMP1_HUMAN	LAMP1	3	4	7.2	44882.8	HUMAN	Lysosome-associated membrane glycoprotein 1
S	P48637	GSHB_HUMAN	GSS	5	6	12	52385.3	HUMAN	Glutathione synthetase
S	P12955	PEPD_HUMAN	PEPD	4	5	11.8	54548.7	HUMAN	Xaa-Pro dipeptidase
S	Q9UHV9	PFD2_HUMAN	PFDN2	3	4	22.7	16648	HUMAN	Prefoldin subunit 2
S	O00273	DFFA_HUMAN	DFFA	4	8	17.8	36522.2	HUMAN	DNA fragmentation factor subunit alpha
S	P07954	FUMH_HUMAN	FH	3	3	10.8	54637.5	HUMAN	Fumarate hydratase, mitochondrial
S	P25325	THTM_HUMAN	MPST	3	3	13.5	33178.7	HUMAN	3-mercaptopyruvate sulfurtransferase
S	P61978	HNRPK_HUMAN	HNRNPK	4	5	15.3	50976.7	HUMAN	Heterogeneous nuclear ribonucleoprotein K
S	P28072	PSB6_HUMAN	PSMB6	3	6	18	25358	HUMAN	Proteasome subunit beta type-6
S	P62942	FKB1A_HUMAN	FKBP1A	2	3	13	11950.8	HUMAN	Peptidyl-prolyl cis-trans isomerase FKBP1A
S	P31930	QCR1_HUMAN	UQCRC1	6	7	21	52646.3	HUMAN	Cytochrome b-c1 complex subunit 1, mitochondrial
S	P24534	EF1B_HUMAN	EEF1B2	2	3	12.4	24763.9	HUMAN	Elongation factor 1-beta
S	P29966	MARCS_HUMAN	MARCKS	4	5	21.1	31554.9	HUMAN	Myristoylated alanine-rich C-kinase substrate
S	P25786	PSA1_HUMAN	PSMA1	3	4	14.4	29555.9	HUMAN	Proteasome subunit alpha type-1
S	Q8WTS6	SETD7_HUMAN	SETD7	3	3	11.2	40721.2	HUMAN	Histone-lysine N-methyltransferase SETD7
S	Q15102	PA1B3_HUMAN	PAFAH1B3	3	3	20.8	25734.5	HUMAN	Platelet-activating factor acetylhydrolase IB subunit gamma
S	P16403	H12_HUMAN	HIST1H1C	4	7	23.5	21364.9	HUMAN	Histone H1.2
S	Q96C01	F136A_HUMAN	FAM136A	4	5	23.9	15641.4	HUMAN	Protein FAM136A
S	P02788	TRFL_HUMAN	LTF	6	6	12.7	78182.7	HUMAN	Lactotransferrin
S	O14561	ACPM_HUMAN	NDUFAB1	5	9	21.2	17417.5	HUMAN	Acyl carrier protein, mitochondrial
S	P54105	ICLN_HUMAN	CLNS1A	4	5	18.6	26215.5	HUMAN	Methylosome subunit pICln
S	P38117	ETFB_HUMAN	ETFB	4	4	15.3	27843.9	HUMAN	Electron transfer flavoprotein subunit beta
S	Q9H910	JUPI2_HUMAN	JPT2	3	3	23.7	20063.5	HUMAN	Jupiter microtubule associated homolog 2
S	P37837	TALDO_HUMAN	TALDO1	5	5	12.8	37540.5	HUMAN	Transaldolase
S	Q9NS69	TOM22_HUMAN	TOMM22	3	4	16.2	15521.8	HUMAN	Mitochondrial import receptor subunit TOM22 homolog
S	Q13200	PSMD2_HUMAN	PSMD2	3	4	4.6	100201	HUMAN	26S proteasome non-ATPase regulatory subunit 2
S	P16949	STMN1_HUMAN	STMN1	3	7	24.8	17302.7	HUMAN	Stathmin
S	P30049	ATPD_HUMAN	ATP5D	3	6	17.3	17490.1	HUMAN	ATP synthase subunit delta, mitochondrial
S	Q8N4Q1	MIA40_HUMAN	CHCHD4	2	4	23.2	15996.5	HUMAN	Mitochondrial intermembrane space import and assembly protein 40
S	Q86U28	ISCA2_HUMAN	ISCA2	4	4	32.5	16476.5	HUMAN	Iron-sulfur cluster assembly 2 homolog, mitochondrial
S	P07919	QCR6_HUMAN	UQCRH	3	8	29.7	10738.9	HUMAN	Cytochrome b-c1 complex subunit 6, mitochondrial
S	Q9BTT0	AN32E_HUMAN	ANP32E	4	6	17.2	30692.7	HUMAN	Acidic leucine-rich nuclear phosphoprotein 32 family member E
S	Q16658	FSCN1_HUMAN	FSCN1	3	5	7.3	54530.4	HUMAN	Fascin
S	Q8NCW5	NNRE_HUMAN	NAXE	3	4	17	31674.9	HUMAN	NAD(P)H-hydrate epimerase
S	P42126	ECI1_HUMAN	ECI1	2	3	9.3	32816.3	HUMAN	Enoyl-CoA delta isomerase 1, mitochondrial
S	Q14974	IMB1_HUMAN	KPNB1	5	7	6.8	97171.1	HUMAN	Importin subunit beta-1
S	P08865	RSSA_HUMAN	RPSA	3	4	20.7	32854.4	HUMAN	40S ribosomal protein SA
S	P48643	TCPE_HUMAN	CCT5	3	3	8.1	59671.6	HUMAN	T-complex protein 1 subunit epsilon
S	P58546	MTPN_HUMAN	MTPN	2	3	16.9	12894.9	HUMAN	Myotrophin
S	P0CG34	TB15A_HUMAN	TMSB15A	4	5	88.9	5228.9	HUMAN	Thymosin beta-15A
S	P52434	RPAB3_HUMAN	POLR2H	5	5	44.7	17143.5	HUMAN	DNA-directed RNA polymerases I, II, and III subunit RPABC3
S	Q9NQP4	PFD4_HUMAN	PFDN4	2	2	20.1	15314.4	HUMAN	Prefoldin subunit 4
S	P28331	NDUS1_HUMAN	NDUFS1	3	4	5.8	79468.3	HUMAN	NADH-ubiquinone oxidoreductase 75 kDa subunit, mitochondrial
S	P63208	SKP1_HUMAN	SKP1	3	5	28.8	18658.2	HUMAN	S-phase kinase-associated protein 1
S	Q9Y5L4	TIM13_HUMAN	TIMM13	2	3	25.3	10500.1	HUMAN	Mitochondrial import inner membrane translocase subunit Tim13
S	Q12962	TAF10_HUMAN	TAF10	1	2	11.5	21711.5	HUMAN	Transcription initiation factor TFIID subunit 10
S	Q9BPZ3	PAIP2_HUMAN	PAIP2	4	8	49.6	14984.5	HUMAN	Polyadenylate-binding protein-interacting protein 2
S	O75531	BAF_HUMAN	BANF1	2	2	40.4	10058.7	HUMAN	Barrier-to-autointegration factor
S	Q6KB66	K2C80_HUMAN	KRT80	2	8	5.1	50525.7	HUMAN	Keratin, type II cytoskeletal 80
S	Q99729	ROAA_HUMAN	HNRNPAB	2	4	6.9	36225.2	HUMAN	Heterogeneous nuclear ribonucleoprotein A/B
S	O14979	HNRDL_HUMAN	HNRNPDL	3	5	6	46437.9	HUMAN	Heterogeneous nuclear ribonucleoprotein D-like
S	Q14103	HNRPD_HUMAN	HNRNPD	2	4	6.8	38434.5	HUMAN	Heterogeneous nuclear ribonucleoprotein D0
S	Q96G03	PGM2_HUMAN	PGM2	7	7	18.1	68284	HUMAN	Phosphoglucomutase-2
S	Q9BXV9	GON7_HUMAN	GON7	3	4	57	10858.9	HUMAN	EKC/KEOPS complex subunit GON7
S	P22102	PUR2_HUMAN	GART	3	3	4.2	107768	HUMAN	Trifunctional purine biosynthetic protein adenosine-3
S	P07203	GPX1_HUMAN	GPX1	6	6	43.3	22088.4	HUMAN	Glutathione peroxidase 1
S	Q14257	RCN2_HUMAN	RCN2	3	3	18.3	36876.7	HUMAN	Reticulocalbin-2
S	Q8NDC0	MISSL_HUMAN	MAPK1IP1L	1	3	7.3	24269.4	HUMAN	MAPK-interacting and spindle-stabilizing protein-like
S	P10109	ADX_HUMAN	FDX1	4	5	21.7	19392.9	HUMAN	Adrenodoxin, mitochondrial
S	P49006	MRP_HUMAN	MARCKSL1	2	2	14.4	19528.9	HUMAN	MARCKS-related protein
S	P25787	PSA2_HUMAN	PSMA2	3	8	18.8	25898.8	HUMAN	Proteasome subunit alpha type-2
S	P02794	FRIH_HUMAN	FTH1	2	3	7.1	21225.8	HUMAN	Ferritin heavy chain
S	P11310	ACADM_HUMAN	ACADM	2	2	7.4	46588.8	HUMAN	Medium-chain specific acyl-CoA dehydrogenase, mitochondrial
S	P41236	IPP2_HUMAN	PPP1R2	3	3	13.2	23015.4	HUMAN	Protein phosphatase inhibitor 2
S	O75223	GGCT_HUMAN	GGCT	3	4	16.5	21007.9	HUMAN	Gamma-glutamylcyclotransferase
S	Q7L266	ASGL1_HUMAN	ASRGL1	3	3	13.6	32054.8	HUMAN	Isoaspartyl peptidase/L-asparaginase
S	Q99733	NP1L4_HUMAN	NAP1L4	4	4	9.9	42823.8	HUMAN	Nucleosome assembly protein 1-like 4
S	P55209	NP1L1_HUMAN	NAP1L1	2	3	6.9	45374.5	HUMAN	Nucleosome assembly protein 1-like 1
S	P07108	ACBP_HUMAN	DBI	3	3	39.1	10044.5	HUMAN	Acyl-CoA-binding protein
S	P61970	NTF2_HUMAN	NUTF2	2	3	11	14478.6	HUMAN	Nuclear transport factor 2
S	P24752	THIL_HUMAN	ACAT1	2	2	6.1	45200	HUMAN	Acetyl-CoA acetyltransferase, mitochondrial
S	P61457	PHS_HUMAN	PCBD1	3	4	35.6	11999.7	HUMAN	Pterin-4-alpha-carbinolamine dehydratase
S	Q969H8	MYDGF_HUMAN	MYDGF	3	5	18.5	18795.4	HUMAN	Myeloid-derived growth factor
S	Q9HB07	MYG1_HUMAN	C12orf10	3	4	8.5	42449.6	HUMAN	UPF0160 protein MYG1, mitochondrial
S	P62826	RAN_HUMAN	RAN	4	7	21.3	24423.3	HUMAN	GTP-binding nuclear protein Ran
S	P07355	ANXA2_HUMAN	ANXA2	4	5	13	38604.4	HUMAN	Annexin A2
S	P22626	ROA2_HUMAN	HNRNPA2B1	4	4	18.7	37430	HUMAN	Heterogeneous nuclear ribonucleoproteins A2/B1
S	Q9H299	SH3L3_HUMAN	SH3BGRL3	3	5	31.2	10437.8	HUMAN	SH3 domain-binding glutamic acid-rich-like protein 3
S	O43399	TPD54_HUMAN	TPD52L2	2	3	11.7	22237.9	HUMAN	Tumor protein D54
S	Q9BYZ2	LDH6B_HUMAN	LDHAL6B	1	2	4.5	41943.3	HUMAN	L-lactate dehydrogenase A-like 6B
S	Q6UWP8	SBSN_HUMAN	SBSN	2	4	6.1	60541.3	HUMAN	Suprabasin
S	P81605	DCD_HUMAN	DCD	3	4	22.7	11284	HUMAN	Dermcidin
S	O00115	DNS2A_HUMAN	DNASE2	2	2	6.1	39581.2	HUMAN	Deoxyribonuclease-2-alpha
S	Q14061	COX17_HUMAN	COX17	1	2	27	6915.2	HUMAN	Cytochrome c oxidase copper chaperone
S	P41250	GARS_HUMAN	GARS	2	2	4.5	83166.3	HUMAN	Glycine--tRNA ligase
S	P23246	SFPQ_HUMAN	SFPQ	3	3	5.7	76150	HUMAN	Splicing factor, proline- and glutamine-rich
S	Q9NQ48	LZTL1_HUMAN	LZTFL1	4	4	13.4	34592.5	HUMAN	Leucine zipper transcription factor-like protein 1
S	P30046	DOPD_HUMAN	DDT	3	4	31.4	12711.9	HUMAN	D-dopachrome decarboxylase
S	Q86SX6	GLRX5_HUMAN	GLRX5	1	2	8.9	16628	HUMAN	Glutaredoxin-related protein 5, mitochondrial
S	Q15121	PEA15_HUMAN	PEA15	3	5	16.9	15040.2	HUMAN	Astrocytic phosphoprotein PEA-15
S	Q96AT9	RPE_HUMAN	RPE	1	1	8.3	24928	HUMAN	Ribulose-phosphate 3-epimerase
S	P53041	PPP5_HUMAN	PPP5C	2	2	5.2	56879.2	HUMAN	Serine/threonine-protein phosphatase 5
S	Q8NBS9	TXND5_HUMAN	TXNDC5	3	4	9.5	47629.3	HUMAN	Thioredoxin domain-containing protein 5
S	Q9P1T7	MDFIC_HUMAN	MDFIC	1	1	6.5	25788.3	HUMAN	MyoD family inhibitor domain-containing protein
S	P09874	PARP1_HUMAN	PARP1	3	3	5.8	113085	HUMAN	Poly [ADP-ribose] polymerase 1
S	P09936	UCHL1_HUMAN	UCHL1	4	7	14.8	24824.6	HUMAN	Ubiquitin carboxyl-terminal hydrolase isozyme L1
S	O60888	CUTA_HUMAN	CUTA	2	4	22.9	19116.5	HUMAN	Protein CutA
S	O00148	DX39A_HUMAN	DDX39A	2	4	5.6	49130	HUMAN	ATP-dependent RNA helicase DDX39A
S	P40855	PEX19_HUMAN	PEX19	1	1	5.4	32806.8	HUMAN	Peroxisomal biogenesis factor 19
S	P28066	PSA5_HUMAN	PSMA5	3	6	9.5	26411.3	HUMAN	Proteasome subunit alpha type-5
S	P62241	RS8_HUMAN	RPS8	3	3	19.2	24205.4	HUMAN	40S ribosomal protein S8
S	P07858	CATB_HUMAN	CTSB	4	6	15.6	37822	HUMAN	Cathepsin B
S	P04843	RPN1_HUMAN	RPN1	3	4	7.1	68570	HUMAN	Dolichyl-diphosphooligosaccharide--protein glycosyltransferase subunit 1
S	P47224	MSS4_HUMAN	RABIF	2	3	22	13838.9	HUMAN	Guanine nucleotide exchange factor MSS4
S	P20618	PSB1_HUMAN	PSMB1	4	4	22	26489.6	HUMAN	Proteasome subunit beta type-1
S	Q9Y5J9	TIM8B_HUMAN	TIMM8B	3	4	34.9	9343.6	HUMAN	Mitochondrial import inner membrane translocase subunit Tim8 B
S	Q8WVJ2	NUDC2_HUMAN	NUDCD2	2	3	12.7	17676	HUMAN	NudC domain-containing protein 2
S	P25789	PSA4_HUMAN	PSMA4	4	5	14.6	29484.1	HUMAN	Proteasome subunit alpha type-4
S	P51659	DHB4_HUMAN	HSD17B4	3	3	4.9	79687	HUMAN	Peroxisomal multifunctional enzyme type 2
S	P15374	UCHL3_HUMAN	UCHL3	3	3	12.6	26182.8	HUMAN	Ubiquitin carboxyl-terminal hydrolase isozyme L3
S	P08559	ODPA_HUMAN	PDHA1	4	4	8.7	43296.1	HUMAN	Pyruvate dehydrogenase E1 component subunit alpha, somatic form, mitochondrial
S	P08670	VIME_HUMAN	VIM	5	6	15.5	53652.1	HUMAN	Vimentin
S	P14174	MIF_HUMAN	MIF	2	5	18.3	12476.4	HUMAN	Macrophage migration inhibitory factor
S	P49721	PSB2_HUMAN	PSMB2	2	4	12.9	22836.5	HUMAN	Proteasome subunit beta type-2
S	P55084	ECHB_HUMAN	HADHB	4	4	8	51294.9	HUMAN	Trifunctional enzyme subunit beta, mitochondrial
S	P36542	ATPG_HUMAN	ATP5C1	2	3	7.7	32996.3	HUMAN	ATP synthase subunit gamma, mitochondrial
S	Q9Y333	LSM2_HUMAN	LSM2	1	2	20	10834.6	HUMAN	U6 snRNA-associated Sm-like protein LSm2
S	P47914	RL29_HUMAN	RPL29	1	2	9.4	17752.2	HUMAN	60S ribosomal protein L29
S	P30050	RL12_HUMAN	RPL12	2	2	18.8	17818.7	HUMAN	60S ribosomal protein L12
S	O43598	DNPH1_HUMAN	DNPH1	2	3	13.8	19108.6	HUMAN	2'-deoxynucleoside 5'-phosphate N-hydrolase 1
S	Q99832	TCPH_HUMAN	CCT7	2	2	4.1	59367.2	HUMAN	T-complex protein 1 subunit eta
S	Q8WZA0	LZIC_HUMAN	LZIC	2	2	10	21494.7	HUMAN	Protein LZIC
S	P50213	IDH3A_HUMAN	IDH3A	3	4	8.7	39592.1	HUMAN	Isocitrate dehydrogenase [NAD] subunit alpha, mitochondrial
S	Q92820	GGH_HUMAN	GGH	2	2	8.5	35964.7	HUMAN	Gamma-glutamyl hydrolase
S	P78417	GSTO1_HUMAN	GSTO1	2	2	7.9	27566.1	HUMAN	Glutathione S-transferase omega-1
S	P15531	NDKA_HUMAN	NME1	4	5	25	17148.9	HUMAN	Nucleoside diphosphate kinase A
S	Q02978	M2OM_HUMAN	SLC25A11	1	3	5.4	34062	HUMAN	Mitochondrial 2-oxoglutarate/malate carrier protein
S	P31943	HNRH1_HUMAN	HNRNPH1	3	3	9.6	49229.9	HUMAN	Heterogeneous nuclear ribonucleoprotein H
S	P08758	ANXA5_HUMAN	ANXA5	3	4	8.1	35937.1	HUMAN	Annexin A5
S	O94760	DDAH1_HUMAN	DDAH1	3	4	8.4	31122.1	HUMAN	N(G),N(G)-dimethylarginine dimethylaminohydrolase 1
S	P49368	TCPG_HUMAN	CCT3	6	7	11	60534.5	HUMAN	T-complex protein 1 subunit gamma
S	P09382	LEG1_HUMAN	LGALS1	2	2	20.7	14715.8	HUMAN	Galectin-1
S	Q9NTK5	OLA1_HUMAN	OLA1	2	3	5.6	44743.9	HUMAN	Obg-like ATPase 1
S	Q9HCN8	SDF2L_HUMAN	SDF2L1	2	2	15.8	23598.5	HUMAN	Stromal cell-derived factor 2-like protein 1
S	Q9BV57	MTND_HUMAN	ADI1	5	7	38	21498.6	HUMAN	1,2-dihydroxy-3-keto-5-methylthiopentene dioxygenase
S	Q32P28	P3H1_HUMAN	P3H1	2	2	3.4	83394.7	HUMAN	Prolyl 3-hydroxylase 1
S	O15355	PPM1G_HUMAN	PPM1G	3	3	6.6	59272.1	HUMAN	Protein phosphatase 1G
S	Q16186	ADRM1_HUMAN	ADRM1	1	2	3.9	42153.6	HUMAN	Proteasomal ubiquitin receptor ADRM1
S	P68402	PA1B2_HUMAN	PAFAH1B2	2	4	12.2	25569.5	HUMAN	Platelet-activating factor acetylhydrolase IB subunit beta
S	P01876	IGHA1_HUMAN	IGHA1	3	3	11.6	37655	HUMAN	Immunoglobulin heavy constant alpha 1
S	P0DME0	SETLP_HUMAN	SETSIP	2	3	7.3	34882.7	HUMAN	Protein SETSIP
S	Q9UKK9	NUDT5_HUMAN	NUDT5	2	3	13.7	24327.8	HUMAN	ADP-sugar pyrophosphatase
S	Q9UBE0	SAE1_HUMAN	SAE1	2	3	12.1	38450.2	HUMAN	SUMO-activating enzyme subunit 1
S	P46108	CRK_HUMAN	CRK	2	2	8.9	33831	HUMAN	Adapter molecule crk
S	P55809	SCOT1_HUMAN	OXCT1	1	1	2.7	56158.1	HUMAN	Succinyl-CoA:3-ketoacid coenzyme A transferase 1, mitochondrial
S	Q16740	CLPP_HUMAN	CLPP	3	3	13.7	30180.3	HUMAN	ATP-dependent Clp protease proteolytic subunit, mitochondrial
S	P07910	HNRPC_HUMAN	HNRNPC	3	3	12.1	33670.3	HUMAN	Heterogeneous nuclear ribonucleoproteins C1/C2
S	P04080	CYTB_HUMAN	CSTB	4	4	36.7	11139.7	HUMAN	Cystatin-B
S	O60220	TIM8A_HUMAN	TIMM8A	2	2	22.7	10998.5	HUMAN	Mitochondrial import inner membrane translocase subunit Tim8 A
S	O43707	ACTN4_HUMAN	ACTN4	3	3	4.7	104855	HUMAN	Alpha-actinin-4
S	O75368	SH3L1_HUMAN	SH3BGRL	1	1	15.8	12774.4	HUMAN	SH3 domain-binding glutamic acid-rich-like protein
S	P49720	PSB3_HUMAN	PSMB3	2	3	12.2	22949.1	HUMAN	Proteasome subunit beta type-3
S	P07339	CATD_HUMAN	CTSD	3	3	4.6	44552.6	HUMAN	Cathepsin D
S	P45880	VDAC2_HUMAN	VDAC2	2	2	11.2	31566.8	HUMAN	Voltage-dependent anion-selective channel protein 2
S	P50502	F10A1_HUMAN	ST13	2	2	6.2	41332.1	HUMAN	Hsc70-interacting protein
S	P10599	THIO_HUMAN	TXN	3	5	22.9	11737.6	HUMAN	Thioredoxin
S	P05455	LA_HUMAN	SSB	2	2	6.1	46837.4	HUMAN	Lupus La protein
S	Q7Z4W1	DCXR_HUMAN	DCXR	3	3	13.5	25913.3	HUMAN	L-xylulose reductase
S	O14828	SCAM3_HUMAN	SCAMP3	1	1	4.6	38287.3	HUMAN	Secretory carrier-associated membrane protein 3
S	P50914	RL14_HUMAN	RPL14	2	2	10.7	23432.1	HUMAN	60S ribosomal protein L14
S	P30626	SORCN_HUMAN	SRI	3	4	19.7	21676.6	HUMAN	Sorcin
S	Q7Z4H3	HDDC2_HUMAN	HDDC2	2	3	13.7	23390.7	HUMAN	HD domain-containing protein 2
S	P55263	ADK_HUMAN	ADK	3	4	11	40545.8	HUMAN	Adenosine kinase
S	Q9BX68	HINT2_HUMAN	HINT2	2	2	22.1	17161.9	HUMAN	Histidine triad nucleotide-binding protein 2, mitochondrial
S	P17987	TCPA_HUMAN	TCP1	4	4	10.6	60344.1	HUMAN	T-complex protein 1 subunit alpha
S	O95302	FKBP9_HUMAN	FKBP9	2	2	3.2	63084.1	HUMAN	Peptidyl-prolyl cis-trans isomerase FKBP9
S	Q15365	PCBP1_HUMAN	PCBP1	2	2	6.2	37498.2	HUMAN	Poly(rC)-binding protein 1
S	Q15366	PCBP2_HUMAN	PCBP2	2	3	6	38580.4	HUMAN	Poly(rC)-binding protein 2
S	P16219	ACADS_HUMAN	ACADS	1	1	3.2	44297.6	HUMAN	Short-chain specific acyl-CoA dehydrogenase, mitochondrial
S	Q02790	FKBP4_HUMAN	FKBP4	2	3	4.1	51805	HUMAN	Peptidyl-prolyl cis-trans isomerase FKBP4
S	P98179	RBM3_HUMAN	RBM3	3	3	28.7	17170.5	HUMAN	RNA-binding protein 3
S	Q13162	PRDX4_HUMAN	PRDX4	2	2	17	30540.2	HUMAN	Peroxiredoxin-4
S	P62269	RS18_HUMAN	RPS18	2	2	11.8	17718.8	HUMAN	40S ribosomal protein S18
S	Q08380	LG3BP_HUMAN	LGALS3BP	1	1	2.4	65331.6	HUMAN	Galectin-3-binding protein
S	P30040	ERP29_HUMAN	ERP29	2	3	9.6	28993.7	HUMAN	Endoplasmic reticulum resident protein 29
S	Q8N6N7	ACBD7_HUMAN	ACBD7	1	1	15.9	9790.4	HUMAN	Acyl-CoA-binding domain-containing protein 7
S	Q9Y294	ASF1A_HUMAN	ASF1A	1	1	7.4	22968.8	HUMAN	Histone chaperone ASF1A
S	Q9UFN0	NPS3A_HUMAN	NIPSNAP3A	3	3	13	28466.9	HUMAN	Protein NipSnap homolog 3A
S	P35268	RL22_HUMAN	RPL22	1	1	10.2	14787.1	HUMAN	60S ribosomal protein L22
S	Q96C90	PP14B_HUMAN	PPP1R14B	1	1	18.4	15911.1	HUMAN	Protein phosphatase 1 regulatory subunit 14B
S	P57086	SCND1_HUMAN	SCAND1	1	1	18.4	19081.8	HUMAN	SCAN domain-containing protein 1
S	O43504	LTOR5_HUMAN	LAMTOR5	2	3	33	9614	HUMAN	Ragulator complex protein LAMTOR5
S	P23284	PPIB_HUMAN	PPIB	1	1	6	23742.7	HUMAN	Peptidyl-prolyl cis-trans isomerase B
S	P43487	RANG_HUMAN	RANBP1	2	3	10	23310.3	HUMAN	Ran-specific GTPase-activating protein
S	Q02952	AKA12_HUMAN	AKAP12	3	3	2.4	191483	HUMAN	A-kinase anchor protein 12
S	P55854	SUMO3_HUMAN	SUMO3	1	2	11.7	11637.1	HUMAN	Small ubiquitin-related modifier 3
S	Q9Y265	RUVB1_HUMAN	RUVBL1	2	2	5.9	50228.5	HUMAN	RuvB-like 1
S	P63244	RACK1_HUMAN	RACK1	2	2	6	35077	HUMAN	Receptor of activated protein C kinase 1
S	Q13263	TIF1B_HUMAN	TRIM28	1	1	3.8	88550.5	HUMAN	Transcription intermediary factor 1-beta
S	Q9UNZ2	NSF1C_HUMAN	NSFL1C	1	1	4.1	40573.1	HUMAN	NSFL1 cofactor p47
S	Q9NRF9	DPOE3_HUMAN	POLE3	1	1	11.6	16859.7	HUMAN	DNA polymerase epsilon subunit 3
S	P13010	XRCC5_HUMAN	XRCC5	3	3	5.5	82705.3	HUMAN	X-ray repair cross-complementing protein 5
S	P05388	RLA0_HUMAN	RPLP0	2	2	8.5	34273.8	HUMAN	60S acidic ribosomal protein P0
S	P04181	OAT_HUMAN	OAT	2	2	9.8	48535.3	HUMAN	Ornithine aminotransferase, mitochondrial
S	Q5JTZ9	SYAM_HUMAN	AARS2	1	1	1.3	107341	HUMAN	Alanine--tRNA ligase, mitochondrial
S	Q96CT7	CC124_HUMAN	CCDC124	2	2	10.3	25835.4	HUMAN	Coiled-coil domain-containing protein 124
S	Q9BVW5	TIPIN_HUMAN	TIPIN	1	1	3.7	34555.5	HUMAN	TIMELESS-interacting protein
S	Q9UMS0	NFU1_HUMAN	NFU1	2	2	10.6	28462.8	HUMAN	NFU1 iron-sulfur cluster scaffold homolog, mitochondrial
S	P49419	AL7A1_HUMAN	ALDH7A1	4	5	9.8	58487.7	HUMAN	Alpha-aminoadipic semialdehyde dehydrogenase
S	Q15056	IF4H_HUMAN	EIF4H	3	3	20.2	27385.3	HUMAN	Eukaryotic translation initiation factor 4H
S	P55786	PSA_HUMAN	NPEPPS	4	4	5	103277	HUMAN	Puromycin-sensitive aminopeptidase
S	P50402	EMD_HUMAN	EMD	1	1	4.7	28994.1	HUMAN	Emerin
S	Q9Y3C6	PPIL1_HUMAN	PPIL1	4	5	26.5	18237	HUMAN	Peptidyl-prolyl cis-trans isomerase-like 1
S	O14744	ANM5_HUMAN	PRMT5	2	3	3.6	72684.5	HUMAN	Protein arginine N-methyltransferase 5
S	Q96BR5	COA7_HUMAN	COA7	2	2	10	25709.3	HUMAN	Cytochrome c oxidase assembly factor 7
S	P01008	ANT3_HUMAN	SERPINC1	1	2	1.9	52602.9	HUMAN	Antithrombin-III
S	Q9H9B4	SFXN1_HUMAN	SFXN1	2	2	8.7	35619.8	HUMAN	Sideroflexin-1
S	P61006	RAB8A_HUMAN	RAB8A	1	1	6.8	23668.4	HUMAN	Ras-related protein Rab-8A
S	Q9NYJ1	COA4_HUMAN	COA4	1	1	16.1	10134.2	HUMAN	Cytochrome c oxidase assembly factor 4 homolog, mitochondrial
S	A4D2B0	MBLC1_HUMAN	MBLAC1	4	5	22.6	27202.5	HUMAN	Metallo-beta-lactamase domain-containing protein 1
S	P36957	ODO2_HUMAN	DLST	2	2	6	48755.7	HUMAN	Dihydrolipoyllysine-residue succinyltransferase component of 2-oxoglutarate dehydrogenase complex, mitochondrial
S	P33316	DUT_HUMAN	DUT	3	6	14.3	26563.5	HUMAN	Deoxyuridine 5'-triphosphate nucleotidohydrolase, mitochondrial
S	P21333	FLNA_HUMAN	FLNA	3	3	1.4	280741	HUMAN	Filamin-A
S	Q96FW1	OTUB1_HUMAN	OTUB1	1	1	5.5	31284.3	HUMAN	Ubiquitin thioesterase OTUB1
S	Q13907	IDI1_HUMAN	IDI1	3	4	19.8	26319.4	HUMAN	Isopentenyl-diphosphate Delta-isomerase 1
S	P51688	SPHM_HUMAN	SGSH	3	3	7.4	56695.9	HUMAN	N-sulphoglucosamine sulphohydrolase
S	Q13308	PTK7_HUMAN	PTK7	1	1	1.3	118393	HUMAN	Inactive tyrosine-protein kinase 7
S	P55036	PSMD4_HUMAN	PSMD4	2	2	10.1	40737	HUMAN	26S proteasome non-ATPase regulatory subunit 4
S	P40939	ECHA_HUMAN	HADHA	2	2	5	83000.4	HUMAN	Trifunctional enzyme subunit alpha, mitochondrial
S	Q99471	PFD5_HUMAN	PFDN5	1	1	9.7	17328.3	HUMAN	Prefoldin subunit 5
S	P11586	C1TC_HUMAN	MTHFD1	2	2	2.5	101560	HUMAN	C-1-tetrahydrofolate synthase, cytoplasmic
S	Q00839	HNRPU_HUMAN	HNRNPU	1	1	1.8	90585.2	HUMAN	Heterogeneous nuclear ribonucleoprotein U
S	P07311	ACYP1_HUMAN	ACYP1	2	3	25.3	11260.9	HUMAN	Acylphosphatase-1
S	P30044	PRDX5_HUMAN	PRDX5	2	2	13.6	22086.6	HUMAN	Peroxiredoxin-5, mitochondrial
S	P39656	OST48_HUMAN	DDOST	1	1	2.4	50801.2	HUMAN	Dolichyl-diphosphooligosaccharide--protein glycosyltransferase 48 kDa subunit
S	P36578	RL4_HUMAN	RPL4	1	1	5.2	47697.7	HUMAN	60S ribosomal protein L4
S	Q9H0W9	CK054_HUMAN	C11orf54	2	4	8.9	35117.7	HUMAN	Ester hydrolase C11orf54
S	P01023	A2MG_HUMAN	A2M	3	3	2	163292	HUMAN	Alpha-2-macroglobulin
S	P15104	GLNA_HUMAN	GLUL	1	1	2.9	42064.8	HUMAN	Glutamine synthetase
S	O94888	UBXN7_HUMAN	UBXN7	1	1	2.9	54862.8	HUMAN	UBX domain-containing protein 7
S	Q15181	IPYR_HUMAN	PPA1	2	2	13.1	32660.3	HUMAN	Inorganic pyrophosphatase
S	P29218	IMPA1_HUMAN	IMPA1	1	2	4	30189.1	HUMAN	Inositol monophosphatase 1
S	O00154	BACH_HUMAN	ACOT7	2	2	7.4	41796.4	HUMAN	Cytosolic acyl coenzyme A thioester hydrolase
S	P19404	NDUV2_HUMAN	NDUFV2	3	4	18.5	27391.8	HUMAN	NADH dehydrogenase [ubiquinone] flavoprotein 2, mitochondrial
S	O43665	RGS10_HUMAN	RGS10	1	1	6.9	20235.9	HUMAN	Regulator of G-protein signaling 10
S	Q12765	SCRN1_HUMAN	SCRN1	1	1	3.1	46382.5	HUMAN	Secernin-1
S	P28838	AMPL_HUMAN	LAP3	2	2	5	56166.8	HUMAN	Cytosol aminopeptidase
S	Q00325	MPCP_HUMAN	SLC25A3	1	1	3.3	40095.2	HUMAN	Phosphate carrier protein, mitochondrial
S	O00233	PSMD9_HUMAN	PSMD9	2	2	9.4	24682	HUMAN	26S proteasome non-ATPase regulatory subunit 9
S	P29144	TPP2_HUMAN	TPP2	3	3	5.2	138351	HUMAN	Tripeptidyl-peptidase 2
S	P26640	SYVC_HUMAN	VARS	2	2	2.5	140477	HUMAN	Valine--tRNA ligase
S	P62491	RB11A_HUMAN	RAB11A	3	3	14.8	24393.7	HUMAN	Ras-related protein Rab-11A
S	P13693	TCTP_HUMAN	TPT1	1	1	7.6	19595.5	HUMAN	Translationally-controlled tumor protein
S	P26583	HMGB2_HUMAN	HMGB2	3	3	16.3	24034	HUMAN	High mobility group protein B2
S	Q5ZPR3	CD276_HUMAN	CD276	1	2	3.4	57235.9	HUMAN	CD276 antigen
S	P23368	MAOM_HUMAN	ME2	1	1	2.2	65444.2	HUMAN	NAD-dependent malic enzyme, mitochondrial
S	P62166	NCS1_HUMAN	NCS1	4	5	20.5	21878.9	HUMAN	Neuronal calcium sensor 1
S	P16930	FAAA_HUMAN	FAH	2	2	6.7	46374.8	HUMAN	Fumarylacetoacetase
S	Q9BS40	LXN_HUMAN	LXN	1	1	8.1	25750.4	HUMAN	Latexin
S	Q9UBT2	SAE2_HUMAN	UBA2	1	1	2.3	71224.2	HUMAN	SUMO-activating enzyme subunit 2
S	P41091	IF2G_HUMAN	EIF2S3	1	1	3.6	51109.9	HUMAN	Eukaryotic translation initiation factor 2 subunit 3
S	P62917	RL8_HUMAN	RPL8	2	2	10.5	28024.9	HUMAN	60S ribosomal protein L8
S	Q16881	TRXR1_HUMAN	TXNRD1	1	1	3.5	70906.7	HUMAN	Thioredoxin reductase 1, cytoplasmic
S	O95571	ETHE1_HUMAN	ETHE1	1	1	5.5	27873.2	HUMAN	Persulfide dioxygenase ETHE1, mitochondrial
S	Q08257	QOR_HUMAN	CRYZ	4	4	17.9	35206.9	HUMAN	Quinone oxidoreductase
S	O00264	PGRC1_HUMAN	PGRMC1	1	1	7.2	21671.3	HUMAN	Membrane-associated progesterone receptor component 1
S	P25398	RS12_HUMAN	RPS12	2	4	31.1	14515.1	HUMAN	40S ribosomal protein S12
S	P06737	PYGL_HUMAN	PYGL	2	2	2.6	97149.4	HUMAN	Glycogen phosphorylase, liver form
S	P11216	PYGB_HUMAN	PYGB	2	2	2.4	96696.8	HUMAN	Glycogen phosphorylase, brain form
S	Q9H3K6	BOLA2_HUMAN	BOLA2	1	1	18.6	10116.6	HUMAN	BolA-like protein 2
S	O95487	SC24B_HUMAN	SEC24B	1	1	1.2	137419	HUMAN	Protein transport protein Sec24B
S	P05198	IF2A_HUMAN	EIF2S1	1	1	3.2	36112.5	HUMAN	Eukaryotic translation initiation factor 2 subunit 1
S	Q99436	PSB7_HUMAN	PSMB7	1	1	6.9	29965.7	HUMAN	Proteasome subunit beta type-7
S	Q9UBR2	CATZ_HUMAN	CTSZ	2	3	8.6	33868.2	HUMAN	Cathepsin Z
S	P30405	PPIF_HUMAN	PPIF	1	1	14	22040.4	HUMAN	Peptidyl-prolyl cis-trans isomerase F, mitochondrial
S	Q8N3F0	MTURN_HUMAN	MTURN	1	1	9.2	14925.5	HUMAN	Maturin
S	P83916	CBX1_HUMAN	CBX1	2	2	15.1	21418	HUMAN	Chromobox protein homolog 1
S	Q8NFC6	BD1L1_HUMAN	BOD1L1	2	2	0.8	330469	HUMAN	Biorientation of chromosomes in cell division protein 1-like 1
S	P62263	RS14_HUMAN	RPS14	2	3	17.2	16272.9	HUMAN	40S ribosomal protein S14
S	Q9BQI0	AIF1L_HUMAN	AIF1L	1	1	10	17068	HUMAN	Allograft inflammatory factor 1-like
S	P61586	RHOA_HUMAN	RHOA	1	1	6.2	21768.3	HUMAN	Transforming protein RhoA
S	P12956	XRCC6_HUMAN	XRCC6	4	4	8.9	69843.7	HUMAN	X-ray repair cross-complementing protein 6
S	Q9UHB9	SRP68_HUMAN	SRP68	2	2	4.9	70730.2	HUMAN	Signal recognition particle subunit SRP68
S	P17812	PYRG1_HUMAN	CTPS1	1	1	1.7	66690.9	HUMAN	CTP synthase 1
S	Q15369	ELOC_HUMAN	ELOC	2	2	26.8	12473.3	HUMAN	Elongin-C
S	P09651	ROA1_HUMAN	HNRNPA1	1	1	4.3	38746.9	HUMAN	Heterogeneous nuclear ribonucleoprotein A1
S	P61019	RAB2A_HUMAN	RAB2A	1	1	6.1	23545.8	HUMAN	Ras-related protein Rab-2A
S	Q9NP77	SSU72_HUMAN	SSU72	1	1	5.7	22574.7	HUMAN	RNA polymerase II subunit A C-terminal domain phosphatase SSU72
S	Q9Y617	SERC_HUMAN	PSAT1	1	1	3.8	40423	HUMAN	Phosphoserine aminotransferase
S	P15153	RAC2_HUMAN	RAC2	1	1	5.2	21429	HUMAN	Ras-related C3 botulinum toxin substrate 2
S	P22531	SPR2E_HUMAN	SPRR2E	1	1	12.5	7855.5	HUMAN	Small proline-rich protein 2E
S	Q13228	SBP1_HUMAN	SELENBP1	1	1	2.3	52391.4	HUMAN	Selenium-binding protein 1
S	P35998	PRS7_HUMAN	PSMC2	2	2	5.1	48634.3	HUMAN	26S proteasome regulatory subunit 7
S	P30048	PRDX3_HUMAN	PRDX3	1	1	4.7	27692.9	HUMAN	Thioredoxin-dependent peroxide reductase, mitochondrial
S	P61106	RAB14_HUMAN	RAB14	1	1	4.2	23897.2	HUMAN	Ras-related protein Rab-14
S	P30566	PUR8_HUMAN	ADSL	2	2	5.2	54889.8	HUMAN	Adenylosuccinate lyase
S	Q96MW5	COG8_HUMAN	COG8	1	1	2.1	68424.2	HUMAN	Conserved oligomeric Golgi complex subunit 8
S	P06702	S10A9_HUMAN	S100A9	2	2	24.6	13242.1	HUMAN	Protein S100-A9
S	P62714	PP2AB_HUMAN	PPP2CB	1	1	3.6	35575.4	HUMAN	Serine/threonine-protein phosphatase 2A catalytic subunit beta isoform
S	Q15293	RCN1_HUMAN	RCN1	1	1	3.6	38890.3	HUMAN	Reticulocalbin-1
S	P15289	ARSA_HUMAN	ARSA	1	1	3.2	53588.7	HUMAN	Arylsulfatase A
S	P30153	2AAA_HUMAN	PPP2R1A	2	2	4.2	65309.2	HUMAN	Serine/threonine-protein phosphatase 2A 65 kDa regulatory subunit A alpha isoform
S	P62318	SMD3_HUMAN	SNRPD3	1	1	7.9	13916.4	HUMAN	Small nuclear ribonucleoprotein Sm D3
S	Q99873	ANM1_HUMAN	PRMT1	1	1	3	41515.9	HUMAN	Protein arginine N-methyltransferase 1
S	P26599	PTBP1_HUMAN	PTBP1	2	3	5.8	57221.8	HUMAN	Polypyrimidine tract-binding protein 1
S	P52565	GDIR1_HUMAN	ARHGDIA	2	2	14.2	23207.3	HUMAN	Rho GDP-dissociation inhibitor 1
S	Q5JTV8	TOIP1_HUMAN	TOR1AIP1	2	2	4.3	66248.9	HUMAN	Torsin-1A-interacting protein 1
S	Q14696	MESD_HUMAN	MESDC2	3	4	17.1	26076.9	HUMAN	LDLR chaperone MESD
S	P30085	KCY_HUMAN	CMPK1	1	1	5.1	22222.5	HUMAN	UMP-CMP kinase
S	P51451	BLK_HUMAN	BLK	2	2	4.4	57707	HUMAN	Tyrosine-protein kinase Blk
S	P48444	COPD_HUMAN	ARCN1	1	1	2.2	57210.9	HUMAN	Coatomer subunit delta
S	Q7KZF4	SND1_HUMAN	SND1	1	1	1.8	101998	HUMAN	Staphylococcal nuclease domain-containing protein 1
S	Q9NWU2	GID8_HUMAN	GID8	2	2	10.5	26748.8	HUMAN	Glucose-induced degradation protein 8 homolog
S	Q969T9	WBP2_HUMAN	WBP2	1	1	3.8	28087.2	HUMAN	WW domain-binding protein 2
S	Q9BV20	MTNA_HUMAN	MRI1	1	1	2.7	39150.1	HUMAN	Methylthioribose-1-phosphate isomerase
S	Q6DKJ4	NXN_HUMAN	NXN	1	1	5.5	48392.5	HUMAN	Nucleoredoxin
S	P62310	LSM3_HUMAN	LSM3	2	4	13.7	11845.5	HUMAN	U6 snRNA-associated Sm-like protein LSm3
S	Q9HB40	RISC_HUMAN	SCPEP1	1	1	2.4	50831.2	HUMAN	Retinoid-inducible serine carboxypeptidase
S	Q9NYU2	UGGG1_HUMAN	UGGT1	3	3	2.3	177191	HUMAN	UDP-glucose:glycoprotein glucosyltransferase 1
S	P48047	ATPO_HUMAN	ATP5O	1	1	5.2	23277.5	HUMAN	ATP synthase subunit O, mitochondrial
S	Q8NBJ5	GT251_HUMAN	COLGALT1	1	1	1.6	71636.7	HUMAN	Procollagen galactosyltransferase 1
S	Q9UMX5	NENF_HUMAN	NENF	2	2	15.1	18856.5	HUMAN	Neudesin
S	Q9HCC0	MCCB_HUMAN	MCCC2	1	1	1.6	61333.7	HUMAN	Methylcrotonoyl-CoA carboxylase beta chain, mitochondrial
S	Q00059	TFAM_HUMAN	TFAM	1	1	4.1	29096.9	HUMAN	Transcription factor A, mitochondrial
S	Q5TFE4	NT5D1_HUMAN	NT5DC1	1	1	2.9	51845.4	HUMAN	5'-nucleotidase domain-containing protein 1
S	O95336	6PGL_HUMAN	PGLS	1	1	6.2	27547.1	HUMAN	6-phosphogluconolactonase
S	Q13740	CD166_HUMAN	ALCAM	1	1	2.7	65102.9	HUMAN	CD166 antigen
S	Q9HB71	CYBP_HUMAN	CACYBP	1	1	6.1	26210.2	HUMAN	Calcyclin-binding protein
S	P01857	IGHG1_HUMAN	IGHG1	1	1	5.8	36106.2	HUMAN	Immunoglobulin heavy constant gamma 1
S	Q16836	HCDH_HUMAN	HADH	1	1	3.5	34293.8	HUMAN	Hydroxyacyl-coenzyme A dehydrogenase, mitochondrial
S	Q96AB3	ISOC2_HUMAN	ISOC2	1	1	11.2	22337.4	HUMAN	Isochorismatase domain-containing protein 2
S	O00231	PSD11_HUMAN	PSMD11	1	1	2.6	47464.2	HUMAN	26S proteasome non-ATPase regulatory subunit 11
S	Q7Z7A3	CTU1_HUMAN	CTU1	1	1	5.2	36450.3	HUMAN	Cytoplasmic tRNA 2-thiolation protein 1
S	Q9HDC9	APMAP_HUMAN	APMAP	2	2	7.2	46480.8	HUMAN	Adipocyte plasma membrane-associated protein
S	Q99426	TBCB_HUMAN	TBCB	1	1	4.5	27325.8	HUMAN	Tubulin-folding cofactor B
S	P09960	LKHA4_HUMAN	LTA4H	2	2	5.6	69285.9	HUMAN	Leukotriene A-4 hydrolase
S	P61353	RL27_HUMAN	RPL27	1	1	6.6	15797.9	HUMAN	60S ribosomal protein L27
S	O60271	JIP4_HUMAN	SPAG9	1	1	0.7	146207	HUMAN	C-Jun-amino-terminal kinase-interacting protein 4
S	Q96FX2	DPH3_HUMAN	DPH3	1	1	25.6	9240.3	HUMAN	DPH3 homolog
S	P60891	PRPS1_HUMAN	PRPS1	2	2	9.4	34834.6	HUMAN	Ribose-phosphate pyrophosphokinase 1
S	O75489	NDUS3_HUMAN	NDUFS3	1	1	4.9	30241.8	HUMAN	NADH dehydrogenase [ubiquinone] iron-sulfur protein 3, mitochondrial
S	O96033	MOC2A_HUMAN	MOCS2	2	2	21.6	9755.4	HUMAN	Molybdopterin synthase sulfur carrier subunit
S	P52272	HNRPM_HUMAN	HNRNPM	3	4	5.2	77516.4	HUMAN	Heterogeneous nuclear ribonucleoprotein M
S	Q06203	PUR1_HUMAN	PPAT	1	1	1.9	57399.5	HUMAN	Amidophosphoribosyltransferase
S	Q8TF09	DLRB2_HUMAN	DYNLRB2	1	1	10.4	10854.7	HUMAN	Dynein light chain roadblock-type 2
S	Q14657	LAGE3_HUMAN	LAGE3	1	1	16.1	14803.9	HUMAN	EKC/KEOPS complex subunit LAGE3
S	P30533	AMRP_HUMAN	LRPAP1	1	1	4.5	41466.3	HUMAN	Alpha-2-macroglobulin receptor-associated protein
S	O14602	IF1AY_HUMAN	EIF1AY	1	1	11.1	16442.5	HUMAN	Eukaryotic translation initiation factor 1A, Y-chromosomal
S	P53999	TCP4_HUMAN	SUB1	1	1	8.7	14395.5	HUMAN	Activated RNA polymerase II transcriptional coactivator p15
S	Q9BS26	ERP44_HUMAN	ERP44	2	2	6.4	46971.6	HUMAN	Endoplasmic reticulum resident protein 44
S	P62306	RUXF_HUMAN	SNRPF	1	1	9.3	9725.3	HUMAN	Small nuclear ribonucleoprotein F
S	Q9BUW7	CI016_HUMAN	C9orf16	1	2	10.8	9053.9	HUMAN	UPF0184 protein C9orf16
S	Q08188	TGM3_HUMAN	TGM3	1	1	2.3	76632.5	HUMAN	Protein-glutamine gamma-glutamyltransferase E
S	Q9P035	HACD3_HUMAN	HACD3	1	1	4.1	43159.9	HUMAN	Very-long-chain (3R)-3-hydroxyacyl-CoA dehydratase 3
S	P16278	BGAL_HUMAN	GLB1	2	2	3.4	76075.5	HUMAN	Beta-galactosidase
S	P20020	AT2B1_HUMAN	ATP2B1	1	1	0.9	138756	HUMAN	Plasma membrane calcium-transporting ATPase 1
S	P46937	YAP1_HUMAN	YAP1	1	1	2.2	54462	HUMAN	Transcriptional coactivator YAP1
S	P83731	RL24_HUMAN	RPL24	1	1	8.3	17779.1	HUMAN	60S ribosomal protein L24
S	Q9Y266	NUDC_HUMAN	NUDC	1	2	3.3	38243.2	HUMAN	Nuclear migration protein nudC
S	O00232	PSD12_HUMAN	PSMD12	1	1	2.9	52904.9	HUMAN	26S proteasome non-ATPase regulatory subunit 12
S	Q9Y2V2	CHSP1_HUMAN	CARHSP1	3	5	35.4	15892.2	HUMAN	Calcium-regulated heat-stable protein 1
S	Q01130	SRSF2_HUMAN	SRSF2	1	1	3.6	25476.5	HUMAN	Serine/arginine-rich splicing factor 2
S	P13073	COX41_HUMAN	COX4I1	1	1	6.5	19576.9	HUMAN	Cytochrome c oxidase subunit 4 isoform 1, mitochondrial
S	Q9GZT8	NIF3L_HUMAN	NIF3L1	1	1	2.9	41968.4	HUMAN	NIF3-like protein 1
S	P82979	SARNP_HUMAN	SARNP	1	1	4.8	23671	HUMAN	SAP domain-containing ribonucleoprotein
S	Q5T6X5	GPC6A_HUMAN	GPRC6A	1	1	1.9	104754	HUMAN	G-protein coupled receptor family C group 6 member A
S	Q9Y5S2	MRCKB_HUMAN	CDC42BPB	1	1	1.2	194317	HUMAN	Serine/threonine-protein kinase MRCK beta
S	Q7Z6Z7	HUWE1_HUMAN	HUWE1	4	4	1.5	481895	HUMAN	E3 ubiquitin-protein ligase HUWE1
S	O75083	WDR1_HUMAN	WDR1	1	1	1.7	66194.1	HUMAN	WD repeat-containing protein 1
S	O95394	AGM1_HUMAN	PGM3	1	1	2.4	59852.5	HUMAN	Phosphoacetylglucosamine mutase
S	O43242	PSMD3_HUMAN	PSMD3	2	2	4.3	60978.1	HUMAN	26S proteasome non-ATPase regulatory subunit 3
S	O00567	NOP56_HUMAN	NOP56	1	1	3.2	66050.5	HUMAN	Nucleolar protein 56
S	P31948	STIP1_HUMAN	STIP1	1	1	2.4	62639.8	HUMAN	Stress-induced-phosphoprotein 1
S	O14880	MGST3_HUMAN	MGST3	1	1	8.6	16516.5	HUMAN	Microsomal glutathione S-transferase 3
S	Q9BTV7	CABL2_HUMAN	CABLES2	1	1	3.6	52235.6	HUMAN	CDK5 and ABL1 enzyme substrate 2

## Sheet: CHIKV A
ID	Acc #	UniProt ID	Gene	Num Unique	Peptide Count	% Cov	Protein MW	Species	Protein Name
C	P35908	K22E_HUMAN	KRT2	40	89	68.1	65433.4	HUMAN	Keratin, type II cytoskeletal 2 epidermal
C	P04264	K2C1_HUMAN	KRT1	41	113	56.4	66039.2	HUMAN	Keratin, type II cytoskeletal 1
C	P02538	K2C6A_HUMAN	KRT6A	20	36	38.5	60045.4	HUMAN	Keratin, type II cytoskeletal 6A
C	P48668	K2C6C_HUMAN	KRT6C	19	34	36.3	60025.4	HUMAN	Keratin, type II cytoskeletal 6C
C	P13647	K2C5_HUMAN	KRT5	18	34	26.3	62378.9	HUMAN	Keratin, type II cytoskeletal 5
C	P04259	K2C6B_HUMAN	KRT6B	18	34	34.8	60067.4	HUMAN	Keratin, type II cytoskeletal 6B
C	Q5XKE5	K2C79_HUMAN	KRT79	10	22	10.7	57836.1	HUMAN	Keratin, type II cytoskeletal 79
C	Q01546	K22O_HUMAN	KRT76	11	20	9.7	65841.3	HUMAN	Keratin, type II cytoskeletal 2 oral
C	O95678	K2C75_HUMAN	KRT75	8	19	11.4	59560.9	HUMAN	Keratin, type II cytoskeletal 75
C	P12035	K2C3_HUMAN	KRT3	9	17	7.2	64417.5	HUMAN	Keratin, type II cytoskeletal 3
C	P19013	K2C4_HUMAN	KRT4	3	13	5.1	57285.7	HUMAN	Keratin, type II cytoskeletal 4
C	P05787	K2C8_HUMAN	KRT8	3	12	4.1	53704.7	HUMAN	Keratin, type II cytoskeletal 8
C	P08729	K2C7_HUMAN	KRT7	3	12	4.3	51386.1	HUMAN	Keratin, type II cytoskeletal 7
C	Q86Y46	K2C73_HUMAN	KRT73	5	7	7.8	58923.8	HUMAN	Keratin, type II cytoskeletal 73
C	Q7RTS7	K2C74_HUMAN	KRT74	4	6	5.5	57865.9	HUMAN	Keratin, type II cytoskeletal 74
C	Q8N1N4	K2C78_HUMAN	KRT78	3	5	6.2	56866.3	HUMAN	Keratin, type II cytoskeletal 78
C	Q14CN4	K2C72_HUMAN	KRT72	3	5	4.1	55877.8	HUMAN	Keratin, type II cytoskeletal 72
C	Q3SY84	K2C71_HUMAN	KRT71	3	5	4	57292	HUMAN	Keratin, type II cytoskeletal 71
C	P13645	K1C10_HUMAN	KRT10	32	86	53.4	58827.5	HUMAN	Keratin, type I cytoskeletal 10
C	P35527	K1C9_HUMAN	KRT9	31	73	59.6	62064.8	HUMAN	Keratin, type I cytoskeletal 9
C	P02533	K1C14_HUMAN	KRT14	13	26	29	51561.9	HUMAN	Keratin, type I cytoskeletal 14
C	P08779	K1C16_HUMAN	KRT16	14	25	33.2	51268.3	HUMAN	Keratin, type I cytoskeletal 16
C	Q04695	K1C17_HUMAN	KRT17	9	17	16.7	48106.1	HUMAN	Keratin, type I cytoskeletal 17
C	P13646	K1C13_HUMAN	KRT13	9	16	11.4	49588.6	HUMAN	Keratin, type I cytoskeletal 13
C	P19012	K1C15_HUMAN	KRT15	6	13	10.1	49212.1	HUMAN	Keratin, type I cytoskeletal 15
C	P08727	K1C19_HUMAN	KRT19	5	10	10.5	44106.3	HUMAN	Keratin, type I cytoskeletal 19
C	Q2M2I5	K1C24_HUMAN	KRT24	4	6	5.3	55087.9	HUMAN	Keratin, type I cytoskeletal 24
C	P06733	ENOA_HUMAN	ENO1	30	66	69.4	47169.4	HUMAN	Alpha-enolase
C	P11021	GRP78_HUMAN	HSPA5	25	52	42	72333.5	HUMAN	78 kDa glucose-regulated protein
C	P0DMV8	HS71A_HUMAN	HSPA1A	23	42	47.1	70052.8	HUMAN	Heat shock 70 kDa protein 1A
C	P0DMV9	HS71B_HUMAN	HSPA1B	23	42	47.1	70052.8	HUMAN	Heat shock 70 kDa protein 1B
C	P11142	HSP7C_HUMAN	HSPA8	19	33	31.4	70898.7	HUMAN	Heat shock cognate 71 kDa protein
C	P34931	HS71L_HUMAN	HSPA1L	13	22	26.5	70375.6	HUMAN	Heat shock 70 kDa protein 1-like
C	P17066	HSP76_HUMAN	HSPA6	6	13	11.7	71028.7	HUMAN	Heat shock 70 kDa protein 6
C	P54652	HSP72_HUMAN	HSPA2	5	11	8.1	70021.5	HUMAN	Heat shock-related 70 kDa protein 2
C	P48741	HSP77_HUMAN	HSPA7	4	11	14.2	40244.8	HUMAN	Putative heat shock 70 kDa protein 7
C	P63261	ACTG_HUMAN	ACTG1	24	51	55.7	41793.2	HUMAN	Actin, cytoplasmic 2
C	P60709	ACTB_HUMAN	ACTB	24	49	55.7	41737.1	HUMAN	Actin, cytoplasmic 1
C	P62736	ACTA_HUMAN	ACTA2	14	30	29.2	42009.4	HUMAN	Actin, aortic smooth muscle
C	P63267	ACTH_HUMAN	ACTG2	14	30	29.3	41877.3	HUMAN	Actin, gamma-enteric smooth muscle
C	P68032	ACTC_HUMAN	ACTC1	14	30	29.2	42019.4	HUMAN	Actin, alpha cardiac muscle 1
C	P68133	ACTS_HUMAN	ACTA1	14	30	29.2	42051.4	HUMAN	Actin, alpha skeletal muscle
C	Q6S8J3	POTEE_HUMAN	POTEE	7	14	8.3	121365	HUMAN	POTE ankyrin domain family member E
C	A5A3E0	POTEF_HUMAN	POTEF	7	14	8.5	121446	HUMAN	POTE ankyrin domain family member F
C	P0CG38	POTEI_HUMAN	POTEI	5	9	4.7	121284	HUMAN	POTE ankyrin domain family member I
C	P0CG39	POTEJ_HUMAN	POTEJ	5	9	4.8	117391	HUMAN	POTE ankyrin domain family member J
C	P14618	KPYM_HUMAN	PKM	26	46	57.8	57937.4	HUMAN	Pyruvate kinase PKM
C	P04406	G3P_HUMAN	GAPDH	22	70	49	36053.5	HUMAN	Glyceraldehyde-3-phosphate dehydrogenase
C	P40926	MDHM_HUMAN	MDH2	19	43	59.2	35503.6	HUMAN	Malate dehydrogenase, mitochondrial
C	P12277	KCRB_HUMAN	CKB	18	44	45.9	42644.7	HUMAN	Creatine kinase B-type
C	P55072	TERA_HUMAN	VCP	22	33	31.6	89322.6	HUMAN	Transitional endoplasmic reticulum ATPase
C	P62937	PPIA_HUMAN	PPIA	20	44	67.3	18012.7	HUMAN	Peptidyl-prolyl cis-trans isomerase A
C	P10809	CH60_HUMAN	HSPD1	22	40	46.2	61055.2	HUMAN	60 kDa heat shock protein, mitochondrial
C	P07437	TBB5_HUMAN	TUBB	30	61	64.6	49671.3	HUMAN	Tubulin beta chain
C	P68371	TBB4B_HUMAN	TUBB4B	30	57	58.7	49831.5	HUMAN	Tubulin beta-4B chain
C	P04350	TBB4A_HUMAN	TUBB4A	24	48	48.2	49586.2	HUMAN	Tubulin beta-4A chain
C	Q9BVA1	TBB2B_HUMAN	TUBB2B	25	50	53.3	49953.5	HUMAN	Tubulin beta-2B chain
C	Q13885	TBB2A_HUMAN	TUBB2A	25	50	53.3	49907.4	HUMAN	Tubulin beta-2A chain
C	Q13509	TBB3_HUMAN	TUBB3	18	30	33.1	50433.2	HUMAN	Tubulin beta-3 chain
C	Q3ZCM7	TBB8_HUMAN	TUBB8	10	22	15.1	49776.5	HUMAN	Tubulin beta-8 chain
C	Q9BUF5	TBB6_HUMAN	TUBB6	10	20	15.5	49857.6	HUMAN	Tubulin beta-6 chain
C	P07237	PDIA1_HUMAN	P4HB	21	44	43.1	57116.8	HUMAN	Protein disulfide-isomerase
C	P07900	HS90A_HUMAN	HSP90AA1	26	46	34.6	84660.4	HUMAN	Heat shock protein HSP 90-alpha
C	P08238	HS90B_HUMAN	HSP90AB1	21	40	32.7	83264.9	HUMAN	Heat shock protein HSP 90-beta
C	Q58FF8	H90B2_HUMAN	HSP90AB2P	6	10	15	44349.3	HUMAN	Putative heat shock protein HSP 90-beta 2
C	Q58FF7	H90B3_HUMAN	HSP90AB3P	6	12	12.1	68325.4	HUMAN	Putative heat shock protein HSP 90-beta-3
C	Q12931	TRAP1_HUMAN	TRAP1	3	4	5.5	80110.7	HUMAN	Heat shock protein 75 kDa, mitochondrial
C	P06744	G6PI_HUMAN	GPI	21	38	41.2	63147.7	HUMAN	Glucose-6-phosphate isomerase
C	P14625	ENPL_HUMAN	HSP90B1	21	35	33.1	92469.6	HUMAN	Endoplasmin
C	P68363	TBA1B_HUMAN	TUBA1B	20	51	50.8	50152.1	HUMAN	Tubulin alpha-1B chain
C	Q71U36	TBA1A_HUMAN	TUBA1A	20	45	50.8	50136.1	HUMAN	Tubulin alpha-1A chain
C	Q13748	TBA3C_HUMAN	TUBA3C	17	37	43.6	49960	HUMAN	Tubulin alpha-3C/D chain
C	Q9BQE3	TBA1C_HUMAN	TUBA1C	17	46	41.9	49895.8	HUMAN	Tubulin alpha-1C chain
C	Q6PEY2	TBA3E_HUMAN	TUBA3E	13	29	39.8	49859	HUMAN	Tubulin alpha-3E chain
C	Q9NY65	TBA8_HUMAN	TUBA8	10	28	26.3	50094	HUMAN	Tubulin alpha-8 chain
C	P60174	TPIS_HUMAN	TPI1	19	50	71.7	30791.3	HUMAN	Triosephosphate isomerase
C	P29401	TKT_HUMAN	TKT	23	32	38.5	67878.2	HUMAN	Transketolase
C	P25705	ATPA_HUMAN	ATP5A1	17	24	33.1	59751.1	HUMAN	ATP synthase subunit alpha, mitochondrial
C	P63104	1433Z_HUMAN	YWHAZ	17	27	53.5	27745.3	HUMAN	14-3-3 protein zeta/delta
C	P31946	1433B_HUMAN	YWHAB	18	28	47.6	28082.6	HUMAN	14-3-3 protein beta/alpha
C	P62258	1433E_HUMAN	YWHAE	16	36	55.7	29174.2	HUMAN	14-3-3 protein epsilon
C	P61981	1433G_HUMAN	YWHAG	13	19	25.5	28302.8	HUMAN	14-3-3 protein gamma
C	P27348	1433T_HUMAN	YWHAQ	7	13	28.6	27764.5	HUMAN	14-3-3 protein theta
C	Q04917	1433F_HUMAN	YWHAH	5	9	15.4	28219	HUMAN	14-3-3 protein eta
C	P06576	ATPB_HUMAN	ATP5B	19	35	48	56560.4	HUMAN	ATP synthase subunit beta, mitochondrial
C	P00558	PGK1_HUMAN	PGK1	14	22	42.2	44615.1	HUMAN	Phosphoglycerate kinase 1
C	P49321	NASP_HUMAN	NASP	17	39	31.6	85238.4	HUMAN	Nuclear autoantigenic sperm protein
C	P13639	EF2_HUMAN	EEF2	20	29	26.8	95339	HUMAN	Elongation factor 2
C	P67936	TPM4_HUMAN	TPM4	17	33	53.6	28522	HUMAN	Tropomyosin alpha-4 chain
C	P06753	TPM3_HUMAN	TPM3	8	14	20.7	32950.2	HUMAN	Tropomyosin alpha-3 chain
C	P07195	LDHB_HUMAN	LDHB	15	38	44.9	36638.8	HUMAN	L-lactate dehydrogenase B chain
C	P00338	LDHA_HUMAN	LDHA	13	24	34	36689.1	HUMAN	L-lactate dehydrogenase A chain
C	Q04760	LGUL_HUMAN	GLO1	12	33	60.3	20777.9	HUMAN	Lactoylglutathione lyase
C	P27797	CALR_HUMAN	CALR	15	33	51.6	48141.9	HUMAN	Calreticulin
C	P02768	ALBU_HUMAN	ALB	15	36	29.7	69367.4	HUMAN	Serum albumin
C	Q99497	PARK7_HUMAN	PARK7	15	32	64	19891.2	HUMAN	Protein DJ-1
C	P34932	HSP74_HUMAN	HSPA4	16	21	24.4	94331.8	HUMAN	Heat shock 70 kDa protein 4
C	Q92598	HS105_HUMAN	HSPH1	3	3	5	96865.8	HUMAN	Heat shock protein 105 kDa
C	P07737	PROF1_HUMAN	PFN1	13	27	86.4	15054.4	HUMAN	Profilin-1
C	P30041	PRDX6_HUMAN	PRDX6	15	32	68.8	25035.2	HUMAN	Peroxiredoxin-6
C	P54727	RD23B_HUMAN	RAD23B	16	32	42.3	43171.5	HUMAN	UV excision repair protein RAD23 homolog B
C	P54725	RD23A_HUMAN	RAD23A	10	17	33.9	39609.5	HUMAN	UV excision repair protein RAD23 homolog A
C	Q14697	GANAB_HUMAN	GANAB	18	27	22	106875	HUMAN	Neutral alpha-glucosidase AB
C	P37802	TAGL2_HUMAN	TAGLN2	12	19	57.3	22391.7	HUMAN	Transgelin-2
C	P12004	PCNA_HUMAN	PCNA	12	19	51	28769.1	HUMAN	Proliferating cell nuclear antigen
C	Q9NRR5	UBQL4_HUMAN	UBQLN4	15	18	25.5	63853.5	HUMAN	Ubiquilin-4
C	Q9UMX0	UBQL1_HUMAN	UBQLN1	13	15	25.6	62519.5	HUMAN	Ubiquilin-1
C	Q9UHD9	UBQL2_HUMAN	UBQLN2	9	10	12.2	65696.7	HUMAN	Ubiquilin-2
C	P30101	PDIA3_HUMAN	PDIA3	11	18	24	56782.9	HUMAN	Protein disulfide-isomerase A3
C	P49189	AL9A1_HUMAN	ALDH9A1	13	16	29.4	53802.4	HUMAN	4-trimethylaminobutyraldehyde dehydrogenase
C	Q99798	ACON_HUMAN	ACO2	11	13	21.2	85426.1	HUMAN	Aconitate hydratase, mitochondrial
C	P32119	PRDX2_HUMAN	PRDX2	12	19	47	21892.1	HUMAN	Peroxiredoxin-2
C	Q06830	PRDX1_HUMAN	PRDX1	8	11	29.1	22110.5	HUMAN	Peroxiredoxin-1
C	P00492	HPRT_HUMAN	HPRT1	11	16	56	24579.6	HUMAN	Hypoxanthine-guanine phosphoribosyltransferase
C	P22314	UBA1_HUMAN	UBA1	14	22	22.1	117850	HUMAN	Ubiquitin-like modifier-activating enzyme 1
C	P60660	MYL6_HUMAN	MYL6	12	27	66.9	16930.2	HUMAN	Myosin light polypeptide 6
C	Q16531	DDB1_HUMAN	DDB1	12	16	14	126969	HUMAN	DNA damage-binding protein 1
C	P40925	MDHC_HUMAN	MDH1	9	12	30.2	36426.4	HUMAN	Malate dehydrogenase, cytoplasmic
C	Q07021	C1QBP_HUMAN	C1QBP	8	32	42.6	31362.5	HUMAN	Complement component 1 Q subcomponent-binding protein, mitochondrial
C	P34897	GLYM_HUMAN	SHMT2	12	13	26.6	55993.5	HUMAN	Serine hydroxymethyltransferase, mitochondrial
C	Q9NRX4	PHP14_HUMAN	PHPT1	9	22	69.6	13832.6	HUMAN	14 kDa phosphohistidine phosphatase
C	P17174	AATC_HUMAN	GOT1	13	16	42.6	46247.9	HUMAN	Aspartate aminotransferase, cytoplasmic
C	O00273	DFFA_HUMAN	DFFA	9	14	35	36522.2	HUMAN	DNA fragmentation factor subunit alpha
C	P38646	GRP75_HUMAN	HSPA9	10	16	20.5	73681.1	HUMAN	Stress-70 protein, mitochondrial
C	P68104	EF1A1_HUMAN	EEF1A1	10	17	26	50141.3	HUMAN	Elongation factor 1-alpha 1
C	Q05639	EF1A2_HUMAN	EEF1A2	6	12	17.3	50470.6	HUMAN	Elongation factor 1-alpha 2
C	P10253	LYAG_HUMAN	GAA	10	13	9.2	105325	HUMAN	Lysosomal alpha-glucosidase
C	P28074	PSB5_HUMAN	PSMB5	8	16	32.3	28480.5	HUMAN	Proteasome subunit beta type-5
C	Q04837	SSBP_HUMAN	SSBP1	8	10	43.9	17259.8	HUMAN	Single-stranded DNA-binding protein, mitochondrial
C	P12268	IMDH2_HUMAN	IMPDH2	11	15	26.3	55805.5	HUMAN	Inosine-5'-monophosphate dehydrogenase 2
C	P31040	SDHA_HUMAN	SDHA	7	9	15.5	72692.2	HUMAN	Succinate dehydrogenase [ubiquinone] flavoprotein subunit, mitochondrial
C	Q7L266	ASGL1_HUMAN	ASRGL1	6	6	37	32054.8	HUMAN	Isoaspartyl peptidase/L-asparaginase
C	P09211	GSTP1_HUMAN	GSTP1	11	16	52.4	23356	HUMAN	Glutathione S-transferase P
C	P48147	PPCE_HUMAN	PREP	7	9	14.9	80700.2	HUMAN	Prolyl endopeptidase
C	P56537	IF6_HUMAN	EIF6	7	18	38.8	26599.3	HUMAN	Eukaryotic translation initiation factor 6
C	Q01469	FABP5_HUMAN	FABP5	8	11	64.4	15164.6	HUMAN	Fatty acid-binding protein, epidermal
C	P55786	PSA_HUMAN	NPEPPS	8	9	9.8	103277	HUMAN	Puromycin-sensitive aminopeptidase
C	P15924	DESP_HUMAN	DSP	9	10	3.2	331777	HUMAN	Desmoplakin
C	Q9HC38	GLOD4_HUMAN	GLOD4	10	16	41.5	34793.8	HUMAN	Glyoxalase domain-containing protein 4
C	Q99623	PHB2_HUMAN	PHB2	8	12	29.8	33296.7	HUMAN	Prohibitin-2
C	P50991	TCPD_HUMAN	CCT4	8	9	22.3	57924.8	HUMAN	T-complex protein 1 subunit delta
C	P39687	AN32A_HUMAN	ANP32A	8	15	30.1	28585.6	HUMAN	Acidic leucine-rich nuclear phosphoprotein 32 family member A
C	Q92688	AN32B_HUMAN	ANP32B	4	5	16.3	28787.9	HUMAN	Acidic leucine-rich nuclear phosphoprotein 32 family member B
C	P78371	TCPB_HUMAN	CCT2	7	9	17.2	57488.7	HUMAN	T-complex protein 1 subunit beta
C	P13798	ACPH_HUMAN	APEH	10	13	17.3	81225.3	HUMAN	Acylamino-acid-releasing enzyme
C	P25788	PSA3_HUMAN	PSMA3	6	8	25.5	28433.5	HUMAN	Proteasome subunit alpha type-3
C	P31150	GDIA_HUMAN	GDI1	7	10	18.1	50583.2	HUMAN	Rab GDP dissociation inhibitor alpha
C	P50395	GDIB_HUMAN	GDI2	3	5	8.3	50663.7	HUMAN	Rab GDP dissociation inhibitor beta
C	P99999	CYC_HUMAN	CYCS	6	10	40	11748.8	HUMAN	Cytochrome c
C	P09622	DLDH_HUMAN	DLD	9	10	21.8	54177.7	HUMAN	Dihydrolipoyl dehydrogenase, mitochondrial
C	P50990	TCPQ_HUMAN	CCT8	7	7	14.4	59621.1	HUMAN	T-complex protein 1 subunit theta
C	P60900	PSA6_HUMAN	PSMA6	7	10	35.8	27399.7	HUMAN	Proteasome subunit alpha type-6
C	P05091	ALDH2_HUMAN	ALDH2	7	7	18	56381.8	HUMAN	Aldehyde dehydrogenase, mitochondrial
C	P05023	AT1A1_HUMAN	ATP1A1	9	10	10.1	112897	HUMAN	Sodium/potassium-transporting ATPase subunit alpha-1
C	P00390	GSHR_HUMAN	GSR	9	13	32.4	56257.5	HUMAN	Glutathione reductase, mitochondrial
C	P16152	CBR1_HUMAN	CBR1	6	7	20.9	30375.2	HUMAN	Carbonyl reductase [NADPH] 1
C	P53396	ACLY_HUMAN	ACLY	9	12	9.7	120840	HUMAN	ATP-citrate synthase
C	P28070	PSB4_HUMAN	PSMB4	6	8	27.3	29204.5	HUMAN	Proteasome subunit beta type-4
C	Q15181	IPYR_HUMAN	PPA1	6	6	26	32660.3	HUMAN	Inorganic pyrophosphatase
C	Q9NPH2	INO1_HUMAN	ISYNA1	6	8	11.1	61068.4	HUMAN	Inositol-3-phosphate synthase 1
C	P14314	GLU2B_HUMAN	PRKCSH	7	10	11	59425.9	HUMAN	Glucosidase 2 subunit beta
C	P0CG47	UBB_HUMAN	UBB	6	28	25.8	25761.8	HUMAN	Polyubiquitin-B
C	O75223	GGCT_HUMAN	GGCT	8	10	52.1	21007.9	HUMAN	Gamma-glutamylcyclotransferase
C	P61604	CH10_HUMAN	HSPE1	5	13	54.9	10931.8	HUMAN	10 kDa heat shock protein, mitochondrial
C	O75347	TBCA_HUMAN	TBCA	9	17	46.3	12854.9	HUMAN	Tubulin-specific chaperone A
C	Q9BRF8	CPPED_HUMAN	CPPED1	7	11	29	35548.6	HUMAN	Serine/threonine-protein phosphatase CPPED1
C	O43765	SGTA_HUMAN	SGTA	7	9	26.5	34063.4	HUMAN	Small glutamine-rich tetratricopeptide repeat-containing protein alpha
C	Q9Y5Z4	HEBP2_HUMAN	HEBP2	5	6	28.3	22875.6	HUMAN	Heme-binding protein 2
C	P04080	CYTB_HUMAN	CSTB	6	7	49	11139.7	HUMAN	Cystatin-B
C	P26641	EF1G_HUMAN	EEF1G	6	8	15.1	50119.2	HUMAN	Elongation factor 1-gamma
C	Q14315	FLNC_HUMAN	FLNC	5	6	2.9	291025	HUMAN	Filamin-C
C	O95777	LSM8_HUMAN	LSM8	5	8	83.3	10402.7	HUMAN	U6 snRNA-associated Sm-like protein LSm8
C	P00441	SODC_HUMAN	SOD1	5	19	44.8	15935.9	HUMAN	Superoxide dismutase [Cu-Zn]
C	Q92945	FUBP2_HUMAN	KHSRP	9	9	21.1	73115.9	HUMAN	Far upstream element-binding protein 2
C	P23526	SAHH_HUMAN	AHCY	7	9	17.6	47716.5	HUMAN	Adenosylhomocysteinase
C	P29692	EF1D_HUMAN	EEF1D	7	9	30.6	31122.1	HUMAN	Elongation factor 1-delta
C	P00505	AATM_HUMAN	GOT2	6	7	13.7	47518.1	HUMAN	Aspartate aminotransferase, mitochondrial
C	P09382	LEG1_HUMAN	LGALS1	5	7	50.4	14715.8	HUMAN	Galectin-1
C	P35237	SPB6_HUMAN	SERPINB6	7	8	21.8	42622.3	HUMAN	Serpin B6
C	P04075	ALDOA_HUMAN	ALDOA	6	11	22.5	39420.4	HUMAN	Fructose-bisphosphate aldolase A
C	P40855	PEX19_HUMAN	PEX19	4	4	19.1	32806.8	HUMAN	Peroxisomal biogenesis factor 19
C	P04179	SODM_HUMAN	SOD2	4	9	25.7	24722.3	HUMAN	Superoxide dismutase [Mn], mitochondrial
C	P19338	NUCL_HUMAN	NCL	9	11	17.2	76615	HUMAN	Nucleolin
C	P13667	PDIA4_HUMAN	PDIA4	6	9	10.7	72933.1	HUMAN	Protein disulfide-isomerase A4
C	P18669	PGAM1_HUMAN	PGAM1	7	10	37.4	28804.2	HUMAN	Phosphoglycerate mutase 1
C	Q15102	PA1B3_HUMAN	PAFAH1B3	5	9	28.1	25734.5	HUMAN	Platelet-activating factor acetylhydrolase IB subunit gamma
C	P08758	ANXA5_HUMAN	ANXA5	6	7	23.4	35937.1	HUMAN	Annexin A5
C	Q16658	FSCN1_HUMAN	FSCN1	5	7	12.2	54530.4	HUMAN	Fascin
C	P05141	ADT2_HUMAN	SLC25A5	4	6	14.4	32852.5	HUMAN	ADP/ATP translocase 2
C	P12236	ADT3_HUMAN	SLC25A6	4	4	14.4	32866.6	HUMAN	ADP/ATP translocase 3
C	P15374	UCHL3_HUMAN	UCHL3	6	6	31.3	26182.8	HUMAN	Ubiquitin carboxyl-terminal hydrolase isozyme L3
C	P21399	ACOC_HUMAN	ACO1	6	8	13.6	98399.7	HUMAN	Cytoplasmic aconitate hydratase
C	Q9Y2Y0	AR2BP_HUMAN	ARL2BP	4	5	22.7	18822.3	HUMAN	ADP-ribosylation factor-like protein 2-binding protein
C	P63220	RS21_HUMAN	RPS21	5	6	62.7	9111.5	HUMAN	40S ribosomal protein S21
C	Q12765	SCRN1_HUMAN	SCRN1	6	7	17.4	46382.5	HUMAN	Secernin-1
C	Q9BPZ3	PAIP2_HUMAN	PAIP2	4	11	49.6	14984.5	HUMAN	Polyadenylate-binding protein-interacting protein 2
C	Q9P1F3	ABRAL_HUMAN	ABRACL	4	13	35.8	9056.6	HUMAN	Costars family protein ABRACL
C	Q9H773	DCTP1_HUMAN	DCTPP1	5	7	33.5	18681	HUMAN	dCTP pyrophosphatase 1
C	Q86YZ3	HORN_HUMAN	HRNR	4	5	2.9	282392	HUMAN	Hornerin
C	P17987	TCPA_HUMAN	TCP1	9	10	19.8	60344.1	HUMAN	T-complex protein 1 subunit alpha
C	P00491	PNPH_HUMAN	PNP	5	9	18.3	32118.2	HUMAN	Purine nucleoside phosphorylase
C	P54819	KAD2_HUMAN	AK2	10	14	41.8	26478	HUMAN	Adenylate kinase 2, mitochondrial
C	P35232	PHB_HUMAN	PHB	7	8	34.9	29804.3	HUMAN	Prohibitin
C	P60842	IF4A1_HUMAN	EIF4A1	4	8	13.1	46154.4	HUMAN	Eukaryotic initiation factor 4A-I
C	P38919	IF4A3_HUMAN	EIF4A3	2	4	7.3	46871.5	HUMAN	Eukaryotic initiation factor 4A-III
C	Q14974	IMB1_HUMAN	KPNB1	7	11	9.6	97171.1	HUMAN	Importin subunit beta-1
C	P23528	COF1_HUMAN	CFL1	4	11	39.8	18502.7	HUMAN	Cofilin-1
C	P62942	FKB1A_HUMAN	FKBP1A	3	4	25.9	11950.8	HUMAN	Peptidyl-prolyl cis-trans isomerase FKBP1A
C	O14818	PSA7_HUMAN	PSMA7	5	7	23.8	27887.1	HUMAN	Proteasome subunit alpha type-7
C	P63241	IF5A1_HUMAN	EIF5A	5	9	40.9	16832.4	HUMAN	Eukaryotic translation initiation factor 5A-1
C	Q9NZL9	MAT2B_HUMAN	MAT2B	3	5	15	37552.1	HUMAN	Methionine adenosyltransferase 2 subunit beta
C	P24534	EF1B_HUMAN	EEF1B2	3	5	26.7	24763.9	HUMAN	Elongation factor 1-beta
C	Q96B54	ZN428_HUMAN	ZNF428	3	5	23.9	20480.8	HUMAN	Zinc finger protein 428
C	Q9Y2B0	CNPY2_HUMAN	CNPY2	4	5	30.8	20652.4	HUMAN	Protein canopy homolog 2
C	P63208	SKP1_HUMAN	SKP1	5	8	34.4	18658.2	HUMAN	S-phase kinase-associated protein 1
C	Q9UM22	EPDR1_HUMAN	EPDR1	5	7	24.1	25437.3	HUMAN	Mammalian ependymin-related protein 1
C	P61978	HNRPK_HUMAN	HNRNPK	4	6	11.9	50976.7	HUMAN	Heterogeneous nuclear ribonucleoprotein K
C	O95831	AIFM1_HUMAN	AIFM1	7	7	15.3	66901.2	HUMAN	Apoptosis-inducing factor 1, mitochondrial
C	O43175	SERA_HUMAN	PHGDH	8	10	21.6	56651	HUMAN	D-3-phosphoglycerate dehydrogenase
C	Q9Y4Y9	LSM5_HUMAN	LSM5	3	6	56	9937.6	HUMAN	U6 snRNA-associated Sm-like protein LSm5
C	O00154	BACH_HUMAN	ACOT7	4	4	15.8	41796.4	HUMAN	Cytosolic acyl coenzyme A thioester hydrolase
C	P31153	METK2_HUMAN	MAT2A	3	5	10.4	43661	HUMAN	S-adenosylmethionine synthase isoform type-2
C	P12956	XRCC6_HUMAN	XRCC6	4	5	10.5	69843.7	HUMAN	X-ray repair cross-complementing protein 6
C	P35080	PROF2_HUMAN	PFN2	3	5	20	15046.4	HUMAN	Profilin-2
C	P11279	LAMP1_HUMAN	LAMP1	4	5	9.8	44882.8	HUMAN	Lysosome-associated membrane glycoprotein 1
C	Q9Y2B9	IPKG_HUMAN	PKIG	3	5	42.1	7910.5	HUMAN	cAMP-dependent protein kinase inhibitor gamma
C	P31930	QCR1_HUMAN	UQCRC1	6	7	19	52646.3	HUMAN	Cytochrome b-c1 complex subunit 1, mitochondrial
C	O75439	MPPB_HUMAN	PMPCB	3	3	5.9	54366.6	HUMAN	Mitochondrial-processing peptidase subunit beta
C	Q15084	PDIA6_HUMAN	PDIA6	4	4	13.9	48121.7	HUMAN	Protein disulfide-isomerase A6
C	Q9UKK9	NUDT5_HUMAN	NUDT5	5	8	28.8	24327.8	HUMAN	ADP-sugar pyrophosphatase
C	P48643	TCPE_HUMAN	CCT5	4	5	9.4	59671.6	HUMAN	T-complex protein 1 subunit epsilon
C	O43598	DNPH1_HUMAN	DNPH1	5	7	37.9	19108.6	HUMAN	2'-deoxynucleoside 5'-phosphate N-hydrolase 1
C	P05387	RLA2_HUMAN	RPLP2	3	9	40.9	11665	HUMAN	60S acidic ribosomal protein P2
C	O14561	ACPM_HUMAN	NDUFAB1	6	11	21.2	17417.5	HUMAN	Acyl carrier protein, mitochondrial
C	P29966	MARCS_HUMAN	MARCKS	4	5	21.1	31554.9	HUMAN	Myristoylated alanine-rich C-kinase substrate
C	P37837	TALDO_HUMAN	TALDO1	4	5	13.4	37540.5	HUMAN	Transaldolase
C	P16949	STMN1_HUMAN	STMN1	5	10	30.9	17302.7	HUMAN	Stathmin
C	P07910	HNRPC_HUMAN	HNRNPC	5	5	15.7	33670.3	HUMAN	Heterogeneous nuclear ribonucleoproteins C1/C2
C	P29218	IMPA1_HUMAN	IMPA1	6	8	33.2	30189.1	HUMAN	Inositol monophosphatase 1
C	P27824	CALX_HUMAN	CANX	4	5	9.1	67568.9	HUMAN	Calnexin
C	P00918	CAH2_HUMAN	CA2	6	9	22.7	29246.3	HUMAN	Carbonic anhydrase 2
C	P22061	PIMT_HUMAN	PCMT1	4	5	22	24636.6	HUMAN	Protein-L-isoaspartate(D-aspartate) O-methyltransferase
C	P04843	RPN1_HUMAN	RPN1	6	8	12.4	68570	HUMAN	Dolichyl-diphosphooligosaccharide--protein glycosyltransferase subunit 1
C	P42126	ECI1_HUMAN	ECI1	4	5	11.9	32816.3	HUMAN	Enoyl-CoA delta isomerase 1, mitochondrial
C	P50502	F10A1_HUMAN	ST13	3	4	10	41332.1	HUMAN	Hsc70-interacting protein
C	O75390	CISY_HUMAN	CS	4	4	10.1	51712.9	HUMAN	Citrate synthase, mitochondrial
C	Q14103	HNRPD_HUMAN	HNRNPD	4	4	11	38434.5	HUMAN	Heterogeneous nuclear ribonucleoprotein D0
C	Q99729	ROAA_HUMAN	HNRNPAB	2	3	6.9	36225.2	HUMAN	Heterogeneous nuclear ribonucleoprotein A/B
C	O14979	HNRDL_HUMAN	HNRNPDL	3	3	6	46437.9	HUMAN	Heterogeneous nuclear ribonucleoprotein D-like
C	Q96AY3	FKB10_HUMAN	FKBP10	5	6	9.6	64245.6	HUMAN	Peptidyl-prolyl cis-trans isomerase FKBP10
C	P62826	RAN_HUMAN	RAN	6	9	26.9	24423.3	HUMAN	GTP-binding nuclear protein Ran
C	P49368	TCPG_HUMAN	CCT3	5	7	10.1	60534.5	HUMAN	T-complex protein 1 subunit gamma
C	P22102	PUR2_HUMAN	GART	7	8	9.1	107768	HUMAN	Trifunctional purine biosynthetic protein adenosine-3
C	P16930	FAAA_HUMAN	FAH	4	5	15.8	46374.8	HUMAN	Fumarylacetoacetase
C	Q9BXV9	GON7_HUMAN	GON7	4	6	57	10858.9	HUMAN	EKC/KEOPS complex subunit GON7
C	Q9NQ92	COPRS_HUMAN	COPRS	3	3	20.7	20066.6	HUMAN	Coordinator of PRMT5 and differentiation stimulator
C	P58546	MTPN_HUMAN	MTPN	3	4	26.3	12894.9	HUMAN	Myotrophin
C	P11413	G6PD_HUMAN	G6PD	2	2	6	59257.3	HUMAN	Glucose-6-phosphate 1-dehydrogenase
C	P41250	GARS_HUMAN	GARS	4	5	7.7	83166.3	HUMAN	Glycine--tRNA ligase
C	Q9UHV9	PFD2_HUMAN	PFDN2	3	5	14.9	16648	HUMAN	Prefoldin subunit 2
C	P15121	ALDR_HUMAN	AKR1B1	5	7	11.7	35853.7	HUMAN	Aldose reductase
C	P14550	AK1A1_HUMAN	AKR1A1	5	6	16	36573.4	HUMAN	Alcohol dehydrogenase [NADP(+)]
C	P09960	LKHA4_HUMAN	LTA4H	5	5	12.6	69285.9	HUMAN	Leukotriene A-4 hydrolase
C	Q9NS69	TOM22_HUMAN	TOMM22	4	4	31.7	15521.8	HUMAN	Mitochondrial import receptor subunit TOM22 homolog
C	O60888	CUTA_HUMAN	CUTA	3	10	33	19116.5	HUMAN	Protein CutA
C	Q8NCW5	NNRE_HUMAN	NAXE	3	4	17	31674.9	HUMAN	NAD(P)H-hydrate epimerase
C	Q9UNZ2	NSF1C_HUMAN	NSFL1C	4	4	16.2	40573.1	HUMAN	NSFL1 cofactor p47
C	P30626	SORCN_HUMAN	SRI	5	6	24.7	21676.6	HUMAN	Sorcin
C	P49720	PSB3_HUMAN	PSMB3	4	6	23.4	22949.1	HUMAN	Proteasome subunit beta type-3
C	P28072	PSB6_HUMAN	PSMB6	4	5	16.7	25358	HUMAN	Proteasome subunit beta type-6
C	P47224	MSS4_HUMAN	RABIF	3	4	29.3	13838.9	HUMAN	Guanine nucleotide exchange factor MSS4
C	Q9BV57	MTND_HUMAN	ADI1	4	7	25.7	21498.6	HUMAN	1,2-dihydroxy-3-keto-5-methylthiopentene dioxygenase
C	Q9HB07	MYG1_HUMAN	C12orf10	5	6	15.4	42449.6	HUMAN	UPF0160 protein MYG1, mitochondrial
C	O75531	BAF_HUMAN	BANF1	3	3	40.4	10058.7	HUMAN	Barrier-to-autointegration factor
C	Q99832	TCPH_HUMAN	CCT7	4	4	12.9	59367.2	HUMAN	T-complex protein 1 subunit eta
C	P25787	PSA2_HUMAN	PSMA2	5	9	32.5	25898.8	HUMAN	Proteasome subunit alpha type-2
C	Q9NTK5	OLA1_HUMAN	OLA1	3	4	9.8	44743.9	HUMAN	Obg-like ATPase 1
C	P20674	COX5A_HUMAN	COX5A	3	4	16	16762.3	HUMAN	Cytochrome c oxidase subunit 5A, mitochondrial
C	P25786	PSA1_HUMAN	PSMA1	3	4	14.4	29555.9	HUMAN	Proteasome subunit alpha type-1
C	P09936	UCHL1_HUMAN	UCHL1	4	5	23.8	24824.6	HUMAN	Ubiquitin carboxyl-terminal hydrolase isozyme L1
C	P11310	ACADM_HUMAN	ACADM	3	4	9.5	46588.8	HUMAN	Medium-chain specific acyl-CoA dehydrogenase, mitochondrial
C	P40939	ECHA_HUMAN	HADHA	5	6	9.3	83000.4	HUMAN	Trifunctional enzyme subunit alpha, mitochondrial
C	O43399	TPD54_HUMAN	TPD52L2	2	2	14.1	22237.9	HUMAN	Tumor protein D54
C	P26599	PTBP1_HUMAN	PTBP1	2	5	7	57221.8	HUMAN	Polypyrimidine tract-binding protein 1
C	P67809	YBOX1_HUMAN	YBX1	3	3	15.7	35924.5	HUMAN	Nuclease-sensitive element-binding protein 1
C	O15067	PUR4_HUMAN	PFAS	6	6	6	144736	HUMAN	Phosphoribosylformylglycinamidine synthase
C	Q8N4Q1	MIA40_HUMAN	CHCHD4	3	5	33.1	15996.5	HUMAN	Mitochondrial intermembrane space import and assembly protein 40
C	Q7Z6Z7	HUWE1_HUMAN	HUWE1	8	8	2.9	481895	HUMAN	E3 ubiquitin-protein ligase HUWE1
C	Q13162	PRDX4_HUMAN	PRDX4	5	7	31	30540.2	HUMAN	Peroxiredoxin-4
C	O14950	ML12B_HUMAN	MYL12B	5	9	34.9	19779.3	HUMAN	Myosin regulatory light chain 12B
C	Q14257	RCN2_HUMAN	RCN2	4	4	18.6	36876.7	HUMAN	Reticulocalbin-2
C	P52565	GDIR1_HUMAN	ARHGDIA	4	5	22.1	23207.3	HUMAN	Rho GDP-dissociation inhibitor 1
C	P08865	RSSA_HUMAN	RPSA	2	2	14.9	32854.4	HUMAN	40S ribosomal protein SA
C	P10599	THIO_HUMAN	TXN	3	4	22.9	11737.6	HUMAN	Thioredoxin
C	Q9Y617	SERC_HUMAN	PSAT1	4	4	12.7	40423	HUMAN	Phosphoserine aminotransferase
C	P08559	ODPA_HUMAN	PDHA1	5	5	12.6	43296.1	HUMAN	Pyruvate dehydrogenase E1 component subunit alpha, somatic form, mitochondrial
C	P30837	AL1B1_HUMAN	ALDH1B1	4	5	10.6	57206.8	HUMAN	Aldehyde dehydrogenase X, mitochondrial
C	P13804	ETFA_HUMAN	ETFA	4	6	15.9	35079.9	HUMAN	Electron transfer flavoprotein subunit alpha, mitochondrial
C	P10412	H14_HUMAN	HIST1H1E	3	5	18.7	21865.4	HUMAN	Histone H1.4
C	P16403	H12_HUMAN	HIST1H1C	3	7	19.2	21364.9	HUMAN	Histone H1.2
C	Q13838	DX39B_HUMAN	DDX39B	4	5	8.4	48991.8	HUMAN	Spliceosome RNA helicase DDX39B
C	P20618	PSB1_HUMAN	PSMB1	5	6	23.2	26489.6	HUMAN	Proteasome subunit beta type-1
C	P46108	CRK_HUMAN	CRK	2	2	11.5	33831	HUMAN	Adapter molecule crk
C	Q96CX2	KCD12_HUMAN	KCTD12	5	7	22.2	35701.1	HUMAN	BTB/POZ domain-containing protein KCTD12
C	P49411	EFTU_HUMAN	TUFM	5	6	14.8	49542	HUMAN	Elongation factor Tu, mitochondrial
C	P11177	ODPB_HUMAN	PDHB	4	5	12.3	39233.8	HUMAN	Pyruvate dehydrogenase E1 component subunit beta, mitochondrial
C	P07355	ANXA2_HUMAN	ANXA2	4	6	11.8	38604.4	HUMAN	Annexin A2
C	P10515	ODP2_HUMAN	DLAT	4	6	7.1	68997.3	HUMAN	Dihydrolipoyllysine-residue acetyltransferase component of pyruvate dehydrogenase complex, mitochondrial
C	Q7Z4H3	HDDC2_HUMAN	HDDC2	3	3	22.1	23390.7	HUMAN	HD domain-containing protein 2
C	Q9UBE0	SAE1_HUMAN	SAE1	3	3	15.3	38450.2	HUMAN	SUMO-activating enzyme subunit 1
C	Q9Y5L4	TIM13_HUMAN	TIMM13	2	2	25.3	10500.1	HUMAN	Mitochondrial import inner membrane translocase subunit Tim13
C	Q99714	HCD2_HUMAN	HSD17B10	4	5	29.5	26923.3	HUMAN	3-hydroxyacyl-CoA dehydrogenase type-2
C	Q5D862	FILA2_HUMAN	FLG2	3	3	1.9	248074	HUMAN	Filaggrin-2
C	P11586	C1TC_HUMAN	MTHFD1	4	4	5.6	101560	HUMAN	C-1-tetrahydrofolate synthase, cytoplasmic
C	P24752	THIL_HUMAN	ACAT1	2	2	7	45200	HUMAN	Acetyl-CoA acetyltransferase, mitochondrial
C	Q96G03	PGM2_HUMAN	PGM2	7	7	15.5	68284	HUMAN	Phosphoglucomutase-2
C	Q9ULR5	PAI2B_HUMAN	PAIP2B	2	2	35.8	14237.5	HUMAN	Polyadenylate-binding protein-interacting protein 2B
C	P14174	MIF_HUMAN	MIF	3	6	18.3	12476.4	HUMAN	Macrophage migration inhibitory factor
C	P28066	PSA5_HUMAN	PSMA5	4	5	16.6	26411.3	HUMAN	Proteasome subunit alpha type-5
C	P40227	TCPZ_HUMAN	CCT6A	5	5	10.9	58024.7	HUMAN	T-complex protein 1 subunit zeta
C	P49721	PSB2_HUMAN	PSMB2	2	3	12.9	22836.5	HUMAN	Proteasome subunit beta type-2
C	P25789	PSA4_HUMAN	PSMA4	3	5	14.9	29484.1	HUMAN	Proteasome subunit alpha type-4
C	P25325	THTM_HUMAN	MPST	2	3	9.8	33178.7	HUMAN	3-mercaptopyruvate sulfurtransferase
C	Q8NDC0	MISSL_HUMAN	MAPK1IP1L	1	2	7.3	24269.4	HUMAN	MAPK-interacting and spindle-stabilizing protein-like
C	Q96FW1	OTUB1_HUMAN	OTUB1	2	2	8.9	31284.3	HUMAN	Ubiquitin thioesterase OTUB1
C	P28331	NDUS1_HUMAN	NDUFS1	7	8	12.9	79468.3	HUMAN	NADH-ubiquinone oxidoreductase 75 kDa subunit, mitochondrial
C	P09874	PARP1_HUMAN	PARP1	5	5	8.1	113085	HUMAN	Poly [ADP-ribose] polymerase 1
C	O00232	PSD12_HUMAN	PSMD12	3	3	8.3	52904.9	HUMAN	26S proteasome non-ATPase regulatory subunit 12
C	P07919	QCR6_HUMAN	UQCRH	3	3	29.7	10738.9	HUMAN	Cytochrome b-c1 complex subunit 6, mitochondrial
C	P0DME0	SETLP_HUMAN	SETSIP	2	3	7.3	34882.7	HUMAN	Protein SETSIP
C	P22626	ROA2_HUMAN	HNRNPA2B1	3	4	11.6	37430	HUMAN	Heterogeneous nuclear ribonucleoproteins A2/B1
C	Q12962	TAF10_HUMAN	TAF10	1	1	11.5	21711.5	HUMAN	Transcription initiation factor TFIID subunit 10
C	P07741	APT_HUMAN	APRT	4	6	31.1	19607.9	HUMAN	Adenine phosphoribosyltransferase
C	Q9H4A4	AMPB_HUMAN	RNPEP	3	3	6.5	72596.4	HUMAN	Aminopeptidase B
C	P50213	IDH3A_HUMAN	IDH3A	3	3	9	39592.1	HUMAN	Isocitrate dehydrogenase [NAD] subunit alpha, mitochondrial
C	P10314	1A32_HUMAN	HLA-A	2	2	10.7	41048.4	HUMAN	HLA class I histocompatibility antigen, A-32 alpha chain
C	Q13685	AAMP_HUMAN	AAMP	3	3	9.7	46751.3	HUMAN	Angio-associated migratory cell protein
C	Q969H8	MYDGF_HUMAN	MYDGF	4	4	27.2	18795.4	HUMAN	Myeloid-derived growth factor
C	P51148	RAB5C_HUMAN	RAB5C	3	3	17.1	23482.8	HUMAN	Ras-related protein Rab-5C
C	Q6UWP8	SBSN_HUMAN	SBSN	2	2	6.1	60541.3	HUMAN	Suprabasin
C	O43504	LTOR5_HUMAN	LAMTOR5	3	5	59.3	9614	HUMAN	Ragulator complex protein LAMTOR5
C	Q9NQR4	NIT2_HUMAN	NIT2	2	2	9.4	30608.2	HUMAN	Omega-amidase NIT2
C	Q13765	NACA_HUMAN	NACA	2	3	13	23384.1	HUMAN	Nascent polypeptide-associated complex subunit alpha
C	P05455	LA_HUMAN	SSB	2	2	6.1	46837.4	HUMAN	Lupus La protein
C	Q14061	COX17_HUMAN	COX17	1	2	27	6915.2	HUMAN	Cytochrome c oxidase copper chaperone
C	P23246	SFPQ_HUMAN	SFPQ	3	3	4.8	76150	HUMAN	Splicing factor, proline- and glutamine-rich
C	Q02413	DSG1_HUMAN	DSG1	4	4	6.2	113749	HUMAN	Desmoglein-1
C	Q9HCN8	SDF2L_HUMAN	SDF2L1	3	5	26.7	23598.5	HUMAN	Stromal cell-derived factor 2-like protein 1
C	Q15121	PEA15_HUMAN	PEA15	2	6	9.2	15040.2	HUMAN	Astrocytic phosphoprotein PEA-15
C	O00764	PDXK_HUMAN	PDXK	4	8	15.4	35102.6	HUMAN	Pyridoxal kinase
C	Q9BYZ2	LDH6B_HUMAN	LDHAL6B	1	2	4.5	41943.3	HUMAN	L-lactate dehydrogenase A-like 6B
C	O14737	PDCD5_HUMAN	PDCD5	2	2	19.2	14285.2	HUMAN	Programmed cell death protein 5
C	P27816	MAP4_HUMAN	MAP4	5	7	6.9	121006	HUMAN	Microtubule-associated protein 4
C	P35900	K1C20_HUMAN	KRT20	2	5	2.6	48487	HUMAN	Keratin, type I cytoskeletal 20
C	Q9Y3C6	PPIL1_HUMAN	PPIL1	5	7	26.5	18237	HUMAN	Peptidyl-prolyl cis-trans isomerase-like 1
C	P78417	GSTO1_HUMAN	GSTO1	2	3	7.9	27566.1	HUMAN	Glutathione S-transferase omega-1
C	P63244	RACK1_HUMAN	RACK1	3	3	9.5	35077	HUMAN	Receptor of activated protein C kinase 1
C	P38117	ETFB_HUMAN	ETFB	3	4	11.4	27843.9	HUMAN	Electron transfer flavoprotein subunit beta
C	P43487	RANG_HUMAN	RANBP1	3	4	10.9	23310.3	HUMAN	Ran-specific GTPase-activating protein
C	P06748	NPM_HUMAN	NPM1	2	3	10.2	32575.3	HUMAN	Nucleophosmin
C	Q86SX6	GLRX5_HUMAN	GLRX5	1	1	8.9	16628	HUMAN	Glutaredoxin-related protein 5, mitochondrial
C	O95302	FKBP9_HUMAN	FKBP9	3	4	4.9	63084.1	HUMAN	Peptidyl-prolyl cis-trans isomerase FKBP9
C	Q13200	PSMD2_HUMAN	PSMD2	2	3	3	100201	HUMAN	26S proteasome non-ATPase regulatory subunit 2
C	Q86U28	ISCA2_HUMAN	ISCA2	4	5	37.7	16476.5	HUMAN	Iron-sulfur cluster assembly 2 homolog, mitochondrial
C	P16615	AT2A2_HUMAN	ATP2A2	2	2	2.9	114758	HUMAN	Sarcoplasmic/endoplasmic reticulum calcium ATPase 2
C	Q8WW12	PCNP_HUMAN	PCNP	2	2	13.5	18925	HUMAN	PEST proteolytic signal-containing nuclear protein
C	P61457	PHS_HUMAN	PCBD1	2	2	28.8	11999.7	HUMAN	Pterin-4-alpha-carbinolamine dehydratase
C	Q9P1T7	MDFIC_HUMAN	MDFIC	1	1	6.5	25788.3	HUMAN	MyoD family inhibitor domain-containing protein
C	P23284	PPIB_HUMAN	PPIB	3	4	16.2	23742.7	HUMAN	Peptidyl-prolyl cis-trans isomerase B
C	P62310	LSM3_HUMAN	LSM3	2	3	33.3	11845.5	HUMAN	U6 snRNA-associated Sm-like protein LSm3
C	Q8NBT2	SPC24_HUMAN	SPC24	1	1	8.6	22478.4	HUMAN	Kinetochore protein Spc24
C	Q9BRA2	TXD17_HUMAN	TXNDC17	2	3	22.8	13940.9	HUMAN	Thioredoxin domain-containing protein 17
C	P15104	GLNA_HUMAN	GLUL	3	3	12.9	42064.8	HUMAN	Glutamine synthetase
C	P49419	AL7A1_HUMAN	ALDH7A1	3	5	7.8	58487.7	HUMAN	Alpha-aminoadipic semialdehyde dehydrogenase
C	Q9Y5J9	TIM8B_HUMAN	TIMM8B	3	3	38.6	9343.6	HUMAN	Mitochondrial import inner membrane translocase subunit Tim8 B
C	Q9Y605	MOFA1_HUMAN	MRFAP1	2	2	26.8	14649.7	HUMAN	MORF4 family-associated protein 1
C	Q02952	AKA12_HUMAN	AKAP12	2	4	2.1	191483	HUMAN	A-kinase anchor protein 12
C	Q15365	PCBP1_HUMAN	PCBP1	4	4	15.4	37498.2	HUMAN	Poly(rC)-binding protein 1
C	Q15366	PCBP2_HUMAN	PCBP2	3	4	11.5	38580.4	HUMAN	Poly(rC)-binding protein 2
C	Q96AT9	RPE_HUMAN	RPE	1	1	8.3	24928	HUMAN	Ribulose-phosphate 3-epimerase
C	Q8NBS9	TXND5_HUMAN	TXNDC5	2	2	6	47629.3	HUMAN	Thioredoxin domain-containing protein 5
C	Q96C90	PP14B_HUMAN	PPP1R14B	2	4	35.4	15911.1	HUMAN	Protein phosphatase 1 regulatory subunit 14B
C	P07858	CATB_HUMAN	CTSB	5	6	18	37822	HUMAN	Cathepsin B
C	Q13011	ECH1_HUMAN	ECH1	2	2	8.2	35816.5	HUMAN	Delta(3,5)-Delta(2,4)-dienoyl-CoA isomerase, mitochondrial
C	P41236	IPP2_HUMAN	PPP1R2	2	4	13.2	23015.4	HUMAN	Protein phosphatase inhibitor 2
C	P68402	PA1B2_HUMAN	PAFAH1B2	2	5	12.2	25569.5	HUMAN	Platelet-activating factor acetylhydrolase IB subunit beta
C	O43707	ACTN4_HUMAN	ACTN4	2	2	2.6	104855	HUMAN	Alpha-actinin-4
C	P36578	RL4_HUMAN	RPL4	2	2	7.7	47697.7	HUMAN	60S ribosomal protein L4
C	Q02978	M2OM_HUMAN	SLC25A11	1	2	5.4	34062	HUMAN	Mitochondrial 2-oxoglutarate/malate carrier protein
C	Q8WVJ2	NUDC2_HUMAN	NUDCD2	2	2	12.7	17676	HUMAN	NudC domain-containing protein 2
C	P55084	ECHB_HUMAN	HADHB	3	3	9.3	51294.9	HUMAN	Trifunctional enzyme subunit beta, mitochondrial
C	P26639	SYTC_HUMAN	TARS	4	6	5.7	83435.8	HUMAN	Threonine--tRNA ligase, cytoplasmic
C	Q9Y3F4	STRAP_HUMAN	STRAP	1	1	5.1	38438.6	HUMAN	Serine-threonine kinase receptor-associated protein
C	Q15393	SF3B3_HUMAN	SF3B3	2	2	2.5	135578	HUMAN	Splicing factor 3B subunit 3
C	Q16186	ADRM1_HUMAN	ADRM1	1	2	3.9	42153.6	HUMAN	Proteasomal ubiquitin receptor ADRM1
C	P42771	CDN2A_HUMAN	CDKN2A	3	4	26.3	16532.8	HUMAN	Cyclin-dependent kinase inhibitor 2A
C	P98179	RBM3_HUMAN	RBM3	3	3	21	17170.5	HUMAN	RNA-binding protein 3
C	P21333	FLNA_HUMAN	FLNA	7	7	4.2	280741	HUMAN	Filamin-A
C	Q16543	CDC37_HUMAN	CDC37	3	3	11.4	44468.7	HUMAN	Hsp90 co-chaperone Cdc37
C	P60953	CDC42_HUMAN	CDC42	3	3	25.1	21258.8	HUMAN	Cell division control protein 42 homolog
C	P02794	FRIH_HUMAN	FTH1	2	3	7.1	21225.8	HUMAN	Ferritin heavy chain
C	Q08380	LG3BP_HUMAN	LGALS3BP	2	2	5.3	65331.6	HUMAN	Galectin-3-binding protein
C	Q5T1J5	CHCH9_HUMAN	CHCHD2P9	1	2	18.5	15489.7	HUMAN	Putative coiled-coil-helix-coiled-coil-helix domain-containing protein CHCHD2P9, mitochondrial
C	P57086	SCND1_HUMAN	SCAND1	1	1	18.4	19081.8	HUMAN	SCAN domain-containing protein 1
C	P30086	PEBP1_HUMAN	PEBP1	3	4	19.8	21057	HUMAN	Phosphatidylethanolamine-binding protein 1
C	P47914	RL29_HUMAN	RPL29	1	2	9.4	17752.2	HUMAN	60S ribosomal protein L29
C	P14923	PLAK_HUMAN	JUP	2	3	3.5	81745.5	HUMAN	Junction plakoglobin
C	P07311	ACYP1_HUMAN	ACYP1	2	2	25.3	11260.9	HUMAN	Acylphosphatase-1
C	Q9UJU6	DBNL_HUMAN	DBNL	2	2	5.8	48207.7	HUMAN	Drebrin-like protein
C	O95202	LETM1_HUMAN	LETM1	2	3	3.2	83354.9	HUMAN	Mitochondrial proton/calcium exchanger protein
C	P14136	GFAP_HUMAN	GFAP	1	9	2.5	49880.6	HUMAN	Glial fibrillary acidic protein
C	P62491	RB11A_HUMAN	RAB11A	2	2	8.8	24393.7	HUMAN	Ras-related protein Rab-11A
C	Q15056	IF4H_HUMAN	EIF4H	4	5	31.9	27385.3	HUMAN	Eukaryotic translation initiation factor 4H
C	Q15185	TEBP_HUMAN	PTGES3	3	3	20	18697.6	HUMAN	Prostaglandin E synthase 3
C	O75874	IDHC_HUMAN	IDH1	2	2	7.2	46659.7	HUMAN	Isocitrate dehydrogenase [NADP] cytoplasmic
C	P18085	ARF4_HUMAN	ARF4	2	2	17.8	20511	HUMAN	ADP-ribosylation factor 4
C	Q96BW5	PTER_HUMAN	PTER	2	3	8.3	39018.3	HUMAN	Phosphotriesterase-related protein
C	P31948	STIP1_HUMAN	STIP1	5	6	10.9	62639.8	HUMAN	Stress-induced-phosphoprotein 1
C	P08134	RHOC_HUMAN	RHOC	1	1	8.8	22006.6	HUMAN	Rho-related GTP-binding protein RhoC
C	Q8WZA0	LZIC_HUMAN	LZIC	2	4	17.4	21494.7	HUMAN	Protein LZIC
C	P48047	ATPO_HUMAN	ATP5O	2	2	13.1	23277.5	HUMAN	ATP synthase subunit O, mitochondrial
C	P15531	NDKA_HUMAN	NME1	4	4	25.7	17148.9	HUMAN	Nucleoside diphosphate kinase A
C	P22392	NDKB_HUMAN	NME2	4	4	38.2	17298.2	HUMAN	Nucleoside diphosphate kinase B
C	O60361	NDK8_HUMAN	NME2P1	3	3	33.6	15529.2	HUMAN	Putative nucleoside diphosphate kinase
C	P09972	ALDOC_HUMAN	ALDOC	1	1	7.1	39456.2	HUMAN	Fructose-bisphosphate aldolase C
C	P49773	HINT1_HUMAN	HINT1	2	2	18.3	13802	HUMAN	Histidine triad nucleotide-binding protein 1
C	Q9H910	JUPI2_HUMAN	JPT2	1	1	7.4	20063.5	HUMAN	Jupiter microtubule associated homolog 2
C	P24666	PPAC_HUMAN	ACP1	3	3	19	18042.7	HUMAN	Low molecular weight phosphotyrosine protein phosphatase
C	P30049	ATPD_HUMAN	ATP5D	3	4	17.3	17490.1	HUMAN	ATP synthase subunit delta, mitochondrial
C	P33316	DUT_HUMAN	DUT	3	8	14.3	26563.5	HUMAN	Deoxyuridine 5'-triphosphate nucleotidohydrolase, mitochondrial
C	Q16222	UAP1_HUMAN	UAP1	2	3	5.2	58769.5	HUMAN	UDP-N-acetylhexosamine pyrophosphorylase
C	P05109	S10A8_HUMAN	S100A8	1	2	11.8	10834.6	HUMAN	Protein S100-A8
C	P06702	S10A9_HUMAN	S100A9	2	2	24.6	13242.1	HUMAN	Protein S100-A9
C	Q96A49	SYAP1_HUMAN	SYAP1	3	4	9.7	39933.7	HUMAN	Synapse-associated protein 1
C	O00151	PDLI1_HUMAN	PDLIM1	1	1	4.9	36072	HUMAN	PDZ and LIM domain protein 1
C	P10109	ADX_HUMAN	FDX1	2	2	9.2	19392.9	HUMAN	Adrenodoxin, mitochondrial
C	O00233	PSMD9_HUMAN	PSMD9	2	2	9.4	24682	HUMAN	26S proteasome non-ATPase regulatory subunit 9
C	Q9Y333	LSM2_HUMAN	LSM2	1	1	20	10834.6	HUMAN	U6 snRNA-associated Sm-like protein LSm2
C	Q9NYJ1	COA4_HUMAN	COA4	1	1	16.1	10134.2	HUMAN	Cytochrome c oxidase assembly factor 4 homolog, mitochondrial
C	Q16740	CLPP_HUMAN	CLPP	2	3	9.4	30180.3	HUMAN	ATP-dependent Clp protease proteolytic subunit, mitochondrial
C	P51659	DHB4_HUMAN	HSD17B4	4	5	8.2	79687	HUMAN	Peroxisomal multifunctional enzyme type 2
C	P54578	UBP14_HUMAN	USP14	2	3	4.9	56069.6	HUMAN	Ubiquitin carboxyl-terminal hydrolase 14
C	P19404	NDUV2_HUMAN	NDUFV2	1	2	5.2	27391.8	HUMAN	NADH dehydrogenase [ubiquinone] flavoprotein 2, mitochondrial
C	Q99436	PSB7_HUMAN	PSMB7	2	2	10.5	29965.7	HUMAN	Proteasome subunit beta type-7
C	P48637	GSHB_HUMAN	GSS	2	3	6.5	52385.3	HUMAN	Glutathione synthetase
C	O75947	ATP5H_HUMAN	ATP5H	3	3	23.6	18491.4	HUMAN	ATP synthase subunit d, mitochondrial
C	P41091	IF2G_HUMAN	EIF2S3	1	2	3.6	51109.9	HUMAN	Eukaryotic translation initiation factor 2 subunit 3
C	P49006	MRP_HUMAN	MARCKSL1	2	2	14.4	19528.9	HUMAN	MARCKS-related protein
C	Q99426	TBCB_HUMAN	TBCB	2	3	9	27325.8	HUMAN	Tubulin-folding cofactor B
C	P27708	PYR1_HUMAN	CAD	2	2	1	242986	HUMAN	CAD protein
C	O75368	SH3L1_HUMAN	SH3BGRL	1	2	11.4	12774.4	HUMAN	SH3 domain-binding glutamic acid-rich-like protein
C	P09651	ROA1_HUMAN	HNRNPA1	2	3	7	38746.9	HUMAN	Heterogeneous nuclear ribonucleoprotein A1
C	Q9Y3D6	FIS1_HUMAN	FIS1	2	2	19.1	16937.8	HUMAN	Mitochondrial fission 1 protein
C	Q9H0W9	CK054_HUMAN	C11orf54	3	5	12.7	35117.7	HUMAN	Ester hydrolase C11orf54
C	O15355	PPM1G_HUMAN	PPM1G	2	2	7.1	59272.1	HUMAN	Protein phosphatase 1G
C	P33176	KINH_HUMAN	KIF5B	4	4	5.2	109686	HUMAN	Kinesin-1 heavy chain
C	P07954	FUMH_HUMAN	FH	1	1	3.5	54637.5	HUMAN	Fumarate hydratase, mitochondrial
C	P30046	DOPD_HUMAN	DDT	1	1	9.3	12711.9	HUMAN	D-dopachrome decarboxylase
C	P45880	VDAC2_HUMAN	VDAC2	3	3	15	31566.8	HUMAN	Voltage-dependent anion-selective channel protein 2
C	P11908	PRPS2_HUMAN	PRPS2	1	2	5.3	34769.4	HUMAN	Ribose-phosphate pyrophosphokinase 2
C	P30042	ES1_HUMAN	C21orf33	2	2	12.3	28170.7	HUMAN	ES1 protein homolog, mitochondrial
C	P35219	CAH8_HUMAN	CA8	2	2	9.3	32973.4	HUMAN	Carbonic anhydrase-related protein
C	Q16836	HCDH_HUMAN	HADH	1	2	3.5	34293.8	HUMAN	Hydroxyacyl-coenzyme A dehydrogenase, mitochondrial
C	Q13185	CBX3_HUMAN	CBX3	3	3	20.2	20811.6	HUMAN	Chromobox protein homolog 3
C	O95881	TXD12_HUMAN	TXNDC12	1	1	8.1	19205.9	HUMAN	Thioredoxin domain-containing protein 12
C	Q15370	ELOB_HUMAN	ELOB	1	1	21.2	13132.9	HUMAN	Elongin-B
C	Q9H299	SH3L3_HUMAN	SH3BGRL3	1	2	10.8	10437.8	HUMAN	SH3 domain-binding glutamic acid-rich-like protein 3
C	Q00839	HNRPU_HUMAN	HNRNPU	1	2	1.8	90585.2	HUMAN	Heterogeneous nuclear ribonucleoprotein U
C	P0CG34	TB15A_HUMAN	TMSB15A	1	3	33.3	5228.9	HUMAN	Thymosin beta-15A
C	P06737	PYGL_HUMAN	PYGL	2	2	2.6	97149.4	HUMAN	Glycogen phosphorylase, liver form
C	P11216	PYGB_HUMAN	PYGB	2	2	2.4	96696.8	HUMAN	Glycogen phosphorylase, brain form
C	O00115	DNS2A_HUMAN	DNASE2	1	1	3.3	39581.2	HUMAN	Deoxyribonuclease-2-alpha
C	Q13541	4EBP1_HUMAN	EIF4EBP1	6	6	38.1	12580.1	HUMAN	Eukaryotic translation initiation factor 4E-binding protein 1
C	P35268	RL22_HUMAN	RPL22	1	1	10.2	14787.1	HUMAN	60S ribosomal protein L22
C	Q9P035	HACD3_HUMAN	HACD3	2	2	8	43159.9	HUMAN	Very-long-chain (3R)-3-hydroxyacyl-CoA dehydratase 3
C	Q00059	TFAM_HUMAN	TFAM	1	1	4.1	29096.9	HUMAN	Transcription factor A, mitochondrial
C	P13693	TCTP_HUMAN	TPT1	1	1	7.6	19595.5	HUMAN	Translationally-controlled tumor protein
C	P39656	OST48_HUMAN	DDOST	1	1	2.4	50801.2	HUMAN	Dolichyl-diphosphooligosaccharide--protein glycosyltransferase 48 kDa subunit
C	Q9BVG4	PBDC1_HUMAN	PBDC1	2	2	11.2	26057	HUMAN	Protein PBDC1
C	O15400	STX7_HUMAN	STX7	1	1	6.5	29815.8	HUMAN	Syntaxin-7
C	P29144	TPP2_HUMAN	TPP2	4	4	4.6	138351	HUMAN	Tripeptidyl-peptidase 2
C	P54105	ICLN_HUMAN	CLNS1A	4	5	20.3	26215.5	HUMAN	Methylosome subunit pICln
C	P17980	PRS6A_HUMAN	PSMC3	2	2	7.3	49204	HUMAN	26S proteasome regulatory subunit 6A
C	Q15758	AAAT_HUMAN	SLC1A5	3	4	7.9	56598.8	HUMAN	Neutral amino acid transporter B(0)
C	P53041	PPP5_HUMAN	PPP5C	1	1	2.6	56879.2	HUMAN	Serine/threonine-protein phosphatase 5
C	P04181	OAT_HUMAN	OAT	3	3	10.9	48535.3	HUMAN	Ornithine aminotransferase, mitochondrial
C	Q16595	FRDA_HUMAN	FXN	2	4	13.8	23135.3	HUMAN	Frataxin, mitochondrial
C	O94888	UBXN7_HUMAN	UBXN7	1	1	2.9	54862.8	HUMAN	UBX domain-containing protein 7
C	O95487	SC24B_HUMAN	SEC24B	1	1	1.2	137419	HUMAN	Protein transport protein Sec24B
C	Q02878	RL6_HUMAN	RPL6	1	1	5.9	32728.2	HUMAN	60S ribosomal protein L6
C	O95861	BPNT1_HUMAN	BPNT1	3	3	11.4	33392.6	HUMAN	3'(2'),5'-bisphosphate nucleotidase 1
C	P30084	ECHM_HUMAN	ECHS1	1	1	4.1	31387.7	HUMAN	Enoyl-CoA hydratase, mitochondrial
C	Q9Y4L1	HYOU1_HUMAN	HYOU1	2	3	2.6	111336	HUMAN	Hypoxia up-regulated protein 1
C	P26640	SYVC_HUMAN	VARS	1	1	1.3	140477	HUMAN	Valine--tRNA ligase
C	P30085	KCY_HUMAN	CMPK1	2	2	15.3	22222.5	HUMAN	UMP-CMP kinase
C	Q9H6Z4	RANB3_HUMAN	RANBP3	2	2	6.2	60210.4	HUMAN	Ran-binding protein 3
C	Q8WTS6	SETD7_HUMAN	SETD7	2	2	8.2	40721.2	HUMAN	Histone-lysine N-methyltransferase SETD7
C	P11717	MPRI_HUMAN	IGF2R	3	3	1.6	274377	HUMAN	Cation-independent mannose-6-phosphate receptor
C	Q9NRF9	DPOE3_HUMAN	POLE3	1	1	11.6	16859.7	HUMAN	DNA polymerase epsilon subunit 3
C	O60220	TIM8A_HUMAN	TIMM8A	1	1	11.3	10998.5	HUMAN	Mitochondrial import inner membrane translocase subunit Tim8 A
C	Q16576	RBBP7_HUMAN	RBBP7	6	6	9.9	47820.5	HUMAN	Histone-binding protein RBBP7
C	Q9UBT2	SAE2_HUMAN	UBA2	4	5	6.6	71224.2	HUMAN	SUMO-activating enzyme subunit 2
C	Q13404	UB2V1_HUMAN	UBE2V1	1	1	8.8	16495.1	HUMAN	Ubiquitin-conjugating enzyme E2 variant 1
C	Q10713	MPPA_HUMAN	PMPCA	1	1	2.1	58253.4	HUMAN	Mitochondrial-processing peptidase subunit alpha
C	P0DP23	CALM1_HUMAN	CALM1	3	7	31.5	16837.7	HUMAN	Calmodulin-1
C	Q9Y2V2	CHSP1_HUMAN	CARHSP1	2	6	27.9	15892.2	HUMAN	Calcium-regulated heat-stable protein 1
C	P62241	RS8_HUMAN	RPS8	1	1	7.2	24205.4	HUMAN	40S ribosomal protein S8
C	P53634	CATC_HUMAN	CTSC	2	2	5.6	51854.3	HUMAN	Dipeptidyl peptidase 1
C	Q9UMS0	NFU1_HUMAN	NFU1	1	1	4.7	28462.8	HUMAN	NFU1 iron-sulfur cluster scaffold homolog, mitochondrial
C	P30044	PRDX5_HUMAN	PRDX5	1	1	7.9	22086.6	HUMAN	Peroxiredoxin-5, mitochondrial
C	P61970	NTF2_HUMAN	NUTF2	1	2	11	14478.6	HUMAN	Nuclear transport factor 2
C	P28838	AMPL_HUMAN	LAP3	3	4	7.9	56166.8	HUMAN	Cytosol aminopeptidase
C	P07339	CATD_HUMAN	CTSD	3	3	8.7	44552.6	HUMAN	Cathepsin D
C	Q9BQA1	MEP50_HUMAN	WDR77	1	1	4.4	36724.7	HUMAN	Methylosome protein 50
C	Q8NF37	PCAT1_HUMAN	LPCAT1	2	2	4.7	59151.9	HUMAN	Lysophosphatidylcholine acyltransferase 1
C	Q9BTT0	AN32E_HUMAN	ANP32E	2	2	11.6	30692.7	HUMAN	Acidic leucine-rich nuclear phosphoprotein 32 family member E
C	P13591	NCAM1_HUMAN	NCAM1	2	2	2.7	94575	HUMAN	Neural cell adhesion molecule 1
C	P49736	MCM2_HUMAN	MCM2	2	2	3.1	101897	HUMAN	DNA replication licensing factor MCM2
C	O95336	6PGL_HUMAN	PGLS	2	2	14.7	27547.1	HUMAN	6-phosphogluconolactonase
C	P13010	XRCC5_HUMAN	XRCC5	3	3	5.6	82705.3	HUMAN	X-ray repair cross-complementing protein 5
C	P31939	PUR9_HUMAN	ATIC	2	2	6.4	64616.4	HUMAN	Bifunctional purine biosynthesis protein PURH
C	P25205	MCM3_HUMAN	MCM3	2	3	2.6	90981.6	HUMAN	DNA replication licensing factor MCM3
C	O94760	DDAH1_HUMAN	DDAH1	2	2	8.4	31122.1	HUMAN	N(G),N(G)-dimethylarginine dimethylaminohydrolase 1
C	P30153	2AAA_HUMAN	PPP2R1A	1	2	2	65309.2	HUMAN	Serine/threonine-protein phosphatase 2A 65 kDa regulatory subunit A alpha isoform
C	Q02790	FKBP4_HUMAN	FKBP4	3	3	8.1	51805	HUMAN	Peptidyl-prolyl cis-trans isomerase FKBP4
C	P51610	HCFC1_HUMAN	HCFC1	1	1	1.5	208734	HUMAN	Host cell factor 1
C	Q15369	ELOC_HUMAN	ELOC	2	2	26.8	12473.3	HUMAN	Elongin-C
C	Q9UBQ0	VPS29_HUMAN	VPS29	1	1	7.1	20505.9	HUMAN	Vacuolar protein sorting-associated protein 29
C	Q9BX68	HINT2_HUMAN	HINT2	1	1	9.8	17161.9	HUMAN	Histidine triad nucleotide-binding protein 2, mitochondrial
C	P36871	PGM1_HUMAN	PGM1	2	2	4.3	61449.6	HUMAN	Phosphoglucomutase-1
C	A4D2B0	MBLC1_HUMAN	MBLAC1	3	5	16.2	27202.5	HUMAN	Metallo-beta-lactamase domain-containing protein 1
C	Q92820	GGH_HUMAN	GGH	2	2	9.1	35964.7	HUMAN	Gamma-glutamyl hydrolase
C	Q99471	PFD5_HUMAN	PFDN5	2	2	22.1	17328.3	HUMAN	Prefoldin subunit 5
C	P52272	HNRPM_HUMAN	HNRNPM	3	3	6.3	77516.4	HUMAN	Heterogeneous nuclear ribonucleoprotein M
C	P30048	PRDX3_HUMAN	PRDX3	2	2	9	27692.9	HUMAN	Thioredoxin-dependent peroxide reductase, mitochondrial
C	P30520	PURA2_HUMAN	ADSS	2	3	5.5	50097.8	HUMAN	Adenylosuccinate synthetase isozyme 2
C	P05198	IF2A_HUMAN	EIF2S1	2	2	7	36112.5	HUMAN	Eukaryotic translation initiation factor 2 subunit 1
C	Q9BVW5	TIPIN_HUMAN	TIPIN	2	2	10.6	34555.5	HUMAN	TIMELESS-interacting protein
C	P55263	ADK_HUMAN	ADK	2	2	6.6	40545.8	HUMAN	Adenosine kinase
C	P01889	1B07_HUMAN	HLA-B	1	1	3.9	40460.4	HUMAN	HLA class I histocompatibility antigen, B-7 alpha chain
C	P31937	3HIDH_HUMAN	HIBADH	2	2	5.4	35329.2	HUMAN	3-hydroxyisobutyrate dehydrogenase, mitochondrial
C	Q08188	TGM3_HUMAN	TGM3	1	1	2.6	76632.5	HUMAN	Protein-glutamine gamma-glutamyltransferase E
C	P46926	GNPI1_HUMAN	GNPDA1	2	2	14.5	32668.8	HUMAN	Glucosamine-6-phosphate isomerase 1
C	Q5T749	KPRP_HUMAN	KPRP	3	5	5.5	64136.4	HUMAN	Keratinocyte proline-rich protein
C	Q92734	TFG_HUMAN	TFG	2	2	6.8	43448.3	HUMAN	Protein TFG
C	P62318	SMD3_HUMAN	SNRPD3	1	1	7.9	13916.4	HUMAN	Small nuclear ribonucleoprotein Sm D3
C	P46777	RL5_HUMAN	RPL5	1	1	6.1	34362.9	HUMAN	60S ribosomal protein L5
C	Q9Y266	NUDC_HUMAN	NUDC	1	1	3.3	38243.2	HUMAN	Nuclear migration protein nudC
C	P61758	PFD3_HUMAN	VBP1	2	2	9.6	22658.2	HUMAN	Prefoldin subunit 3
C	P04632	CPNS1_HUMAN	CAPNS1	2	3	14.6	28316	HUMAN	Calpain small subunit 1
C	Q96BR5	COA7_HUMAN	COA7	1	1	3.9	25709.3	HUMAN	Cytochrome c oxidase assembly factor 7
C	P50454	SERPH_HUMAN	SERPINH1	1	1	3.6	46440.9	HUMAN	Serpin H1
C	Q9BS26	ERP44_HUMAN	ERP44	1	1	2.5	46971.6	HUMAN	Endoplasmic reticulum resident protein 44
C	O60749	SNX2_HUMAN	SNX2	1	1	2.7	58471.6	HUMAN	Sorting nexin-2
C	Q00325	MPCP_HUMAN	SLC25A3	1	1	3.3	40095.2	HUMAN	Phosphate carrier protein, mitochondrial
C	P62633	CNBP_HUMAN	CNBP	1	1	8.5	19462.9	HUMAN	Cellular nucleic acid-binding protein
C	Q92597	NDRG1_HUMAN	NDRG1	1	1	3.6	42835.9	HUMAN	Protein NDRG1
C	Q9Y2Z0	SGT1_HUMAN	SUGT1	1	1	3.6	41024.4	HUMAN	Protein SGT1 homolog
C	P62269	RS18_HUMAN	RPS18	2	2	11.8	17718.8	HUMAN	40S ribosomal protein S18
C	P13861	KAP2_HUMAN	PRKAR2A	2	2	10.4	45518.8	HUMAN	cAMP-dependent protein kinase type II-alpha regulatory subunit
C	P01008	ANT3_HUMAN	SERPINC1	1	1	1.9	52602.9	HUMAN	Antithrombin-III
C	P49458	SRP09_HUMAN	SRP9	1	1	12.8	10111.8	HUMAN	Signal recognition particle 9 kDa protein
C	P61006	RAB8A_HUMAN	RAB8A	2	3	12.1	23668.4	HUMAN	Ras-related protein Rab-8A
C	Q99733	NP1L4_HUMAN	NAP1L4	2	3	4.8	42823.8	HUMAN	Nucleosome assembly protein 1-like 4
C	P55209	NP1L1_HUMAN	NAP1L1	3	3	9.7	45374.5	HUMAN	Nucleosome assembly protein 1-like 1
C	P12955	PEPD_HUMAN	PEPD	2	3	6.3	54548.7	HUMAN	Xaa-Pro dipeptidase
C	P07203	GPX1_HUMAN	GPX1	4	5	29.1	22088.4	HUMAN	Glutathione peroxidase 1
C	P42704	LPPRC_HUMAN	LRPPRC	1	1	0.8	157906	HUMAN	Leucine-rich PPR motif-containing protein, mitochondrial
C	Q8N3F0	MTURN_HUMAN	MTURN	1	1	9.2	14925.5	HUMAN	Maturin
C	Q9H3K6	BOLA2_HUMAN	BOLA2	1	1	18.6	10116.6	HUMAN	BolA-like protein 2
C	O00231	PSD11_HUMAN	PSMD11	1	1	2.6	47464.2	HUMAN	26S proteasome non-ATPase regulatory subunit 11
C	P07602	SAP_HUMAN	PSAP	1	1	2.9	58113.3	HUMAN	Prosaposin
C	P20290	BTF3_HUMAN	BTF3	2	2	20.4	22168.1	HUMAN	Transcription factor BTF3
C	Q13564	ULA1_HUMAN	NAE1	1	1	3	60246.9	HUMAN	NEDD8-activating enzyme E1 regulatory subunit
C	P25398	RS12_HUMAN	RPS12	1	2	17.4	14515.1	HUMAN	40S ribosomal protein S12
C	O60925	PFD1_HUMAN	PFDN1	1	1	9	14210.6	HUMAN	Prefoldin subunit 1
C	Q8TBC4	UBA3_HUMAN	UBA3	1	1	2.8	51852.9	HUMAN	NEDD8-activating enzyme E1 catalytic subunit
C	Q9NYU2	UGGG1_HUMAN	UGGT1	3	3	2.2	177191	HUMAN	UDP-glucose:glycoprotein glucosyltransferase 1
C	P31949	S10AB_HUMAN	S100A11	2	3	24.8	11740.6	HUMAN	Protein S100-A11
C	O43242	PSMD3_HUMAN	PSMD3	3	3	7.3	60978.1	HUMAN	26S proteasome non-ATPase regulatory subunit 3
C	Q16718	NDUA5_HUMAN	NDUFA5	1	1	7.8	13458.8	HUMAN	NADH dehydrogenase [ubiquinone] 1 alpha subcomplex subunit 5
C	P15311	EZRI_HUMAN	EZR	1	1	1.7	69413.4	HUMAN	Ezrin
C	P30043	BLVRB_HUMAN	BLVRB	1	1	6.8	22119.5	HUMAN	Flavin reductase (NADPH)
C	P35998	PRS7_HUMAN	PSMC2	2	2	5.5	48634.3	HUMAN	26S proteasome regulatory subunit 7
C	P15153	RAC2_HUMAN	RAC2	1	1	5.2	21429	HUMAN	Ras-related C3 botulinum toxin substrate 2
C	O14907	TX1B3_HUMAN	TAX1BP3	1	1	13.7	13734.8	HUMAN	Tax1-binding protein 3
C	Q5TFE4	NT5D1_HUMAN	NT5DC1	2	2	7	51845.4	HUMAN	5'-nucleotidase domain-containing protein 1
C	P01040	CYTA_HUMAN	CSTA	1	1	12.2	11006.6	HUMAN	Cystatin-A
C	P62312	LSM6_HUMAN	LSM6	2	2	23.8	9127.7	HUMAN	U6 snRNA-associated Sm-like protein LSm6
C	P52434	RPAB3_HUMAN	POLR2H	3	3	36	17143.5	HUMAN	DNA-directed RNA polymerases I, II, and III subunit RPABC3
C	O00264	PGRC1_HUMAN	PGRMC1	1	1	7.2	21671.3	HUMAN	Membrane-associated progesterone receptor component 1
C	Q13907	IDI1_HUMAN	IDI1	1	1	5.3	26319.4	HUMAN	Isopentenyl-diphosphate Delta-isomerase 1
C	P07108	ACBP_HUMAN	DBI	2	3	39.1	10044.5	HUMAN	Acyl-CoA-binding protein
C	Q9UI30	TR112_HUMAN	TRMT112	2	2	21.6	14199.5	HUMAN	Multifunctional methyltransferase subunit TRM112-like protein
C	Q9BUH6	PAXX_HUMAN	C9orf142	1	1	8.8	21639.7	HUMAN	Protein PAXX
C	O43665	RGS10_HUMAN	RGS10	1	1	6.9	20235.9	HUMAN	Regulator of G-protein signaling 10
C	Q9BS40	LXN_HUMAN	LXN	1	1	8.1	25750.4	HUMAN	Latexin
C	O75369	FLNB_HUMAN	FLNB	2	2	1	278166	HUMAN	Filamin-B
C	P54687	BCAT1_HUMAN	BCAT1	1	1	3.9	42966.5	HUMAN	Branched-chain-amino-acid aminotransferase, cytosolic
C	Q9BUW7	CI016_HUMAN	C9orf16	1	1	10.8	9053.9	HUMAN	UPF0184 protein C9orf16
C	P83110	HTRA3_HUMAN	HTRA3	2	3	6.8	48608.3	HUMAN	Serine protease HTRA3
C	Q96FX2	DPH3_HUMAN	DPH3	1	1	25.6	9240.3	HUMAN	DPH3 homolog
C	P52888	THOP1_HUMAN	THOP1	1	1	1.6	78840.5	HUMAN	Thimet oligopeptidase
C	O60869	EDF1_HUMAN	EDF1	1	1	10.1	16368.8	HUMAN	Endothelial differentiation-related factor 1
C	Q13526	PIN1_HUMAN	PIN1	1	1	11.7	18243.4	HUMAN	Peptidyl-prolyl cis-trans isomerase NIMA-interacting 1
C	P09496	CLCA_HUMAN	CLTA	1	1	3.6	27076.9	HUMAN	Clathrin light chain A
C	Q06203	PUR1_HUMAN	PPAT	1	1	1.9	57399.5	HUMAN	Amidophosphoribosyltransferase
C	P11766	ADHX_HUMAN	ADH5	1	1	4.3	39724.6	HUMAN	Alcohol dehydrogenase class-3
C	Q9HAV7	GRPE1_HUMAN	GRPEL1	2	2	9.2	24279.3	HUMAN	GrpE protein homolog 1, mitochondrial
C	P08670	VIME_HUMAN	VIM	2	2	6.7	53652.1	HUMAN	Vimentin
C	P18124	RL7_HUMAN	RPL7	2	2	12.1	29226	HUMAN	60S ribosomal protein L7
C	P50914	RL14_HUMAN	RPL14	1	1	5.6	23432.1	HUMAN	60S ribosomal protein L14
C	P61769	B2MG_HUMAN	B2M	1	1	8.4	13714.7	HUMAN	Beta-2-microglobulin
C	Q13263	TIF1B_HUMAN	TRIM28	1	1	2.4	88550.5	HUMAN	Transcription intermediary factor 1-beta
C	P49915	GUAA_HUMAN	GMPS	2	2	6.2	76716.1	HUMAN	GMP synthase [glutamine-hydrolyzing]
C	P26885	FKBP2_HUMAN	FKBP2	1	1	8.5	15649.4	HUMAN	Peptidyl-prolyl cis-trans isomerase FKBP2
C	P00367	DHE3_HUMAN	GLUD1	2	3	5.6	61398.4	HUMAN	Glutamate dehydrogenase 1, mitochondrial
C	P62263	RS14_HUMAN	RPS14	2	4	8.6	16272.9	HUMAN	40S ribosomal protein S14
C	Q9Y608	LRRF2_HUMAN	LRRFIP2	1	1	2.1	82172.1	HUMAN	Leucine-rich repeat flightless-interacting protein 2
C	P00403	COX2_HUMAN	MT-CO2	1	1	4.4	25565.3	HUMAN	Cytochrome c oxidase subunit 2
C	P30405	PPIF_HUMAN	PPIF	1	1	14	22040.4	HUMAN	Peptidyl-prolyl cis-trans isomerase F, mitochondrial
C	Q00610	CLH1_HUMAN	CLTC	1	1	1.4	191616	HUMAN	Clathrin heavy chain 1
C	O00469	PLOD2_HUMAN	PLOD2	1	1	1.9	84686.4	HUMAN	Procollagen-lysine,2-oxoglutarate 5-dioxygenase 2
C	Q15006	EMC2_HUMAN	EMC2	1	1	4	34833.8	HUMAN	ER membrane protein complex subunit 2
C	P53004	BIEA_HUMAN	BLVRA	1	1	5.7	33428.8	HUMAN	Biliverdin reductase A
C	O43491	E41L2_HUMAN	EPB41L2	1	1	2	112589	HUMAN	Band 4.1-like protein 2
C	Q15717	ELAV1_HUMAN	ELAVL1	1	1	3.4	36092.2	HUMAN	ELAV-like protein 1
C	P12235	ADT1_HUMAN	SLC25A4	1	1	3.7	33064.8	HUMAN	ADP/ATP translocase 1
C	Q9NQW7	XPP1_HUMAN	XPNPEP1	1	1	1.8	69918.4	HUMAN	Xaa-Pro aminopeptidase 1
C	Q9HB71	CYBP_HUMAN	CACYBP	1	1	3.9	26210.2	HUMAN	Calcyclin-binding protein
C	O00299	CLIC1_HUMAN	CLIC1	2	3	7.1	26923	HUMAN	Chloride intracellular channel protein 1
C	Q4KMP7	TB10B_HUMAN	TBC1D10B	1	1	2.6	87199.5	HUMAN	TBC1 domain family member 10B
C	O14744	ANM5_HUMAN	PRMT5	1	1	2	72684.5	HUMAN	Protein arginine N-methyltransferase 5
C	P53999	TCP4_HUMAN	SUB1	2	2	20.5	14395.5	HUMAN	Activated RNA polymerase II transcriptional coactivator p15
C	Q96I99	SUCB2_HUMAN	SUCLG2	1	1	2.5	46511	HUMAN	Succinate--CoA ligase [GDP-forming] subunit beta, mitochondrial
C	Q9H488	OFUT1_HUMAN	POFUT1	1	1	2.8	43956.2	HUMAN	GDP-fucose protein O-fucosyltransferase 1
C	P07320	CRGD_HUMAN	CRYGD	2	2	15.5	20738.3	HUMAN	Gamma-crystallin D
C	Q8WW59	SPRY4_HUMAN	SPRYD4	3	4	14.5	23128.7	HUMAN	SPRY domain-containing protein 4
C	Q9Y2J2	E41L3_HUMAN	EPB41L3	1	1	1.2	120679	HUMAN	Band 4.1-like protein 3
C	Q9Y5S9	RBM8A_HUMAN	RBM8A	1	1	6.3	19889.2	HUMAN	RNA-binding protein 8A
C	P49821	NDUV1_HUMAN	NDUFV1	3	3	7.5	50817.5	HUMAN	NADH dehydrogenase [ubiquinone] flavoprotein 1, mitochondrial
C	Q9UQ80	PA2G4_HUMAN	PA2G4	1	1	2.3	43787.3	HUMAN	Proliferation-associated protein 2G4
C	Q99961	SH3G1_HUMAN	SH3GL1	1	1	3.3	41490.3	HUMAN	Endophilin-A2
C	Q96HQ2	C2AIL_HUMAN	CDKN2AIPNL	1	1	15.5	13196	HUMAN	CDKN2AIP N-terminal-like protein
C	Q5TDH0	DDI2_HUMAN	DDI2	1	1	2.3	44523	HUMAN	Protein DDI1 homolog 2
C	O96033	MOC2A_HUMAN	MOCS2	2	2	21.6	9755.4	HUMAN	Molybdopterin synthase sulfur carrier subunit
C	Q9UNE7	CHIP_HUMAN	STUB1	1	1	4	34856.5	HUMAN	E3 ubiquitin-protein ligase CHIP
C	Q9NR28	DBLOH_HUMAN	DIABLO	1	1	4.2	27131	HUMAN	Diablo homolog, mitochondrial
C	Q9UBV2	SE1L1_HUMAN	SEL1L	1	1	2.5	88755.5	HUMAN	Protein sel-1 homolog 1
C	P17858	PFKAL_HUMAN	PFKL	1	1	2.3	85019.2	HUMAN	ATP-dependent 6-phosphofructokinase, liver type
C	O14602	IF1AY_HUMAN	EIF1AY	2	2	20.8	16442.5	HUMAN	Eukaryotic translation initiation factor 1A, Y-chromosomal
C	Q08211	DHX9_HUMAN	DHX9	2	2	2.3	140960	HUMAN	ATP-dependent RNA helicase A
C	P62314	SMD1_HUMAN	SNRPD1	1	1	10.9	13281.7	HUMAN	Small nuclear ribonucleoprotein Sm D1
C	P21964	COMT_HUMAN	COMT	1	1	5.9	30037.3	HUMAN	Catechol O-methyltransferase
C	O95394	AGM1_HUMAN	PGM3	1	1	2.4	59852.5	HUMAN	Phosphoacetylglucosamine mutase
C	Q99536	VAT1_HUMAN	VAT1	1	1	4.8	41920.6	HUMAN	Synaptic vesicle membrane protein VAT-1 homolog
C	Q9H3G5	CPVL_HUMAN	CPVL	2	3	4.6	54164.3	HUMAN	Probable serine carboxypeptidase CPVL
C	P01023	A2MG_HUMAN	A2M	1	2	0.7	163292	HUMAN	Alpha-2-macroglobulin
C	P01834	IGKC_HUMAN	IGKC	1	1	18.7	11765.1	HUMAN	Immunoglobulin kappa constant
C	P22695	QCR2_HUMAN	UQCRC2	1	1	2.2	48443.4	HUMAN	Cytochrome b-c1 complex subunit 2, mitochondrial
C	P62306	RUXF_HUMAN	SNRPF	1	2	9.3	9725.3	HUMAN	Small nuclear ribonucleoprotein F
C	Q8WXD5	GEMI6_HUMAN	GEMIN6	1	1	7.8	18824.5	HUMAN	Gem-associated protein 6
C	O43678	NDUA2_HUMAN	NDUFA2	1	1	21.2	10921.7	HUMAN	NADH dehydrogenase [ubiquinone] 1 alpha subcomplex subunit 2
C	Q8NFC6	BD1L1_HUMAN	BOD1L1	1	1	0.5	330469	HUMAN	Biorientation of chromosomes in cell division protein 1-like 1
C	Q9H467	CUED2_HUMAN	CUEDC2	1	1	3.1	32009.6	HUMAN	CUE domain-containing protein 2
C	Q9NSE4	SYIM_HUMAN	IARS2	1	1	1.7	113792	HUMAN	Isoleucine--tRNA ligase, mitochondrial
C	P49247	RPIA_HUMAN	RPIA	1	1	6.1	33269.2	HUMAN	Ribose-5-phosphate isomerase
C	P19367	HXK1_HUMAN	HK1	2	2	2.4	102487	HUMAN	Hexokinase-1
C	Q9BWD1	THIC_HUMAN	ACAT2	2	2	8.8	41351.2	HUMAN	Acetyl-CoA acetyltransferase, cytosolic
C	Q9NQ48	LZTL1_HUMAN	LZTFL1	2	2	10	34592.5	HUMAN	Leucine zipper transcription factor-like protein 1
C	Q9UMX5	NENF_HUMAN	NENF	2	2	19.2	18856.5	HUMAN	Neudesin
C	P63165	SUMO1_HUMAN	SUMO1	2	2	15.8	11557.1	HUMAN	Small ubiquitin-related modifier 1

## Sheet: VEE A
ID	Acc #	UniProt ID	Gene	Num Unique	Peptide Count	% Cov	Protein MW	Species	Protein Name
V	P04264	K2C1_HUMAN	KRT1	33	68	55.4	66039.2	HUMAN	Keratin, type II cytoskeletal 1
V	P35908	K22E_HUMAN	KRT2	30	61	57.9	65433.4	HUMAN	Keratin, type II cytoskeletal 2 epidermal
V	P04259	K2C6B_HUMAN	KRT6B	8	16	14.9	60067.4	HUMAN	Keratin, type II cytoskeletal 6B
V	P19013	K2C4_HUMAN	KRT4	3	9	5.1	57285.7	HUMAN	Keratin, type II cytoskeletal 4
V	Q7Z794	K2C1B_HUMAN	KRT77	2	3	3.3	61901.9	HUMAN	Keratin, type II cytoskeletal 1b
V	P05787	K2C8_HUMAN	KRT8	2	7	3.7	53704.7	HUMAN	Keratin, type II cytoskeletal 8
V	P08729	K2C7_HUMAN	KRT7	2	7	3.8	51386.1	HUMAN	Keratin, type II cytoskeletal 7
V	P11021	GRP78_HUMAN	HSPA5	31	87	46.8	72333.5	HUMAN	78 kDa glucose-regulated protein
V	P0DMV8	HS71A_HUMAN	HSPA1A	19	32	39	70052.8	HUMAN	Heat shock 70 kDa protein 1A
V	P0DMV9	HS71B_HUMAN	HSPA1B	19	32	39	70052.8	HUMAN	Heat shock 70 kDa protein 1B
V	P11142	HSP7C_HUMAN	HSPA8	19	37	33.4	70898.7	HUMAN	Heat shock cognate 71 kDa protein
V	P17066	HSP76_HUMAN	HSPA6	8	18	13.2	71028.7	HUMAN	Heat shock 70 kDa protein 6
V	P34931	HS71L_HUMAN	HSPA1L	10	22	20.7	70375.6	HUMAN	Heat shock 70 kDa protein 1-like
V	P54652	HSP72_HUMAN	HSPA2	8	22	13.6	70021.5	HUMAN	Heat shock-related 70 kDa protein 2
V	P48741	HSP77_HUMAN	HSPA7	6	13	16.3	40244.8	HUMAN	Putative heat shock 70 kDa protein 7
V	P13645	K1C10_HUMAN	KRT10	31	64	49.5	58827.5	HUMAN	Keratin, type I cytoskeletal 10
V	P35527	K1C9_HUMAN	KRT9	21	44	51	62064.8	HUMAN	Keratin, type I cytoskeletal 9
V	P02533	K1C14_HUMAN	KRT14	12	17	27.5	51561.9	HUMAN	Keratin, type I cytoskeletal 14
V	P08779	K1C16_HUMAN	KRT16	9	14	18.2	51268.3	HUMAN	Keratin, type I cytoskeletal 16
V	Q04695	K1C17_HUMAN	KRT17	6	9	13.4	48106.1	HUMAN	Keratin, type I cytoskeletal 17
V	P08727	K1C19_HUMAN	KRT19	5	8	9	44106.3	HUMAN	Keratin, type I cytoskeletal 19
V	P19012	K1C15_HUMAN	KRT15	5	8	8.1	49212.1	HUMAN	Keratin, type I cytoskeletal 15
V	P13646	K1C13_HUMAN	KRT13	4	7	6.8	49588.6	HUMAN	Keratin, type I cytoskeletal 13
V	P07237	PDIA1_HUMAN	P4HB	29	68	54.9	57116.8	HUMAN	Protein disulfide-isomerase
V	P63104	1433Z_HUMAN	YWHAZ	18	34	56.7	27745.3	HUMAN	14-3-3 protein zeta/delta
V	P62258	1433E_HUMAN	YWHAE	20	58	56.1	29174.2	HUMAN	14-3-3 protein epsilon
V	P31946	1433B_HUMAN	YWHAB	19	33	51.2	28082.6	HUMAN	14-3-3 protein beta/alpha
V	P27348	1433T_HUMAN	YWHAQ	9	15	38.8	27764.5	HUMAN	14-3-3 protein theta
V	P61981	1433G_HUMAN	YWHAG	15	22	31.2	28302.8	HUMAN	14-3-3 protein gamma
V	Q04917	1433F_HUMAN	YWHAH	5	10	13.8	28219	HUMAN	14-3-3 protein eta
V	P31947	1433S_HUMAN	SFN	4	9	10.5	27774.3	HUMAN	14-3-3 protein sigma
V	P30101	PDIA3_HUMAN	PDIA3	21	40	33.7	56782.9	HUMAN	Protein disulfide-isomerase A3
V	Q04760	LGUL_HUMAN	GLO1	16	32	59.2	20777.9	HUMAN	Lactoylglutathione lyase
V	P60174	TPIS_HUMAN	TPI1	18	72	75.5	30791.3	HUMAN	Triosephosphate isomerase
V	P12277	KCRB_HUMAN	CKB	14	29	43.6	42644.7	HUMAN	Creatine kinase B-type
V	P67936	TPM4_HUMAN	TPM4	16	40	54.4	28522	HUMAN	Tropomyosin alpha-4 chain
V	P06753	TPM3_HUMAN	TPM3	4	11	13.3	32950.2	HUMAN	Tropomyosin alpha-3 chain
V	P62937	PPIA_HUMAN	PPIA	14	29	58.2	18012.7	HUMAN	Peptidyl-prolyl cis-trans isomerase A
V	P37802	TAGL2_HUMAN	TAGLN2	13	31	55.8	22391.7	HUMAN	Transgelin-2
V	P02768	ALBU_HUMAN	ALB	14	32	26.1	69367.4	HUMAN	Serum albumin
V	P10809	CH60_HUMAN	HSPD1	20	33	44.7	61055.2	HUMAN	60 kDa heat shock protein, mitochondrial
V	P49321	NASP_HUMAN	NASP	11	17	21.8	85238.4	HUMAN	Nuclear autoantigenic sperm protein
V	P40926	MDHM_HUMAN	MDH2	11	17	43.8	35503.6	HUMAN	Malate dehydrogenase, mitochondrial
V	P10253	LYAG_HUMAN	GAA	12	19	14.4	105325	HUMAN	Lysosomal alpha-glucosidase
V	P06733	ENOA_HUMAN	ENO1	13	17	36.2	47169.4	HUMAN	Alpha-enolase
V	P54727	RD23B_HUMAN	RAD23B	14	28	37.9	43171.5	HUMAN	UV excision repair protein RAD23 homolog B
V	P54725	RD23A_HUMAN	RAD23A	13	19	37.5	39609.5	HUMAN	UV excision repair protein RAD23 homolog A
V	Q96AY3	FKB10_HUMAN	FKBP10	12	16	19.1	64245.6	HUMAN	Peptidyl-prolyl cis-trans isomerase FKBP10
V	P27797	CALR_HUMAN	CALR	11	27	37.2	48141.9	HUMAN	Calreticulin
V	O75347	TBCA_HUMAN	TBCA	14	50	61.1	12854.9	HUMAN	Tubulin-specific chaperone A
V	Q07021	C1QBP_HUMAN	C1QBP	8	58	42.6	31362.5	HUMAN	Complement component 1 Q subcomponent-binding protein, mitochondrial
V	P60660	MYL6_HUMAN	MYL6	13	29	66.9	16930.2	HUMAN	Myosin light polypeptide 6
V	P13647	K2C5_HUMAN	KRT5	13	22	24.7	62378.9	HUMAN	Keratin, type II cytoskeletal 5
V	P04259	K2C6B_HUMAN	KRT6B	8	16	14.9	60067.4	HUMAN	Keratin, type II cytoskeletal 6B
V	P02538	K2C6A_HUMAN	KRT6A	8	15	14.7	60045.4	HUMAN	Keratin, type II cytoskeletal 6A
V	P48668	K2C6C_HUMAN	KRT6C	8	15	14.7	60025.4	HUMAN	Keratin, type II cytoskeletal 6C
V	Q5XKE5	K2C79_HUMAN	KRT79	6	12	7.9	57836.1	HUMAN	Keratin, type II cytoskeletal 79
V	Q01546	K22O_HUMAN	KRT76	7	12	7.4	65841.3	HUMAN	Keratin, type II cytoskeletal 2 oral
V	P12035	K2C3_HUMAN	KRT3	5	9	4.8	64417.5	HUMAN	Keratin, type II cytoskeletal 3
V	P19013	K2C4_HUMAN	KRT4	3	9	5.1	57285.7	HUMAN	Keratin, type II cytoskeletal 4
V	Q7Z794	K2C1B_HUMAN	KRT77	2	3	3.3	61901.9	HUMAN	Keratin, type II cytoskeletal 1b
V	P05787	K2C8_HUMAN	KRT8	2	7	3.7	53704.7	HUMAN	Keratin, type II cytoskeletal 8
V	P08729	K2C7_HUMAN	KRT7	2	7	3.8	51386.1	HUMAN	Keratin, type II cytoskeletal 7
V	O14950	ML12B_HUMAN	MYL12B	8	14	41.3	19779.3	HUMAN	Myosin regulatory light chain 12B
V	P17174	AATC_HUMAN	GOT1	13	20	41.6	46247.9	HUMAN	Aspartate aminotransferase, cytoplasmic
V	P08238	HS90B_HUMAN	HSP90AB1	11	15	17.1	83264.9	HUMAN	Heat shock protein HSP 90-beta
V	P07900	HS90A_HUMAN	HSP90AA1	9	12	12.4	84660.4	HUMAN	Heat shock protein HSP 90-alpha
V	O00764	PDXK_HUMAN	PDXK	10	15	32.4	35102.6	HUMAN	Pyridoxal kinase
V	P08758	ANXA5_HUMAN	ANXA5	11	17	37.8	35937.1	HUMAN	Annexin A5
V	P29401	TKT_HUMAN	TKT	11	17	25	67878.2	HUMAN	Transketolase
V	P32119	PRDX2_HUMAN	PRDX2	10	21	33.3	21892.1	HUMAN	Peroxiredoxin-2
V	Q06830	PRDX1_HUMAN	PRDX1	4	6	16.1	22110.5	HUMAN	Peroxiredoxin-1
V	Q9H773	DCTP1_HUMAN	DCTPP1	7	11	57.1	18681	HUMAN	dCTP pyrophosphatase 1
V	O43399	TPD54_HUMAN	TPD52L2	6	8	37.4	22237.9	HUMAN	Tumor protein D54
V	P04179	SODM_HUMAN	SOD2	8	18	43.2	24722.3	HUMAN	Superoxide dismutase [Mn], mitochondrial
V	P40855	PEX19_HUMAN	PEX19	8	8	27.4	32806.8	HUMAN	Peroxisomal biogenesis factor 19
V	Q99497	PARK7_HUMAN	PARK7	9	15	39.7	19891.2	HUMAN	Protein DJ-1
V	O43765	SGTA_HUMAN	SGTA	7	11	22	34063.4	HUMAN	Small glutamine-rich tetratricopeptide repeat-containing protein alpha
V	Q01469	FABP5_HUMAN	FABP5	7	15	44.4	15164.6	HUMAN	Fatty acid-binding protein, epidermal
V	P07195	LDHB_HUMAN	LDHB	7	10	25.7	36638.8	HUMAN	L-lactate dehydrogenase B chain
V	P00338	LDHA_HUMAN	LDHA	4	4	14.5	36689.1	HUMAN	L-lactate dehydrogenase A chain
V	P07737	PROF1_HUMAN	PFN1	8	12	64.3	15054.4	HUMAN	Profilin-1
V	Q9Y4Y9	LSM5_HUMAN	LSM5	5	9	62.6	9937.6	HUMAN	U6 snRNA-associated Sm-like protein LSm5
V	Q9BRF8	CPPED_HUMAN	CPPED1	8	10	32.8	35548.6	HUMAN	Serine/threonine-protein phosphatase CPPED1
V	P60709	ACTB_HUMAN	ACTB	10	15	31.7	41737.1	HUMAN	Actin, cytoplasmic 1
V	Q6S8J3	POTEE_HUMAN	POTEE	4	6	4.7	121365	HUMAN	POTE ankyrin domain family member E
V	A5A3E0	POTEF_HUMAN	POTEF	4	6	4.7	121446	HUMAN	POTE ankyrin domain family member F
V	Q9BYX7	ACTBM_HUMAN	POTEKP	3	4	10.7	42016.6	HUMAN	Putative beta-actin-like protein 3
V	P0CG38	POTEI_HUMAN	POTEI	3	5	3.2	121284	HUMAN	POTE ankyrin domain family member I
V	P0CG39	POTEJ_HUMAN	POTEJ	3	5	3.3	117391	HUMAN	POTE ankyrin domain family member J
V	P39687	AN32A_HUMAN	ANP32A	8	15	30.1	28585.6	HUMAN	Acidic leucine-rich nuclear phosphoprotein 32 family member A
V	P00441	SODC_HUMAN	SOD1	8	17	67.5	15935.9	HUMAN	Superoxide dismutase [Cu-Zn]
V	P54819	KAD2_HUMAN	AK2	10	16	39.3	26478	HUMAN	Adenylate kinase 2, mitochondrial
V	P12004	PCNA_HUMAN	PCNA	9	10	31	28769.1	HUMAN	Proliferating cell nuclear antigen
V	P38646	GRP75_HUMAN	HSPA9	7	10	14.9	73681.1	HUMAN	Stress-70 protein, mitochondrial
V	P35237	SPB6_HUMAN	SERPINB6	9	11	30.6	42622.3	HUMAN	Serpin B6
V	P04406	G3P_HUMAN	GAPDH	7	10	23.9	36053.5	HUMAN	Glyceraldehyde-3-phosphate dehydrogenase
V	Q9NRR5	UBQL4_HUMAN	UBQLN4	13	15	25.3	63853.5	HUMAN	Ubiquilin-4
V	Q9UHD9	UBQL2_HUMAN	UBQLN2	5	6	8.5	65696.7	HUMAN	Ubiquilin-2
V	Q9UMX0	UBQL1_HUMAN	UBQLN1	7	8	13.2	62519.5	HUMAN	Ubiquilin-1
V	Q04837	SSBP_HUMAN	SSBP1	5	8	37.8	17259.8	HUMAN	Single-stranded DNA-binding protein, mitochondrial
V	O00273	DFFA_HUMAN	DFFA	7	11	27.5	36522.2	HUMAN	DNA fragmentation factor subunit alpha
V	Q96A49	SYAP1_HUMAN	SYAP1	6	8	19	39933.7	HUMAN	Synapse-associated protein 1
V	P07437	TBB5_HUMAN	TUBB	10	13	25.2	49671.3	HUMAN	Tubulin beta chain
V	P68371	TBB4B_HUMAN	TUBB4B	7	9	19.1	49831.5	HUMAN	Tubulin beta-4B chain
V	P04350	TBB4A_HUMAN	TUBB4A	6	8	16.4	49586.2	HUMAN	Tubulin beta-4A chain
V	Q3ZCM7	TBB8_HUMAN	TUBB8	2	3	5.6	49776.5	HUMAN	Tubulin beta-8 chain
V	Q8WTS6	SETD7_HUMAN	SETD7	7	10	24	40721.2	HUMAN	Histone-lysine N-methyltransferase SETD7
V	P56537	IF6_HUMAN	EIF6	7	11	42.9	26599.3	HUMAN	Eukaryotic translation initiation factor 6
V	Q9NRX4	PHP14_HUMAN	PHPT1	5	11	55.2	13832.6	HUMAN	14 kDa phosphohistidine phosphatase
V	P0CG47	UBB_HUMAN	UBB	5	23	25.8	25761.8	HUMAN	Polyubiquitin-B
V	P61978	HNRPK_HUMAN	HNRNPK	4	5	15.1	50976.7	HUMAN	Heterogeneous nuclear ribonucleoprotein K
V	Q9Y3C6	PPIL1_HUMAN	PPIL1	8	11	26.5	18237	HUMAN	Peptidyl-prolyl cis-trans isomerase-like 1
V	Q9ULR5	PAI2B_HUMAN	PAIP2B	5	5	53.7	14237.5	HUMAN	Polyadenylate-binding protein-interacting protein 2B
V	Q9P1F3	ABRAL_HUMAN	ABRACL	5	17	43.2	9056.6	HUMAN	Costars family protein ABRACL
V	Q9BPZ3	PAIP2_HUMAN	PAIP2	5	17	49.6	14984.5	HUMAN	Polyadenylate-binding protein-interacting protein 2
V	P53634	CATC_HUMAN	CTSC	7	13	16.4	51854.3	HUMAN	Dipeptidyl peptidase 1
V	P22061	PIMT_HUMAN	PCMT1	4	4	22	24636.6	HUMAN	Protein-L-isoaspartate(D-aspartate) O-methyltransferase
V	Q96B54	ZN428_HUMAN	ZNF428	3	10	23.9	20480.8	HUMAN	Zinc finger protein 428
V	O14818	PSA7_HUMAN	PSMA7	5	5	28.2	27887.1	HUMAN	Proteasome subunit alpha type-7
V	O75947	ATP5H_HUMAN	ATP5H	4	6	29.8	18491.4	HUMAN	ATP synthase subunit d, mitochondrial
V	P20674	COX5A_HUMAN	COX5A	4	7	36.7	16762.3	HUMAN	Cytochrome c oxidase subunit 5A, mitochondrial
V	Q7L266	ASGL1_HUMAN	ASRGL1	4	4	13.6	32054.8	HUMAN	Isoaspartyl peptidase/L-asparaginase
V	P09382	LEG1_HUMAN	LGALS1	5	6	50.4	14715.8	HUMAN	Galectin-1
V	P25325	THTM_HUMAN	MPST	5	6	21.9	33178.7	HUMAN	3-mercaptopyruvate sulfurtransferase
V	P30626	SORCN_HUMAN	SRI	7	10	26.3	21676.6	HUMAN	Sorcin
V	Q9NQ48	LZTL1_HUMAN	LZTFL1	7	8	25.4	34592.5	HUMAN	Leucine zipper transcription factor-like protein 1
V	Q9H910	JUPI2_HUMAN	JPT2	4	7	23.7	20063.5	HUMAN	Jupiter microtubule associated homolog 2
V	Q9NQP4	PFD4_HUMAN	PFDN4	4	6	37.3	15314.4	HUMAN	Prefoldin subunit 4
V	Q9Y2B9	IPKG_HUMAN	PKIG	3	5	43.4	7910.5	HUMAN	cAMP-dependent protein kinase inhibitor gamma
V	P41236	IPP2_HUMAN	PPP1R2	5	11	18.5	23015.4	HUMAN	Protein phosphatase inhibitor 2
V	P54105	ICLN_HUMAN	CLNS1A	4	6	13.1	26215.5	HUMAN	Methylosome subunit pICln
V	Q9NQ92	COPRS_HUMAN	COPRS	3	5	20.7	20066.6	HUMAN	Coordinator of PRMT5 and differentiation stimulator
V	O14561	ACPM_HUMAN	NDUFAB1	6	12	21.2	17417.5	HUMAN	Acyl carrier protein, mitochondrial
V	P05387	RLA2_HUMAN	RPLP2	4	8	69.6	11665	HUMAN	60S acidic ribosomal protein P2
V	P63208	SKP1_HUMAN	SKP1	6	6	34.4	18658.2	HUMAN	S-phase kinase-associated protein 1
V	Q99733	NP1L4_HUMAN	NAP1L4	7	8	21.9	42823.8	HUMAN	Nucleosome assembly protein 1-like 4
V	Q92945	FUBP2_HUMAN	KHSRP	7	7	15.6	73115.9	HUMAN	Far upstream element-binding protein 2
V	Q15181	IPYR_HUMAN	PPA1	4	5	16.3	32660.3	HUMAN	Inorganic pyrophosphatase
V	P14625	ENPL_HUMAN	HSP90B1	7	10	12.1	92469.6	HUMAN	Endoplasmin
V	P11279	LAMP1_HUMAN	LAMP1	4	6	9.8	44882.8	HUMAN	Lysosome-associated membrane glycoprotein 1
V	P16949	STMN1_HUMAN	STMN1	5	9	30.9	17302.7	HUMAN	Stathmin
V	P31153	METK2_HUMAN	MAT2A	3	5	7.1	43661	HUMAN	S-adenosylmethionine synthase isoform type-2
V	P48147	PPCE_HUMAN	PREP	3	5	5.8	80700.2	HUMAN	Prolyl endopeptidase
V	Q14315	FLNC_HUMAN	FLNC	4	6	1.9	291025	HUMAN	Filamin-C
V	A4D2B0	MBLC1_HUMAN	MBLAC1	5	6	26.3	27202.5	HUMAN	Metallo-beta-lactamase domain-containing protein 1
V	P10599	THIO_HUMAN	TXN	5	8	42.9	11737.6	HUMAN	Thioredoxin
V	Q8N4Q1	MIA40_HUMAN	CHCHD4	3	6	33.1	15996.5	HUMAN	Mitochondrial intermembrane space import and assembly protein 40
V	P30086	PEBP1_HUMAN	PEBP1	3	4	22.5	21057	HUMAN	Phosphatidylethanolamine-binding protein 1
V	P06576	ATPB_HUMAN	ATP5B	4	4	11.3	56560.4	HUMAN	ATP synthase subunit beta, mitochondrial
V	P30041	PRDX6_HUMAN	PRDX6	8	9	55.8	25035.2	HUMAN	Peroxiredoxin-6
V	Q8WZA0	LZIC_HUMAN	LZIC	5	8	37.9	21494.7	HUMAN	Protein LZIC
V	P18669	PGAM1_HUMAN	PGAM1	6	9	33.9	28804.2	HUMAN	Phosphoglycerate mutase 1
V	Q15056	IF4H_HUMAN	EIF4H	7	11	37.5	27385.3	HUMAN	Eukaryotic translation initiation factor 4H
V	P25705	ATPA_HUMAN	ATP5A1	3	4	6.9	59751.1	HUMAN	ATP synthase subunit alpha, mitochondrial
V	P14618	KPYM_HUMAN	PKM	4	4	10.9	57937.4	HUMAN	Pyruvate kinase PKM
V	P63241	IF5A1_HUMAN	EIF5A	4	5	32.5	16832.4	HUMAN	Eukaryotic translation initiation factor 5A-1
V	P04080	CYTB_HUMAN	CSTB	3	5	49	11139.7	HUMAN	Cystatin-B
V	P09211	GSTP1_HUMAN	GSTP1	2	4	12.4	23356	HUMAN	Glutathione S-transferase P
V	P0DME0	SETLP_HUMAN	SETSIP	4	7	14.9	34882.7	HUMAN	Protein SETSIP
V	Q9UM22	EPDR1_HUMAN	EPDR1	3	4	14.7	25437.3	HUMAN	Mammalian ependymin-related protein 1
V	P29692	EF1D_HUMAN	EEF1D	4	5	22.1	31122.1	HUMAN	Elongation factor 1-delta
V	P31949	S10AB_HUMAN	S100A11	3	3	25.7	11740.6	HUMAN	Protein S100-A11
V	Q9Y617	SERC_HUMAN	PSAT1	5	6	15.7	40423	HUMAN	Phosphoserine aminotransferase
V	P14314	GLU2B_HUMAN	PRKCSH	5	8	6.4	59425.9	HUMAN	Glucosidase 2 subunit beta
V	P15374	UCHL3_HUMAN	UCHL3	4	4	18.3	26182.8	HUMAN	Ubiquitin carboxyl-terminal hydrolase isozyme L3
V	P58546	MTPN_HUMAN	MTPN	2	3	23.7	12894.9	HUMAN	Myotrophin
V	Q15121	PEA15_HUMAN	PEA15	3	7	16.9	15040.2	HUMAN	Astrocytic phosphoprotein PEA-15
V	O15400	STX7_HUMAN	STX7	2	2	12.3	29815.8	HUMAN	Syntaxin-7
V	P49006	MRP_HUMAN	MARCKSL1	2	3	14.4	19528.9	HUMAN	MARCKS-related protein
V	Q9NWU2	GID8_HUMAN	GID8	7	10	48.7	26748.8	HUMAN	Glucose-induced degradation protein 8 homolog
V	P13667	PDIA4_HUMAN	PDIA4	3	3	5.7	72933.1	HUMAN	Protein disulfide-isomerase A4
V	P10109	ADX_HUMAN	FDX1	4	7	14.1	19392.9	HUMAN	Adrenodoxin, mitochondrial
V	P33316	DUT_HUMAN	DUT	5	9	17.5	26563.5	HUMAN	Deoxyuridine 5'-triphosphate nucleotidohydrolase, mitochondrial
V	Q96C90	PP14B_HUMAN	PPP1R14B	3	5	35.4	15911.1	HUMAN	Protein phosphatase 1 regulatory subunit 14B
V	P62942	FKB1A_HUMAN	FKBP1A	2	3	13	11950.8	HUMAN	Peptidyl-prolyl cis-trans isomerase FKBP1A
V	Q15369	ELOC_HUMAN	ELOC	3	3	39.3	12473.3	HUMAN	Elongin-C
V	P15586	GNS_HUMAN	GNS	3	4	6.7	62082.7	HUMAN	N-acetylglucosamine-6-sulfatase
V	P62857	RS28_HUMAN	RPS28	3	4	30.4	7841.1	HUMAN	40S ribosomal protein S28
V	P46108	CRK_HUMAN	CRK	2	3	9.5	33831	HUMAN	Adapter molecule crk
V	Q15691	MARE1_HUMAN	MAPRE1	2	3	13.4	29999.3	HUMAN	Microtubule-associated protein RP/EB family member 1
V	Q96AT9	RPE_HUMAN	RPE	2	3	15.8	24928	HUMAN	Ribulose-phosphate 3-epimerase
V	P07320	CRGD_HUMAN	CRYGD	5	6	31.6	20738.3	HUMAN	Gamma-crystallin D
V	P28066	PSA5_HUMAN	PSMA5	3	5	14.5	26411.3	HUMAN	Proteasome subunit alpha type-5
V	Q13185	CBX3_HUMAN	CBX3	3	3	21.9	20811.6	HUMAN	Chromobox protein homolog 3
V	Q9Y2Y0	AR2BP_HUMAN	ARL2BP	3	5	13.5	18822.3	HUMAN	ADP-ribosylation factor-like protein 2-binding protein
V	Q96AE4	FUBP1_HUMAN	FUBP1	4	4	9.3	67560.9	HUMAN	Far upstream element-binding protein 1
V	P62166	NCS1_HUMAN	NCS1	4	4	28.4	21878.9	HUMAN	Neuronal calcium sensor 1
V	P0CG34	TB15A_HUMAN	TMSB15A	3	4	62.2	5228.9	HUMAN	Thymosin beta-15A
V	P47224	MSS4_HUMAN	RABIF	2	4	22	13838.9	HUMAN	Guanine nucleotide exchange factor MSS4
V	Q99729	ROAA_HUMAN	HNRNPAB	2	2	6.9	36225.2	HUMAN	Heterogeneous nuclear ribonucleoprotein A/B
V	O14979	HNRDL_HUMAN	HNRNPDL	2	2	4	46437.9	HUMAN	Heterogeneous nuclear ribonucleoprotein D-like
V	Q14103	HNRPD_HUMAN	HNRNPD	2	2	6.8	38434.5	HUMAN	Heterogeneous nuclear ribonucleoprotein D0
V	P24534	EF1B_HUMAN	EEF1B2	2	3	12.4	24763.9	HUMAN	Elongation factor 1-beta
V	P13693	TCTP_HUMAN	TPT1	2	3	15.1	19595.5	HUMAN	Translationally-controlled tumor protein
V	Q9Y5Z4	HEBP2_HUMAN	HEBP2	2	3	11.2	22875.6	HUMAN	Heme-binding protein 2
V	P81605	DCD_HUMAN	DCD	3	4	22.7	11284	HUMAN	Dermcidin
V	Q86U28	ISCA2_HUMAN	ISCA2	3	4	28.6	16476.5	HUMAN	Iron-sulfur cluster assembly 2 homolog, mitochondrial
V	O95777	LSM8_HUMAN	LSM8	3	5	38.5	10402.7	HUMAN	U6 snRNA-associated Sm-like protein LSm8
V	P42771	CDN2A_HUMAN	CDKN2A	2	5	18.6	16532.8	HUMAN	Cyclin-dependent kinase inhibitor 2A
V	O00115	DNS2A_HUMAN	DNASE2	2	4	6.1	39581.2	HUMAN	Deoxyribonuclease-2-alpha
V	Q9HB07	MYG1_HUMAN	C12orf10	3	3	9	42449.6	HUMAN	UPF0160 protein MYG1, mitochondrial
V	P08670	VIME_HUMAN	VIM	5	8	14.8	53652.1	HUMAN	Vimentin
V	P68104	EF1A1_HUMAN	EEF1A1	5	6	12.6	50141.3	HUMAN	Elongation factor 1-alpha 1
V	Q8NDC0	MISSL_HUMAN	MAPK1IP1L	1	3	7.3	24269.4	HUMAN	MAPK-interacting and spindle-stabilizing protein-like
V	Q9H0W9	CK054_HUMAN	C11orf54	4	6	14.9	35117.7	HUMAN	Ester hydrolase C11orf54
V	P50502	F10A1_HUMAN	ST13	2	2	7.3	41332.1	HUMAN	Hsc70-interacting protein
V	P57086	SCND1_HUMAN	SCAND1	2	3	36.3	19081.8	HUMAN	SCAN domain-containing protein 1
V	P12955	PEPD_HUMAN	PEPD	2	4	7.7	54548.7	HUMAN	Xaa-Pro dipeptidase
V	Q96C01	F136A_HUMAN	FAM136A	3	5	13.8	15641.4	HUMAN	Protein FAM136A
V	P61956	SUMO2_HUMAN	SUMO2	2	2	23.2	10871.3	HUMAN	Small ubiquitin-related modifier 2
V	P43487	RANG_HUMAN	RANBP1	4	5	16.4	23310.3	HUMAN	Ran-specific GTPase-activating protein
V	Q14061	COX17_HUMAN	COX17	1	2	27	6915.2	HUMAN	Cytochrome c oxidase copper chaperone
V	P23528	COF1_HUMAN	CFL1	3	3	22.9	18502.7	HUMAN	Cofilin-1
V	Q15102	PA1B3_HUMAN	PAFAH1B3	2	2	13.4	25734.5	HUMAN	Platelet-activating factor acetylhydrolase IB subunit gamma
V	P68363	TBA1B_HUMAN	TUBA1B	2	2	6.4	50152.1	HUMAN	Tubulin alpha-1B chain
V	Q9BV57	MTND_HUMAN	ADI1	3	6	17.3	21498.6	HUMAN	1,2-dihydroxy-3-keto-5-methylthiopentene dioxygenase
V	Q86SX6	GLRX5_HUMAN	GLRX5	1	2	8.9	16628	HUMAN	Glutaredoxin-related protein 5, mitochondrial
V	P61604	CH10_HUMAN	HSPE1	1	2	13.7	10931.8	HUMAN	10 kDa heat shock protein, mitochondrial
V	Q12962	TAF10_HUMAN	TAF10	1	2	11.5	21711.5	HUMAN	Transcription initiation factor TFIID subunit 10
V	Q9BXV9	GON7_HUMAN	GON7	2	2	39	10858.9	HUMAN	EKC/KEOPS complex subunit GON7
V	Q9Y333	LSM2_HUMAN	LSM2	1	1	20	10834.6	HUMAN	U6 snRNA-associated Sm-like protein LSm2
V	P09651	ROA1_HUMAN	HNRNPA1	1	1	4.8	38746.9	HUMAN	Heterogeneous nuclear ribonucleoprotein A1
V	Q9NX63	MIC19_HUMAN	CHCHD3	2	2	10.1	26152.6	HUMAN	MICOS complex subunit MIC19
V	Q96MW1	CCD43_HUMAN	CCDC43	2	3	17.9	25248.4	HUMAN	Coiled-coil domain-containing protein 43
V	P35232	PHB_HUMAN	PHB	2	2	8.1	29804.3	HUMAN	Prohibitin
V	Q9Y294	ASF1A_HUMAN	ASF1A	1	1	7.4	22968.8	HUMAN	Histone chaperone ASF1A
V	Q13765	NACA_HUMAN	NACA	1	1	7	23384.1	HUMAN	Nascent polypeptide-associated complex subunit alpha
V	Q9Y5S9	RBM8A_HUMAN	RBM8A	2	3	10.9	19889.2	HUMAN	RNA-binding protein 8A
V	Q92734	TFG_HUMAN	TFG	3	3	14	43448.3	HUMAN	Protein TFG
V	O43598	DNPH1_HUMAN	DNPH1	2	3	14.9	19108.6	HUMAN	2'-deoxynucleoside 5'-phosphate N-hydrolase 1
V	Q9UMS0	NFU1_HUMAN	NFU1	2	3	9.8	28462.8	HUMAN	NFU1 iron-sulfur cluster scaffold homolog, mitochondrial
V	P00390	GSHR_HUMAN	GSR	5	6	12.3	56257.5	HUMAN	Glutathione reductase, mitochondrial
V	Q9UBR2	CATZ_HUMAN	CTSZ	3	3	11.9	33868.2	HUMAN	Cathepsin Z
V	Q9P1T7	MDFIC_HUMAN	MDFIC	1	1	6.5	25788.3	HUMAN	MyoD family inhibitor domain-containing protein
V	P06454	PTMA_HUMAN	PTMA	1	1	13.5	12203	HUMAN	Prothymosin alpha
V	Q96BR5	COA7_HUMAN	COA7	3	3	13.9	25709.3	HUMAN	Cytochrome c oxidase assembly factor 7
V	P07919	QCR6_HUMAN	UQCRH	3	6	29.7	10738.9	HUMAN	Cytochrome b-c1 complex subunit 6, mitochondrial
V	P02794	FRIH_HUMAN	FTH1	2	3	7.1	21225.8	HUMAN	Ferritin heavy chain
V	P27816	MAP4_HUMAN	MAP4	3	4	4.9	121006	HUMAN	Microtubule-associated protein 4
V	P04439	1A03_HUMAN	HLA-A	2	2	7.4	40841.1	HUMAN	HLA class I histocompatibility antigen, A-3 alpha chain
V	Q13907	IDI1_HUMAN	IDI1	2	3	15	26319.4	HUMAN	Isopentenyl-diphosphate Delta-isomerase 1
V	Q9Y2B0	CNPY2_HUMAN	CNPY2	1	1	8.8	20652.4	HUMAN	Protein canopy homolog 2
V	O43504	LTOR5_HUMAN	LAMTOR5	2	4	33	9614	HUMAN	Ragulator complex protein LAMTOR5
V	Q8N4P3	MESH1_HUMAN	HDDC3	1	1	9.5	20329.2	HUMAN	Guanosine-3',5'-bis(diphosphate) 3'-pyrophosphohydrolase MESH1
V	P29966	MARCS_HUMAN	MARCKS	2	2	10.2	31554.9	HUMAN	Myristoylated alanine-rich C-kinase substrate
V	Q9NPH2	INO1_HUMAN	ISYNA1	2	4	2.3	61068.4	HUMAN	Inositol-3-phosphate synthase 1
V	P15531	NDKA_HUMAN	NME1	3	5	25	17148.9	HUMAN	Nucleoside diphosphate kinase A
V	P28072	PSB6_HUMAN	PSMB6	2	2	8.8	25358	HUMAN	Proteasome subunit beta type-6
V	P30048	PRDX3_HUMAN	PRDX3	1	1	5.5	27692.9	HUMAN	Thioredoxin-dependent peroxide reductase, mitochondrial
V	O75531	BAF_HUMAN	BANF1	2	3	27	10058.7	HUMAN	Barrier-to-autointegration factor
V	Q9BTT0	AN32E_HUMAN	ANP32E	2	2	11.9	30692.7	HUMAN	Acidic leucine-rich nuclear phosphoprotein 32 family member E
V	Q5T1J5	CHCH9_HUMAN	CHCHD2P9	1	1	18.5	15489.7	HUMAN	Putative coiled-coil-helix-coiled-coil-helix domain-containing protein CHCHD2P9, mitochondrial
V	P14174	MIF_HUMAN	MIF	2	2	18.3	12476.4	HUMAN	Macrophage migration inhibitory factor
V	Q9Y5J9	TIM8B_HUMAN	TIMM8B	2	2	30.1	9343.6	HUMAN	Mitochondrial import inner membrane translocase subunit Tim8 B
V	P42773	CDN2C_HUMAN	CDKN2C	4	4	34.5	18127.5	HUMAN	Cyclin-dependent kinase 4 inhibitor C
V	P62310	LSM3_HUMAN	LSM3	2	4	33.3	11845.5	HUMAN	U6 snRNA-associated Sm-like protein LSm3
V	Q9Y266	NUDC_HUMAN	NUDC	2	2	6	38243.2	HUMAN	Nuclear migration protein nudC
V	Q9UHV9	PFD2_HUMAN	PFDN2	2	4	5.8	16648	HUMAN	Prefoldin subunit 2
V	Q9NRF9	DPOE3_HUMAN	POLE3	1	2	11.6	16859.7	HUMAN	DNA polymerase epsilon subunit 3
V	Q9NYJ1	COA4_HUMAN	COA4	1	1	16.1	10134.2	HUMAN	Cytochrome c oxidase assembly factor 4 homolog, mitochondrial
V	P23246	SFPQ_HUMAN	SFPQ	1	1	2.1	76150	HUMAN	Splicing factor, proline- and glutamine-rich
V	P40925	MDHC_HUMAN	MDH1	2	2	6.3	36426.4	HUMAN	Malate dehydrogenase, cytoplasmic
V	P07858	CATB_HUMAN	CTSB	4	5	18.6	37822	HUMAN	Cathepsin B
V	Q16186	ADRM1_HUMAN	ADRM1	1	2	3.9	42153.6	HUMAN	Proteasomal ubiquitin receptor ADRM1
V	Q15084	PDIA6_HUMAN	PDIA6	3	4	10	48121.7	HUMAN	Protein disulfide-isomerase A6
V	Q32P28	P3H1_HUMAN	P3H1	2	2	3.1	83394.7	HUMAN	Prolyl 3-hydroxylase 1
V	O60888	CUTA_HUMAN	CUTA	1	2	7.8	19116.5	HUMAN	Protein CutA
V	P00492	HPRT_HUMAN	HPRT1	3	3	17	24579.6	HUMAN	Hypoxanthine-guanine phosphoribosyltransferase
V	O15355	PPM1G_HUMAN	PPM1G	3	3	6.8	59272.1	HUMAN	Protein phosphatase 1G
V	Q9H299	SH3L3_HUMAN	SH3BGRL3	3	4	31.2	10437.8	HUMAN	SH3 domain-binding glutamic acid-rich-like protein 3
V	O00754	MA2B1_HUMAN	MAN2B1	1	1	1.2	113745	HUMAN	Lysosomal alpha-mannosidase
V	Q9Y605	MOFA1_HUMAN	MRFAP1	1	1	18.9	14649.7	HUMAN	MORF4 family-associated protein 1
V	O75223	GGCT_HUMAN	GGCT	1	1	5.9	21007.9	HUMAN	Gamma-glutamylcyclotransferase
V	P30046	DOPD_HUMAN	DDT	1	2	9.3	12711.9	HUMAN	D-dopachrome decarboxylase
V	P99999	CYC_HUMAN	CYCS	2	2	14.3	11748.8	HUMAN	Cytochrome c
V	P52565	GDIR1_HUMAN	ARHGDIA	2	3	14.2	23207.3	HUMAN	Rho GDP-dissociation inhibitor 1
V	P37837	TALDO_HUMAN	TALDO1	3	4	9.8	37540.5	HUMAN	Transaldolase
V	P07741	APT_HUMAN	APRT	2	3	12.2	19607.9	HUMAN	Adenine phosphoribosyltransferase
V	P55072	TERA_HUMAN	VCP	3	3	6.1	89322.6	HUMAN	Transitional endoplasmic reticulum ATPase
V	O94760	DDAH1_HUMAN	DDAH1	3	3	11.2	31122.1	HUMAN	N(G),N(G)-dimethylarginine dimethylaminohydrolase 1
V	P61923	COPZ1_HUMAN	COPZ1	2	2	18.6	20198.4	HUMAN	Coatomer subunit zeta-1
V	Q9BVW5	TIPIN_HUMAN	TIPIN	1	1	3.7	34555.5	HUMAN	TIMELESS-interacting protein
V	O00244	ATOX1_HUMAN	ATOX1	2	2	26.5	7401.7	HUMAN	Copper transport protein ATOX1
V	P13639	EF2_HUMAN	EEF2	5	5	6.8	95339	HUMAN	Elongation factor 2
V	Q14247	SRC8_HUMAN	CTTN	2	2	4.7	61586.6	HUMAN	Src substrate cortactin
V	P04632	CPNS1_HUMAN	CAPNS1	2	2	7.8	28316	HUMAN	Calpain small subunit 1
V	P00558	PGK1_HUMAN	PGK1	3	3	11	44615.1	HUMAN	Phosphoglycerate kinase 1
V	P22314	UBA1_HUMAN	UBA1	3	3	4	117850	HUMAN	Ubiquitin-like modifier-activating enzyme 1
V	P22626	ROA2_HUMAN	HNRNPA2B1	2	3	7.1	37430	HUMAN	Heterogeneous nuclear ribonucleoproteins A2/B1
V	P30049	ATPD_HUMAN	ATP5D	1	1	8.3	17490.1	HUMAN	ATP synthase subunit delta, mitochondrial
V	P05455	LA_HUMAN	SSB	1	1	3.4	46837.4	HUMAN	Lupus La protein
V	O75368	SH3L1_HUMAN	SH3BGRL	2	2	27.2	12774.4	HUMAN	SH3 domain-binding glutamic acid-rich-like protein
V	O00161	SNP23_HUMAN	SNAP23	2	2	13.3	23354.3	HUMAN	Synaptosomal-associated protein 23
V	P51688	SPHM_HUMAN	SGSH	2	4	4.8	56695.9	HUMAN	N-sulphoglucosamine sulphohydrolase
V	O94888	UBXN7_HUMAN	UBXN7	1	1	2.9	54862.8	HUMAN	UBX domain-containing protein 7
V	Q9Y3D6	FIS1_HUMAN	FIS1	1	1	8.6	16937.8	HUMAN	Mitochondrial fission 1 protein
V	Q9NX46	ARHL2_HUMAN	ADPRHL2	2	2	8.3	38947.1	HUMAN	Poly(ADP-ribose) glycohydrolase ARH3
V	O43665	RGS10_HUMAN	RGS10	1	2	6.9	20235.9	HUMAN	Regulator of G-protein signaling 10
V	O95302	FKBP9_HUMAN	FKBP9	2	3	3.2	63084.1	HUMAN	Peptidyl-prolyl cis-trans isomerase FKBP9
V	Q99798	ACON_HUMAN	ACO2	1	1	1.9	85426.1	HUMAN	Aconitate hydratase, mitochondrial
V	P61457	PHS_HUMAN	PCBD1	2	4	23.1	11999.7	HUMAN	Pterin-4-alpha-carbinolamine dehydratase
V	P19338	NUCL_HUMAN	NCL	3	3	6.5	76615	HUMAN	Nucleolin
V	P0DP23	CALM1_HUMAN	CALM1	3	5	31.5	16837.7	HUMAN	Calmodulin-1
V	O14618	CCS_HUMAN	CCS	2	2	6.2	29040.9	HUMAN	Copper chaperone for superoxide dismutase
V	Q96IK1	BOD1_HUMAN	BOD1	2	2	13	19196.6	HUMAN	Biorientation of chromosomes in cell division protein 1
V	Q15366	PCBP2_HUMAN	PCBP2	2	2	6	38580.4	HUMAN	Poly(rC)-binding protein 2
V	Q8IWT0	ARCH_HUMAN	ZBTB8OS	1	1	6	19490.9	HUMAN	Protein archease
V	P82979	SARNP_HUMAN	SARNP	1	1	4.8	23671	HUMAN	SAP domain-containing ribonucleoprotein
V	Q6UWP8	SBSN_HUMAN	SBSN	1	1	3.1	60541.3	HUMAN	Suprabasin
V	P61970	NTF2_HUMAN	NUTF2	2	2	16.5	14478.6	HUMAN	Nuclear transport factor 2
V	P15121	ALDR_HUMAN	AKR1B1	3	3	7.3	35853.7	HUMAN	Aldose reductase
V	P14854	CX6B1_HUMAN	COX6B1	1	1	14	10192.5	HUMAN	Cytochrome c oxidase subunit 6B1
V	Q99471	PFD5_HUMAN	PFDN5	1	1	9.7	17328.3	HUMAN	Prefoldin subunit 5
V	O60220	TIM8A_HUMAN	TIMM8A	1	1	11.3	10998.5	HUMAN	Mitochondrial import inner membrane translocase subunit Tim8 A
V	Q9BUH6	PAXX_HUMAN	C9orf142	1	1	5.9	21639.7	HUMAN	Protein PAXX
V	P07355	ANXA2_HUMAN	ANXA2	1	1	2.9	38604.4	HUMAN	Annexin A2
V	P07339	CATD_HUMAN	CTSD	2	2	4.6	44552.6	HUMAN	Cathepsin D
V	P54687	BCAT1_HUMAN	BCAT1	1	1	3.9	42966.5	HUMAN	Branched-chain-amino-acid aminotransferase, cytosolic
V	Q13685	AAMP_HUMAN	AAMP	1	1	3	46751.3	HUMAN	Angio-associated migratory cell protein
V	P01008	ANT3_HUMAN	SERPINC1	1	2	1.9	52602.9	HUMAN	Antithrombin-III
V	Q13541	4EBP1_HUMAN	EIF4EBP1	5	6	38.1	12580.1	HUMAN	Eukaryotic translation initiation factor 4E-binding protein 1
V	Q9Y2V2	CHSP1_HUMAN	CARHSP1	3	4	35.4	15892.2	HUMAN	Calcium-regulated heat-stable protein 1
V	Q96B45	BORC7_HUMAN	BORCS7	1	1	9.5	11564.2	HUMAN	BLOC-1-related complex subunit 7
V	Q9Y5L4	TIM13_HUMAN	TIMM13	1	1	10.5	10500.1	HUMAN	Mitochondrial import inner membrane translocase subunit Tim13
V	P27824	CALX_HUMAN	CANX	1	1	2.7	67568.9	HUMAN	Calnexin
V	P01834	IGKC_HUMAN	IGKC	1	6	18.7	11765.1	HUMAN	Immunoglobulin kappa constant
V	P00505	AATM_HUMAN	GOT2	1	1	2.3	47518.1	HUMAN	Aspartate aminotransferase, mitochondrial
V	P04075	ALDOA_HUMAN	ALDOA	2	2	8.5	39420.4	HUMAN	Fructose-bisphosphate aldolase A
V	Q9Y3D8	KAD6_HUMAN	AK6	1	2	5.2	20061.6	HUMAN	Adenylate kinase isoenzyme 6
V	O75312	ZPR1_HUMAN	ZPR1	1	1	2.6	50925.7	HUMAN	Zinc finger protein ZPR1
V	O60927	PP1RB_HUMAN	PPP1R11	1	1	20.6	13952.6	HUMAN	Protein phosphatase 1 regulatory subunit 11
V	Q9HC38	GLOD4_HUMAN	GLOD4	1	2	4.2	34793.8	HUMAN	Glyoxalase domain-containing protein 4
V	Q96S82	UBL7_HUMAN	UBL7	1	1	2.9	40510.8	HUMAN	Ubiquitin-like protein 7
V	O95202	LETM1_HUMAN	LETM1	2	3	3.7	83354.9	HUMAN	Mitochondrial proton/calcium exchanger protein
V	P25788	PSA3_HUMAN	PSMA3	2	2	7.5	28433.5	HUMAN	Proteasome subunit alpha type-3
V	P51687	SUOX_HUMAN	SUOX	2	2	4.2	60283.5	HUMAN	Sulfite oxidase, mitochondrial
V	Q96HE7	ERO1A_HUMAN	ERO1A	2	2	5.1	54393.1	HUMAN	ERO1-like protein alpha
V	P62633	CNBP_HUMAN	CNBP	1	1	7.3	19462.9	HUMAN	Cellular nucleic acid-binding protein
V	Q06323	PSME1_HUMAN	PSME1	1	1	5.6	28723.3	HUMAN	Proteasome activator complex subunit 1
V	Q13404	UB2V1_HUMAN	UBE2V1	2	2	15.6	16495.1	HUMAN	Ubiquitin-conjugating enzyme E2 variant 1
V	Q13263	TIF1B_HUMAN	TRIM28	1	1	3.8	88550.5	HUMAN	Transcription intermediary factor 1-beta
V	O95336	6PGL_HUMAN	PGLS	2	2	10.9	27547.1	HUMAN	6-phosphogluconolactonase
V	Q92820	GGH_HUMAN	GGH	2	2	9.1	35964.7	HUMAN	Gamma-glutamyl hydrolase
V	Q03393	PTPS_HUMAN	PTS	1	1	9.7	16385.8	HUMAN	6-pyruvoyl tetrahydrobiopterin synthase
V	Q13011	ECH1_HUMAN	ECH1	1	1	4.9	35816.5	HUMAN	Delta(3,5)-Delta(2,4)-dienoyl-CoA isomerase, mitochondrial
V	Q6EEV4	GL1AD_HUMAN	POLR2M	2	2	37.8	15131.1	HUMAN	DNA-directed RNA polymerase II subunit GRINL1A, isoforms 4/5
V	P26583	HMGB2_HUMAN	HMGB2	2	2	12	24034	HUMAN	High mobility group protein B2
V	Q16718	NDUA5_HUMAN	NDUFA5	1	1	7.8	13458.8	HUMAN	NADH dehydrogenase [ubiquinone] 1 alpha subcomplex subunit 5
V	Q02790	FKBP4_HUMAN	FKBP4	1	1	2	51805	HUMAN	Peptidyl-prolyl cis-trans isomerase FKBP4
V	Q9H467	CUED2_HUMAN	CUEDC2	1	1	3.1	32009.6	HUMAN	CUE domain-containing protein 2
V	Q8NCW5	NNRE_HUMAN	NAXE	2	3	10.4	31674.9	HUMAN	NAD(P)H-hydrate epimerase
V	P30085	KCY_HUMAN	CMPK1	1	1	5.1	22222.5	HUMAN	UMP-CMP kinase
V	Q9BU89	DOHH_HUMAN	DOHH	1	1	4	32904.5	HUMAN	Deoxyhypusine hydroxylase
V	Q8NBS9	TXND5_HUMAN	TXNDC5	1	1	2.1	47629.3	HUMAN	Thioredoxin domain-containing protein 5
V	O95400	CD2B2_HUMAN	CD2BP2	1	1	4.1	37646.8	HUMAN	CD2 antigen cytoplasmic tail-binding protein 2
V	P20962	PTMS_HUMAN	PTMS	1	1	10.8	11530	HUMAN	Parathymosin
V	Q9UBV8	PEF1_HUMAN	PEF1	1	1	4.6	30381.2	HUMAN	Peflin
V	Q969H8	MYDGF_HUMAN	MYDGF	2	2	15	18795.4	HUMAN	Myeloid-derived growth factor
V	Q9Y680	FKBP7_HUMAN	FKBP7	1	1	3.5	30009.6	HUMAN	Peptidyl-prolyl cis-trans isomerase FKBP7
V	Q9BSY4	CHCH5_HUMAN	CHCHD5	1	2	9.1	12395.2	HUMAN	Coiled-coil-helix-coiled-coil-helix domain-containing protein 5
V	Q9H1E3	NUCKS_HUMAN	NUCKS1	1	2	3.7	27296.6	HUMAN	Nuclear ubiquitous casein and cyclin-dependent kinase substrate 1
V	O43852	CALU_HUMAN	CALU	2	2	6.7	37107.1	HUMAN	Calumenin
V	P61758	PFD3_HUMAN	VBP1	1	1	5.1	22658.2	HUMAN	Prefoldin subunit 3
V	Q96FX2	DPH3_HUMAN	DPH3	1	1	25.6	9240.3	HUMAN	DPH3 homolog
V	Q02978	M2OM_HUMAN	SLC25A11	1	1	5.4	34062	HUMAN	Mitochondrial 2-oxoglutarate/malate carrier protein
V	O75364	PITX3_HUMAN	PITX3	1	2	4	31832.1	HUMAN	Pituitary homeobox 3
V	P50402	EMD_HUMAN	EMD	1	2	4.7	28994.1	HUMAN	Emerin
V	P34897	GLYM_HUMAN	SHMT2	1	1	1.8	55993.5	HUMAN	Serine hydroxymethyltransferase, mitochondrial
V	P68402	PA1B2_HUMAN	PAFAH1B2	1	1	8.3	25569.5	HUMAN	Platelet-activating factor acetylhydrolase IB subunit beta
V	P63220	RS21_HUMAN	RPS21	1	1	18.1	9111.5	HUMAN	40S ribosomal protein S21
V	O96033	MOC2A_HUMAN	MOCS2	1	2	12.5	9755.4	HUMAN	Molybdopterin synthase sulfur carrier subunit
V	P21333	FLNA_HUMAN	FLNA	2	2	1	280741	HUMAN	Filamin-A
V	O43805	SSNA1_HUMAN	SSNA1	1	1	9.2	13596.3	HUMAN	Sjoegren syndrome nuclear autoantigen 1
V	Q9UK45	LSM7_HUMAN	LSM7	1	2	7.8	11602.5	HUMAN	U6 snRNA-associated Sm-like protein LSm7
V	Q02413	DSG1_HUMAN	DSG1	3	3	4.6	113749	HUMAN	Desmoglein-1
V	P06702	S10A9_HUMAN	S100A9	1	2	11.4	13242.1	HUMAN	Protein S100-A9
V	P28074	PSB5_HUMAN	PSMB5	1	1	3.8	28480.5	HUMAN	Proteasome subunit beta type-5
V	P07203	GPX1_HUMAN	GPX1	1	1	4.4	22088.4	HUMAN	Glutathione peroxidase 1
V	Q9UL46	PSME2_HUMAN	PSME2	1	1	6.3	27401.9	HUMAN	Proteasome activator complex subunit 2
V	Q9UKK9	NUDT5_HUMAN	NUDT5	2	2	13.7	24327.8	HUMAN	ADP-sugar pyrophosphatase
V	Q16881	TRXR1_HUMAN	TXNRD1	2	3	6.2	70906.7	HUMAN	Thioredoxin reductase 1, cytoplasmic
V	P02792	FRIL_HUMAN	FTL	1	1	8.6	20019.8	HUMAN	Ferritin light chain
V	P13473	LAMP2_HUMAN	LAMP2	1	1	2	44961.1	HUMAN	Lysosome-associated membrane glycoprotein 2
V	P38117	ETFB_HUMAN	ETFB	1	1	3.1	27843.9	HUMAN	Electron transfer flavoprotein subunit beta

## Sheet: Mock B
ID	Acc #	UniProt ID	Gene	Num Unique	Peptide Count	% Cov	Protein MW	Species	Protein Name
M TCA	P04264	K2C1_HUMAN	KRT1	42	151	48.9	66039.2	HUMAN	Keratin, type II cytoskeletal 1
M TCA	P35908	K22E_HUMAN	KRT2	37	113	56	65433.4	HUMAN	Keratin, type II cytoskeletal 2 epidermal
M TCA	P13647	K2C5_HUMAN	KRT5	35	77	41.2	62378.9	HUMAN	Keratin, type II cytoskeletal 5
M TCA	P02538	K2C6A_HUMAN	KRT6A	30	61	45.6	60045.4	HUMAN	Keratin, type II cytoskeletal 6A
M TCA	P04259	K2C6B_HUMAN	KRT6B	28	62	43.8	60067.4	HUMAN	Keratin, type II cytoskeletal 6B
M TCA	P48668	K2C6C_HUMAN	KRT6C	28	58	43.8	60025.4	HUMAN	Keratin, type II cytoskeletal 6C
M TCA	Q7Z794	K2C1B_HUMAN	KRT77	12	26	20.1	61901.9	HUMAN	Keratin, type II cytoskeletal 1b
M TCA	O95678	K2C75_HUMAN	KRT75	11	29	12.5	59560.9	HUMAN	Keratin, type II cytoskeletal 75
M TCA	Q5XKE5	K2C79_HUMAN	KRT79	8	22	9.3	57836.1	HUMAN	Keratin, type II cytoskeletal 79
M TCA	Q01546	K22O_HUMAN	KRT76	9	27	7.4	65841.3	HUMAN	Keratin, type II cytoskeletal 2 oral
M TCA	P12035	K2C3_HUMAN	KRT3	7	19	6.4	64417.5	HUMAN	Keratin, type II cytoskeletal 3
M TCA	P05787	K2C8_HUMAN	KRT8	4	11	3.9	53704.7	HUMAN	Keratin, type II cytoskeletal 8
M TCA	P13645	K1C10_HUMAN	KRT10	29	135	39.9	58827.5	HUMAN	Keratin, type I cytoskeletal 10
M TCA	P02533	K1C14_HUMAN	KRT14	21	67	42.6	51561.9	HUMAN	Keratin, type I cytoskeletal 14
M TCA	P35527	K1C9_HUMAN	KRT9	18	34	26.8	62064.8	HUMAN	Keratin, type I cytoskeletal 9
M TCA	Q04695	K1C17_HUMAN	KRT17	18	37	35.6	48106.1	HUMAN	Keratin, type I cytoskeletal 17
M TCA	P08779	K1C16_HUMAN	KRT16	16	54	28.3	51268.3	HUMAN	Keratin, type I cytoskeletal 16
M TCA	P19012	K1C15_HUMAN	KRT15	9	19	18.4	49212.1	HUMAN	Keratin, type I cytoskeletal 15
M TCA	P13646	K1C13_HUMAN	KRT13	7	17	9.2	49588.6	HUMAN	Keratin, type I cytoskeletal 13
M TCA	P08727	K1C19_HUMAN	KRT19	6	16	11	44106.3	HUMAN	Keratin, type I cytoskeletal 19
M TCA	P05783	K1C18_HUMAN	KRT18	2	3	3.7	48058.2	HUMAN	Keratin, type I cytoskeletal 18
M TCA	P15924	DESP_HUMAN	DSP	29	45	10.4	331777	HUMAN	Desmoplakin
M TCA	P62937	PPIA_HUMAN	PPIA	14	33	40	18012.7	HUMAN	Peptidyl-prolyl cis-trans isomerase A
M TCA	Q02413	DSG1_HUMAN	DSG1	13	24	12.6	113749	HUMAN	Desmoglein-1
M TCA	P09936	UCHL1_HUMAN	UCHL1	16	37	64.6	24824.6	HUMAN	Ubiquitin carboxyl-terminal hydrolase isozyme L1
M TCA	Q06830	PRDX1_HUMAN	PRDX1	17	38	46.7	22110.5	HUMAN	Peroxiredoxin-1
M TCA	P32119	PRDX2_HUMAN	PRDX2	6	10	23.2	21892.1	HUMAN	Peroxiredoxin-2
M TCA	Q13162	PRDX4_HUMAN	PRDX4	5	11	23.6	30540.2	HUMAN	Peroxiredoxin-4
M TCA	P08238	HS90B_HUMAN	HSP90AB1	11	19	15.7	83264.9	HUMAN	Heat shock protein HSP 90-beta
M TCA	P07900	HS90A_HUMAN	HSP90AA1	10	18	13.3	84660.4	HUMAN	Heat shock protein HSP 90-alpha
M TCA	Q12931	TRAP1_HUMAN	TRAP1	2	3	3.8	80110.7	HUMAN	Heat shock protein 75 kDa, mitochondrial
M TCA	P02768	ALBU_HUMAN	ALB	12	23	20.2	69367.4	HUMAN	Serum albumin
M TCA	P0DMV8	HS71A_HUMAN	HSPA1A	12	15	22.5	70052.8	HUMAN	Heat shock 70 kDa protein 1A
M TCA	P11021	GRP78_HUMAN	HSPA5	6	7	8.9	72333.5	HUMAN	78 kDa glucose-regulated protein
M TCA	P11142	HSP7C_HUMAN	HSPA8	5	6	10.4	70898.7	HUMAN	Heat shock cognate 71 kDa protein
M TCA	P54652	HSP72_HUMAN	HSPA2	3	4	6.3	70021.5	HUMAN	Heat shock-related 70 kDa protein 2
M TCA	P07437	TBB5_HUMAN	TUBB	15	27	27.7	49671.3	HUMAN	Tubulin beta chain
M TCA	P68371	TBB4B_HUMAN	TUBB4B	13	25	24.9	49831.5	HUMAN	Tubulin beta-4B chain
M TCA	P04350	TBB4A_HUMAN	TUBB4A	11	23	20.5	49586.2	HUMAN	Tubulin beta-4A chain
M TCA	Q9BVA1	TBB2B_HUMAN	TUBB2B	12	23	22.9	49953.5	HUMAN	Tubulin beta-2B chain
M TCA	Q3ZCM7	TBB8_HUMAN	TUBB8	8	18	13.7	49776.5	HUMAN	Tubulin beta-8 chain
M TCA	P60709	ACTB_HUMAN	ACTB	11	23	29.6	41737.1	HUMAN	Actin, cytoplasmic 1
M TCA	P62736	ACTA_HUMAN	ACTA2	8	15	18	42009.4	HUMAN	Actin, aortic smooth muscle
M TCA	P63267	ACTH_HUMAN	ACTG2	8	15	18.1	41877.3	HUMAN	Actin, gamma-enteric smooth muscle
M TCA	P68032	ACTC_HUMAN	ACTC1	8	15	18	42019.4	HUMAN	Actin, alpha cardiac muscle 1
M TCA	P68133	ACTS_HUMAN	ACTA1	8	15	18	42051.4	HUMAN	Actin, alpha skeletal muscle
M TCA	P09622	DLDH_HUMAN	DLD	10	14	21.4	54177.7	HUMAN	Dihydrolipoyl dehydrogenase, mitochondrial
M TCA	P61604	CH10_HUMAN	HSPE1	10	25	73.5	10931.8	HUMAN	10 kDa heat shock protein, mitochondrial
M TCA	P05387	RLA2_HUMAN	RPLP2	7	26	91.3	11665	HUMAN	60S acidic ribosomal protein P2
M TCA	P05386	RLA1_HUMAN	RPLP1	2	3	28.9	11514	HUMAN	60S acidic ribosomal protein P1
M TCA	P14923	PLAK_HUMAN	JUP	14	19	19.3	81745.5	HUMAN	Junction plakoglobin
M TCA	P29966	MARCS_HUMAN	MARCKS	8	17	38.3	31554.9	HUMAN	Myristoylated alanine-rich C-kinase substrate
M TCA	P37802	TAGL2_HUMAN	TAGLN2	9	15	35.2	22391.7	HUMAN	Transgelin-2
M TCA	P10809	CH60_HUMAN	HSPD1	10	15	17.8	61055.2	HUMAN	60 kDa heat shock protein, mitochondrial
M TCA	P28074	PSB5_HUMAN	PSMB5	8	11	31.2	28480.5	HUMAN	Proteasome subunit beta type-5
M TCA	P38646	GRP75_HUMAN	HSPA9	9	13	17.2	73681.1	HUMAN	Stress-70 protein, mitochondrial
M TCA	Q01469	FABP5_HUMAN	FABP5	7	10	44.4	15164.6	HUMAN	Fatty acid-binding protein, epidermal
M TCA	P31948	STIP1_HUMAN	STIP1	11	11	16.4	62639.8	HUMAN	Stress-induced-phosphoprotein 1
M TCA	Q99497	PARK7_HUMAN	PARK7	8	15	37	19891.2	HUMAN	Protein DJ-1
M TCA	P10599	THIO_HUMAN	TXN	8	26	51.4	11737.6	HUMAN	Thioredoxin
M TCA	Q5D862	FILA2_HUMAN	FLG2	7	12	4.6	248074	HUMAN	Filaggrin-2
M TCA	O00264	PGRC1_HUMAN	PGRMC1	5	6	27.2	21671.3	HUMAN	Membrane-associated progesterone receptor component 1
M TCA	P49006	MRP_HUMAN	MARCKSL1	5	11	35.9	19528.9	HUMAN	MARCKS-related protein
M TCA	P60660	MYL6_HUMAN	MYL6	8	15	47.7	16930.2	HUMAN	Myosin light polypeptide 6
M TCA	P16403	H12_HUMAN	HIST1H1C	7	11	25.8	21364.9	HUMAN	Histone H1.2
M TCA	P29692	EF1D_HUMAN	EEF1D	6	9	30.2	31122.1	HUMAN	Elongation factor 1-delta
M TCA	P60900	PSA6_HUMAN	PSMA6	6	10	26.4	27399.7	HUMAN	Proteasome subunit alpha type-6
M TCA	P63241	IF5A1_HUMAN	EIF5A	9	31	37.7	16832.4	HUMAN	Eukaryotic translation initiation factor 5A-1
M TCA	P00492	HPRT_HUMAN	HPRT1	6	11	26.6	24579.6	HUMAN	Hypoxanthine-guanine phosphoribosyltransferase
M TCA	P41236	IPP2_HUMAN	PPP1R2	7	11	28.8	23015.4	HUMAN	Protein phosphatase inhibitor 2
M TCA	P23528	COF1_HUMAN	CFL1	6	13	39.8	18502.7	HUMAN	Cofilin-1
M TCA	P0CG47	UBB_HUMAN	UBB	6	53	21.4	25761.8	HUMAN	Polyubiquitin-B
M TCA	Q9Y5L4	TIM13_HUMAN	TIMM13	5	8	52.6	10500.1	HUMAN	Mitochondrial import inner membrane translocase subunit Tim13
M TCA	P61978	HNRPK_HUMAN	HNRNPK	8	13	14.3	50976.7	HUMAN	Heterogeneous nuclear ribonucleoprotein K
M TCA	Q96B54	ZN428_HUMAN	ZNF428	4	9	29.8	20480.8	HUMAN	Zinc finger protein 428
M TCA	Q6UWP8	SBSN_HUMAN	SBSN	5	8	13.9	60541.3	HUMAN	Suprabasin
M TCA	P67809	YBOX1_HUMAN	YBX1	5	5	26.2	35924.5	HUMAN	Nuclease-sensitive element-binding protein 1
M TCA	O43765	SGTA_HUMAN	SGTA	6	11	21.4	34063.4	HUMAN	Small glutamine-rich tetratricopeptide repeat-containing protein alpha
M TCA	P63220	RS21_HUMAN	RPS21	7	13	45.8	9111.5	HUMAN	40S ribosomal protein S21
M TCA	P51858	HDGF_HUMAN	HDGF	8	16	31.7	26788.5	HUMAN	Hepatoma-derived growth factor
M TCA	Q92945	FUBP2_HUMAN	KHSRP	8	9	14.1	73115.9	HUMAN	Far upstream element-binding protein 2
M TCA	P00441	SODC_HUMAN	SOD1	5	36	29.2	15935.9	HUMAN	Superoxide dismutase [Cu-Zn]
M TCA	P07355	ANXA2_HUMAN	ANXA2	6	7	20.4	38604.4	HUMAN	Annexin A2
M TCA	P0DP23	CALM1_HUMAN	CALM1	4	13	40.3	16837.7	HUMAN	Calmodulin-1
M TCA	P30041	PRDX6_HUMAN	PRDX6	6	10	31.7	25035.2	HUMAN	Peroxiredoxin-6
M TCA	P06733	ENOA_HUMAN	ENO1	4	4	12	47169.4	HUMAN	Alpha-enolase
M TCA	P13716	HEM2_HUMAN	ALAD	7	11	22.4	36295.2	HUMAN	Delta-aminolevulinic acid dehydratase
M TCA	O14818	PSA7_HUMAN	PSMA7	5	7	19.4	27887.1	HUMAN	Proteasome subunit alpha type-7
M TCA	P04406	G3P_HUMAN	GAPDH	6	8	23.6	36053.5	HUMAN	Glyceraldehyde-3-phosphate dehydrogenase
M TCA	P13639	EF2_HUMAN	EEF2	7	10	8	95339	HUMAN	Elongation factor 2
M TCA	O14737	PDCD5_HUMAN	PDCD5	4	7	36.8	14285.2	HUMAN	Programmed cell death protein 5
M TCA	Q9H910	JUPI2_HUMAN	JPT2	4	6	29.5	20063.5	HUMAN	Jupiter microtubule associated homolog 2
M TCA	P07237	PDIA1_HUMAN	P4HB	5	6	9.4	57116.8	HUMAN	Protein disulfide-isomerase
M TCA	P63104	1433Z_HUMAN	YWHAZ	4	5	12.7	27745.3	HUMAN	14-3-3 protein zeta/delta
M TCA	P31946	1433B_HUMAN	YWHAB	5	7	23.2	28082.6	HUMAN	14-3-3 protein beta/alpha
M TCA	P61981	1433G_HUMAN	YWHAG	4	4	18.6	28302.8	HUMAN	14-3-3 protein gamma
M TCA	P62258	1433E_HUMAN	YWHAE	4	5	18.8	29174.2	HUMAN	14-3-3 protein epsilon
M TCA	P27348	1433T_HUMAN	YWHAQ	4	4	15.9	27764.5	HUMAN	14-3-3 protein theta
M TCA	Q04917	1433F_HUMAN	YWHAH	4	4	14.2	28219	HUMAN	14-3-3 protein eta
M TCA	P31947	1433S_HUMAN	SFN	2	2	6.5	27774.3	HUMAN	14-3-3 protein sigma
M TCA	P04179	SODM_HUMAN	SOD2	4	10	21.2	24722.3	HUMAN	Superoxide dismutase [Mn], mitochondrial
M TCA	P00390	GSHR_HUMAN	GSR	4	6	9.8	56257.5	HUMAN	Glutathione reductase, mitochondrial
M TCA	P16949	STMN1_HUMAN	STMN1	6	15	36.9	17302.7	HUMAN	Stathmin
M TCA	P67936	TPM4_HUMAN	TPM4	3	4	15.7	28522	HUMAN	Tropomyosin alpha-4 chain
M TCA	P06753	TPM3_HUMAN	TPM3	3	4	13	32950.2	HUMAN	Tropomyosin alpha-3 chain
M TCA	Q13765	NACA_HUMAN	NACA	2	3	13.5	23384.1	HUMAN	Nascent polypeptide-associated complex subunit alpha
M TCA	Q9BXV9	GON7_HUMAN	GON7	4	6	51	10858.9	HUMAN	EKC/KEOPS complex subunit GON7
M TCA	P14625	ENPL_HUMAN	HSP90B1	6	8	8	92469.6	HUMAN	Endoplasmin
M TCA	Q15181	IPYR_HUMAN	PPA1	4	5	18	32660.3	HUMAN	Inorganic pyrophosphatase
M TCA	P24666	PPAC_HUMAN	ACP1	5	7	38	18042.7	HUMAN	Low molecular weight phosphotyrosine protein phosphatase
M TCA	P25786	PSA1_HUMAN	PSMA1	5	5	22.1	29555.9	HUMAN	Proteasome subunit alpha type-1
M TCA	Q13185	CBX3_HUMAN	CBX3	4	11	21.3	20811.6	HUMAN	Chromobox protein homolog 3
M TCA	P31151	S10A7_HUMAN	S100A7	4	7	24.8	11471.1	HUMAN	Protein S100-A7
M TCA	P05023	AT1A1_HUMAN	ATP1A1	6	6	7	112897	HUMAN	Sodium/potassium-transporting ATPase subunit alpha-1
M TCA	P12277	KCRB_HUMAN	CKB	5	9	8.9	42644.7	HUMAN	Creatine kinase B-type
M TCA	P55036	PSMD4_HUMAN	PSMD4	4	4	8.8	40737	HUMAN	26S proteasome non-ATPase regulatory subunit 4
M TCA	P28072	PSB6_HUMAN	PSMB6	4	6	17.6	25358	HUMAN	Proteasome subunit beta type-6
M TCA	P11717	MPRI_HUMAN	IGF2R	6	6	2.6	274377	HUMAN	Cation-independent mannose-6-phosphate receptor
M TCA	Q86SX6	GLRX5_HUMAN	GLRX5	3	3	21	16628	HUMAN	Glutaredoxin-related protein 5, mitochondrial
M TCA	P80723	BASP1_HUMAN	BASP1	5	7	44.9	22693.6	HUMAN	Brain acid soluble protein 1
M TCA	O00193	SMAP_HUMAN	SMAP	3	3	21.9	20332.7	HUMAN	Small acidic protein
M TCA	P49721	PSB2_HUMAN	PSMB2	3	4	12.4	22836.5	HUMAN	Proteasome subunit beta type-2
M TCA	P25788	PSA3_HUMAN	PSMA3	4	7	12.2	28433.5	HUMAN	Proteasome subunit alpha type-3
M TCA	P58546	MTPN_HUMAN	MTPN	3	5	26.3	12894.9	HUMAN	Myotrophin
M TCA	O43175	SERA_HUMAN	PHGDH	4	4	9.4	56651	HUMAN	D-3-phosphoglycerate dehydrogenase
M TCA	P51688	SPHM_HUMAN	SGSH	3	3	7	56695.9	HUMAN	N-sulphoglucosamine sulphohydrolase
M TCA	P68104	EF1A1_HUMAN	EEF1A1	5	11	11	50141.3	HUMAN	Elongation factor 1-alpha 1
M TCA	P49458	SRP09_HUMAN	SRP9	3	6	36	10111.8	HUMAN	Signal recognition particle 9 kDa protein
M TCA	P01876	IGHA1_HUMAN	IGHA1	5	6	17.8	37655	HUMAN	Immunoglobulin heavy constant alpha 1
M TCA	P01877	IGHA2_HUMAN	IGHA2	2	2	7.4	36591.7	HUMAN	Immunoglobulin heavy constant alpha 2
M TCA	P0DOX2	IGA2_HUMAN		2	2	5.5	48937.6	HUMAN	Immunoglobulin alpha-2 heavy chain
M TCA	P24534	EF1B_HUMAN	EEF1B2	2	3	12.4	24763.9	HUMAN	Elongation factor 1-beta
M TCA	P62826	RAN_HUMAN	RAN	5	5	25	24423.3	HUMAN	GTP-binding nuclear protein Ran
M TCA	P22392	NDKB_HUMAN	NME2	6	11	38.2	17298.2	HUMAN	Nucleoside diphosphate kinase B
M TCA	P15531	NDKA_HUMAN	NME1	5	10	31.6	17148.9	HUMAN	Nucleoside diphosphate kinase A
M TCA	Q96C90	PP14B_HUMAN	PPP1R14B	3	5	35.4	15911.1	HUMAN	Protein phosphatase 1 regulatory subunit 14B
M TCA	P10606	COX5B_HUMAN	COX5B	4	11	28.7	13695.8	HUMAN	Cytochrome c oxidase subunit 5B, mitochondrial
M TCA	P31949	S10AB_HUMAN	S100A11	5	9	37.1	11740.6	HUMAN	Protein S100-A11
M TCA	P28066	PSA5_HUMAN	PSMA5	4	6	17.4	26411.3	HUMAN	Proteasome subunit alpha type-5
M TCA	Q14061	COX17_HUMAN	COX17	2	3	47.6	6915.2	HUMAN	Cytochrome c oxidase copper chaperone
M TCA	Q9UHV9	PFD2_HUMAN	PFDN2	3	4	22.1	16648	HUMAN	Prefoldin subunit 2
M TCA	P28070	PSB4_HUMAN	PSMB4	3	4	9.5	29204.5	HUMAN	Proteasome subunit beta type-4
M TCA	Q04837	SSBP_HUMAN	SSBP1	3	6	20.9	17259.8	HUMAN	Single-stranded DNA-binding protein, mitochondrial
M TCA	P20618	PSB1_HUMAN	PSMB1	3	4	15.4	26489.6	HUMAN	Proteasome subunit beta type-1
M TCA	P68363	TBA1B_HUMAN	TUBA1B	7	8	16.2	50152.1	HUMAN	Tubulin alpha-1B chain
M TCA	P25789	PSA4_HUMAN	PSMA4	3	4	13	29484.1	HUMAN	Proteasome subunit alpha type-4
M TCA	Q9Y2B0	CNPY2_HUMAN	CNPY2	3	3	21.4	20652.4	HUMAN	Protein canopy homolog 2
M TCA	C9JLW8	MCRI1_HUMAN	MCRIP1	4	5	50.5	10920.3	HUMAN	Mapk-regulated corepressor-interacting protein 1
M TCA	P35326	SPR2A_HUMAN	SPRR2A	4	12	61.1	7965.5	HUMAN	Small proline-rich protein 2A
M TCA	Q9Y5J9	TIM8B_HUMAN	TIMM8B	3	6	38.6	9343.6	HUMAN	Mitochondrial import inner membrane translocase subunit Tim8 B
M TCA	P29508	SPB3_HUMAN	SERPINB3	6	7	12.8	44565	HUMAN	Serpin B3
M TCA	Q6KB66	K2C80_HUMAN	KRT80	3	3	6.9	50525.7	HUMAN	Keratin, type II cytoskeletal 80
M TCA	P20810	ICAL_HUMAN	CAST	3	3	5.5	76573.4	HUMAN	Calpastatin
M TCA	Q7Z7K0	COXM1_HUMAN	CMC1	4	4	37.7	12489.8	HUMAN	COX assembly mitochondrial protein homolog
M TCA	P43487	RANG_HUMAN	RANBP1	3	8	16.4	23310.3	HUMAN	Ran-specific GTPase-activating protein
M TCA	Q14CN4	K2C72_HUMAN	KRT72	4	10	3.5	55877.8	HUMAN	Keratin, type II cytoskeletal 72
M TCA	Q7RTS7	K2C74_HUMAN	KRT74	4	16	3.4	57865.9	HUMAN	Keratin, type II cytoskeletal 74
M TCA	Q86Y46	K2C73_HUMAN	KRT73	4	16	3.3	58923.8	HUMAN	Keratin, type II cytoskeletal 73
M TCA	P05787	K2C8_HUMAN	KRT8	4	11	3.9	53704.7	HUMAN	Keratin, type II cytoskeletal 8
M TCA	P19013	K2C4_HUMAN	KRT4	2	5	3	57285.7	HUMAN	Keratin, type II cytoskeletal 4
M TCA	Q5T750	XP32_HUMAN	XP32	5	7	16.8	26238.4	HUMAN	Skin-specific protein 32
M TCA	P06454	PTMA_HUMAN	PTMA	3	3	34.2	12203	HUMAN	Prothymosin alpha
M TCA	P18859	ATP5J_HUMAN	ATP5J	3	7	31.5	12587.6	HUMAN	ATP synthase-coupling factor 6, mitochondrial
M TCA	O43399	TPD54_HUMAN	TPD52L2	3	3	19.4	22237.9	HUMAN	Tumor protein D54
M TCA	P25311	ZA2G_HUMAN	AZGP1	3	5	10.7	34259	HUMAN	Zinc-alpha-2-glycoprotein
M TCA	P50990	TCPQ_HUMAN	CCT8	3	3	6	59621.1	HUMAN	T-complex protein 1 subunit theta
M TCA	P04075	ALDOA_HUMAN	ALDOA	3	5	7.7	39420.4	HUMAN	Fructose-bisphosphate aldolase A
M TCA	Q9BTT0	AN32E_HUMAN	ANP32E	3	6	10.1	30692.7	HUMAN	Acidic leucine-rich nuclear phosphoprotein 32 family member E
M TCA	Q08188	TGM3_HUMAN	TGM3	2	3	3.6	76632.5	HUMAN	Protein-glutamine gamma-glutamyltransferase E
M TCA	Q07955	SRSF1_HUMAN	SRSF1	5	9	21	27744.8	HUMAN	Serine/arginine-rich splicing factor 1
M TCA	O75348	VATG1_HUMAN	ATP6V1G1	4	4	33.9	13757.6	HUMAN	V-type proton ATPase subunit G 1
M TCA	P49720	PSB3_HUMAN	PSMB3	3	3	18	22949.1	HUMAN	Proteasome subunit beta type-3
M TCA	P10253	LYAG_HUMAN	GAA	4	4	4.7	105325	HUMAN	Lysosomal alpha-glucosidase
M TCA	O60925	PFD1_HUMAN	PFDN1	3	6	23.8	14210.6	HUMAN	Prefoldin subunit 1
M TCA	P14174	MIF_HUMAN	MIF	3	7	18.3	12476.4	HUMAN	Macrophage migration inhibitory factor
M TCA	P81605	DCD_HUMAN	DCD	3	5	22.7	11284	HUMAN	Dermcidin
M TCA	Q9NZT1	CALL5_HUMAN	CALML5	3	4	15.8	15892.6	HUMAN	Calmodulin-like protein 5
M TCA	P42574	CASP3_HUMAN	CASP3	3	4	10.8	31608.2	HUMAN	Caspase-3
M TCA	Q5T749	KPRP_HUMAN	KPRP	7	13	14.7	64136.4	HUMAN	Keratinocyte proline-rich protein
M TCA	Q9HAV7	GRPE1_HUMAN	GRPEL1	5	6	23	24279.3	HUMAN	GrpE protein homolog 1, mitochondrial
M TCA	P05109	S10A8_HUMAN	S100A8	2	4	23.7	10834.6	HUMAN	Protein S100-A8
M TCA	Q8WW12	PCNP_HUMAN	PCNP	4	6	30.9	18925	HUMAN	PEST proteolytic signal-containing nuclear protein
M TCA	P99999	CYC_HUMAN	CYCS	2	2	21	11748.8	HUMAN	Cytochrome c
M TCA	Q9UFN0	NPS3A_HUMAN	NIPSNAP3A	5	7	18.6	28466.9	HUMAN	Protein NipSnap homolog 3A
M TCA	P35659	DEK_HUMAN	DEK	4	5	12.8	42674.6	HUMAN	Protein DEK
M TCA	P31944	CASPE_HUMAN	CASP14	6	6	20.7	27679.8	HUMAN	Caspase-14
M TCA	P20930	FILA_HUMAN	FLG	4	4	1.5	435172	HUMAN	Filaggrin
M TCA	P52815	RM12_HUMAN	MRPL12	2	4	11.1	21348.4	HUMAN	39S ribosomal protein L12, mitochondrial
M TCA	Q9UJU6	DBNL_HUMAN	DBNL	3	3	9.1	48207.7	HUMAN	Drebrin-like protein
M TCA	P62877	RBX1_HUMAN	RBX1	2	2	17.6	12274.1	HUMAN	E3 ubiquitin-protein ligase RBX1
M TCA	P25398	RS12_HUMAN	RPS12	3	4	28	14515.1	HUMAN	40S ribosomal protein S12
M TCA	Q14103	HNRPD_HUMAN	HNRNPD	3	6	9	38434.5	HUMAN	Heterogeneous nuclear ribonucleoprotein D0
M TCA	O14979	HNRDL_HUMAN	HNRNPDL	3	5	6.2	46437.9	HUMAN	Heterogeneous nuclear ribonucleoprotein D-like
M TCA	Q99729	ROAA_HUMAN	HNRNPAB	2	5	6.9	36225.2	HUMAN	Heterogeneous nuclear ribonucleoprotein A/B
M TCA	P06493	CDK1_HUMAN	CDK1	3	3	10.1	34095.7	HUMAN	Cyclin-dependent kinase 1
M TCA	P50402	EMD_HUMAN	EMD	3	3	13	28994.1	HUMAN	Emerin
M TCA	Q9HB71	CYBP_HUMAN	CACYBP	3	3	14	26210.2	HUMAN	Calcyclin-binding protein
M TCA	Q9Y6H1	CHCH2_HUMAN	CHCHD2	2	2	15.2	15512.7	HUMAN	Coiled-coil-helix-coiled-coil-helix domain-containing protein 2
M TCA	O60220	TIM8A_HUMAN	TIMM8A	2	4	22.7	10998.5	HUMAN	Mitochondrial import inner membrane translocase subunit Tim8 A
M TCA	P26641	EF1G_HUMAN	EEF1G	2	2	6.2	50119.2	HUMAN	Elongation factor 1-gamma
M TCA	P22735	TGM1_HUMAN	TGM1	4	5	6.1	89787.5	HUMAN	Protein-glutamine gamma-glutamyltransferase K
M TCA	O15212	PFD6_HUMAN	PFDN6	2	2	17.1	14582.8	HUMAN	Prefoldin subunit 6
M TCA	Q9BUH6	PAXX_HUMAN	C9orf142	3	4	16.2	21639.7	HUMAN	Protein PAXX
M TCA	P62316	SMD2_HUMAN	SNRPD2	4	5	30.5	13527	HUMAN	Small nuclear ribonucleoprotein Sm D2
M TCA	Q15366	PCBP2_HUMAN	PCBP2	3	3	9.6	38580.4	HUMAN	Poly(rC)-binding protein 2
M TCA	Q15365	PCBP1_HUMAN	PCBP1	2	2	7	37498.2	HUMAN	Poly(rC)-binding protein 1
M TCA	Q8N1N4	K2C78_HUMAN	KRT78	3	5	6.3	56866.3	HUMAN	Keratin, type II cytoskeletal 78
M TCA	P12036	NFH_HUMAN	NEFH	2	8	0.9	112480	HUMAN	Neurofilament heavy polypeptide
M TCA	P48047	ATPO_HUMAN	ATP5O	3	4	16.9	23277.5	HUMAN	ATP synthase subunit O, mitochondrial
M TCA	Q8N4Q1	MIA40_HUMAN	CHCHD4	2	2	23.2	15996.5	HUMAN	Mitochondrial intermembrane space import and assembly protein 40
M TCA	P19404	NDUV2_HUMAN	NDUFV2	2	4	13.3	27391.8	HUMAN	NADH dehydrogenase [ubiquinone] flavoprotein 2, mitochondrial
M TCA	P09211	GSTP1_HUMAN	GSTP1	2	3	10.5	23356	HUMAN	Glutathione S-transferase P
M TCA	Q9Y2V2	CHSP1_HUMAN	CARHSP1	2	9	18.4	15892.2	HUMAN	Calcium-regulated heat-stable protein 1
M TCA	O00115	DNS2A_HUMAN	DNASE2	2	5	6.1	39581.2	HUMAN	Deoxyribonuclease-2-alpha
M TCA	P62805	H4_HUMAN	HIST1H4A	3	5	29.1	11367.4	HUMAN	Histone H4
M TCA	P35900	K1C20_HUMAN	KRT20	2	4	2.6	48487	HUMAN	Keratin, type I cytoskeletal 20
M TCA	P13797	PLST_HUMAN	PLS3	3	3	5.9	70811.6	HUMAN	Plastin-3
M TCA	Q04760	LGUL_HUMAN	GLO1	4	5	17.9	20777.9	HUMAN	Lactoylglutathione lyase
M TCA	P07339	CATD_HUMAN	CTSD	4	6	7	44552.6	HUMAN	Cathepsin D
M TCA	P35268	RL22_HUMAN	RPL22	2	2	18.8	14787.1	HUMAN	60S ribosomal protein L22
M TCA	P55072	TERA_HUMAN	VCP	3	3	5.2	89322.6	HUMAN	Transitional endoplasmic reticulum ATPase
M TCA	O00217	NDUS8_HUMAN	NDUFS8	3	4	9	23705.3	HUMAN	NADH dehydrogenase [ubiquinone] iron-sulfur protein 8, mitochondrial
M TCA	Q8NC51	PAIRB_HUMAN	SERBP1	1	2	3.9	44965.7	HUMAN	Plasminogen activator inhibitor 1 RNA-binding protein
M TCA	O00273	DFFA_HUMAN	DFFA	5	5	19.3	36522.2	HUMAN	DNA fragmentation factor subunit alpha
M TCA	Q99622	C10_HUMAN	C12orf57	1	1	13.5	13178.3	HUMAN	Protein C10
M TCA	Q14444	CAPR1_HUMAN	CAPRIN1	3	3	4.8	78366.9	HUMAN	Caprin-1
M TCA	P62857	RS28_HUMAN	RPS28	2	5	30.4	7841.1	HUMAN	40S ribosomal protein S28
M TCA	Q13405	RM49_HUMAN	MRPL49	1	1	8.4	19198.2	HUMAN	39S ribosomal protein L49, mitochondrial
M TCA	O75223	GGCT_HUMAN	GGCT	3	4	17.6	21007.9	HUMAN	Gamma-glutamylcyclotransferase
M TCA	Q9H3K6	BOLA2_HUMAN	BOLA2	3	3	39.5	10116.6	HUMAN	BolA-like protein 2
M TCA	P22314	UBA1_HUMAN	UBA1	5	5	6.6	117850	HUMAN	Ubiquitin-like modifier-activating enzyme 1
M TCA	P33316	DUT_HUMAN	DUT	4	6	14.3	26563.5	HUMAN	Deoxyuridine 5'-triphosphate nucleotidohydrolase, mitochondrial
M TCA	O43504	LTOR5_HUMAN	LAMTOR5	2	7	33	9614	HUMAN	Ragulator complex protein LAMTOR5
M TCA	P24752	THIL_HUMAN	ACAT1	2	2	5.9	45200	HUMAN	Acetyl-CoA acetyltransferase, mitochondrial
M TCA	P19338	NUCL_HUMAN	NCL	5	5	6.3	76615	HUMAN	Nucleolin
M TCA	P23246	SFPQ_HUMAN	SFPQ	2	2	3.7	76150	HUMAN	Splicing factor, proline- and glutamine-rich
M TCA	P14618	KPYM_HUMAN	PKM	3	4	6.6	57937.4	HUMAN	Pyruvate kinase PKM
M TCA	Q8NDC0	MISSL_HUMAN	MAPK1IP1L	1	1	7.3	24269.4	HUMAN	MAPK-interacting and spindle-stabilizing protein-like
M TCA	Q8TAE6	PP14C_HUMAN	PPP1R14C	1	1	12.1	17843	HUMAN	Protein phosphatase 1 regulatory subunit 14C
M TCA	P30085	KCY_HUMAN	CMPK1	3	3	15.3	22222.5	HUMAN	UMP-CMP kinase
M TCA	Q86U42	PABP2_HUMAN	PABPN1	1	1	5.6	32749.3	HUMAN	Polyadenylate-binding protein 2
M TCA	P01591	IGJ_HUMAN	JCHAIN	2	4	17	18098.8	HUMAN	Immunoglobulin J chain
M TCA	P60953	CDC42_HUMAN	CDC42	2	2	11	21258.8	HUMAN	Cell division control protein 42 homolog
M TCA	P15153	RAC2_HUMAN	RAC2	2	2	10.9	21429	HUMAN	Ras-related C3 botulinum toxin substrate 2
M TCA	P60763	RAC3_HUMAN	RAC3	2	2	10.9	21379.1	HUMAN	Ras-related C3 botulinum toxin substrate 3
M TCA	P63000	RAC1_HUMAN	RAC1	2	2	10.9	21450.3	HUMAN	Ras-related C3 botulinum toxin substrate 1
M TCA	Q9UMS0	NFU1_HUMAN	NFU1	3	3	11	28462.8	HUMAN	NFU1 iron-sulfur cluster scaffold homolog, mitochondrial
M TCA	Q15102	PA1B3_HUMAN	PAFAH1B3	3	3	17.3	25734.5	HUMAN	Platelet-activating factor acetylhydrolase IB subunit gamma
M TCA	O95295	SNAPN_HUMAN	SNAPIN	1	1	16.2	14874.1	HUMAN	SNARE-associated protein Snapin
M TCA	O75380	NDUS6_HUMAN	NDUFS6	2	2	17.7	13711.7	HUMAN	NADH dehydrogenase [ubiquinone] iron-sulfur protein 6, mitochondrial
M TCA	P50151	GBG10_HUMAN	GNG10	2	2	44.1	7205.4	HUMAN	Guanine nucleotide-binding protein G(I)/G(S)/G(O) subunit gamma-10
M TCA	P55884	EIF3B_HUMAN	EIF3B	1	1	1.7	92482.4	HUMAN	Eukaryotic translation initiation factor 3 subunit B
M TCA	P62318	SMD3_HUMAN	SNRPD3	2	2	15.1	13916.4	HUMAN	Small nuclear ribonucleoprotein Sm D3
M TCA	Q13835	PKP1_HUMAN	PKP1	1	1	2	82861.3	HUMAN	Plakophilin-1
M TCA	Q15637	SF01_HUMAN	SF1	2	2	4.4	68330.5	HUMAN	Splicing factor 1
M TCA	P62310	LSM3_HUMAN	LSM3	2	4	13.7	11845.5	HUMAN	U6 snRNA-associated Sm-like protein LSm3
M TCA	P49321	NASP_HUMAN	NASP	4	5	6.5	85238.4	HUMAN	Nuclear autoantigenic sperm protein
M TCA	P25815	S100P_HUMAN	S100P	1	1	13.7	10400	HUMAN	Protein S100-P
M TCA	O75947	ATP5H_HUMAN	ATP5H	3	4	17.4	18491.4	HUMAN	ATP synthase subunit d, mitochondrial
M TCA	Q15185	TEBP_HUMAN	PTGES3	1	2	8.1	18697.6	HUMAN	Prostaglandin E synthase 3
M TCA	O43805	SSNA1_HUMAN	SSNA1	1	1	14.3	13596.3	HUMAN	Sjoegren syndrome nuclear autoantigen 1
M TCA	Q9BRF8	CPPED_HUMAN	CPPED1	1	1	3.5	35548.6	HUMAN	Serine/threonine-protein phosphatase CPPED1
M TCA	P45973	CBX5_HUMAN	CBX5	2	2	9.9	22225.2	HUMAN	Chromobox protein homolog 5
M TCA	Q9NP77	SSU72_HUMAN	SSU72	2	2	11.9	22574.7	HUMAN	RNA polymerase II subunit A C-terminal domain phosphatase SSU72
M TCA	P23396	RS3_HUMAN	RPS3	3	3	15.2	26688.6	HUMAN	40S ribosomal protein S3
M TCA	P08134	RHOC_HUMAN	RHOC	2	2	9.8	22006.6	HUMAN	Rho-related GTP-binding protein RhoC
M TCA	Q9UM22	EPDR1_HUMAN	EPDR1	1	2	4.9	25437.3	HUMAN	Mammalian ependymin-related protein 1
M TCA	O75347	TBCA_HUMAN	TBCA	2	2	10.2	12854.9	HUMAN	Tubulin-specific chaperone A
M TCA	Q9UI30	TR112_HUMAN	TRMT112	1	1	11.2	14199.5	HUMAN	Multifunctional methyltransferase subunit TRM112-like protein
M TCA	Q99436	PSB7_HUMAN	PSMB7	3	3	10.8	29965.7	HUMAN	Proteasome subunit beta type-7
M TCA	P31930	QCR1_HUMAN	UQCRC1	1	1	2.5	52646.3	HUMAN	Cytochrome b-c1 complex subunit 1, mitochondrial
M TCA	P62306	RUXF_HUMAN	SNRPF	1	1	15.1	9725.3	HUMAN	Small nuclear ribonucleoprotein F
M TCA	Q8IXM2	BAP18_HUMAN	BAP18	2	2	16.9	17900.5	HUMAN	Chromatin complexes subunit BAP18
M TCA	P61758	PFD3_HUMAN	VBP1	2	3	9.6	22658.2	HUMAN	Prefoldin subunit 3
M TCA	P62633	CNBP_HUMAN	CNBP	3	4	18.6	19462.9	HUMAN	Cellular nucleic acid-binding protein
M TCA	O15355	PPM1G_HUMAN	PPM1G	2	2	4	59272.1	HUMAN	Protein phosphatase 1G
M TCA	Q9Y5S9	RBM8A_HUMAN	RBM8A	1	2	10.9	19889.2	HUMAN	RNA-binding protein 8A
M TCA	O00151	PDLI1_HUMAN	PDLIM1	2	2	8.2	36072	HUMAN	PDZ and LIM domain protein 1
M TCA	P61769	B2MG_HUMAN	B2M	2	6	16.8	13714.7	HUMAN	Beta-2-microglobulin
M TCA	P07858	CATB_HUMAN	CTSB	2	4	5.3	37822	HUMAN	Cathepsin B
M TCA	P51659	DHB4_HUMAN	HSD17B4	1	1	1.8	79687	HUMAN	Peroxisomal multifunctional enzyme type 2
M TCA	P11279	LAMP1_HUMAN	LAMP1	2	2	8.9	44882.8	HUMAN	Lysosome-associated membrane glycoprotein 1
M TCA	P63244	RACK1_HUMAN	RACK1	2	2	6.9	35077	HUMAN	Receptor of activated protein C kinase 1
M TCA	Q5H9L2	TCAL5_HUMAN	TCEAL5	2	2	12.1	23307.3	HUMAN	Transcription elongation factor A protein-like 5
M TCA	P06702	S10A9_HUMAN	S100A9	2	4	24.6	13242.1	HUMAN	Protein S100-A9
M TCA	Q16186	ADRM1_HUMAN	ADRM1	2	2	7.9	42153.6	HUMAN	Proteasomal ubiquitin receptor ADRM1
M TCA	P61088	UBE2N_HUMAN	UBE2N	1	1	7.2	17138	HUMAN	Ubiquitin-conjugating enzyme E2 N
M TCA	O60664	PLIN3_HUMAN	PLIN3	1	1	3.7	47075.4	HUMAN	Perilipin-3
M TCA	P22234	PUR6_HUMAN	PAICS	2	2	5.9	47079.7	HUMAN	Multifunctional protein ADE2
M TCA	Q9NRY2	SOSSC_HUMAN	INIP	1	1	12.5	11424.9	HUMAN	SOSS complex subunit C
M TCA	P22528	SPR1B_HUMAN	SPRR1B	2	4	24.7	9887.7	HUMAN	Cornifin-B
M TCA	Q9NPH2	INO1_HUMAN	ISYNA1	2	2	4.3	61068.4	HUMAN	Inositol-3-phosphate synthase 1
M TCA	P61960	UFM1_HUMAN	UFM1	2	3	27.1	9117.7	HUMAN	Ubiquitin-fold modifier 1
M TCA	Q16543	CDC37_HUMAN	CDC37	3	3	11.1	44468.7	HUMAN	Hsp90 co-chaperone Cdc37
M TCA	Q9NYJ1	COA4_HUMAN	COA4	1	1	16.1	10134.2	HUMAN	Cytochrome c oxidase assembly factor 4 homolog, mitochondrial
M TCA	Q9P289	STK26_HUMAN	STK26	1	1	3.6	46529.2	HUMAN	Serine/threonine-protein kinase 26
M TCA	O95202	LETM1_HUMAN	LETM1	1	1	1.6	83354.9	HUMAN	Mitochondrial proton/calcium exchanger protein
M TCA	P61626	LYSC_HUMAN	LYZ	1	1	8.1	16537.2	HUMAN	Lysozyme C
M TCA	Q16610	ECM1_HUMAN	ECM1	1	1	2.4	60674.7	HUMAN	Extracellular matrix protein 1
M TCA	Q9GZZ8	LACRT_HUMAN	LACRT	2	2	16.7	14246.2	HUMAN	Extracellular glycoprotein lacritin
M TCA	Q49B96	COX19_HUMAN	COX19	2	3	25.6	10394.1	HUMAN	Cytochrome c oxidase assembly protein COX19
M TCA	P60174	TPIS_HUMAN	TPI1	1	1	4.5	30791.3	HUMAN	Triosephosphate isomerase
M TCA	P47914	RL29_HUMAN	RPL29	1	1	9.4	17752.2	HUMAN	60S ribosomal protein L29
M TCA	P61457	PHS_HUMAN	PCBD1	2	3	23.1	11999.7	HUMAN	Pterin-4-alpha-carbinolamine dehydratase
M TCA	Q9NWS0	PIHD1_HUMAN	PIH1D1	1	1	4.8	32363.2	HUMAN	PIH1 domain-containing protein 1
M TCA	Q9UHD9	UBQL2_HUMAN	UBQLN2	1	1	2.6	65696.7	HUMAN	Ubiquilin-2
M TCA	O95292	VAPB_HUMAN	VAPB	2	2	11.5	27228.6	HUMAN	Vesicle-associated membrane protein-associated protein B/C
M TCA	P09661	RU2A_HUMAN	SNRPA1	1	2	5.5	28415.8	HUMAN	U2 small nuclear ribonucleoprotein A'
M TCA	Q8NBS9	TXND5_HUMAN	TXNDC5	1	1	3.7	47629.3	HUMAN	Thioredoxin domain-containing protein 5
M TCA	P51610	HCFC1_HUMAN	HCFC1	1	1	0.6	208734	HUMAN	Host cell factor 1
M TCA	P12268	IMDH2_HUMAN	IMPDH2	1	2	2.3	55805.5	HUMAN	Inosine-5'-monophosphate dehydrogenase 2
M TCA	P55789	ALR_HUMAN	GFER	1	1	12.2	23449.4	HUMAN	FAD-linked sulfhydryl oxidase ALR
M TCA	P45880	VDAC2_HUMAN	VDAC2	4	4	14.6	31566.8	HUMAN	Voltage-dependent anion-selective channel protein 2
M TCA	Q8TF09	DLRB2_HUMAN	DYNLRB2	1	2	10.4	10854.7	HUMAN	Dynein light chain roadblock-type 2
M TCA	P31943	HNRH1_HUMAN	HNRNPH1	3	3	8.7	49229.9	HUMAN	Heterogeneous nuclear ribonucleoprotein H
M TCA	Q15828	CYTM_HUMAN	CST6	1	1	7.4	16511.3	HUMAN	Cystatin-M
M TCA	P36954	RPB9_HUMAN	POLR2I	1	1	12	14523.4	HUMAN	DNA-directed RNA polymerase II subunit RPB9
M TCA	Q9BWJ5	SF3B5_HUMAN	SF3B5	1	2	17.4	10135.5	HUMAN	Splicing factor 3B subunit 5
M TCA	P56181	NDUV3_HUMAN	NDUFV3	3	4	28.7	11940.6	HUMAN	NADH dehydrogenase [ubiquinone] flavoprotein 3, mitochondrial
M TCA	Q8WVV4	POF1B_HUMAN	POF1B	3	3	5.6	68065.6	HUMAN	Protein POF1B
M TCA	Q13263	TIF1B_HUMAN	TRIM28	1	1	3.8	88550.5	HUMAN	Transcription intermediary factor 1-beta
M TCA	P12236	ADT3_HUMAN	SLC25A6	2	2	6.4	32866.6	HUMAN	ADP/ATP translocase 3
M TCA	P05141	ADT2_HUMAN	SLC25A5	2	2	6.4	32852.5	HUMAN	ADP/ATP translocase 2
M TCA	P14209	CD99_HUMAN	CD99	1	1	5.4	18848	HUMAN	CD99 antigen
M TCA	Q9UKY7	CDV3_HUMAN	CDV3	2	2	12	27335.1	HUMAN	Protein CDV3 homolog
M TCA	Q9ULF5	S39AA_HUMAN	SLC39A10	1	1	1.2	94132.7	HUMAN	Zinc transporter ZIP10
M TCA	P59190	RAB15_HUMAN	RAB15	2	2	10.4	24390.8	HUMAN	Ras-related protein Rab-15
M TCA	P09651	ROA1_HUMAN	HNRNPA1	1	1	2.7	38746.9	HUMAN	Heterogeneous nuclear ribonucleoprotein A1
M TCA	P54727	RD23B_HUMAN	RAD23B	3	3	7.8	43171.5	HUMAN	UV excision repair protein RAD23 homolog B
M TCA	P04899	GNAI2_HUMAN	GNAI2	1	1	3.1	40451.3	HUMAN	Guanine nucleotide-binding protein G(i) subunit alpha-2
M TCA	P20674	COX5A_HUMAN	COX5A	2	3	16	16762.3	HUMAN	Cytochrome c oxidase subunit 5A, mitochondrial
M TCA	O00148	DX39A_HUMAN	DDX39A	1	1	2.3	49130	HUMAN	ATP-dependent RNA helicase DDX39A
M TCA	P35080	PROF2_HUMAN	PFN2	1	1	10	15046.4	HUMAN	Profilin-2
M TCA	P46782	RS5_HUMAN	RPS5	1	1	6.4	22876.6	HUMAN	40S ribosomal protein S5
M TCA	P01833	PIGR_HUMAN	PIGR	1	1	1.3	83284.3	HUMAN	Polymeric immunoglobulin receptor
M TCA	Q96BR5	COA7_HUMAN	COA7	2	2	7.8	25709.3	HUMAN	Cytochrome c oxidase assembly factor 7
M TCA	Q9UK76	JUPI1_HUMAN	JPT1	1	2	9.7	16014.6	HUMAN	Jupiter microtubule associated homolog 1
M TCA	Q9BRA2	TXD17_HUMAN	TXNDC17	1	1	11.4	13940.9	HUMAN	Thioredoxin domain-containing protein 17
M TCA	P40926	MDHM_HUMAN	MDH2	2	2	6.5	35503.6	HUMAN	Malate dehydrogenase, mitochondrial
M TCA	Q58FG0	HS905_HUMAN	HSP90AA5P	1	1	3	38738.3	HUMAN	Putative heat shock protein HSP 90-alpha A5
M TCA	Q7L266	ASGL1_HUMAN	ASRGL1	1	1	5.5	32054.8	HUMAN	Isoaspartyl peptidase/L-asparaginase
M TCA	O14745	NHRF1_HUMAN	SLC9A3R1	1	1	3.9	38868.7	HUMAN	Na(+)/H(+) exchange regulatory cofactor NHE-RF1
M TCA	Q9H1K1	ISCU_HUMAN	ISCU	1	1	10.2	17999.2	HUMAN	Iron-sulfur cluster assembly enzyme ISCU, mitochondrial
M TCA	Q96FW1	OTUB1_HUMAN	OTUB1	1	1	5.5	31284.3	HUMAN	Ubiquitin thioesterase OTUB1
M TCA	O15511	ARPC5_HUMAN	ARPC5	1	1	7.9	16320.6	HUMAN	Actin-related protein 2/3 complex subunit 5
M TCA	P05455	LA_HUMAN	SSB	1	1	2.7	46837.4	HUMAN	Lupus La protein
M TCA	Q8IVM0	CCD50_HUMAN	CCDC50	2	2	9.8	35822.3	HUMAN	Coiled-coil domain-containing protein 50
M TCA	P00338	LDHA_HUMAN	LDHA	1	1	3.6	36689.1	HUMAN	L-lactate dehydrogenase A chain
M TCA	Q16626	MEA1_HUMAN	MEA1	1	1	7	19904.8	HUMAN	Male-enhanced antigen 1
M TCA	O43181	NDUS4_HUMAN	NDUFS4	2	2	11.4	20108.1	HUMAN	NADH dehydrogenase [ubiquinone] iron-sulfur protein 4, mitochondrial
M TCA	Q9C075	K1C23_HUMAN	KRT23	1	1	2.1	48131.5	HUMAN	Keratin, type I cytoskeletal 23
M TCA	P22061	PIMT_HUMAN	PCMT1	2	3	10.1	24636.6	HUMAN	Protein-L-isoaspartate(D-aspartate) O-methyltransferase
M TCA	P15104	GLNA_HUMAN	GLUL	1	1	2.9	42064.8	HUMAN	Glutamine synthetase
M TCA	Q9NZH8	IL36G_HUMAN	IL36G	1	1	8.9	18721.5	HUMAN	Interleukin-36 gamma
M TCA	P61289	PSME3_HUMAN	PSME3	1	1	4.3	29506.3	HUMAN	Proteasome activator complex subunit 3
M TCA	O14950	ML12B_HUMAN	MYL12B	2	2	12.2	19779.3	HUMAN	Myosin regulatory light chain 12B
M TCA	P02545	LMNA_HUMAN	LMNA	1	1	1.5	74140.1	HUMAN	Prelamin-A/C
M TCA	Q9Y6M9	NDUB9_HUMAN	NDUFB9	1	1	8.4	21831.1	HUMAN	NADH dehydrogenase [ubiquinone] 1 beta subcomplex subunit 9
M TCA	Q86V81	THOC4_HUMAN	ALYREF	1	1	5.4	26888.1	HUMAN	THO complex subunit 4
M TCA	Q14247	SRC8_HUMAN	CTTN	2	2	4.2	61586.6	HUMAN	Src substrate cortactin
M TCA	Q12841	FSTL1_HUMAN	FSTL1	1	1	3.9	34985.9	HUMAN	Follistatin-related protein 1
M TCA	P62917	RL8_HUMAN	RPL8	1	1	4.3	28024.9	HUMAN	60S ribosomal protein L8
M TCA	P22626	ROA2_HUMAN	HNRNPA2B1	2	2	5.7	37430	HUMAN	Heterogeneous nuclear ribonucleoproteins A2/B1
M TCA	Q16718	NDUA5_HUMAN	NDUFA5	1	2	8.6	13458.8	HUMAN	NADH dehydrogenase [ubiquinone] 1 alpha subcomplex subunit 5
M TCA	Q9H773	DCTP1_HUMAN	DCTPP1	1	1	5.9	18681	HUMAN	dCTP pyrophosphatase 1
M TCA	P50991	TCPD_HUMAN	CCT4	2	2	3.9	57924.8	HUMAN	T-complex protein 1 subunit delta
M TCA	Q01658	NC2B_HUMAN	DR1	2	2	15.9	19443.8	HUMAN	Protein Dr1
M TCA	O00762	UBE2C_HUMAN	UBE2C	1	1	9.5	19652.5	HUMAN	Ubiquitin-conjugating enzyme E2 C
M TCA	O43768	ENSA_HUMAN	ENSA	2	2	22.3	13389.1	HUMAN	Alpha-endosulfine
M TCA	O75190	DNJB6_HUMAN	DNAJB6	1	1	4	36087.3	HUMAN	DnaJ homolog subfamily B member 6
M TCA	P05198	IF2A_HUMAN	EIF2S1	1	1	3.8	36112.5	HUMAN	Eukaryotic translation initiation factor 2 subunit 1
M TCA	O75368	SH3L1_HUMAN	SH3BGRL	1	1	11.4	12774.4	HUMAN	SH3 domain-binding glutamic acid-rich-like protein
M TCA	P60866	RS20_HUMAN	RPS20	3	4	28.6	13372.8	HUMAN	40S ribosomal protein S20
M TCA	O95881	TXD12_HUMAN	TXNDC12	2	2	14	19205.9	HUMAN	Thioredoxin domain-containing protein 12
M TCA	P84103	SRSF3_HUMAN	SRSF3	1	2	5.5	19329.8	HUMAN	Serine/arginine-rich splicing factor 3
M TCA	Q96AE4	FUBP1_HUMAN	FUBP1	2	2	4.3	67560.9	HUMAN	Far upstream element-binding protein 1
M TCA	P49773	HINT1_HUMAN	HINT1	1	1	7.1	13802	HUMAN	Histidine triad nucleotide-binding protein 1
M TCA	O14618	CCS_HUMAN	CCS	1	1	4.7	29040.9	HUMAN	Copper chaperone for superoxide dismutase
M TCA	Q8IXM3	RM41_HUMAN	MRPL41	2	3	14.6	15382.9	HUMAN	39S ribosomal protein L41, mitochondrial
M TCA	P33240	CSTF2_HUMAN	CSTF2	2	2	3.5	60960.1	HUMAN	Cleavage stimulation factor subunit 2
M TCA	O75381	PEX14_HUMAN	PEX14	1	1	3.2	41236.9	HUMAN	Peroxisomal membrane protein PEX14
M TCA	Q6QNY1	BL1S2_HUMAN	BLOC1S2	1	1	8.5	15961.3	HUMAN	Biogenesis of lysosome-related organelles complex 1 subunit 2
M TCA	Q8WVJ2	NUDC2_HUMAN	NUDCD2	1	1	7	17676	HUMAN	NudC domain-containing protein 2
M TCA	P06748	NPM_HUMAN	NPM1	1	2	3.1	32575.3	HUMAN	Nucleophosmin
M TCA	P50914	RL14_HUMAN	RPL14	1	1	5.6	23432.1	HUMAN	60S ribosomal protein L14
M TCA	P23434	GCSH_HUMAN	GCSH	1	2	5.8	18884.7	HUMAN	Glycine cleavage system H protein, mitochondrial
M TCA	Q9UBF6	RBX2_HUMAN	RNF7	1	1	10.6	12683.6	HUMAN	RING-box protein 2
M TCA	Q16763	UBE2S_HUMAN	UBE2S	1	1	5.4	23845.5	HUMAN	Ubiquitin-conjugating enzyme E2 S
M TCA	P18085	ARF4_HUMAN	ARF4	1	1	6.1	20511	HUMAN	ADP-ribosylation factor 4
M TCA	Q9UJZ1	STML2_HUMAN	STOML2	1	1	4.5	38534.4	HUMAN	Stomatin-like protein 2, mitochondrial
M TCA	Q99832	TCPH_HUMAN	CCT7	1	1	2.4	59367.2	HUMAN	T-complex protein 1 subunit eta
M TCA	Q7Z406	MYH14_HUMAN	MYH14	1	1	0.5	227872	HUMAN	Myosin-14
M TCA	P25787	PSA2_HUMAN	PSMA2	1	2	6	25898.8	HUMAN	Proteasome subunit alpha type-2
M TCA	Q96HY6	DDRGK_HUMAN	DDRGK1	1	1	4.1	35611.1	HUMAN	DDRGK domain-containing protein 1
M TCA	P60842	IF4A1_HUMAN	EIF4A1	1	1	3.4	46154.4	HUMAN	Eukaryotic initiation factor 4A-I
M TCA	Q9Y2S6	TMA7_HUMAN	TMA7	1	1	14.1	7066.4	HUMAN	Translation machinery-associated protein 7
M TCA	P22695	QCR2_HUMAN	UQCRC2	1	1	3.5	48443.4	HUMAN	Cytochrome b-c1 complex subunit 2, mitochondrial
M TCA	O43716	GATC_HUMAN	GATC	1	2	6.6	15086.2	HUMAN	Glutamyl-tRNA(Gln) amidotransferase subunit C, mitochondrial
M TCA	P60903	S10AA_HUMAN	S100A10	1	2	10.3	11203.2	HUMAN	Protein S100-A10
M TCA	P49327	FAS_HUMAN	FASN	1	1	0.4	273429	HUMAN	Fatty acid synthase
M TCA	P04080	CYTB_HUMAN	CSTB	1	1	12.2	11139.7	HUMAN	Cystatin-B
M TCA	P13073	COX41_HUMAN	COX4I1	1	1	6.5	19576.9	HUMAN	Cytochrome c oxidase subunit 4 isoform 1, mitochondrial
M TCA	Q9BV86	NTM1A_HUMAN	NTMT1	1	1	6.7	25387.3	HUMAN	N-terminal Xaa-Pro-Lys N-methyltransferase 1
M TCA	O75822	EIF3J_HUMAN	EIF3J	1	1	4.7	29062.6	HUMAN	Eukaryotic translation initiation factor 3 subunit J
M TCA	Q9UKK9	NUDT5_HUMAN	NUDT5	1	1	6.8	24327.8	HUMAN	ADP-sugar pyrophosphatase
M TCA	O15173	PGRC2_HUMAN	PGRMC2	1	1	6.3	23818.6	HUMAN	Membrane-associated progesterone receptor component 2
M TCA	P25705	ATPA_HUMAN	ATP5A1	2	2	4.2	59751.1	HUMAN	ATP synthase subunit alpha, mitochondrial
M TCA	P01834	IGKC_HUMAN	IGKC	1	1	15.9	11765.1	HUMAN	Immunoglobulin kappa constant
M TCA	Q14566	MCM6_HUMAN	MCM6	1	1	1.2	92890.1	HUMAN	DNA replication licensing factor MCM6
M TCA	O00161	SNP23_HUMAN	SNAP23	1	1	5.7	23354.3	HUMAN	Synaptosomal-associated protein 23
M TCA	Q5JTJ3	COA6_HUMAN	COA6	1	1	10.4	14116.2	HUMAN	Cytochrome c oxidase assembly factor 6 homolog
M TCA	P30050	RL12_HUMAN	RPL12	1	1	9.1	17818.7	HUMAN	60S ribosomal protein L12
M TCA	Q14197	ICT1_HUMAN	MRPL58	1	1	5.8	23630.3	HUMAN	Peptidyl-tRNA hydrolase ICT1, mitochondrial
M TCA	Q4KMP7	TB10B_HUMAN	TBC1D10B	1	1	2.6	87199.5	HUMAN	TBC1 domain family member 10B
M TCA	P62750	RL23A_HUMAN	RPL23A	1	1	8.3	17695.2	HUMAN	60S ribosomal protein L23a
M TCA	P54578	UBP14_HUMAN	USP14	1	1	2.6	56069.6	HUMAN	Ubiquitin carboxyl-terminal hydrolase 14
M TCA	P25445	TNR6_HUMAN	FAS	1	1	4.8	37732.6	HUMAN	Tumor necrosis factor receptor superfamily member 6
M TCA	P49368	TCPG_HUMAN	CCT3	2	2	4	60534.5	HUMAN	T-complex protein 1 subunit gamma
M TCA	P23588	IF4B_HUMAN	EIF4B	2	2	4.7	69151.7	HUMAN	Eukaryotic translation initiation factor 4B
M TCA	Q96CP2	FWCH2_HUMAN	FLYWCH2	2	2	19.3	14563.6	HUMAN	FLYWCH family member 2
M TCA	Q96FX2	DPH3_HUMAN	DPH3	1	1	25.6	9240.3	HUMAN	DPH3 homolog
M TCA	Q96P63	SPB12_HUMAN	SERPINB12	1	1	4	46276.8	HUMAN	Serpin B12
M TCA	P0CG34	TB15A_HUMAN	TMSB15A	1	1	33.3	5228.9	HUMAN	Thymosin beta-15A
M TCA	Q9UI09	NDUAC_HUMAN	NDUFA12	1	1	7.6	17114.6	HUMAN	NADH dehydrogenase [ubiquinone] 1 alpha subcomplex subunit 12
M TCA	P62424	RL7A_HUMAN	RPL7A	1	1	4.1	29995.9	HUMAN	60S ribosomal protein L7a
M TCA	Q02952	AKA12_HUMAN	AKAP12	1	1	1.2	191483	HUMAN	A-kinase anchor protein 12
M TCA	P42166	LAP2A_HUMAN	TMPO	1	1	1.9	75492.7	HUMAN	Lamina-associated polypeptide 2, isoform alpha
M TCA	Q9NQC3	RTN4_HUMAN	RTN4	1	1	1.1	129932	HUMAN	Reticulon-4
M TCA	P48643	TCPE_HUMAN	CCT5	1	1	1.8	59671.6	HUMAN	T-complex protein 1 subunit epsilon
M TCA	P47755	CAZA2_HUMAN	CAPZA2	1	1	3.5	32949.4	HUMAN	F-actin-capping protein subunit alpha-2
M TCA	P55010	IF5_HUMAN	EIF5	1	1	2.3	49223.2	HUMAN	Eukaryotic translation initiation factor 5
M TCA	Q9Y383	LC7L2_HUMAN	LUC7L2	1	1	3.8	46514.3	HUMAN	Putative RNA-binding protein Luc7-like 2
M TCA	Q08554	DSC1_HUMAN	DSC1	2	3	2.6	99987.7	HUMAN	Desmocollin-1
M TCA	P14854	CX6B1_HUMAN	COX6B1	1	5	9.3	10192.5	HUMAN	Cytochrome c oxidase subunit 6B1
M TCA	P09382	LEG1_HUMAN	LGALS1	2	2	19.3	14715.8	HUMAN	Galectin-1
M TCA	P35637	FUS_HUMAN	FUS	1	1	4.6	53426.2	HUMAN	RNA-binding protein FUS
M TCA	P27816	MAP4_HUMAN	MAP4	2	2	2.6	121006	HUMAN	Microtubule-associated protein 4
M TCA	P13489	RINI_HUMAN	RNH1	2	2	4.3	49974	HUMAN	Ribonuclease inhibitor
M TCA	Q14919	NC2A_HUMAN	DRAP1	1	1	5.4	22350	HUMAN	Dr1-associated corepressor
M TCA	P62241	RS8_HUMAN	RPS8	1	1	5.8	24205.4	HUMAN	40S ribosomal protein S8
M TCA	Q15121	PEA15_HUMAN	PEA15	1	1	7.7	15040.2	HUMAN	Astrocytic phosphoprotein PEA-15
M TCA	P59665	DEF1_HUMAN	DEFA1	1	1	9.6	10201.1	HUMAN	Neutrophil defensin 1
M TCA	Q9UHR5	S30BP_HUMAN	SAP30BP	1	1	4.9	33870.7	HUMAN	SAP30-binding protein
M TCA	O60869	EDF1_HUMAN	EDF1	1	2	10.1	16368.8	HUMAN	Endothelial differentiation-related factor 1
M TCA	P62701	RS4X_HUMAN	RPS4X	1	1	3.4	29598	HUMAN	40S ribosomal protein S4, X isoform
M TCA	Q9UK45	LSM7_HUMAN	LSM7	1	1	7.8	11602.5	HUMAN	U6 snRNA-associated Sm-like protein LSm7
M TCA	A6NNA2	SRRM3_HUMAN	SRRM3	1	1	3.4	65249.9	HUMAN	Serine/arginine repetitive matrix protein 3

## Sheet: SINV B
ID	Acc #	UniProt ID	Gene	Num Unique	Peptide Count	% Cov	Protein MW	Species	Protein Name
S TCA	P49321	NASP_HUMAN	NASP	40	209	68	85238.4	HUMAN	Nuclear autoantigenic sperm protein
S TCA	P07437	TBB5_HUMAN	TUBB	32	94	66.4	49671.3	HUMAN	Tubulin beta chain
S TCA	P68371	TBB4B_HUMAN	TUBB4B	32	86	70.3	49831.5	HUMAN	Tubulin beta-4B chain
S TCA	Q9BVA1	TBB2B_HUMAN	TUBB2B	31	81	60.7	49953.5	HUMAN	Tubulin beta-2B chain
S TCA	Q13885	TBB2A_HUMAN	TUBB2A	30	80	57.1	49907.4	HUMAN	Tubulin beta-2A chain
S TCA	Q13509	TBB3_HUMAN	TUBB3	20	49	32.7	50433.2	HUMAN	Tubulin beta-3 chain
S TCA	P04350	TBB4A_HUMAN	TUBB4A	25	65	62.2	49586.2	HUMAN	Tubulin beta-4A chain
S TCA	Q9BUF5	TBB6_HUMAN	TUBB6	14	30	36.8	49857.6	HUMAN	Tubulin beta-6 chain
S TCA	Q3ZCM7	TBB8_HUMAN	TUBB8	10	33	22.5	49776.5	HUMAN	Tubulin beta-8 chain
S TCA	Q92945	FUBP2_HUMAN	KHSRP	40	125	57.1	73115.9	HUMAN	Far upstream element-binding protein 2
S TCA	Q96AE4	FUBP1_HUMAN	FUBP1	19	30	40.7	67560.9	HUMAN	Far upstream element-binding protein 1
S TCA	P31948	STIP1_HUMAN	STIP1	41	100	54.1	62639.8	HUMAN	Stress-induced-phosphoprotein 1
S TCA	Q14247	SRC8_HUMAN	CTTN	26	48	41.6	61586.6	HUMAN	Src substrate cortactin
S TCA	Q9NRR5	UBQL4_HUMAN	UBQLN4	28	61	43.9	63853.5	HUMAN	Ubiquilin-4
S TCA	Q9UMX0	UBQL1_HUMAN	UBQLN1	14	26	25.8	62519.5	HUMAN	Ubiquilin-1
S TCA	Q9UHD9	UBQL2_HUMAN	UBQLN2	12	22	22.3	65696.7	HUMAN	Ubiquilin-2
S TCA	P27816	MAP4_HUMAN	MAP4	27	51	36.4	121006	HUMAN	Microtubule-associated protein 4
S TCA	P13639	EF2_HUMAN	EEF2	27	58	40.7	95339	HUMAN	Elongation factor 2
S TCA	Q15029	U5S1_HUMAN	EFTUD2	4	5	5.5	109437	HUMAN	116 kDa U5 small nuclear ribonucleoprotein component
S TCA	P10809	CH60_HUMAN	HSPD1	26	75	56.9	61055.2	HUMAN	60 kDa heat shock protein, mitochondrial
S TCA	P11021	GRP78_HUMAN	HSPA5	25	44	44.3	72333.5	HUMAN	78 kDa glucose-regulated protein
S TCA	P0DMV8	HS71A_HUMAN	HSPA1A	20	37	45.2	70052.8	HUMAN	Heat shock 70 kDa protein 1A
S TCA	P0DMV9	HS71B_HUMAN	HSPA1B	20	37	45.2	70052.8	HUMAN	Heat shock 70 kDa protein 1B
S TCA	P11142	HSP7C_HUMAN	HSPA8	20	29	40.7	70898.7	HUMAN	Heat shock cognate 71 kDa protein
S TCA	P34931	HS71L_HUMAN	HSPA1L	10	19	24	70375.6	HUMAN	Heat shock 70 kDa protein 1-like
S TCA	P17066	HSP76_HUMAN	HSPA6	6	11	12	71028.7	HUMAN	Heat shock 70 kDa protein 6
S TCA	P54652	HSP72_HUMAN	HSPA2	7	9	12.1	70021.5	HUMAN	Heat shock-related 70 kDa protein 2
S TCA	P48741	HSP77_HUMAN	HSPA7	4	8	14.2	40244.8	HUMAN	Putative heat shock 70 kDa protein 7
S TCA	P14625	ENPL_HUMAN	HSP90B1	31	47	40.5	92469.6	HUMAN	Endoplasmin
S TCA	P08238	HS90B_HUMAN	HSP90AB1	23	47	33.3	83264.9	HUMAN	Heat shock protein HSP 90-beta
S TCA	P07237	PDIA1_HUMAN	P4HB	27	74	57.1	57116.8	HUMAN	Protein disulfide-isomerase
S TCA	P60709	ACTB_HUMAN	ACTB	20	37	64	41737.1	HUMAN	Actin, cytoplasmic 1
S TCA	P63261	ACTG_HUMAN	ACTG1	19	36	64	41793.2	HUMAN	Actin, cytoplasmic 2
S TCA	P68032	ACTC_HUMAN	ACTC1	12	21	30	42019.4	HUMAN	Actin, alpha cardiac muscle 1
S TCA	P68133	ACTS_HUMAN	ACTA1	12	21	30	42051.4	HUMAN	Actin, alpha skeletal muscle
S TCA	P62736	ACTA_HUMAN	ACTA2	11	19	27.1	42009.4	HUMAN	Actin, aortic smooth muscle
S TCA	P63267	ACTH_HUMAN	ACTG2	11	19	27.1	41877.3	HUMAN	Actin, gamma-enteric smooth muscle
S TCA	Q562R1	ACTBL_HUMAN	ACTBL2	6	12	15.2	42003.6	HUMAN	Beta-actin-like protein 2
S TCA	P05023	AT1A1_HUMAN	ATP1A1	23	32	31.2	112897	HUMAN	Sodium/potassium-transporting ATPase subunit alpha-1
S TCA	P37802	TAGL2_HUMAN	TAGLN2	24	90	76.9	22391.7	HUMAN	Transgelin-2
S TCA	P61978	HNRPK_HUMAN	HNRNPK	21	56	44.7	50976.7	HUMAN	Heterogeneous nuclear ribonucleoprotein K
S TCA	O60664	PLIN3_HUMAN	PLIN3	22	60	68.2	47075.4	HUMAN	Perilipin-3
S TCA	P14618	KPYM_HUMAN	PKM	24	42	60.8	57937.4	HUMAN	Pyruvate kinase PKM
S TCA	P06733	ENOA_HUMAN	ENO1	21	35	58.3	47169.4	HUMAN	Alpha-enolase
S TCA	P09104	ENOG_HUMAN	ENO2	4	9	11.8	47269	HUMAN	Gamma-enolase
S TCA	P38646	GRP75_HUMAN	HSPA9	19	31	37.1	73681.1	HUMAN	Stress-70 protein, mitochondrial
S TCA	P68363	TBA1B_HUMAN	TUBA1B	20	68	50.8	50152.1	HUMAN	Tubulin alpha-1B chain
S TCA	Q71U36	TBA1A_HUMAN	TUBA1A	18	57	47.7	50136.1	HUMAN	Tubulin alpha-1A chain
S TCA	Q13748	TBA3C_HUMAN	TUBA3C	15	44	40.4	49960	HUMAN	Tubulin alpha-3C/D chain
S TCA	Q6PEY2	TBA3E_HUMAN	TUBA3E	11	36	33.1	49859	HUMAN	Tubulin alpha-3E chain
S TCA	P40855	PEX19_HUMAN	PEX19	17	43	53.2	32806.8	HUMAN	Peroxisomal biogenesis factor 19
S TCA	P20810	ICAL_HUMAN	CAST	20	41	36.3	76573.4	HUMAN	Calpastatin
S TCA	P19338	NUCL_HUMAN	NCL	20	35	29.3	76615	HUMAN	Nucleolin
S TCA	P09936	UCHL1_HUMAN	UCHL1	24	56	91.9	24824.6	HUMAN	Ubiquitin carboxyl-terminal hydrolase isozyme L1
S TCA	P63241	IF5A1_HUMAN	EIF5A	15	67	83.8	16832.4	HUMAN	Eukaryotic translation initiation factor 5A-1
S TCA	P62937	PPIA_HUMAN	PPIA	18	59	71.5	18012.7	HUMAN	Peptidyl-prolyl cis-trans isomerase A
S TCA	Q9UJU6	DBNL_HUMAN	DBNL	16	41	39.8	48207.7	HUMAN	Drebrin-like protein
S TCA	P55209	NP1L1_HUMAN	NAP1L1	14	22	46	45374.5	HUMAN	Nucleosome assembly protein 1-like 1
S TCA	Q99733	NP1L4_HUMAN	NAP1L4	10	18	24.8	42823.8	HUMAN	Nucleosome assembly protein 1-like 4
S TCA	P07900	HS90A_HUMAN	HSP90AA1	21	42	35.1	84660.4	HUMAN	Heat shock protein HSP 90-alpha
S TCA	Q58FF7	H90B3_HUMAN	HSP90AB3P	10	19	14.6	68325.4	HUMAN	Putative heat shock protein HSP 90-beta-3
S TCA	Q58FF8	H90B2_HUMAN	HSP90AB2P	6	19	14.2	44349.3	HUMAN	Putative heat shock protein HSP 90-beta 2
S TCA	Q12931	TRAP1_HUMAN	TRAP1	4	5	6.8	80110.7	HUMAN	Heat shock protein 75 kDa, mitochondrial
S TCA	O00273	DFFA_HUMAN	DFFA	18	44	66.2	36522.2	HUMAN	DNA fragmentation factor subunit alpha
S TCA	P50402	EMD_HUMAN	EMD	15	33	57.1	28994.1	HUMAN	Emerin
S TCA	P00390	GSHR_HUMAN	GSR	16	34	49.2	56257.5	HUMAN	Glutathione reductase, mitochondrial
S TCA	P55072	TERA_HUMAN	VCP	20	24	35	89322.6	HUMAN	Transitional endoplasmic reticulum ATPase
S TCA	P11717	MPRI_HUMAN	IGF2R	27	35	15.3	274377	HUMAN	Cation-independent mannose-6-phosphate receptor
S TCA	Q06830	PRDX1_HUMAN	PRDX1	19	48	61.3	22110.5	HUMAN	Peroxiredoxin-1
S TCA	Q13162	PRDX4_HUMAN	PRDX4	13	33	63.1	30540.2	HUMAN	Peroxiredoxin-4
S TCA	P32119	PRDX2_HUMAN	PRDX2	9	19	47	21892.1	HUMAN	Peroxiredoxin-2
S TCA	P67936	TPM4_HUMAN	TPM4	18	46	60.1	28522	HUMAN	Tropomyosin alpha-4 chain
S TCA	P06753	TPM3_HUMAN	TPM3	11	29	34	32950.2	HUMAN	Tropomyosin alpha-3 chain
S TCA	P09493	TPM1_HUMAN	TPM1	8	20	28.2	32708.8	HUMAN	Tropomyosin alpha-1 chain
S TCA	Q99497	PARK7_HUMAN	PARK7	18	35	79.4	19891.2	HUMAN	Protein DJ-1
S TCA	Q06323	PSME1_HUMAN	PSME1	19	44	66.3	28723.3	HUMAN	Proteasome activator complex subunit 1
S TCA	Q13561	DCTN2_HUMAN	DCTN2	13	21	40.9	44231.4	HUMAN	Dynactin subunit 2
S TCA	P22314	UBA1_HUMAN	UBA1	16	29	25.5	117850	HUMAN	Ubiquitin-like modifier-activating enzyme 1
S TCA	Q02952	AKA12_HUMAN	AKAP12	16	27	13.6	191483	HUMAN	A-kinase anchor protein 12
S TCA	O15355	PPM1G_HUMAN	PPM1G	16	36	36.6	59272.1	HUMAN	Protein phosphatase 1G
S TCA	P13645	K1C10_HUMAN	KRT10	16	28	33.7	58827.5	HUMAN	Keratin, type I cytoskeletal 10
S TCA	Q13185	CBX3_HUMAN	CBX3	12	32	53.6	20811.6	HUMAN	Chromobox protein homolog 3
S TCA	P83916	CBX1_HUMAN	CBX1	9	22	42.2	21418	HUMAN	Chromobox protein homolog 1
S TCA	P45973	CBX5_HUMAN	CBX5	5	9	30.4	22225.2	HUMAN	Chromobox protein homolog 5
S TCA	Q14974	IMB1_HUMAN	KPNB1	18	29	26.7	97171.1	HUMAN	Importin subunit beta-1
S TCA	P27348	1433T_HUMAN	YWHAQ	14	23	53.5	27764.5	HUMAN	14-3-3 protein theta
S TCA	P62258	1433E_HUMAN	YWHAE	15	25	63.1	29174.2	HUMAN	14-3-3 protein epsilon
S TCA	P63104	1433Z_HUMAN	YWHAZ	11	14	51	27745.3	HUMAN	14-3-3 protein zeta/delta
S TCA	P31946	1433B_HUMAN	YWHAB	6	7	30.1	28082.6	HUMAN	14-3-3 protein beta/alpha
S TCA	P61981	1433G_HUMAN	YWHAG	5	6	27.5	28302.8	HUMAN	14-3-3 protein gamma
S TCA	Q04917	1433F_HUMAN	YWHAH	3	4	13	28219	HUMAN	14-3-3 protein eta
S TCA	P00492	HPRT_HUMAN	HPRT1	14	41	69.7	24579.6	HUMAN	Hypoxanthine-guanine phosphoribosyltransferase
S TCA	Q05682	CALD1_HUMAN	CALD1	14	18	24	93231.8	HUMAN	Caldesmon
S TCA	P29966	MARCS_HUMAN	MARCKS	11	37	48.5	31554.9	HUMAN	Myristoylated alanine-rich C-kinase substrate
S TCA	Q9H910	JUPI2_HUMAN	JPT2	14	27	72.6	20063.5	HUMAN	Jupiter microtubule associated homolog 2
S TCA	P06748	NPM_HUMAN	NPM1	12	43	37.1	32575.3	HUMAN	Nucleophosmin
S TCA	P30041	PRDX6_HUMAN	PRDX6	12	28	68.3	25035.2	HUMAN	Peroxiredoxin-6
S TCA	P24534	EF1B_HUMAN	EEF1B2	10	52	52.4	24763.9	HUMAN	Elongation factor 1-beta
S TCA	P04264	K2C1_HUMAN	KRT1	18	27	27.5	66039.2	HUMAN	Keratin, type II cytoskeletal 1
S TCA	P35908	K22E_HUMAN	KRT2	14	18	20.8	65433.4	HUMAN	Keratin, type II cytoskeletal 2 epidermal
S TCA	P04259	K2C6B_HUMAN	KRT6B	6	9	11	60067.4	HUMAN	Keratin, type II cytoskeletal 6B
S TCA	Q7Z794	K2C1B_HUMAN	KRT77	3	4	3.6	61901.9	HUMAN	Keratin, type II cytoskeletal 1b
S TCA	P05787	K2C8_HUMAN	KRT8	3	5	4.1	53704.7	HUMAN	Keratin, type II cytoskeletal 8
S TCA	P08729	K2C7_HUMAN	KRT7	3	5	4.3	51386.1	HUMAN	Keratin, type II cytoskeletal 7
S TCA	P19013	K2C4_HUMAN	KRT4	2	4	3.4	57285.7	HUMAN	Keratin, type II cytoskeletal 4
S TCA	P12277	KCRB_HUMAN	CKB	13	25	43	42644.7	HUMAN	Creatine kinase B-type
S TCA	O00217	NDUS8_HUMAN	NDUFS8	13	26	43.3	23705.3	HUMAN	NADH dehydrogenase [ubiquinone] iron-sulfur protein 8, mitochondrial
S TCA	P30084	ECHM_HUMAN	ECHS1	11	21	41	31387.7	HUMAN	Enoyl-CoA hydratase, mitochondrial
S TCA	P09622	DLDH_HUMAN	DLD	15	36	37.9	54177.7	HUMAN	Dihydrolipoyl dehydrogenase, mitochondrial
S TCA	P29692	EF1D_HUMAN	EEF1D	13	23	53	31122.1	HUMAN	Elongation factor 1-delta
S TCA	O14950	ML12B_HUMAN	MYL12B	11	24	62.2	19779.3	HUMAN	Myosin regulatory light chain 12B
S TCA	O00299	CLIC1_HUMAN	CLIC1	12	20	64.3	26923	HUMAN	Chloride intracellular channel protein 1
S TCA	O75312	ZPR1_HUMAN	ZPR1	12	20	28.5	50925.7	HUMAN	Zinc finger protein ZPR1
S TCA	P30153	2AAA_HUMAN	PPP2R1A	11	13	27.3	65309.2	HUMAN	Serine/threonine-protein phosphatase 2A 65 kDa regulatory subunit A alpha isoform
S TCA	P60660	MYL6_HUMAN	MYL6	12	48	66.9	16930.2	HUMAN	Myosin light polypeptide 6
S TCA	P14649	MYL6B_HUMAN	MYL6B	6	12	31.2	22764.2	HUMAN	Myosin light chain 6B
S TCA	Q13428	TCOF_HUMAN	TCOF1	18	23	15.5	152107	HUMAN	Treacle protein
S TCA	P13797	PLST_HUMAN	PLS3	16	19	32.2	70811.6	HUMAN	Plastin-3
S TCA	Q9UBB4	ATX10_HUMAN	ATXN10	14	20	33.9	53489.2	HUMAN	Ataxin-10
S TCA	P23528	COF1_HUMAN	CFL1	10	48	65.1	18502.7	HUMAN	Cofilin-1
S TCA	P04632	CPNS1_HUMAN	CAPNS1	13	22	58.2	28316	HUMAN	Calpain small subunit 1
S TCA	Q9BUA3	CK084_HUMAN	C11orf84	12	16	44.1	41037.1	HUMAN	Uncharacterized protein C11orf84
S TCA	Q96EQ0	SGTB_HUMAN	SGTB	9	27	37.2	33429.7	HUMAN	Small glutamine-rich tetratricopeptide repeat-containing protein beta
S TCA	O75947	ATP5H_HUMAN	ATP5H	11	38	63.4	18491.4	HUMAN	ATP synthase subunit d, mitochondrial
S TCA	Q99614	TTC1_HUMAN	TTC1	10	18	35.6	33526.4	HUMAN	Tetratricopeptide repeat protein 1
S TCA	Q9NPH2	INO1_HUMAN	ISYNA1	13	23	28.5	61068.4	HUMAN	Inositol-3-phosphate synthase 1
S TCA	P00441	SODC_HUMAN	SOD1	10	58	86.4	15935.9	HUMAN	Superoxide dismutase [Cu-Zn]
S TCA	P68104	EF1A1_HUMAN	EEF1A1	16	30	45.2	50141.3	HUMAN	Elongation factor 1-alpha 1
S TCA	P13716	HEM2_HUMAN	ALAD	12	20	40.6	36295.2	HUMAN	Delta-aminolevulinic acid dehydratase
S TCA	P05387	RLA2_HUMAN	RPLP2	10	37	93.9	11665	HUMAN	60S acidic ribosomal protein P2
S TCA	P05386	RLA1_HUMAN	RPLP1	3	11	57.9	11514	HUMAN	60S acidic ribosomal protein P1
S TCA	P63208	SKP1_HUMAN	SKP1	11	44	64.4	18658.2	HUMAN	S-phase kinase-associated protein 1
S TCA	Q8WXX5	DNJC9_HUMAN	DNAJC9	10	16	46.9	29910	HUMAN	DnaJ homolog subfamily C member 9
S TCA	P10599	THIO_HUMAN	TXN	12	102	89.5	11737.6	HUMAN	Thioredoxin
S TCA	O43175	SERA_HUMAN	PHGDH	13	17	34.5	56651	HUMAN	D-3-phosphoglycerate dehydrogenase
S TCA	P42167	LAP2B_HUMAN	TMPO	11	17	36.3	50670.6	HUMAN	Lamina-associated polypeptide 2, isoforms beta/gamma
S TCA	Q16543	CDC37_HUMAN	CDC37	10	14	31.5	44468.7	HUMAN	Hsp90 co-chaperone Cdc37
S TCA	P49006	MRP_HUMAN	MARCKSL1	9	48	78.5	19528.9	HUMAN	MARCKS-related protein
S TCA	Q99622	C10_HUMAN	C12orf57	9	23	93.7	13178.3	HUMAN	Protein C10
S TCA	P00558	PGK1_HUMAN	PGK1	10	13	34.1	44615.1	HUMAN	Phosphoglycerate kinase 1
S TCA	Q92783	STAM1_HUMAN	STAM	10	14	26.1	59180.1	HUMAN	Signal transducing adapter molecule 1
S TCA	P25786	PSA1_HUMAN	PSMA1	14	22	60.5	29555.9	HUMAN	Proteasome subunit alpha type-1
S TCA	P54105	ICLN_HUMAN	CLNS1A	8	40	66.7	26215.5	HUMAN	Methylosome subunit pICln
S TCA	P35659	DEK_HUMAN	DEK	10	18	21.1	42674.6	HUMAN	Protein DEK
S TCA	P30519	HMOX2_HUMAN	HMOX2	12	15	50.6	36033.2	HUMAN	Heme oxygenase 2
S TCA	Q641Q2	WAC2A_HUMAN	WASHC2A	10	14	14.1	147185	HUMAN	WASH complex subunit 2A
S TCA	Q15637	SF01_HUMAN	SF1	11	26	23.9	68330.5	HUMAN	Splicing factor 1
S TCA	P40926	MDHM_HUMAN	MDH2	10	16	42.6	35503.6	HUMAN	Malate dehydrogenase, mitochondrial
S TCA	O14745	NHRF1_HUMAN	SLC9A3R1	12	20	37.7	38868.7	HUMAN	Na(+)/H(+) exchange regulatory cofactor NHE-RF1
S TCA	P51858	HDGF_HUMAN	HDGF	13	27	57.5	26788.5	HUMAN	Hepatoma-derived growth factor
S TCA	Q7Z4V5	HDGR2_HUMAN	HDGFL2	8	13	13.6	74317.4	HUMAN	Hepatoma-derived growth factor-related protein 2
S TCA	O75475	PSIP1_HUMAN	PSIP1	3	6	5.1	60103.7	HUMAN	PC4 and SFRS1-interacting protein
S TCA	P04406	G3P_HUMAN	GAPDH	10	17	43	36053.5	HUMAN	Glyceraldehyde-3-phosphate dehydrogenase
S TCA	O43399	TPD54_HUMAN	TPD52L2	10	19	63.1	22237.9	HUMAN	Tumor protein D54
S TCA	P52272	HNRPM_HUMAN	HNRNPM	13	16	22.9	77516.4	HUMAN	Heterogeneous nuclear ribonucleoprotein M
S TCA	P12956	XRCC6_HUMAN	XRCC6	14	18	32.7	69843.7	HUMAN	X-ray repair cross-complementing protein 6
S TCA	P28074	PSB5_HUMAN	PSMB5	11	16	46	28480.5	HUMAN	Proteasome subunit beta type-5
S TCA	O43765	SGTA_HUMAN	SGTA	9	26	29.1	34063.4	HUMAN	Small glutamine-rich tetratricopeptide repeat-containing protein alpha
S TCA	Q13526	PIN1_HUMAN	PIN1	9	17	57.7	18243.4	HUMAN	Peptidyl-prolyl cis-trans isomerase NIMA-interacting 1
S TCA	Q9UHV9	PFD2_HUMAN	PFDN2	10	27	61.7	16648	HUMAN	Prefoldin subunit 2
S TCA	O00151	PDLI1_HUMAN	PDLIM1	12	24	56.2	36072	HUMAN	PDZ and LIM domain protein 1
S TCA	O94888	UBXN7_HUMAN	UBXN7	11	16	30.3	54862.8	HUMAN	UBX domain-containing protein 7
S TCA	Q9BXV9	GON7_HUMAN	GON7	8	18	85	10858.9	HUMAN	EKC/KEOPS complex subunit GON7
S TCA	P54727	RD23B_HUMAN	RAD23B	9	18	35.7	43171.5	HUMAN	UV excision repair protein RAD23 homolog B
S TCA	P54725	RD23A_HUMAN	RAD23A	2	3	6.9	39609.5	HUMAN	UV excision repair protein RAD23 homolog A
S TCA	Q9Y224	CN166_HUMAN	C14orf166	10	25	48	28068.3	HUMAN	UPF0568 protein C14orf166
S TCA	Q14444	CAPR1_HUMAN	CAPRIN1	11	19	22.6	78366.9	HUMAN	Caprin-1
S TCA	P62166	NCS1_HUMAN	NCS1	10	17	70.5	21878.9	HUMAN	Neuronal calcium sensor 1
S TCA	Q32MZ4	LRRF1_HUMAN	LRRFIP1	9	11	14.2	89253.7	HUMAN	Leucine-rich repeat flightless-interacting protein 1
S TCA	Q9Y608	LRRF2_HUMAN	LRRFIP2	10	13	11.5	82172.1	HUMAN	Leucine-rich repeat flightless-interacting protein 2
S TCA	Q07021	C1QBP_HUMAN	C1QBP	9	43	53.2	31362.5	HUMAN	Complement component 1 Q subcomponent-binding protein, mitochondrial
S TCA	P22061	PIMT_HUMAN	PCMT1	8	11	38.3	24636.6	HUMAN	Protein-L-isoaspartate(D-aspartate) O-methyltransferase
S TCA	Q9P289	STK26_HUMAN	STK26	10	15	35.1	46529.2	HUMAN	Serine/threonine-protein kinase 26
S TCA	Q9Y6E0	STK24_HUMAN	STK24	6	8	18.5	49308.4	HUMAN	Serine/threonine-protein kinase 24
S TCA	O00506	STK25_HUMAN	STK25	4	6	14.1	48112.1	HUMAN	Serine/threonine-protein kinase 25
S TCA	Q8NC51	PAIRB_HUMAN	SERBP1	9	13	28.2	44965.7	HUMAN	Plasminogen activator inhibitor 1 RNA-binding protein
S TCA	Q9BRX5	PSF3_HUMAN	GINS3	9	11	50.9	24534.9	HUMAN	DNA replication complex GINS protein PSF3
S TCA	O14662	STX16_HUMAN	STX16	7	12	31.1	37031.5	HUMAN	Syntaxin-16
S TCA	Q9BTT0	AN32E_HUMAN	ANP32E	7	23	34.7	30692.7	HUMAN	Acidic leucine-rich nuclear phosphoprotein 32 family member E
S TCA	O00264	PGRC1_HUMAN	PGRMC1	7	21	50.3	21671.3	HUMAN	Membrane-associated progesterone receptor component 1
S TCA	O15173	PGRC2_HUMAN	PGRMC2	5	16	22.9	23818.6	HUMAN	Membrane-associated progesterone receptor component 2
S TCA	P09211	GSTP1_HUMAN	GSTP1	7	15	47.6	23356	HUMAN	Glutathione S-transferase P
S TCA	Q9UL46	PSME2_HUMAN	PSME2	9	20	33.5	27401.9	HUMAN	Proteasome activator complex subunit 2
S TCA	O14818	PSA7_HUMAN	PSMA7	8	13	42.7	27887.1	HUMAN	Proteasome subunit alpha type-7
S TCA	P61289	PSME3_HUMAN	PSME3	9	16	39.8	29506.3	HUMAN	Proteasome activator complex subunit 3
S TCA	P33316	DUT_HUMAN	DUT	7	23	32.9	26563.5	HUMAN	Deoxyuridine 5'-triphosphate nucleotidohydrolase, mitochondrial
S TCA	Q9NVS9	PNPO_HUMAN	PNPO	11	13	49.8	29988.3	HUMAN	Pyridoxine-5'-phosphate oxidase
S TCA	P18615	NELFE_HUMAN	NELFE	8	10	28.2	43240.1	HUMAN	Negative elongation factor E
S TCA	Q9UFN0	NPS3A_HUMAN	NIPSNAP3A	9	14	47	28466.9	HUMAN	Protein NipSnap homolog 3A
S TCA	P0DP23	CALM1_HUMAN	CALM1	8	22	81.2	16837.7	HUMAN	Calmodulin-1
S TCA	O94992	HEXI1_HUMAN	HEXIM1	9	11	22.8	40623.8	HUMAN	Protein HEXIM1
S TCA	P09382	LEG1_HUMAN	LGALS1	8	18	84.4	14715.8	HUMAN	Galectin-1
S TCA	Q07812	BAX_HUMAN	BAX	9	14	36.5	21184.6	HUMAN	Apoptosis regulator BAX
S TCA	Q96A49	SYAP1_HUMAN	SYAP1	10	15	25.9	39933.7	HUMAN	Synapse-associated protein 1
S TCA	P08670	VIME_HUMAN	VIM	12	16	29.8	53652.1	HUMAN	Vimentin
S TCA	P43487	RANG_HUMAN	RANBP1	10	28	44.8	23310.3	HUMAN	Ran-specific GTPase-activating protein
S TCA	Q9P000	COMD9_HUMAN	COMMD9	8	17	60.6	21819.3	HUMAN	COMM domain-containing protein 9
S TCA	Q14103	HNRPD_HUMAN	HNRNPD	10	19	26.2	38434.5	HUMAN	Heterogeneous nuclear ribonucleoprotein D0
S TCA	O14979	HNRDL_HUMAN	HNRNPDL	8	18	25.5	46437.9	HUMAN	Heterogeneous nuclear ribonucleoprotein D-like
S TCA	Q99729	ROAA_HUMAN	HNRNPAB	6	11	19	36225.2	HUMAN	Heterogeneous nuclear ribonucleoprotein A/B
S TCA	Q8N6N3	CA052_HUMAN	C1orf52	8	19	42.9	20598.9	HUMAN	UPF0690 protein C1orf52
S TCA	P21333	FLNA_HUMAN	FLNA	11	13	6.5	280741	HUMAN	Filamin-A
S TCA	Q14315	FLNC_HUMAN	FLNC	4	4	2.5	291025	HUMAN	Filamin-C
S TCA	P36957	ODO2_HUMAN	DLST	8	14	19.4	48755.7	HUMAN	Dihydrolipoyllysine-residue succinyltransferase component of 2-oxoglutarate dehydrogenase complex, mitochondrial
S TCA	O43504	LTOR5_HUMAN	LAMTOR5	6	12	96.7	9614	HUMAN	Ragulator complex protein LAMTOR5
S TCA	Q8N806	UBR7_HUMAN	UBR7	11	15	27.3	47999.3	HUMAN	Putative E3 ubiquitin-protein ligase UBR7
S TCA	Q96EI5	TCAL4_HUMAN	TCEAL4	9	15	34.9	24647.5	HUMAN	Transcription elongation factor A protein-like 4
S TCA	P25705	ATPA_HUMAN	ATP5A1	11	15	28.6	59751.1	HUMAN	ATP synthase subunit alpha, mitochondrial
S TCA	P04075	ALDOA_HUMAN	ALDOA	13	20	39.3	39420.4	HUMAN	Fructose-bisphosphate aldolase A
S TCA	P52815	RM12_HUMAN	MRPL12	9	17	48	21348.4	HUMAN	39S ribosomal protein L12, mitochondrial
S TCA	P07355	ANXA2_HUMAN	ANXA2	11	15	42.2	38604.4	HUMAN	Annexin A2
S TCA	Q96GX9	MTNB_HUMAN	APIP	10	15	50	27125.5	HUMAN	Methylthioribulose-1-phosphate dehydratase
S TCA	Q9H3Q1	BORG4_HUMAN	CDC42EP4	6	9	34.6	37980.2	HUMAN	Cdc42 effector protein 4
S TCA	Q9Y383	LC7L2_HUMAN	LUC7L2	8	8	22.2	46514.3	HUMAN	Putative RNA-binding protein Luc7-like 2
S TCA	Q9NQ29	LUC7L_HUMAN	LUC7L	3	3	8.9	43728.3	HUMAN	Putative RNA-binding protein Luc7-like 1
S TCA	O00161	SNP23_HUMAN	SNAP23	8	16	65.9	23354.3	HUMAN	Synaptosomal-associated protein 23
S TCA	P54819	KAD2_HUMAN	AK2	10	15	43.5	26478	HUMAN	Adenylate kinase 2, mitochondrial
S TCA	Q9UKS6	PACN3_HUMAN	PACSIN3	7	9	22.2	48487.2	HUMAN	Protein kinase C and casein kinase substrate in neurons protein 3
S TCA	Q15942	ZYX_HUMAN	ZYX	9	17	25.7	61277.9	HUMAN	Zyxin
S TCA	O75381	PEX14_HUMAN	PEX14	11	18	40.6	41236.9	HUMAN	Peroxisomal membrane protein PEX14
S TCA	Q9Y5L4	TIM13_HUMAN	TIMM13	7	16	77.9	10500.1	HUMAN	Mitochondrial import inner membrane translocase subunit Tim13
S TCA	P22102	PUR2_HUMAN	GART	10	11	15.8	107768	HUMAN	Trifunctional purine biosynthetic protein adenosine-3
S TCA	P16403	H12_HUMAN	HIST1H1C	8	24	27.7	21364.9	HUMAN	Histone H1.2
S TCA	P10412	H14_HUMAN	HIST1H1E	7	20	26.9	21865.4	HUMAN	Histone H1.4
S TCA	P16402	H13_HUMAN	HIST1H1D	7	20	24.9	22350.1	HUMAN	Histone H1.3
S TCA	Q15185	TEBP_HUMAN	PTGES3	7	16	46.2	18697.6	HUMAN	Prostaglandin E synthase 3
S TCA	P28070	PSB4_HUMAN	PSMB4	8	10	39.4	29204.5	HUMAN	Proteasome subunit beta type-4
S TCA	Q99747	SNAG_HUMAN	NAPG	10	13	28.2	34746.6	HUMAN	Gamma-soluble NSF attachment protein
S TCA	P49247	RPIA_HUMAN	RPIA	8	12	37.9	33269.2	HUMAN	Ribose-5-phosphate isomerase
S TCA	P26641	EF1G_HUMAN	EEF1G	8	10	24.7	50119.2	HUMAN	Elongation factor 1-gamma
S TCA	P58546	MTPN_HUMAN	MTPN	7	15	78.8	12894.9	HUMAN	Myotrophin
S TCA	P22392	NDKB_HUMAN	NME2	8	22	62.5	17298.2	HUMAN	Nucleoside diphosphate kinase B
S TCA	P15531	NDKA_HUMAN	NME1	9	18	69.7	17148.9	HUMAN	Nucleoside diphosphate kinase A
S TCA	P30085	KCY_HUMAN	CMPK1	9	19	41.8	22222.5	HUMAN	UMP-CMP kinase
S TCA	Q96BR5	COA7_HUMAN	COA7	9	22	41.6	25709.3	HUMAN	Cytochrome c oxidase assembly factor 7
S TCA	P25398	RS12_HUMAN	RPS12	6	13	59.8	14515.1	HUMAN	40S ribosomal protein S12
S TCA	O75348	VATG1_HUMAN	ATP6V1G1	6	12	45.8	13757.6	HUMAN	V-type proton ATPase subunit G 1
S TCA	P06576	ATPB_HUMAN	ATP5B	8	9	24	56560.4	HUMAN	ATP synthase subunit beta, mitochondrial
S TCA	O95202	LETM1_HUMAN	LETM1	10	16	16.5	83354.9	HUMAN	Mitochondrial proton/calcium exchanger protein
S TCA	Q9NYB0	TE2IP_HUMAN	TERF2IP	9	11	35.6	44260.3	HUMAN	Telomeric repeat-binding factor 2-interacting protein 1
S TCA	Q969J3	BORC5_HUMAN	BORCS5	8	13	47.4	22222.6	HUMAN	BLOC-1-related complex subunit 5
S TCA	Q9NQG5	RPR1B_HUMAN	RPRD1B	9	12	31.9	36900	HUMAN	Regulation of nuclear pre-mRNA domain-containing protein 1B
S TCA	Q96P16	RPR1A_HUMAN	RPRD1A	3	4	8.7	35720	HUMAN	Regulation of nuclear pre-mRNA domain-containing protein 1A
S TCA	P51688	SPHM_HUMAN	SGSH	8	10	22.5	56695.9	HUMAN	N-sulphoglucosamine sulphohydrolase
S TCA	Q01105	SET_HUMAN	SET	8	18	28.3	33489.1	HUMAN	Protein SET
S TCA	P04179	SODM_HUMAN	SOD2	8	20	50.5	24722.3	HUMAN	Superoxide dismutase [Mn], mitochondrial
S TCA	P35813	PPM1A_HUMAN	PPM1A	8	9	26.2	42448.1	HUMAN	Protein phosphatase 1A
S TCA	O75688	PPM1B_HUMAN	PPM1B	4	5	9.2	52643.1	HUMAN	Protein phosphatase 1B
S TCA	Q04837	SSBP_HUMAN	SSBP1	6	12	46.6	17259.8	HUMAN	Single-stranded DNA-binding protein, mitochondrial
S TCA	P39687	AN32A_HUMAN	ANP32A	6	12	24.9	28585.6	HUMAN	Acidic leucine-rich nuclear phosphoprotein 32 family member A
S TCA	Q92688	AN32B_HUMAN	ANP32B	5	8	20.3	28787.9	HUMAN	Acidic leucine-rich nuclear phosphoprotein 32 family member B
S TCA	Q99961	SH3G1_HUMAN	SH3GL1	9	13	24.5	41490.3	HUMAN	Endophilin-A2
S TCA	P61604	CH10_HUMAN	HSPE1	8	31	65.7	10931.8	HUMAN	10 kDa heat shock protein, mitochondrial
S TCA	O00762	UBE2C_HUMAN	UBE2C	7	14	45.3	19652.5	HUMAN	Ubiquitin-conjugating enzyme E2 C
S TCA	P50990	TCPQ_HUMAN	CCT8	9	13	20.3	59621.1	HUMAN	T-complex protein 1 subunit theta
S TCA	P82979	SARNP_HUMAN	SARNP	7	13	39.5	23671	HUMAN	SAP domain-containing ribonucleoprotein
S TCA	Q16643	DREB_HUMAN	DBN1	6	11	15.7	71429.9	HUMAN	Drebrin
S TCA	Q13765	NACA_HUMAN	NACA	5	16	26.5	23384.1	HUMAN	Nascent polypeptide-associated complex subunit alpha
S TCA	Q9BZK3	NACP1_HUMAN	NACAP1	3	4	14.1	23306.2	HUMAN	Putative nascent polypeptide-associated complex subunit alpha-like protein
S TCA	Q9P1F3	ABRAL_HUMAN	ABRACL	6	16	46.9	9056.6	HUMAN	Costars family protein ABRACL
S TCA	P50502	F10A1_HUMAN	ST13	7	12	22.2	41332.1	HUMAN	Hsc70-interacting protein
S TCA	P60900	PSA6_HUMAN	PSMA6	6	7	30.9	27399.7	HUMAN	Proteasome subunit alpha type-6
S TCA	Q8IXM2	BAP18_HUMAN	BAP18	6	15	60.5	17900.5	HUMAN	Chromatin complexes subunit BAP18
S TCA	P0CG47	UBB_HUMAN	UBB	8	51	24	25761.8	HUMAN	Polyubiquitin-B
S TCA	O95817	BAG3_HUMAN	BAG3	11	12	25.9	61595.2	HUMAN	BAG family molecular chaperone regulator 3
S TCA	Q04760	LGUL_HUMAN	GLO1	5	11	34.2	20777.9	HUMAN	Lactoylglutathione lyase
S TCA	P10636	TAU_HUMAN	MAPT	9	9	17.5	78928.2	HUMAN	Microtubule-associated protein tau
S TCA	Q99471	PFD5_HUMAN	PFDN5	6	9	49.4	17328.3	HUMAN	Prefoldin subunit 5
S TCA	Q13435	SF3B2_HUMAN	SF3B2	7	7	14.9	100228	HUMAN	Splicing factor 3B subunit 2
S TCA	O43665	RGS10_HUMAN	RGS10	8	10	39.9	20235.9	HUMAN	Regulator of G-protein signaling 10
S TCA	P55010	IF5_HUMAN	EIF5	9	16	21.6	49223.2	HUMAN	Eukaryotic translation initiation factor 5
S TCA	Q9UMS0	NFU1_HUMAN	NFU1	6	15	26	28462.8	HUMAN	NFU1 iron-sulfur cluster scaffold homolog, mitochondrial
S TCA	Q9H773	DCTP1_HUMAN	DCTPP1	8	15	57.1	18681	HUMAN	dCTP pyrophosphatase 1
S TCA	O60925	PFD1_HUMAN	PFDN1	10	25	68.9	14210.6	HUMAN	Prefoldin subunit 1
S TCA	Q01469	FABP5_HUMAN	FABP5	7	12	65.2	15164.6	HUMAN	Fatty acid-binding protein, epidermal
S TCA	P31040	SDHA_HUMAN	SDHA	6	7	13.1	72692.2	HUMAN	Succinate dehydrogenase [ubiquinone] flavoprotein subunit, mitochondrial
S TCA	P55957	BID_HUMAN	BID	8	20	51.3	21994.9	HUMAN	BH3-interacting domain death agonist
S TCA	Q92598	HS105_HUMAN	HSPH1	7	7	12	96865.8	HUMAN	Heat shock protein 105 kDa
S TCA	Q9NQP4	PFD4_HUMAN	PFDN4	6	24	38.8	15314.4	HUMAN	Prefoldin subunit 4
S TCA	P78371	TCPB_HUMAN	CCT2	9	11	24.5	57488.7	HUMAN	T-complex protein 1 subunit beta
S TCA	P55036	PSMD4_HUMAN	PSMD4	9	13	33.7	40737	HUMAN	26S proteasome non-ATPase regulatory subunit 4
S TCA	Q9BU89	DOHH_HUMAN	DOHH	7	12	41.1	32904.5	HUMAN	Deoxyhypusine hydroxylase
S TCA	Q96B36	AKTS1_HUMAN	AKT1S1	7	23	33.2	27383.6	HUMAN	Proline-rich AKT1 substrate 1
S TCA	P10321	1C07_HUMAN	HLA-C	9	11	36.6	40648.9	HUMAN	HLA class I histocompatibility antigen, Cw-7 alpha chain
S TCA	Q29963	1C06_HUMAN	HLA-C	8	11	33.6	40969.1	HUMAN	HLA class I histocompatibility antigen, Cw-6 alpha chain
S TCA	P30460	1B08_HUMAN	HLA-B	7	12	28.7	40331.3	HUMAN	HLA class I histocompatibility antigen, B-8 alpha chain
S TCA	P30480	1B42_HUMAN	HLA-B	7	12	28.7	40333.3	HUMAN	HLA class I histocompatibility antigen, B-42 alpha chain
S TCA	P18463	1B37_HUMAN	HLA-B	7	11	27.9	40456.4	HUMAN	HLA class I histocompatibility antigen, B-37 alpha chain
S TCA	P04439	1A03_HUMAN	HLA-A	7	8	34.2	40841.1	HUMAN	HLA class I histocompatibility antigen, A-3 alpha chain
S TCA	P13746	1A11_HUMAN	HLA-A	7	8	34.2	40937.2	HUMAN	HLA class I histocompatibility antigen, A-11 alpha chain
S TCA	P30443	1A01_HUMAN	HLA-A	7	8	34.2	40846.2	HUMAN	HLA class I histocompatibility antigen, A-1 alpha chain
S TCA	P30455	1A36_HUMAN	HLA-A	7	8	34.2	40934.3	HUMAN	HLA class I histocompatibility antigen, A-36 alpha chain
S TCA	P30508	1C12_HUMAN	HLA-C	7	9	29.8	40886.1	HUMAN	HLA class I histocompatibility antigen, Cw-12 alpha chain
S TCA	P01889	1B07_HUMAN	HLA-B	6	11	25.4	40460.4	HUMAN	HLA class I histocompatibility antigen, B-7 alpha chain
S TCA	P30462	1B14_HUMAN	HLA-B	6	10	24.9	40358.3	HUMAN	HLA class I histocompatibility antigen, B-14 alpha chain
S TCA	P30479	1B41_HUMAN	HLA-B	6	10	24.9	40539.6	HUMAN	HLA class I histocompatibility antigen, B-41 alpha chain
S TCA	P30475	1B39_HUMAN	HLA-B	6	10	24.6	40328.3	HUMAN	HLA class I histocompatibility antigen, B-39 alpha chain
S TCA	Q29718	1B82_HUMAN	HLA-B	6	10	24.6	40421.4	HUMAN	HLA class I histocompatibility antigen, B-82 alpha chain
S TCA	Q29836	1B67_HUMAN	HLA-B	6	10	24.6	40342.3	HUMAN	HLA class I histocompatibility antigen, B-67 alpha chain
S TCA	Q95365	1B38_HUMAN	HLA-B	6	10	24.6	40416.5	HUMAN	HLA class I histocompatibility antigen, B-38 alpha chain
S TCA	Q04826	1B40_HUMAN	HLA-B	6	10	24.6	40505.6	HUMAN	HLA class I histocompatibility antigen, B-40 alpha chain
S TCA	Q07000	1C15_HUMAN	HLA-C	6	8	24.9	40863.2	HUMAN	HLA class I histocompatibility antigen, Cw-15 alpha chain
S TCA	P30493	1B55_HUMAN	HLA-B	6	9	24	40496.5	HUMAN	HLA class I histocompatibility antigen, B-55 alpha chain
S TCA	Q29940	1B59_HUMAN	HLA-B	6	9	24	40584.7	HUMAN	HLA class I histocompatibility antigen, B-59 alpha chain
S TCA	Q29865	1C18_HUMAN	HLA-C	6	9	22.4	40933.2	HUMAN	HLA class I histocompatibility antigen, Cw-18 alpha chain
S TCA	P30505	1C08_HUMAN	HLA-C	6	8	26.8	40773.1	HUMAN	HLA class I histocompatibility antigen, Cw-8 alpha chain
S TCA	P05534	1A24_HUMAN	HLA-A	5	6	21.4	40688.9	HUMAN	HLA class I histocompatibility antigen, A-24 alpha chain
S TCA	Q31612	1B73_HUMAN	HLA-B	5	7	22.6	40435.5	HUMAN	HLA class I histocompatibility antigen, B-73 alpha chain
S TCA	P10316	1A69_HUMAN	HLA-A	5	6	20.3	40977.2	HUMAN	HLA class I histocompatibility antigen, A-69 alpha chain
S TCA	P30466	1B18_HUMAN	HLA-B	5	8	21	40275.2	HUMAN	HLA class I histocompatibility antigen, B-18 alpha chain
S TCA	P03989	1B27_HUMAN	HLA-B	5	8	20.7	40428.5	HUMAN	HLA class I histocompatibility antigen, B-27 alpha chain
S TCA	P30461	1B13_HUMAN	HLA-B	5	8	20.7	40474.6	HUMAN	HLA class I histocompatibility antigen, B-13 alpha chain
S TCA	P30464	1B15_HUMAN	HLA-B	5	8	20.7	40388.4	HUMAN	HLA class I histocompatibility antigen, B-15 alpha chain
S TCA	P30481	1B44_HUMAN	HLA-B	5	8	20.7	40481.6	HUMAN	HLA class I histocompatibility antigen, B-44 alpha chain
S TCA	P30483	1B45_HUMAN	HLA-B	5	8	20.7	40414.4	HUMAN	HLA class I histocompatibility antigen, B-45 alpha chain
S TCA	P30484	1B46_HUMAN	HLA-B	5	8	20.7	40440.5	HUMAN	HLA class I histocompatibility antigen, B-46 alpha chain
S TCA	P30485	1B47_HUMAN	HLA-B	5	8	20.7	40571.7	HUMAN	HLA class I histocompatibility antigen, B-47 alpha chain
S TCA	P30487	1B49_HUMAN	HLA-B	5	8	20.7	40581.7	HUMAN	HLA class I histocompatibility antigen, B-49 alpha chain
S TCA	P30488	1B50_HUMAN	HLA-B	5	8	20.7	40541.6	HUMAN	HLA class I histocompatibility antigen, B-50 alpha chain
S TCA	P30491	1B53_HUMAN	HLA-B	5	8	20.7	40495.7	HUMAN	HLA class I histocompatibility antigen, B-53 alpha chain
S TCA	P30495	1B56_HUMAN	HLA-B	5	8	20.7	40478.5	HUMAN	HLA class I histocompatibility antigen, B-56 alpha chain
S TCA	P30685	1B35_HUMAN	HLA-B	5	8	20.7	40455.6	HUMAN	HLA class I histocompatibility antigen, B-35 alpha chain
S TCA	P30510	1C14_HUMAN	HLA-C	5	7	18.6	40838	HUMAN	HLA class I histocompatibility antigen, Cw-14 alpha chain
S TCA	P01893	HLAH_HUMAN	HLA-H	4	5	18.8	40892.2	HUMAN	Putative HLA class I histocompatibility antigen, alpha chain H
S TCA	P01891	1A68_HUMAN	HLA-A	4	5	16.7	40909.1	HUMAN	HLA class I histocompatibility antigen, A-68 alpha chain
S TCA	P30453	1A34_HUMAN	HLA-A	4	5	16.7	41055.2	HUMAN	HLA class I histocompatibility antigen, A-34 alpha chain
S TCA	P30486	1B48_HUMAN	HLA-B	4	7	18	40362.4	HUMAN	HLA class I histocompatibility antigen, B-48 alpha chain
S TCA	Q31610	1B81_HUMAN	HLA-B	4	7	18	40400.4	HUMAN	HLA class I histocompatibility antigen, B-81 alpha chain
S TCA	P30504	1C04_HUMAN	HLA-C	4	6	13.7	40995.3	HUMAN	HLA class I histocompatibility antigen, Cw-4 alpha chain
S TCA	P18464	1B51_HUMAN	HLA-B	4	7	17.7	40566.6	HUMAN	HLA class I histocompatibility antigen, B-51 alpha chain
S TCA	P30490	1B52_HUMAN	HLA-B	4	7	17.7	40521.5	HUMAN	HLA class I histocompatibility antigen, B-52 alpha chain
S TCA	P30498	1B78_HUMAN	HLA-B	4	7	17.7	40478.4	HUMAN	HLA class I histocompatibility antigen, B-78 alpha chain
S TCA	Q29960	1C16_HUMAN	HLA-C	6	7	26	40753	HUMAN	HLA class I histocompatibility antigen, Cw-16 alpha chain
S TCA	P16190	1A33_HUMAN	HLA-A	3	4	13.7	40892.2	HUMAN	HLA class I histocompatibility antigen, A-33 alpha chain
S TCA	Q09160	1A80_HUMAN	HLA-A	3	3	13.2	40792	HUMAN	HLA class I histocompatibility antigen, A-80 alpha chain
S TCA	P16188	1A30_HUMAN	HLA-A	5	6	21.1	40905.1	HUMAN	HLA class I histocompatibility antigen, A-30 alpha chain
S TCA	P18462	1A25_HUMAN	HLA-A	3	4	13.4	41218.4	HUMAN	HLA class I histocompatibility antigen, A-25 alpha chain
S TCA	P30450	1A26_HUMAN	HLA-A	3	4	13.4	41062.2	HUMAN	HLA class I histocompatibility antigen, A-26 alpha chain
S TCA	P30457	1A66_HUMAN	HLA-A	3	4	13.4	41082.2	HUMAN	HLA class I histocompatibility antigen, A-66 alpha chain
S TCA	P30492	1B54_HUMAN	HLA-B	5	7	20.2	40380.4	HUMAN	HLA class I histocompatibility antigen, B-54 alpha chain
S TCA	P30501	1C02_HUMAN	HLA-C	3	5	13.9	41095.2	HUMAN	HLA class I histocompatibility antigen, Cw-2 alpha chain
S TCA	P10314	1A32_HUMAN	HLA-A	4	4	17.5	41048.4	HUMAN	HLA class I histocompatibility antigen, A-32 alpha chain
S TCA	P30459	1A74_HUMAN	HLA-A	4	4	17.5	40891.2	HUMAN	HLA class I histocompatibility antigen, A-74 alpha chain
S TCA	Q9TNN7	1C05_HUMAN	HLA-C	5	6	23	40912.3	HUMAN	HLA class I histocompatibility antigen, Cw-5 alpha chain
S TCA	P04222	1C03_HUMAN	HLA-C	3	5	12.3	40861.1	HUMAN	HLA class I histocompatibility antigen, Cw-3 alpha chain
S TCA	P30447	1A23_HUMAN	HLA-A	4	5	17.8	40733	HUMAN	HLA class I histocompatibility antigen, A-23 alpha chain
S TCA	P10319	1B58_HUMAN	HLA-B	4	6	16.9	40337.5	HUMAN	HLA class I histocompatibility antigen, B-58 alpha chain
S TCA	P18465	1B57_HUMAN	HLA-B	4	6	16.9	40224.5	HUMAN	HLA class I histocompatibility antigen, B-57 alpha chain
S TCA	P33240	CSTF2_HUMAN	CSTF2	6	11	17	60960.1	HUMAN	Cleavage stimulation factor subunit 2
S TCA	Q9H0L4	CSTFT_HUMAN	CSTF2T	5	8	16.1	64437.1	HUMAN	Cleavage stimulation factor subunit 2 tau variant
S TCA	Q96AY3	FKB10_HUMAN	FKBP10	6	6	12.2	64245.6	HUMAN	Peptidyl-prolyl cis-trans isomerase FKBP10
S TCA	P80723	BASP1_HUMAN	BASP1	6	9	57.3	22693.6	HUMAN	Brain acid soluble protein 1
S TCA	P50213	IDH3A_HUMAN	IDH3A	6	7	23	39592.1	HUMAN	Isocitrate dehydrogenase [NAD] subunit alpha, mitochondrial
S TCA	O60828	PQBP1_HUMAN	PQBP1	6	10	37	30472.5	HUMAN	Polyglutamine-binding protein 1
S TCA	Q9UBV8	PEF1_HUMAN	PEF1	5	10	17.6	30381.2	HUMAN	Peflin
S TCA	P14314	GLU2B_HUMAN	PRKCSH	9	16	17.4	59425.9	HUMAN	Glucosidase 2 subunit beta
S TCA	P35527	K1C9_HUMAN	KRT9	7	7	21.2	62064.8	HUMAN	Keratin, type I cytoskeletal 9
S TCA	P23588	IF4B_HUMAN	EIF4B	9	23	20.5	69151.7	HUMAN	Eukaryotic translation initiation factor 4B
S TCA	P33176	KINH_HUMAN	KIF5B	5	5	7.1	109686	HUMAN	Kinesin-1 heavy chain
S TCA	P49368	TCPG_HUMAN	CCT3	8	11	18.5	60534.5	HUMAN	T-complex protein 1 subunit gamma
S TCA	O43707	ACTN4_HUMAN	ACTN4	8	10	10.5	104855	HUMAN	Alpha-actinin-4
S TCA	P12814	ACTN1_HUMAN	ACTN1	7	9	9.3	103058	HUMAN	Alpha-actinin-1
S TCA	Q00839	HNRPU_HUMAN	HNRNPU	7	8	15.6	90585.2	HUMAN	Heterogeneous nuclear ribonucleoprotein U
S TCA	P20618	PSB1_HUMAN	PSMB1	7	8	41.1	26489.6	HUMAN	Proteasome subunit beta type-1
S TCA	Q96HY6	DDRGK_HUMAN	DDRGK1	5	9	26.8	35611.1	HUMAN	DDRGK domain-containing protein 1
S TCA	Q9NYL9	TMOD3_HUMAN	TMOD3	7	10	27.8	39595.1	HUMAN	Tropomodulin-3
S TCA	Q13263	TIF1B_HUMAN	TRIM28	10	14	19.9	88550.5	HUMAN	Transcription intermediary factor 1-beta
S TCA	O43716	GATC_HUMAN	GATC	7	13	61	15086.2	HUMAN	Glutamyl-tRNA(Gln) amidotransferase subunit C, mitochondrial
S TCA	O15212	PFD6_HUMAN	PFDN6	7	13	55.8	14582.8	HUMAN	Prefoldin subunit 6
S TCA	P50151	GBG10_HUMAN	GNG10	5	7	72.1	7205.4	HUMAN	Guanine nucleotide-binding protein G(I)/G(S)/G(O) subunit gamma-10
S TCA	Q9NZT2	OGFR_HUMAN	OGFR	5	5	10.8	73325.3	HUMAN	Opioid growth factor receptor
S TCA	Q9UK41	VPS28_HUMAN	VPS28	9	11	53.8	25425.4	HUMAN	Vacuolar protein sorting-associated protein 28 homolog
S TCA	P22234	PUR6_HUMAN	PAICS	9	12	30.1	47079.7	HUMAN	Multifunctional protein ADE2
S TCA	P16930	FAAA_HUMAN	FAH	8	10	25.8	46374.8	HUMAN	Fumarylacetoacetase
S TCA	Q9ULR5	PAI2B_HUMAN	PAIP2B	5	5	61.8	14237.5	HUMAN	Polyadenylate-binding protein-interacting protein 2B
S TCA	Q9HD15	SRA1_HUMAN	SRA1	6	11	32.2	25673.2	HUMAN	Steroid receptor RNA activator 1
S TCA	P24752	THIL_HUMAN	ACAT1	6	10	25.3	45200	HUMAN	Acetyl-CoA acetyltransferase, mitochondrial
S TCA	P12268	IMDH2_HUMAN	IMPDH2	9	12	26.1	55805.5	HUMAN	Inosine-5'-monophosphate dehydrogenase 2
S TCA	O00193	SMAP_HUMAN	SMAP	4	15	22.4	20332.7	HUMAN	Small acidic protein
S TCA	P12236	ADT3_HUMAN	SLC25A6	7	9	22.8	32866.6	HUMAN	ADP/ATP translocase 3
S TCA	P05141	ADT2_HUMAN	SLC25A5	8	11	27.9	32852.5	HUMAN	ADP/ATP translocase 2
S TCA	P61758	PFD3_HUMAN	VBP1	7	11	35.5	22658.2	HUMAN	Prefoldin subunit 3
S TCA	O75531	BAF_HUMAN	BANF1	6	12	64	10058.7	HUMAN	Barrier-to-autointegration factor
S TCA	P35237	SPB6_HUMAN	SERPINB6	10	13	36.7	42622.3	HUMAN	Serpin B6
S TCA	P46821	MAP1B_HUMAN	MAP1B	8	8	3.8	270637	HUMAN	Microtubule-associated protein 1B
S TCA	Q9UN36	NDRG2_HUMAN	NDRG2	7	11	31.8	40798.5	HUMAN	Protein NDRG2
S TCA	P63220	RS21_HUMAN	RPS21	6	12	63.9	9111.5	HUMAN	40S ribosomal protein S21
S TCA	P67809	YBOX1_HUMAN	YBX1	7	11	40.4	35924.5	HUMAN	Nuclease-sensitive element-binding protein 1
S TCA	Q16881	TRXR1_HUMAN	TXNRD1	9	10	17.3	70906.7	HUMAN	Thioredoxin reductase 1, cytoplasmic
S TCA	Q9Y605	MOFA1_HUMAN	MRFAP1	7	8	42.5	14649.7	HUMAN	MORF4 family-associated protein 1
S TCA	P23526	SAHH_HUMAN	AHCY	8	11	24.1	47716.5	HUMAN	Adenosylhomocysteinase
S TCA	P35637	FUS_HUMAN	FUS	6	14	19.2	53426.2	HUMAN	RNA-binding protein FUS
S TCA	P46937	YAP1_HUMAN	YAP1	7	9	21.4	54462	HUMAN	Transcriptional coactivator YAP1
S TCA	P13010	XRCC5_HUMAN	XRCC5	11	17	21.3	82705.3	HUMAN	X-ray repair cross-complementing protein 5
S TCA	Q96C01	F136A_HUMAN	FAM136A	6	9	42.8	15641.4	HUMAN	Protein FAM136A
S TCA	P19022	CADH2_HUMAN	CDH2	11	15	19.2	99810.2	HUMAN	Cadherin-2
S TCA	P45880	VDAC2_HUMAN	VDAC2	8	9	34	31566.8	HUMAN	Voltage-dependent anion-selective channel protein 2
S TCA	P18859	ATP5J_HUMAN	ATP5J	6	11	49.1	12587.6	HUMAN	ATP synthase-coupling factor 6, mitochondrial
S TCA	P25205	MCM3_HUMAN	MCM3	8	8	15.2	90981.6	HUMAN	DNA replication licensing factor MCM3
S TCA	Q92841	DDX17_HUMAN	DDX17	7	7	11.5	80273.1	HUMAN	Probable ATP-dependent RNA helicase DDX17
S TCA	P17844	DDX5_HUMAN	DDX5	5	5	12.9	69148.7	HUMAN	Probable ATP-dependent RNA helicase DDX5
S TCA	O75391	SPAG7_HUMAN	SPAG7	4	7	31.7	26034.7	HUMAN	Sperm-associated antigen 7
S TCA	O95721	SNP29_HUMAN	SNAP29	7	9	33.3	28970.6	HUMAN	Synaptosomal-associated protein 29
S TCA	P60842	IF4A1_HUMAN	EIF4A1	5	7	16	46154.4	HUMAN	Eukaryotic initiation factor 4A-I
S TCA	P38919	IF4A3_HUMAN	EIF4A3	3	4	10.5	46871.5	HUMAN	Eukaryotic initiation factor 4A-III
S TCA	P13591	NCAM1_HUMAN	NCAM1	8	11	13.8	94575	HUMAN	Neural cell adhesion molecule 1
S TCA	Q53EL6	PDCD4_HUMAN	PDCD4	6	8	17.1	51735.7	HUMAN	Programmed cell death protein 4
S TCA	Q9NZL4	HPBP1_HUMAN	HSPBP1	9	12	36.5	39474.4	HUMAN	Hsp70-binding protein 1
S TCA	Q9Y244	POMP_HUMAN	POMP	6	8	74.5	15789.2	HUMAN	Proteasome maturation protein
S TCA	P52292	IMA1_HUMAN	KPNA2	6	9	17.2	57862.4	HUMAN	Importin subunit alpha-1
S TCA	Q66PJ3	AR6P4_HUMAN	ARL6IP4	5	7	14	44915.8	HUMAN	ADP-ribosylation factor-like protein 6-interacting protein 4
S TCA	Q96AG4	LRC59_HUMAN	LRRC59	9	14	36.5	34930.8	HUMAN	Leucine-rich repeat-containing protein 59
S TCA	P48643	TCPE_HUMAN	CCT5	5	7	13.3	59671.6	HUMAN	T-complex protein 1 subunit epsilon
S TCA	P12004	PCNA_HUMAN	PCNA	6	8	30.3	28769.1	HUMAN	Proliferating cell nuclear antigen
S TCA	Q86U28	ISCA2_HUMAN	ISCA2	6	9	45.5	16476.5	HUMAN	Iron-sulfur cluster assembly 2 homolog, mitochondrial
S TCA	P62826	RAN_HUMAN	RAN	8	15	43.1	24423.3	HUMAN	GTP-binding nuclear protein Ran
S TCA	O15400	STX7_HUMAN	STX7	6	8	31	29815.8	HUMAN	Syntaxin-7
S TCA	P46109	CRKL_HUMAN	CRKL	7	8	30	33777.3	HUMAN	Crk-like protein
S TCA	Q96B54	ZN428_HUMAN	ZNF428	4	9	29.8	20480.8	HUMAN	Zinc finger protein 428
S TCA	P26599	PTBP1_HUMAN	PTBP1	5	9	15.8	57221.8	HUMAN	Polypyrimidine tract-binding protein 1
S TCA	O95758	PTBP3_HUMAN	PTBP3	2	2	4.3	59690.1	HUMAN	Polypyrimidine tract-binding protein 3
S TCA	Q14257	RCN2_HUMAN	RCN2	8	8	29.3	36876.7	HUMAN	Reticulocalbin-2
S TCA	O60220	TIM8A_HUMAN	TIMM8A	5	6	79.4	10998.5	HUMAN	Mitochondrial import inner membrane translocase subunit Tim8 A
S TCA	Q14566	MCM6_HUMAN	MCM6	10	11	16.7	92890.1	HUMAN	DNA replication licensing factor MCM6
S TCA	Q9NR33	DPOE4_HUMAN	POLE4	4	10	56.4	12208.9	HUMAN	DNA polymerase epsilon subunit 4
S TCA	Q14919	NC2A_HUMAN	DRAP1	7	10	35.1	22350	HUMAN	Dr1-associated corepressor
S TCA	O00233	PSMD9_HUMAN	PSMD9	6	10	32.3	24682	HUMAN	26S proteasome non-ATPase regulatory subunit 9
S TCA	P53701	CCHL_HUMAN	HCCS	9	12	31.7	30601.9	HUMAN	Cytochrome c-type heme lyase
S TCA	Q86Y82	STX12_HUMAN	STX12	7	9	32.2	31642.2	HUMAN	Syntaxin-12
S TCA	P52655	TF2AA_HUMAN	GTF2A1	6	17	14.6	41514.2	HUMAN	Transcription initiation factor IIA subunit 1
S TCA	O75380	NDUS6_HUMAN	NDUFS6	5	8	49.2	13711.7	HUMAN	NADH dehydrogenase [ubiquinone] iron-sulfur protein 6, mitochondrial
S TCA	Q9GZU8	F192A_HUMAN	FAM192A	6	10	28	28912.4	HUMAN	Protein FAM192A
S TCA	Q9Y2V2	CHSP1_HUMAN	CARHSP1	4	18	42.2	15892.2	HUMAN	Calcium-regulated heat-stable protein 1
S TCA	Q86SX6	GLRX5_HUMAN	GLRX5	4	11	33.1	16628	HUMAN	Glutaredoxin-related protein 5, mitochondrial
S TCA	Q9NZZ3	CHMP5_HUMAN	CHMP5	5	9	26.5	24571	HUMAN	Charged multivesicular body protein 5
S TCA	Q9Y2B0	CNPY2_HUMAN	CNPY2	5	8	38.5	20652.4	HUMAN	Protein canopy homolog 2
S TCA	P34932	HSP74_HUMAN	HSPA4	9	10	16.3	94331.8	HUMAN	Heat shock 70 kDa protein 4
S TCA	P37235	HPCL1_HUMAN	HPCAL1	8	9	49.7	22313.4	HUMAN	Hippocalcin-like protein 1
S TCA	P22307	NLTP_HUMAN	SCP2	5	5	9.1	58994.2	HUMAN	Non-specific lipid-transfer protein
S TCA	Q8IVM0	CCD50_HUMAN	CCDC50	7	9	30.1	35822.3	HUMAN	Coiled-coil domain-containing protein 50
S TCA	Q14157	UBP2L_HUMAN	UBAP2L	7	7	8.1	114535	HUMAN	Ubiquitin-associated protein 2-like
S TCA	P40222	TXLNA_HUMAN	TXLNA	8	9	25.6	61891.6	HUMAN	Alpha-taxilin
S TCA	P25789	PSA4_HUMAN	PSMA4	7	10	34.1	29484.1	HUMAN	Proteasome subunit alpha type-4
S TCA	Q96C90	PP14B_HUMAN	PPP1R14B	5	6	59.2	15911.1	HUMAN	Protein phosphatase 1 regulatory subunit 14B
S TCA	P05091	ALDH2_HUMAN	ALDH2	9	12	22.6	56381.8	HUMAN	Aldehyde dehydrogenase, mitochondrial
S TCA	Q9NRF9	DPOE3_HUMAN	POLE3	5	9	44.9	16859.7	HUMAN	DNA polymerase epsilon subunit 3
S TCA	P55786	PSA_HUMAN	NPEPPS	11	12	16.8	103277	HUMAN	Puromycin-sensitive aminopeptidase
S TCA	Q9BV57	MTND_HUMAN	ADI1	6	9	38	21498.6	HUMAN	1,2-dihydroxy-3-keto-5-methylthiopentene dioxygenase
S TCA	P17987	TCPA_HUMAN	TCP1	8	9	16.2	60344.1	HUMAN	T-complex protein 1 subunit alpha
S TCA	Q9UNK0	STX8_HUMAN	STX8	6	8	35.2	26906.9	HUMAN	Syntaxin-8
S TCA	Q8N183	MIMIT_HUMAN	NDUFAF2	4	6	36.1	19856.5	HUMAN	Mimitin, mitochondrial
S TCA	P49915	GUAA_HUMAN	GMPS	7	8	17	76716.1	HUMAN	GMP synthase [glutamine-hydrolyzing]
S TCA	Q9UNE7	CHIP_HUMAN	STUB1	8	9	31.7	34856.5	HUMAN	E3 ubiquitin-protein ligase CHIP
S TCA	P30044	PRDX5_HUMAN	PRDX5	7	8	50.9	22086.6	HUMAN	Peroxiredoxin-5, mitochondrial
S TCA	Q8NBS9	TXND5_HUMAN	TXNDC5	9	14	23.1	47629.3	HUMAN	Thioredoxin domain-containing protein 5
S TCA	Q9NZ63	CI078_HUMAN	C9orf78	6	8	26.6	33688.3	HUMAN	Uncharacterized protein C9orf78
S TCA	Q99439	CNN2_HUMAN	CNN2	5	7	22	33697.4	HUMAN	Calponin-2
S TCA	Q15417	CNN3_HUMAN	CNN3	5	8	19.5	36414	HUMAN	Calponin-3
S TCA	Q9H074	PAIP1_HUMAN	PAIP1	6	10	17.1	53525.1	HUMAN	Polyadenylate-binding protein-interacting protein 1
S TCA	Q9Y6W5	WASF2_HUMAN	WASF2	5	6	14.1	54284.5	HUMAN	Wiskott-Aldrich syndrome protein family member 2
S TCA	Q9UPY6	WASF3_HUMAN	WASF3	3	3	8.8	55293.4	HUMAN	Wiskott-Aldrich syndrome protein family member 3
S TCA	Q9UI30	TR112_HUMAN	TRMT112	5	6	53.6	14199.5	HUMAN	Multifunctional methyltransferase subunit TRM112-like protein
S TCA	C9JLW8	MCRI1_HUMAN	MCRIP1	6	11	58.8	10920.3	HUMAN	Mapk-regulated corepressor-interacting protein 1
S TCA	Q99627	CSN8_HUMAN	COPS8	5	8	42.6	23225.8	HUMAN	COP9 signalosome complex subunit 8
S TCA	Q09666	AHNK_HUMAN	AHNAK	6	6	1.6	629107	HUMAN	Neuroblast differentiation-associated protein AHNAK
S TCA	O95400	CD2B2_HUMAN	CD2BP2	7	10	32.8	37646.8	HUMAN	CD2 antigen cytoplasmic tail-binding protein 2
S TCA	Q9BVG4	PBDC1_HUMAN	PBDC1	6	7	31.3	26057	HUMAN	Protein PBDC1
S TCA	Q9UKV3	ACINU_HUMAN	ACIN1	4	5	4.9	151863	HUMAN	Apoptotic chromatin condensation inducer in the nucleus
S TCA	Q9H6Z4	RANB3_HUMAN	RANBP3	5	6	12.7	60210.4	HUMAN	Ran-binding protein 3
S TCA	Q9BW71	HIRP3_HUMAN	HIRIP3	6	10	14.6	61957.6	HUMAN	HIRA-interacting protein 3
S TCA	Q9Y5S9	RBM8A_HUMAN	RBM8A	4	9	32.8	19889.2	HUMAN	RNA-binding protein 8A
S TCA	P11940	PABP1_HUMAN	PABPC1	5	7	11.8	70671.5	HUMAN	Polyadenylate-binding protein 1
S TCA	Q92597	NDRG1_HUMAN	NDRG1	5	5	22.6	42835.9	HUMAN	Protein NDRG1
S TCA	Q6ZVM7	TM1L2_HUMAN	TOM1L2	5	7	17	55556.9	HUMAN	TOM1-like protein 2
S TCA	Q8N5N7	RM50_HUMAN	MRPL50	5	6	49.4	18325.1	HUMAN	39S ribosomal protein L50, mitochondrial
S TCA	Q6QNY0	BL1S3_HUMAN	BLOC1S3	4	5	28.2	21255.8	HUMAN	Biogenesis of lysosome-related organelles complex 1 subunit 3
S TCA	O14974	MYPT1_HUMAN	PPP1R12A	6	6	7.5	115282	HUMAN	Protein phosphatase 1 regulatory subunit 12A
S TCA	Q9BZL4	PP12C_HUMAN	PPP1R12C	2	2	3.6	84881.9	HUMAN	Protein phosphatase 1 regulatory subunit 12C
S TCA	O60784	TOM1_HUMAN	TOM1	6	7	22.4	53818.9	HUMAN	Target of Myb protein 1
S TCA	Q9NUP9	LIN7C_HUMAN	LIN7C	6	11	37.1	21834.2	HUMAN	Protein lin-7 homolog C
S TCA	O14910	LIN7A_HUMAN	LIN7A	5	8	30	25996.9	HUMAN	Protein lin-7 homolog A
S TCA	Q9UJZ1	STML2_HUMAN	STOML2	6	8	29.2	38534.4	HUMAN	Stomatin-like protein 2, mitochondrial
S TCA	Q6IAA8	LTOR1_HUMAN	LAMTOR1	5	6	57.1	17745	HUMAN	Ragulator complex protein LAMTOR1
S TCA	O95218	ZRAB2_HUMAN	ZRANB2	6	8	23.6	37404.7	HUMAN	Zinc finger Ran-binding domain-containing protein 2
S TCA	O00410	IPO5_HUMAN	IPO5	5	7	6.7	123631	HUMAN	Importin-5
S TCA	P09874	PARP1_HUMAN	PARP1	8	9	10.5	113085	HUMAN	Poly [ADP-ribose] polymerase 1
S TCA	P48960	CD97_HUMAN	CD97	5	11	8.6	91870.2	HUMAN	CD97 antigen
S TCA	P02768	ALBU_HUMAN	ALB	5	9	7.1	69367.4	HUMAN	Serum albumin
S TCA	Q96GA3	LTV1_HUMAN	LTV1	4	5	11.8	54855.4	HUMAN	Protein LTV1 homolog
S TCA	P25787	PSA2_HUMAN	PSMA2	5	8	33.8	25898.8	HUMAN	Proteasome subunit alpha type-2
S TCA	Q02790	FKBP4_HUMAN	FKBP4	8	10	25.1	51805	HUMAN	Peptidyl-prolyl cis-trans isomerase FKBP4
S TCA	Q9H9B4	SFXN1_HUMAN	SFXN1	5	7	21.1	35619.8	HUMAN	Sideroflexin-1
S TCA	P46782	RS5_HUMAN	RPS5	4	7	26	22876.6	HUMAN	40S ribosomal protein S5
S TCA	O75439	MPPB_HUMAN	PMPCB	6	6	16.6	54366.6	HUMAN	Mitochondrial-processing peptidase subunit beta
S TCA	Q9BUH6	PAXX_HUMAN	C9orf142	5	8	34.8	21639.7	HUMAN	Protein PAXX
S TCA	Q9NZ53	PDXL2_HUMAN	PODXL2	5	5	10.4	65076.4	HUMAN	Podocalyxin-like protein 2
S TCA	Q86V81	THOC4_HUMAN	ALYREF	5	7	36.6	26888.1	HUMAN	THO complex subunit 4
S TCA	Q13158	FADD_HUMAN	FADD	4	5	37.5	23279.6	HUMAN	FAS-associated death domain protein
S TCA	O95292	VAPB_HUMAN	VAPB	6	8	30.9	27228.6	HUMAN	Vesicle-associated membrane protein-associated protein B/C
S TCA	Q9P0L0	VAPA_HUMAN	VAPA	4	6	18.9	27893.5	HUMAN	Vesicle-associated membrane protein-associated protein A
S TCA	Q96IZ0	PAWR_HUMAN	PAWR	5	9	24.4	36567.8	HUMAN	PRKC apoptosis WT1 regulator protein
S TCA	Q969E4	TCAL3_HUMAN	TCEAL3	6	7	32.5	22502.4	HUMAN	Transcription elongation factor A protein-like 3
S TCA	Q99807	COQ7_HUMAN	COQ7	7	8	38.2	24277.2	HUMAN	5-demethoxyubiquinone hydroxylase, mitochondrial
S TCA	P49411	EFTU_HUMAN	TUFM	6	10	18.1	49542	HUMAN	Elongation factor Tu, mitochondrial
S TCA	O60499	STX10_HUMAN	STX10	6	8	34.9	28114.3	HUMAN	Syntaxin-10
S TCA	O43752	STX6_HUMAN	STX6	3	3	19.2	29176.2	HUMAN	Syntaxin-6
S TCA	P55060	XPO2_HUMAN	CSE1L	6	7	9.6	110418	HUMAN	Exportin-2
S TCA	O15067	PUR4_HUMAN	PFAS	6	6	7.7	144736	HUMAN	Phosphoribosylformylglycinamidine synthase
S TCA	Q9NP97	DLRB1_HUMAN	DYNLRB1	4	8	55.2	10921.7	HUMAN	Dynein light chain roadblock-type 1
S TCA	P51610	HCFC1_HUMAN	HCFC1	7	8	5.5	208734	HUMAN	Host cell factor 1
S TCA	Q9NR46	SHLB2_HUMAN	SH3GLB2	8	11	27.6	43974.3	HUMAN	Endophilin-B2
S TCA	Q9Y371	SHLB1_HUMAN	SH3GLB1	6	7	23.3	40796.7	HUMAN	Endophilin-B1
S TCA	P24666	PPAC_HUMAN	ACP1	5	9	46.2	18042.7	HUMAN	Low molecular weight phosphotyrosine protein phosphatase
S TCA	Q01518	CAP1_HUMAN	CAP1	3	3	8.6	51901.9	HUMAN	Adenylyl cyclase-associated protein 1
S TCA	O95881	TXD12_HUMAN	TXNDC12	4	7	30.8	19205.9	HUMAN	Thioredoxin domain-containing protein 12
S TCA	O00571	DDX3X_HUMAN	DDX3X	5	5	8.5	73244	HUMAN	ATP-dependent RNA helicase DDX3X
S TCA	Q9Y3B8	ORN_HUMAN	REXO2	8	10	44.7	26833	HUMAN	Oligoribonuclease, mitochondrial
S TCA	P19404	NDUV2_HUMAN	NDUFV2	6	7	28.1	27391.8	HUMAN	NADH dehydrogenase [ubiquinone] flavoprotein 2, mitochondrial
S TCA	P53999	TCP4_HUMAN	SUB1	5	7	30.7	14395.5	HUMAN	Activated RNA polymerase II transcriptional coactivator p15
S TCA	P20674	COX5A_HUMAN	COX5A	4	8	41.3	16762.3	HUMAN	Cytochrome c oxidase subunit 5A, mitochondrial
S TCA	Q9NP77	SSU72_HUMAN	SSU72	6	8	39.2	22574.7	HUMAN	RNA polymerase II subunit A C-terminal domain phosphatase SSU72
S TCA	Q8WUM4	PDC6I_HUMAN	PDCD6IP	7	8	11.2	96024	HUMAN	Programmed cell death 6-interacting protein
S TCA	Q13126	MTAP_HUMAN	MTAP	5	7	27.9	31236.3	HUMAN	S-methyl-5'-thioadenosine phosphorylase
S TCA	Q01658	NC2B_HUMAN	DR1	5	8	48.9	19443.8	HUMAN	Protein Dr1
S TCA	Q9BRT9	SLD5_HUMAN	GINS4	6	11	39.5	26047.1	HUMAN	DNA replication complex GINS protein SLD5
S TCA	Q16718	NDUA5_HUMAN	NDUFA5	6	10	55.2	13458.8	HUMAN	NADH dehydrogenase [ubiquinone] 1 alpha subcomplex subunit 5
S TCA	Q9Y4Y9	LSM5_HUMAN	LSM5	3	7	50.5	9937.6	HUMAN	U6 snRNA-associated Sm-like protein LSm5
S TCA	P30626	SORCN_HUMAN	SRI	9	12	45.5	21676.6	HUMAN	Sorcin
S TCA	Q9BW83	IFT27_HUMAN	IFT27	6	9	40.3	20480.6	HUMAN	Intraflagellar transport protein 27 homolog
S TCA	P41091	IF2G_HUMAN	EIF2S3	5	8	17.8	51109.9	HUMAN	Eukaryotic translation initiation factor 2 subunit 3
S TCA	P49720	PSB3_HUMAN	PSMB3	4	8	26.8	22949.1	HUMAN	Proteasome subunit beta type-3
S TCA	Q9NQ92	COPRS_HUMAN	COPRS	4	5	20.7	20066.6	HUMAN	Coordinator of PRMT5 and differentiation stimulator
S TCA	Q8N4Q1	MIA40_HUMAN	CHCHD4	5	9	45.8	15996.5	HUMAN	Mitochondrial intermembrane space import and assembly protein 40
S TCA	Q15181	IPYR_HUMAN	PPA1	6	9	24.2	32660.3	HUMAN	Inorganic pyrophosphatase
S TCA	Q8WZA0	LZIC_HUMAN	LZIC	3	3	23.2	21494.7	HUMAN	Protein LZIC
S TCA	P41250	GARS_HUMAN	GARS	6	7	13.1	83166.3	HUMAN	Glycine--tRNA ligase
S TCA	P62857	RS28_HUMAN	RPS28	5	11	40.6	7841.1	HUMAN	40S ribosomal protein S28
S TCA	Q9H3K6	BOLA2_HUMAN	BOLA2	4	8	61.6	10116.6	HUMAN	BolA-like protein 2
S TCA	P41236	IPP2_HUMAN	PPP1R2	5	8	27.8	23015.4	HUMAN	Protein phosphatase inhibitor 2
S TCA	P08708	RS17_HUMAN	RPS17	4	6	43.7	15550.3	HUMAN	40S ribosomal protein S17
S TCA	O95295	SNAPN_HUMAN	SNAPIN	4	5	42.6	14874.1	HUMAN	SNARE-associated protein Snapin
S TCA	Q8N5K1	CISD2_HUMAN	CISD2	4	11	31.1	15278.3	HUMAN	CDGSH iron-sulfur domain-containing protein 2
S TCA	P36543	VATE1_HUMAN	ATP6V1E1	5	8	25.7	26145.5	HUMAN	V-type proton ATPase subunit E 1
S TCA	O75340	PDCD6_HUMAN	PDCD6	5	8	41.4	21868.7	HUMAN	Programmed cell death protein 6
S TCA	Q9BRF8	CPPED_HUMAN	CPPED1	5	9	24.8	35548.6	HUMAN	Serine/threonine-protein phosphatase CPPED1
S TCA	P31153	METK2_HUMAN	MAT2A	5	6	14.9	43661	HUMAN	S-adenosylmethionine synthase isoform type-2
S TCA	Q9Y6I3	EPN1_HUMAN	EPN1	6	8	14.8	60293.8	HUMAN	Epsin-1
S TCA	Q16204	CCDC6_HUMAN	CCDC6	4	5	11.8	53291.4	HUMAN	Coiled-coil domain-containing protein 6
S TCA	Q9NRY5	F1142_HUMAN	FAM114A2	7	8	22.6	55468.7	HUMAN	Protein FAM114A2
S TCA	P18858	DNLI1_HUMAN	LIG1	4	4	6.5	101737	HUMAN	DNA ligase 1
S TCA	O14561	ACPM_HUMAN	NDUFAB1	4	11	21.2	17417.5	HUMAN	Acyl carrier protein, mitochondrial
S TCA	P43307	SSRA_HUMAN	SSR1	4	9	21	32235.6	HUMAN	Translocon-associated protein subunit alpha
S TCA	Q9Y490	TLN1_HUMAN	TLN1	5	6	2.9	269769	HUMAN	Talin-1
S TCA	P60983	GMFB_HUMAN	GMFB	4	6	53.5	16713.3	HUMAN	Glia maturation factor beta
S TCA	Q9UFG5	CS025_HUMAN	C19orf25	4	9	57.6	12877.8	HUMAN	UPF0449 protein C19orf25
S TCA	O95336	6PGL_HUMAN	PGLS	6	8	42.6	27547.1	HUMAN	6-phosphogluconolactonase
S TCA	P48047	ATPO_HUMAN	ATP5O	4	7	20.7	23277.5	HUMAN	ATP synthase subunit O, mitochondrial
S TCA	P35232	PHB_HUMAN	PHB	5	5	25.7	29804.3	HUMAN	Prohibitin
S TCA	P49721	PSB2_HUMAN	PSMB2	4	6	30.8	22836.5	HUMAN	Proteasome subunit beta type-2
S TCA	P08195	4F2_HUMAN	SLC3A2	7	9	17.8	67994.6	HUMAN	4F2 cell-surface antigen heavy chain
S TCA	P15374	UCHL3_HUMAN	UCHL3	4	6	22.6	26182.8	HUMAN	Ubiquitin carboxyl-terminal hydrolase isozyme L3
S TCA	P30405	PPIF_HUMAN	PPIF	5	7	40.1	22040.4	HUMAN	Peptidyl-prolyl cis-trans isomerase F, mitochondrial
S TCA	P84157	MXRA7_HUMAN	MXRA7	5	6	33.3	21465.9	HUMAN	Matrix-remodeling-associated protein 7
S TCA	Q9UM22	EPDR1_HUMAN	EPDR1	4	6	18.3	25437.3	HUMAN	Mammalian ependymin-related protein 1
S TCA	Q15436	SC23A_HUMAN	SEC23A	6	7	9.2	86161.6	HUMAN	Protein transport protein Sec23A
S TCA	Q15437	SC23B_HUMAN	SEC23B	3	3	4.8	86480	HUMAN	Protein transport protein Sec23B
S TCA	Q9HAV7	GRPE1_HUMAN	GRPEL1	5	10	37.8	24279.3	HUMAN	GrpE protein homolog 1, mitochondrial
S TCA	P41567	EIF1_HUMAN	EIF1	5	7	67.3	12732.6	HUMAN	Eukaryotic translation initiation factor 1
S TCA	O60739	EIF1B_HUMAN	EIF1B	2	3	51.3	12823.7	HUMAN	Eukaryotic translation initiation factor 1b
S TCA	P26639	SYTC_HUMAN	TARS	10	10	17.3	83435.8	HUMAN	Threonine--tRNA ligase, cytoplasmic
S TCA	P13489	RINI_HUMAN	RNH1	6	9	16.7	49974	HUMAN	Ribonuclease inhibitor
S TCA	Q8WTS6	SETD7_HUMAN	SETD7	4	5	16.7	40721.2	HUMAN	Histone-lysine N-methyltransferase SETD7
S TCA	Q9H7C9	AAMDC_HUMAN	AAMDC	5	7	41	13332.3	HUMAN	Mth938 domain-containing protein
S TCA	P31949	S10AB_HUMAN	S100A11	5	13	46.7	11740.6	HUMAN	Protein S100-A11
S TCA	P45974	UBP5_HUMAN	USP5	6	7	14.1	95787.1	HUMAN	Ubiquitin carboxyl-terminal hydrolase 5
S TCA	O43805	SSNA1_HUMAN	SSNA1	4	5	44.5	13596.3	HUMAN	Sjoegren syndrome nuclear autoantigen 1
S TCA	O60814	H2B1K_HUMAN	HIST1H2BK	3	6	19.8	13890.3	HUMAN	Histone H2B type 1-K
S TCA	Q9NWU2	GID8_HUMAN	GID8	4	6	31.1	26748.8	HUMAN	Glucose-induced degradation protein 8 homolog
S TCA	P35998	PRS7_HUMAN	PSMC2	4	6	13.4	48634.3	HUMAN	26S proteasome regulatory subunit 7
S TCA	Q9BWJ5	SF3B5_HUMAN	SF3B5	5	7	75.6	10135.5	HUMAN	Splicing factor 3B subunit 5
S TCA	Q15758	AAAT_HUMAN	SLC1A5	4	7	9.2	56598.8	HUMAN	Neutral amino acid transporter B(0)
S TCA	Q96CX2	KCD12_HUMAN	KCTD12	5	7	18.5	35701.1	HUMAN	BTB/POZ domain-containing protein KCTD12
S TCA	P61221	ABCE1_HUMAN	ABCE1	4	5	9.8	67315	HUMAN	ATP-binding cassette sub-family E member 1
S TCA	P07602	SAP_HUMAN	PSAP	5	5	10.3	58113.3	HUMAN	Prosaposin
S TCA	Q96PZ0	PUS7_HUMAN	PUS7	5	7	13.5	75036.1	HUMAN	Pseudouridylate synthase 7 homolog
S TCA	P30520	PURA2_HUMAN	ADSS	4	5	11	50097.8	HUMAN	Adenylosuccinate synthetase isozyme 2
S TCA	P55327	TPD52_HUMAN	TPD52	4	5	19.2	24327.2	HUMAN	Tumor protein D52
S TCA	P31930	QCR1_HUMAN	UQCRC1	4	5	14.8	52646.3	HUMAN	Cytochrome b-c1 complex subunit 1, mitochondrial
S TCA	Q9NUQ9	FA49B_HUMAN	FAM49B	6	6	28.7	36748.3	HUMAN	Protein FAM49B
S TCA	P62633	CNBP_HUMAN	CNBP	4	6	26.6	19462.9	HUMAN	Cellular nucleic acid-binding protein
S TCA	Q9H814	PHAX_HUMAN	PHAX	5	8	14.7	44402.9	HUMAN	Phosphorylated adapter RNA export protein
S TCA	P14866	HNRPL_HUMAN	HNRNPL	7	8	20.7	64133.3	HUMAN	Heterogeneous nuclear ribonucleoprotein L
S TCA	Q96EY8	MMAB_HUMAN	MMAB	4	7	20.8	27388.5	HUMAN	Cob(I)yrinic acid a,c-diamide adenosyltransferase, mitochondrial
S TCA	O43583	DENR_HUMAN	DENR	4	6	19.2	22092.2	HUMAN	Density-regulated protein
S TCA	Q96B23	CR025_HUMAN	C18orf25	5	7	25.8	43324.3	HUMAN	Uncharacterized protein C18orf25
S TCA	Q13371	PHLP_HUMAN	PDCL	5	5	21.3	34281.9	HUMAN	Phosducin-like protein
S TCA	Q8N9N8	EIF1A_HUMAN	EIF1AD	5	9	46.1	19053.2	HUMAN	Probable RNA-binding protein EIF1AD
S TCA	Q14847	LASP1_HUMAN	LASP1	6	8	24.1	29717.4	HUMAN	LIM and SH3 domain protein 1
S TCA	P46976	GLYG_HUMAN	GYG1	5	7	17.7	39384.1	HUMAN	Glycogenin-1
S TCA	P05556	ITB1_HUMAN	ITGB1	8	8	10.5	88416.2	HUMAN	Integrin beta-1
S TCA	Q9H4A4	AMPB_HUMAN	RNPEP	7	9	14.9	72596.4	HUMAN	Aminopeptidase B
S TCA	P63027	VAMP2_HUMAN	VAMP2	4	6	60.3	12662.8	HUMAN	Vesicle-associated membrane protein 2
S TCA	Q15836	VAMP3_HUMAN	VAMP3	3	5	40	11309.2	HUMAN	Vesicle-associated membrane protein 3
S TCA	Q9UBE0	SAE1_HUMAN	SAE1	6	9	23.4	38450.2	HUMAN	SUMO-activating enzyme subunit 1
S TCA	P62879	GBB2_HUMAN	GNB2	5	6	23.2	37331.4	HUMAN	Guanine nucleotide-binding protein G(I)/G(S)/G(T) subunit beta-2
S TCA	P62873	GBB1_HUMAN	GNB1	4	5	17.9	37377.3	HUMAN	Guanine nucleotide-binding protein G(I)/G(S)/G(T) subunit beta-1
S TCA	P17980	PRS6A_HUMAN	PSMC3	4	5	12.3	49204	HUMAN	26S proteasome regulatory subunit 6A
S TCA	Q9BPZ3	PAIP2_HUMAN	PAIP2	4	6	49.6	14984.5	HUMAN	Polyadenylate-binding protein-interacting protein 2
S TCA	P28072	PSB6_HUMAN	PSMB6	4	8	22.6	25358	HUMAN	Proteasome subunit beta type-6
S TCA	P62191	PRS4_HUMAN	PSMC1	3	5	8.9	49184.9	HUMAN	26S proteasome regulatory subunit 4
S TCA	P62195	PRS8_HUMAN	PSMC5	2	3	8.1	45626.4	HUMAN	26S proteasome regulatory subunit 8
S TCA	Q12841	FSTL1_HUMAN	FSTL1	4	5	12	34985.9	HUMAN	Follistatin-related protein 1
S TCA	Q8IWE2	NXP20_HUMAN	FAM114A1	5	5	15.8	60742.2	HUMAN	Protein NOXP20
S TCA	Q13442	HAP28_HUMAN	PDAP1	4	6	22.1	20630.2	HUMAN	28 kDa heat- and acid-stable phosphoprotein
S TCA	O43164	PJA2_HUMAN	PJA2	3	3	8.5	78214.8	HUMAN	E3 ubiquitin-protein ligase Praja-2
S TCA	P53367	ARFP1_HUMAN	ARFIP1	6	7	23.9	41738.6	HUMAN	Arfaptin-1
S TCA	Q92882	OSTF1_HUMAN	OSTF1	4	4	25.7	23787	HUMAN	Osteoclast-stimulating factor 1
S TCA	Q92733	PRCC_HUMAN	PRCC	3	3	8.6	52418.2	HUMAN	Proline-rich protein PRCC
S TCA	O60271	JIP4_HUMAN	SPAG9	6	7	8.3	146207	HUMAN	C-Jun-amino-terminal kinase-interacting protein 4
S TCA	P99999	CYC_HUMAN	CYCS	4	5	28.6	11748.8	HUMAN	Cytochrome c
S TCA	P28838	AMPL_HUMAN	LAP3	6	7	18.3	56166.8	HUMAN	Cytosol aminopeptidase
S TCA	P49327	FAS_HUMAN	FASN	10	10	7.3	273429	HUMAN	Fatty acid synthase
S TCA	P82909	RT36_HUMAN	MRPS36	5	7	44.7	11466.3	HUMAN	28S ribosomal protein S36, mitochondrial
S TCA	Q9Y2D5	AKAP2_HUMAN	AKAP2	7	8	12.8	94661.3	HUMAN	A-kinase anchor protein 2
S TCA	P16949	STMN1_HUMAN	STMN1	6	14	25.5	17302.7	HUMAN	Stathmin
S TCA	P28066	PSA5_HUMAN	PSMA5	6	12	34.9	26411.3	HUMAN	Proteasome subunit alpha type-5
S TCA	Q6EEV4	GL1AD_HUMAN	POLR2M	2	3	25	15131.1	HUMAN	DNA-directed RNA polymerase II subunit GRINL1A, isoforms 4/5
S TCA	Q07955	SRSF1_HUMAN	SRSF1	7	14	36.7	27744.8	HUMAN	Serine/arginine-rich splicing factor 1
S TCA	Q96F63	CCD97_HUMAN	CCDC97	3	5	14.6	38946.9	HUMAN	Coiled-coil domain-containing protein 97
S TCA	Q9Y2Y0	AR2BP_HUMAN	ARL2BP	4	5	22.7	18822.3	HUMAN	ADP-ribosylation factor-like protein 2-binding protein
S TCA	Q99933	BAG1_HUMAN	BAG1	4	4	17.7	38779.1	HUMAN	BAG family molecular chaperone regulator 1
S TCA	P62310	LSM3_HUMAN	LSM3	3	9	41.2	11845.5	HUMAN	U6 snRNA-associated Sm-like protein LSm3
S TCA	Q9HB71	CYBP_HUMAN	CACYBP	4	7	25.4	26210.2	HUMAN	Calcyclin-binding protein
S TCA	P60174	TPIS_HUMAN	TPI1	3	4	14	30791.3	HUMAN	Triosephosphate isomerase
S TCA	Q96E09	F122A_HUMAN	FAM122A	6	6	31.4	30529.3	HUMAN	Protein FAM122A
S TCA	Q15084	PDIA6_HUMAN	PDIA6	4	5	13.4	48121.7	HUMAN	Protein disulfide-isomerase A6
S TCA	P05198	IF2A_HUMAN	EIF2S1	4	4	15.9	36112.5	HUMAN	Eukaryotic translation initiation factor 2 subunit 1
S TCA	O75937	DNJC8_HUMAN	DNAJC8	5	6	32.4	29841.9	HUMAN	DnaJ homolog subfamily C member 8
S TCA	Q9C005	DPY30_HUMAN	DPY30	5	7	87.9	11249.8	HUMAN	Protein dpy-30 homolog
S TCA	O75347	TBCA_HUMAN	TBCA	6	10	46.3	12854.9	HUMAN	Tubulin-specific chaperone A
S TCA	Q969E8	TSR2_HUMAN	TSR2	3	9	26.2	20894.2	HUMAN	Pre-rRNA-processing protein TSR2 homolog
S TCA	O14737	PDCD5_HUMAN	PDCD5	3	7	28	14285.2	HUMAN	Programmed cell death protein 5
S TCA	Q8TDP1	RNH2C_HUMAN	RNASEH2C	4	7	42.1	17840.3	HUMAN	Ribonuclease H2 subunit C
S TCA	Q00059	TFAM_HUMAN	TFAM	5	6	19.9	29096.9	HUMAN	Transcription factor A, mitochondrial
S TCA	P50542	PEX5_HUMAN	PEX5	4	4	6.9	70865.3	HUMAN	Peroxisomal targeting signal 1 receptor
S TCA	O75369	FLNB_HUMAN	FLNB	6	6	3.2	278166	HUMAN	Filamin-B
S TCA	Q14315	FLNC_HUMAN	FLNC	4	4	2.5	291025	HUMAN	Filamin-C
S TCA	P07910	HNRPC_HUMAN	HNRNPC	3	4	12.1	33670.3	HUMAN	Heterogeneous nuclear ribonucleoproteins C1/C2
S TCA	O95777	LSM8_HUMAN	LSM8	3	6	47.9	10402.7	HUMAN	U6 snRNA-associated Sm-like protein LSm8
S TCA	Q15366	PCBP2_HUMAN	PCBP2	5	6	19.7	38580.4	HUMAN	Poly(rC)-binding protein 2
S TCA	Q15365	PCBP1_HUMAN	PCBP1	6	6	28.9	37498.2	HUMAN	Poly(rC)-binding protein 1
S TCA	P57721	PCBP3_HUMAN	PCBP3	4	4	15.4	39465.6	HUMAN	Poly(rC)-binding protein 3
S TCA	Q92928	RAB1C_HUMAN	RAB1C	3	5	21.9	22017.2	HUMAN	Putative Ras-related protein Rab-1C
S TCA	P62820	RAB1A_HUMAN	RAB1A	3	5	21.5	22678	HUMAN	Ras-related protein Rab-1A
S TCA	P61026	RAB10_HUMAN	RAB10	2	3	11	22541.1	HUMAN	Ras-related protein Rab-10
S TCA	P61106	RAB14_HUMAN	RAB14	2	3	12.1	23897.2	HUMAN	Ras-related protein Rab-14
S TCA	P25788	PSA3_HUMAN	PSMA3	5	7	26.3	28433.5	HUMAN	Proteasome subunit alpha type-3
S TCA	Q9BPX5	ARP5L_HUMAN	ARPC5L	3	5	28.8	16941.3	HUMAN	Actin-related protein 2/3 complex subunit 5-like protein
S TCA	P42574	CASP3_HUMAN	CASP3	6	7	28.5	31608.2	HUMAN	Caspase-3
S TCA	P07737	PROF1_HUMAN	PFN1	4	6	40	15054.4	HUMAN	Profilin-1
S TCA	Q9BV86	NTM1A_HUMAN	NTMT1	3	3	21.1	25387.3	HUMAN	N-terminal Xaa-Pro-Lys N-methyltransferase 1
S TCA	Q7Z417	NUFP2_HUMAN	NUFIP2	5	6	10.6	76121.7	HUMAN	Nuclear fragile X mental retardation-interacting protein 2
S TCA	P16220	CREB1_HUMAN	CREB1	3	4	12.9	36688.4	HUMAN	Cyclic AMP-responsive element-binding protein 1
S TCA	P36405	ARL3_HUMAN	ARL3	4	6	34.1	20455.7	HUMAN	ADP-ribosylation factor-like protein 3
S TCA	P62314	SMD1_HUMAN	SNRPD1	3	3	37	13281.7	HUMAN	Small nuclear ribonucleoprotein Sm D1
S TCA	P63279	UBC9_HUMAN	UBE2I	4	5	42.4	18007	HUMAN	SUMO-conjugating enzyme UBC9
S TCA	Q9P0P0	RN181_HUMAN	RNF181	4	9	39.9	17909.3	HUMAN	E3 ubiquitin-protein ligase RNF181
S TCA	P23434	GCSH_HUMAN	GCSH	2	4	17.3	18884.7	HUMAN	Glycine cleavage system H protein, mitochondrial
S TCA	Q16658	FSCN1_HUMAN	FSCN1	5	7	17.2	54530.4	HUMAN	Fascin
S TCA	P30046	DOPD_HUMAN	DDT	4	7	37.3	12711.9	HUMAN	D-dopachrome decarboxylase
S TCA	Q9BTL3	RAM_HUMAN	FAM103A1	4	5	45.8	14381.6	HUMAN	RNMT-activating mini protein
S TCA	Q9NRX4	PHP14_HUMAN	PHPT1	3	5	44	13832.6	HUMAN	14 kDa phosphohistidine phosphatase
S TCA	Q9NW68	BSDC1_HUMAN	BSDC1	6	7	20.9	47163.6	HUMAN	BSD domain-containing protein 1
S TCA	Q6QNY1	BL1S2_HUMAN	BLOC1S2	4	5	45.1	15961.3	HUMAN	Biogenesis of lysosome-related organelles complex 1 subunit 2
S TCA	P55789	ALR_HUMAN	GFER	3	4	19.5	23449.4	HUMAN	FAD-linked sulfhydryl oxidase ALR
S TCA	P09429	HMGB1_HUMAN	HMGB1	5	7	29.3	24894	HUMAN	High mobility group protein B1
S TCA	P26583	HMGB2_HUMAN	HMGB2	3	4	17.2	24034	HUMAN	High mobility group protein B2
S TCA	Q00613	HSF1_HUMAN	HSF1	3	4	8.5	57261	HUMAN	Heat shock factor protein 1
S TCA	P27824	CALX_HUMAN	CANX	4	5	9	67568.9	HUMAN	Calnexin
S TCA	Q96FW1	OTUB1_HUMAN	OTUB1	3	4	17	31284.3	HUMAN	Ubiquitin thioesterase OTUB1
S TCA	Q9BRK5	CAB45_HUMAN	SDF4	3	5	9.4	41807.2	HUMAN	45 kDa calcium-binding protein
S TCA	O60927	PP1RB_HUMAN	PPP1R11	3	8	34.1	13952.6	HUMAN	Protein phosphatase 1 regulatory subunit 11
S TCA	P50991	TCPD_HUMAN	CCT4	5	5	13.5	57924.8	HUMAN	T-complex protein 1 subunit delta
S TCA	P42126	ECI1_HUMAN	ECI1	3	6	14.9	32816.3	HUMAN	Enoyl-CoA delta isomerase 1, mitochondrial
S TCA	Q92734	TFG_HUMAN	TFG	5	6	21.8	43448.3	HUMAN	Protein TFG
S TCA	Q15056	IF4H_HUMAN	EIF4H	6	7	27.4	27385.3	HUMAN	Eukaryotic translation initiation factor 4H
S TCA	Q9H446	RWDD1_HUMAN	RWDD1	4	5	24.7	27939.7	HUMAN	RWD domain-containing protein 1
S TCA	P08865	RSSA_HUMAN	RPSA	3	4	22.7	32854.4	HUMAN	40S ribosomal protein SA
S TCA	P42771	CDN2A_HUMAN	CDKN2A	6	10	51.3	16532.8	HUMAN	Cyclin-dependent kinase inhibitor 2A
S TCA	P10253	LYAG_HUMAN	GAA	4	4	5.5	105325	HUMAN	Lysosomal alpha-glucosidase
S TCA	O14545	TRAD1_HUMAN	TRAFD1	3	3	6.9	64841.6	HUMAN	TRAF-type zinc finger domain-containing protein 1
S TCA	P37198	NUP62_HUMAN	NUP62	3	4	8.8	53255.4	HUMAN	Nuclear pore glycoprotein p62
S TCA	Q9BW91	NUDT9_HUMAN	NUDT9	5	7	21.4	39125.3	HUMAN	ADP-ribose pyrophosphatase, mitochondrial
S TCA	Q96CP2	FWCH2_HUMAN	FLYWCH2	5	8	33.6	14563.6	HUMAN	FLYWCH family member 2
S TCA	P11441	UBL4A_HUMAN	UBL4A	4	10	33.8	17776.6	HUMAN	Ubiquitin-like protein 4A
S TCA	Q9BZZ5	API5_HUMAN	API5	3	4	7.1	59005.1	HUMAN	Apoptosis inhibitor 5
S TCA	Q99832	TCPH_HUMAN	CCT7	7	8	17.7	59367.2	HUMAN	T-complex protein 1 subunit eta
S TCA	Q9HBM1	SPC25_HUMAN	SPC25	4	5	26.8	26153	HUMAN	Kinetochore protein Spc25
S TCA	Q13838	DX39B_HUMAN	DDX39B	5	7	14.3	48991.8	HUMAN	Spliceosome RNA helicase DDX39B
S TCA	P62241	RS8_HUMAN	RPS8	4	5	24.5	24205.4	HUMAN	40S ribosomal protein S8
S TCA	Q9Y2Q3	GSTK1_HUMAN	GSTK1	3	3	18.1	25497.1	HUMAN	Glutathione S-transferase kappa 1
S TCA	Q8NBT2	SPC24_HUMAN	SPC24	3	3	20.3	22478.4	HUMAN	Kinetochore protein Spc24
S TCA	O43169	CYB5B_HUMAN	CYB5B	3	4	30.1	16332.3	HUMAN	Cytochrome b5 type B
S TCA	Q9GZT3	SLIRP_HUMAN	SLIRP	3	3	34.9	12349.1	HUMAN	SRA stem-loop-interacting RNA-binding protein, mitochondrial
S TCA	O95229	ZWINT_HUMAN	ZWINT	4	5	15.5	31293.7	HUMAN	ZW10 interactor
S TCA	Q9UHR5	S30BP_HUMAN	SAP30BP	3	4	14.9	33870.7	HUMAN	SAP30-binding protein
S TCA	Q9BQD3	KXDL1_HUMAN	KXD1	2	3	18.8	19668.1	HUMAN	KxDL motif-containing protein 1
S TCA	P23396	RS3_HUMAN	RPS3	4	4	21	26688.6	HUMAN	40S ribosomal protein S3
S TCA	Q08752	PPID_HUMAN	PPID	5	7	15.7	40763.9	HUMAN	Peptidyl-prolyl cis-trans isomerase D
S TCA	Q13641	TPBG_HUMAN	TPBG	3	3	9.5	46032.3	HUMAN	Trophoblast glycoprotein
S TCA	Q9NXR1	NDE1_HUMAN	NDE1	3	4	10.1	38808.4	HUMAN	Nuclear distribution protein nudE homolog 1
S TCA	Q5JTV8	TOIP1_HUMAN	TOR1AIP1	3	4	6.5	66248.9	HUMAN	Torsin-1A-interacting protein 1
S TCA	P30086	PEBP1_HUMAN	PEBP1	3	3	27.8	21057	HUMAN	Phosphatidylethanolamine-binding protein 1
S TCA	Q9Y5J9	TIM8B_HUMAN	TIMM8B	3	6	38.6	9343.6	HUMAN	Mitochondrial import inner membrane translocase subunit Tim8 B
S TCA	Q9Y333	LSM2_HUMAN	LSM2	2	3	28.4	10834.6	HUMAN	U6 snRNA-associated Sm-like protein LSm2
S TCA	Q9BXW7	HDHD5_HUMAN	HDHD5	3	4	13.5	46321.9	HUMAN	Haloacid dehalogenase-like hydrolase domain-containing 5
S TCA	P30101	PDIA3_HUMAN	PDIA3	6	7	12.5	56782.9	HUMAN	Protein disulfide-isomerase A3
S TCA	Q9UBQ7	GRHPR_HUMAN	GRHPR	4	6	21	35668.6	HUMAN	Glyoxylate reductase/hydroxypyruvate reductase
S TCA	P04843	RPN1_HUMAN	RPN1	5	6	12	68570	HUMAN	Dolichyl-diphosphooligosaccharide--protein glycosyltransferase subunit 1
S TCA	Q9NR31	SAR1A_HUMAN	SAR1A	4	7	24.7	22367	HUMAN	GTP-binding protein SAR1a
S TCA	P84085	ARF5_HUMAN	ARF5	4	5	37.2	20529.8	HUMAN	ADP-ribosylation factor 5
S TCA	P61204	ARF3_HUMAN	ARF3	2	3	14.4	20600.9	HUMAN	ADP-ribosylation factor 3
S TCA	P84077	ARF1_HUMAN	ARF1	2	3	14.4	20697	HUMAN	ADP-ribosylation factor 1
S TCA	Q5ZPR3	CD276_HUMAN	CD276	3	5	9.6	57235.9	HUMAN	CD276 antigen
S TCA	P36578	RL4_HUMAN	RPL4	4	4	12.9	47697.7	HUMAN	60S ribosomal protein L4
S TCA	P50995	ANX11_HUMAN	ANXA11	3	3	8.5	54390.2	HUMAN	Annexin A11
S TCA	P10606	COX5B_HUMAN	COX5B	4	5	38.8	13695.8	HUMAN	Cytochrome c oxidase subunit 5B, mitochondrial
S TCA	P29144	TPP2_HUMAN	TPP2	7	7	8.7	138351	HUMAN	Tripeptidyl-peptidase 2
S TCA	P22695	QCR2_HUMAN	UQCRC2	3	4	10.4	48443.4	HUMAN	Cytochrome b-c1 complex subunit 2, mitochondrial
S TCA	Q6UUV9	CRTC1_HUMAN	CRTC1	5	5	11.5	67300.4	HUMAN	CREB-regulated transcription coactivator 1
S TCA	Q96IK1	BOD1_HUMAN	BOD1	5	6	44.3	19196.6	HUMAN	Biorientation of chromosomes in cell division protein 1
S TCA	Q99714	HCD2_HUMAN	HSD17B10	3	4	19.5	26923.3	HUMAN	3-hydroxyacyl-CoA dehydrogenase type-2
S TCA	Q13596	SNX1_HUMAN	SNX1	5	5	11.5	59070	HUMAN	Sorting nexin-1
S TCA	Q01130	SRSF2_HUMAN	SRSF2	3	4	14.5	25476.5	HUMAN	Serine/arginine-rich splicing factor 2
S TCA	P48147	PPCE_HUMAN	PREP	3	4	6.5	80700.2	HUMAN	Prolyl endopeptidase
S TCA	Q9Y3E2	BOLA1_HUMAN	BOLA1	4	4	46	14289.5	HUMAN	BolA-like protein 1
S TCA	Q09028	RBBP4_HUMAN	RBBP4	3	3	8.2	47656.1	HUMAN	Histone-binding protein RBBP4
S TCA	Q16576	RBBP7_HUMAN	RBBP7	6	6	18.1	47820.5	HUMAN	Histone-binding protein RBBP7
S TCA	Q9Y248	PSF2_HUMAN	GINS2	4	5	28.1	21427.9	HUMAN	DNA replication complex GINS protein PSF2
S TCA	Q04323	UBXN1_HUMAN	UBXN1	5	5	34.7	33325.6	HUMAN	UBX domain-containing protein 1
S TCA	Q5T1J5	CHCH9_HUMAN	CHCHD2P9	2	3	27.2	15489.7	HUMAN	Putative coiled-coil-helix-coiled-coil-helix domain-containing protein CHCHD2P9, mitochondrial
S TCA	P05455	LA_HUMAN	SSB	3	3	8.6	46837.4	HUMAN	Lupus La protein
S TCA	Q9UEE9	CFDP1_HUMAN	CFDP1	4	4	18.7	33593.1	HUMAN	Craniofacial development protein 1
S TCA	P02538	K2C6A_HUMAN	KRT6A	5	6	9.2	60045.4	HUMAN	Keratin, type II cytoskeletal 6A
S TCA	P13647	K2C5_HUMAN	KRT5	4	5	5.3	62378.9	HUMAN	Keratin, type II cytoskeletal 5
S TCA	Q5XKE5	K2C79_HUMAN	KRT79	4	5	5.6	57836.1	HUMAN	Keratin, type II cytoskeletal 79
S TCA	P05787	K2C8_HUMAN	KRT8	3	5	4.1	53704.7	HUMAN	Keratin, type II cytoskeletal 8
S TCA	P08729	K2C7_HUMAN	KRT7	3	5	4.3	51386.1	HUMAN	Keratin, type II cytoskeletal 7
S TCA	P19013	K2C4_HUMAN	KRT4	2	4	3.4	57285.7	HUMAN	Keratin, type II cytoskeletal 4
S TCA	P12035	K2C3_HUMAN	KRT3	3	3	2.9	64417.5	HUMAN	Keratin, type II cytoskeletal 3
S TCA	Q01546	K22O_HUMAN	KRT76	3	3	2.8	65841.3	HUMAN	Keratin, type II cytoskeletal 2 oral
S TCA	Q96G74	OTUD5_HUMAN	OTUD5	5	5	15.1	60626.3	HUMAN	OTU domain-containing protein 5
S TCA	Q9NX04	CA109_HUMAN	C1orf109	4	5	26.1	23373.1	HUMAN	Uncharacterized protein C1orf109
S TCA	Q96A33	CCD47_HUMAN	CCDC47	2	3	7.2	55874.3	HUMAN	Coiled-coil domain-containing protein 47
S TCA	Q53QV2	LBH_HUMAN	LBH	2	3	34.3	12216.8	HUMAN	Protein LBH
S TCA	Q8WXC6	CSN9_HUMAN	COPS9	2	2	64.9	6210.8	HUMAN	COP9 signalosome complex subunit 9
S TCA	P11586	C1TC_HUMAN	MTHFD1	5	5	6.3	101560	HUMAN	C-1-tetrahydrofolate synthase, cytoplasmic
S TCA	P14678	RSMB_HUMAN	SNRPB	6	10	18.8	24610.3	HUMAN	Small nuclear ribonucleoprotein-associated proteins B and B'
S TCA	P53004	BIEA_HUMAN	BLVRA	4	5	15.2	33428.8	HUMAN	Biliverdin reductase A
S TCA	Q86TG7	PEG10_HUMAN	PEG10	3	3	5.6	80173.6	HUMAN	Retrotransposon-derived protein PEG10
S TCA	Q9BVW5	TIPIN_HUMAN	TIPIN	2	2	11.3	34555.5	HUMAN	TIMELESS-interacting protein
S TCA	O75822	EIF3J_HUMAN	EIF3J	4	5	29.8	29062.6	HUMAN	Eukaryotic translation initiation factor 3 subunit J
S TCA	Q96B45	BORC7_HUMAN	BORCS7	3	4	39	11564.2	HUMAN	BLOC-1-related complex subunit 7
S TCA	O60506	HNRPQ_HUMAN	SYNCRIP	3	4	6.7	69603.2	HUMAN	Heterogeneous nuclear ribonucleoprotein Q
S TCA	O43390	HNRPR_HUMAN	HNRNPR	4	5	6.6	70943.6	HUMAN	Heterogeneous nuclear ribonucleoprotein R
S TCA	Q8WZA9	IRGQ_HUMAN	IRGQ	4	5	8.3	62717.8	HUMAN	Immunity-related GTPase family Q protein
S TCA	Q96DE5	APC16_HUMAN	ANAPC16	2	3	26.4	11667.1	HUMAN	Anaphase-promoting complex subunit 16
S TCA	Q6NUK1	SCMC1_HUMAN	SLC25A24	5	6	14.5	53354.9	HUMAN	Calcium-binding mitochondrial carrier protein SCaMC-1
S TCA	Q9NX70	MED29_HUMAN	MED29	3	3	21.5	21073.1	HUMAN	Mediator of RNA polymerase II transcription subunit 29
S TCA	Q14677	EPN4_HUMAN	CLINT1	2	2	4.3	68260.1	HUMAN	Clathrin interactor 1
S TCA	P60981	DEST_HUMAN	DSTN	3	4	26.1	18505.9	HUMAN	Destrin
S TCA	O00165	HAX1_HUMAN	HAX1	5	5	29.7	31620.8	HUMAN	HCLS1-associated protein X-1
S TCA	Q07065	CKAP4_HUMAN	CKAP4	5	5	13	66023	HUMAN	Cytoskeleton-associated protein 4
S TCA	Q9H1E3	NUCKS_HUMAN	NUCKS1	4	5	31.3	27296.6	HUMAN	Nuclear ubiquitous casein and cyclin-dependent kinase substrate 1
S TCA	P61960	UFM1_HUMAN	UFM1	3	5	58.8	9117.7	HUMAN	Ubiquitin-fold modifier 1
S TCA	O43524	FOXO3_HUMAN	FOXO3	2	2	4.9	71277.3	HUMAN	Forkhead box protein O3
S TCA	Q9ULF5	S39AA_HUMAN	SLC39A10	4	5	4.8	94132.7	HUMAN	Zinc transporter ZIP10
S TCA	Q15843	NEDD8_HUMAN	NEDD8	4	12	48.1	9071.6	HUMAN	NEDD8
S TCA	Q9NYJ1	COA4_HUMAN	COA4	4	4	62.1	10134.2	HUMAN	Cytochrome c oxidase assembly factor 4 homolog, mitochondrial
S TCA	O43678	NDUA2_HUMAN	NDUFA2	2	3	31.3	10921.7	HUMAN	NADH dehydrogenase [ubiquinone] 1 alpha subcomplex subunit 2
S TCA	O75607	NPM3_HUMAN	NPM3	2	5	18	19343.9	HUMAN	Nucleoplasmin-3
S TCA	Q01844	EWS_HUMAN	EWSR1	2	3	5.8	68478.8	HUMAN	RNA-binding protein EWS
S TCA	Q06546	GABPA_HUMAN	GABPA	5	5	10.1	51295.6	HUMAN	GA-binding protein alpha chain
S TCA	P22626	ROA2_HUMAN	HNRNPA2B1	4	7	18.7	37430	HUMAN	Heterogeneous nuclear ribonucleoproteins A2/B1
S TCA	Q9Y265	RUVB1_HUMAN	RUVBL1	4	4	11.6	50228.5	HUMAN	RuvB-like 1
S TCA	Q9NZL9	MAT2B_HUMAN	MAT2B	3	3	15	37552.1	HUMAN	Methionine adenosyltransferase 2 subunit beta
S TCA	Q8N3F0	MTURN_HUMAN	MTURN	2	3	22.1	14925.5	HUMAN	Maturin
S TCA	P0C7P4	UCRIL_HUMAN	UQCRFS1P1	2	5	13.8	30815.6	HUMAN	Putative cytochrome b-c1 complex subunit Rieske-like protein 1
S TCA	P17677	NEUM_HUMAN	GAP43	4	5	37.4	24802.8	HUMAN	Neuromodulin
S TCA	Q5KU26	COL12_HUMAN	COLEC12	4	5	6.7	81515.8	HUMAN	Collectin-12
S TCA	O15541	R113A_HUMAN	RNF113A	4	5	12.2	38787.5	HUMAN	RING finger protein 113A
S TCA	P68036	UB2L3_HUMAN	UBE2L3	4	6	46.1	17861.7	HUMAN	Ubiquitin-conjugating enzyme E2 L3
S TCA	Q7Z5L9	I2BP2_HUMAN	IRF2BP2	2	2	6.5	61025.2	HUMAN	Interferon regulatory factor 2-binding protein 2
S TCA	P33991	MCM4_HUMAN	MCM4	6	7	9.3	96558.8	HUMAN	DNA replication licensing factor MCM4
S TCA	O43181	NDUS4_HUMAN	NDUFS4	5	7	25.7	20108.1	HUMAN	NADH dehydrogenase [ubiquinone] iron-sulfur protein 4, mitochondrial
S TCA	P21281	VATB2_HUMAN	ATP6V1B2	4	4	12.3	56501.2	HUMAN	V-type proton ATPase subunit B, brain isoform
S TCA	Q8WUD4	CCD12_HUMAN	CCDC12	4	5	36.7	19180.9	HUMAN	Coiled-coil domain-containing protein 12
S TCA	Q7L266	ASGL1_HUMAN	ASRGL1	2	3	9.1	32054.8	HUMAN	Isoaspartyl peptidase/L-asparaginase
S TCA	Q15293	RCN1_HUMAN	RCN1	5	7	25.1	38890.3	HUMAN	Reticulocalbin-1
S TCA	P15880	RS2_HUMAN	RPS2	3	6	11.9	31324.7	HUMAN	40S ribosomal protein S2
S TCA	P53396	ACLY_HUMAN	ACLY	5	6	7	120840	HUMAN	ATP-citrate synthase
S TCA	O60888	CUTA_HUMAN	CUTA	3	5	33	19116.5	HUMAN	Protein CutA
S TCA	Q86VS8	HOOK3_HUMAN	HOOK3	3	3	7.5	83126.5	HUMAN	Protein Hook homolog 3
S TCA	P07858	CATB_HUMAN	CTSB	3	5	11.2	37822	HUMAN	Cathepsin B
S TCA	O75396	SC22B_HUMAN	SEC22B	4	5	20.9	24593.6	HUMAN	Vesicle-trafficking protein SEC22b
S TCA	Q9Y692	GMEB1_HUMAN	GMEB1	2	2	4.5	62591.3	HUMAN	Glucocorticoid modulatory element-binding protein 1
S TCA	P07919	QCR6_HUMAN	UQCRH	3	3	29.7	10738.9	HUMAN	Cytochrome b-c1 complex subunit 6, mitochondrial
S TCA	P51148	RAB5C_HUMAN	RAB5C	5	5	28.7	23482.8	HUMAN	Ras-related protein Rab-5C
S TCA	P61020	RAB5B_HUMAN	RAB5B	3	3	16.7	23707	HUMAN	Ras-related protein Rab-5B
S TCA	O14763	TR10B_HUMAN	TNFRSF10B	3	5	10.7	47878.8	HUMAN	Tumor necrosis factor receptor superfamily member 10B
S TCA	P34897	GLYM_HUMAN	SHMT2	2	2	5.6	55993.5	HUMAN	Serine hydroxymethyltransferase, mitochondrial
S TCA	Q8WW12	PCNP_HUMAN	PCNP	4	4	30.9	18925	HUMAN	PEST proteolytic signal-containing nuclear protein
S TCA	Q9NQC3	RTN4_HUMAN	RTN4	3	5	5.3	129932	HUMAN	Reticulon-4
S TCA	Q8N5I9	CL045_HUMAN	C12orf45	2	4	13.5	20123.5	HUMAN	Uncharacterized protein C12orf45
S TCA	Q9Y680	FKBP7_HUMAN	FKBP7	3	3	13.5	30009.6	HUMAN	Peptidyl-prolyl cis-trans isomerase FKBP7
S TCA	Q16864	VATF_HUMAN	ATP6V1F	3	4	33.6	13370.3	HUMAN	V-type proton ATPase subunit F
S TCA	O43684	BUB3_HUMAN	BUB3	4	6	15.5	37155.1	HUMAN	Mitotic checkpoint protein BUB3
S TCA	P13861	KAP2_HUMAN	PRKAR2A	4	5	13.6	45518.8	HUMAN	cAMP-dependent protein kinase type II-alpha regulatory subunit
S TCA	Q96C57	CL043_HUMAN	C12orf43	5	7	31.3	28170.7	HUMAN	Uncharacterized protein C12orf43
S TCA	P14174	MIF_HUMAN	MIF	3	7	18.3	12476.4	HUMAN	Macrophage migration inhibitory factor
S TCA	Q15853	USF2_HUMAN	USF2	4	5	15.6	36955	HUMAN	Upstream stimulatory factor 2
S TCA	P22415	USF1_HUMAN	USF1	3	3	12.9	33538.3	HUMAN	Upstream stimulatory factor 1
S TCA	P10768	ESTD_HUMAN	ESD	3	4	18.8	31463.1	HUMAN	S-formylglutathione hydrolase
S TCA	P30048	PRDX3_HUMAN	PRDX3	2	3	10.2	27692.9	HUMAN	Thioredoxin-dependent peroxide reductase, mitochondrial
S TCA	P78417	GSTO1_HUMAN	GSTO1	3	4	11.2	27566.1	HUMAN	Glutathione S-transferase omega-1
S TCA	Q9BTT6	LRRC1_HUMAN	LRRC1	3	4	8	59242.3	HUMAN	Leucine-rich repeat-containing protein 1
S TCA	P14209	CD99_HUMAN	CD99	2	3	9.7	18848	HUMAN	CD99 antigen
S TCA	Q15102	PA1B3_HUMAN	PAFAH1B3	3	3	17.3	25734.5	HUMAN	Platelet-activating factor acetylhydrolase IB subunit gamma
S TCA	P52209	6PGD_HUMAN	PGD	5	7	14.5	53140.5	HUMAN	6-phosphogluconate dehydrogenase, decarboxylating
S TCA	Q6FI81	CPIN1_HUMAN	CIAPIN1	3	3	12.2	33582.6	HUMAN	Anamorsin
S TCA	O15347	HMGB3_HUMAN	HMGB3	4	5	23.5	22980.2	HUMAN	High mobility group protein B3
S TCA	Q96GX2	A7L3B_HUMAN	ATXN7L3B	2	3	30.9	10771.2	HUMAN	Putative ataxin-7-like protein 3B
S TCA	Q9H444	CHM4B_HUMAN	CHMP4B	2	4	11.2	24950.4	HUMAN	Charged multivesicular body protein 4b
S TCA	P52435	RPB11_HUMAN	POLR2J	3	3	46.2	13293.4	HUMAN	DNA-directed RNA polymerase II subunit RPB11-a
S TCA	Q9BT09	CNPY3_HUMAN	CNPY3	2	2	11.2	30748.2	HUMAN	Protein canopy homolog 3
S TCA	Q15424	SAFB1_HUMAN	SAFB	5	6	8.9	102642	HUMAN	Scaffold attachment factor B1
S TCA	Q92692	NECT2_HUMAN	NECTIN2	3	3	5.9	57742.5	HUMAN	Nectin-2
S TCA	O00483	NDUA4_HUMAN	NDUFA4	3	5	37	9369.9	HUMAN	Cytochrome c oxidase subunit NDUFA4
S TCA	O95861	BPNT1_HUMAN	BPNT1	3	3	11.4	33392.6	HUMAN	3'(2'),5'-bisphosphate nucleotidase 1
S TCA	Q12874	SF3A3_HUMAN	SF3A3	5	7	12.6	58849.4	HUMAN	Splicing factor 3A subunit 3
S TCA	P09972	ALDOC_HUMAN	ALDOC	3	4	9.1	39456.2	HUMAN	Fructose-bisphosphate aldolase C
S TCA	P31943	HNRH1_HUMAN	HNRNPH1	5	8	14.9	49229.9	HUMAN	Heterogeneous nuclear ribonucleoprotein H
S TCA	P52597	HNRPF_HUMAN	HNRNPF	3	6	10.6	45672.3	HUMAN	Heterogeneous nuclear ribonucleoprotein F
S TCA	Q13148	TADBP_HUMAN	TARDBP	4	4	11.6	44740.2	HUMAN	TAR DNA-binding protein 43
S TCA	P62913	RL11_HUMAN	RPL11	2	3	15.2	20252.6	HUMAN	60S ribosomal protein L11
S TCA	P40227	TCPZ_HUMAN	CCT6A	5	5	13.6	58024.7	HUMAN	T-complex protein 1 subunit zeta
S TCA	Q96G28	CFA36_HUMAN	CFAP36	4	5	20.8	39447	HUMAN	Cilia- and flagella-associated protein 36
S TCA	Q14318	FKBP8_HUMAN	FKBP8	2	2	7.8	44562.1	HUMAN	Peptidyl-prolyl cis-trans isomerase FKBP8
S TCA	Q15287	RNPS1_HUMAN	RNPS1	2	2	8.9	34208.5	HUMAN	RNA-binding protein with serine-rich domain 1
S TCA	O00244	ATOX1_HUMAN	ATOX1	5	6	88.2	7401.7	HUMAN	Copper transport protein ATOX1
S TCA	P07108	ACBP_HUMAN	DBI	3	3	50.6	10044.5	HUMAN	Acyl-CoA-binding protein
S TCA	P62333	PRS10_HUMAN	PSMC6	3	4	10.3	44173.4	HUMAN	26S proteasome regulatory subunit 10B
S TCA	O43847	NRDC_HUMAN	NRDC	3	3	3.7	131573	HUMAN	Nardilysin
S TCA	O00115	DNS2A_HUMAN	DNASE2	2	3	6.1	39581.2	HUMAN	Deoxyribonuclease-2-alpha
S TCA	Q9HB09	B2L12_HUMAN	BCL2L12	6	7	15.6	36821.8	HUMAN	Bcl-2-like protein 12
S TCA	P62306	RUXF_HUMAN	SNRPF	3	4	50	9725.3	HUMAN	Small nuclear ribonucleoprotein F
S TCA	P30050	RL12_HUMAN	RPL12	4	4	40	17818.7	HUMAN	60S ribosomal protein L12
S TCA	P12955	PEPD_HUMAN	PEPD	3	4	7.5	54548.7	HUMAN	Xaa-Pro dipeptidase
S TCA	Q9UKK9	NUDT5_HUMAN	NUDT5	3	3	19.2	24327.8	HUMAN	ADP-sugar pyrophosphatase
S TCA	Q9UKX7	NUP50_HUMAN	NUP50	3	4	12.8	50144.6	HUMAN	Nuclear pore complex protein Nup50
S TCA	O60613	SEP15_HUMAN	SELENOF	4	5	25.3	17790.6	HUMAN	Selenoprotein F
S TCA	P36551	HEM6_HUMAN	CPOX	4	6	10.8	50152.4	HUMAN	Oxygen-dependent coproporphyrinogen-III oxidase, mitochondrial
S TCA	Q96IX5	USMG5_HUMAN	USMG5	2	2	44.8	6457.6	HUMAN	Up-regulated during skeletal muscle growth protein 5
S TCA	P36873	PP1G_HUMAN	PPP1CC	4	4	18.6	36984.1	HUMAN	Serine/threonine-protein phosphatase PP1-gamma catalytic subunit
S TCA	P62136	PP1A_HUMAN	PPP1CA	3	3	15.2	37512.4	HUMAN	Serine/threonine-protein phosphatase PP1-alpha catalytic subunit
S TCA	Q9BRQ0	PYGO2_HUMAN	PYGO2	2	3	8.4	41244.7	HUMAN	Pygopus homolog 2
S TCA	P35269	T2FA_HUMAN	GTF2F1	4	5	12.6	58240.9	HUMAN	General transcription factor IIF subunit 1
S TCA	O96007	MOC2B_HUMAN	MOCS2	4	4	33	20944.2	HUMAN	Molybdopterin synthase catalytic subunit
S TCA	P63313	TYB10_HUMAN	TMSB10	2	2	34.1	5025.7	HUMAN	Thymosin beta-10
S TCA	Q8NDC0	MISSL_HUMAN	MAPK1IP1L	1	3	7.3	24269.4	HUMAN	MAPK-interacting and spindle-stabilizing protein-like
S TCA	P04908	H2A1B_HUMAN	HIST1H2AB	2	6	21.5	14135.6	HUMAN	Histone H2A type 1-B/E
S TCA	Q07954	LRP1_HUMAN	LRP1	6	8	1.8	504612	HUMAN	Prolow-density lipoprotein receptor-related protein 1
S TCA	P63244	RACK1_HUMAN	RACK1	4	5	19.2	35077	HUMAN	Receptor of activated protein C kinase 1
S TCA	Q9Y3D2	MSRB2_HUMAN	MSRB2	4	5	19.8	19536.4	HUMAN	Methionine-R-sulfoxide reductase B2, mitochondrial
S TCA	Q96JY6	PDLI2_HUMAN	PDLIM2	3	4	11.9	37459.2	HUMAN	PDZ and LIM domain protein 2
S TCA	P62877	RBX1_HUMAN	RBX1	2	2	18.5	12274.1	HUMAN	E3 ubiquitin-protein ligase RBX1
S TCA	Q08211	DHX9_HUMAN	DHX9	3	4	3.5	140960	HUMAN	ATP-dependent RNA helicase A
S TCA	P49773	HINT1_HUMAN	HINT1	3	4	46.8	13802	HUMAN	Histidine triad nucleotide-binding protein 1
S TCA	Q96PU8	QKI_HUMAN	QKI	2	3	10	37671	HUMAN	Protein quaking
S TCA	P10155	RO60_HUMAN	TROVE2	2	3	4.6	60671.2	HUMAN	60 kDa SS-A/Ro ribonucleoprotein
S TCA	Q5BKU9	OXLD1_HUMAN	OXLD1	2	2	17.7	15855.1	HUMAN	Oxidoreductase-like domain-containing protein 1
S TCA	Q99613	EIF3C_HUMAN	EIF3C	4	4	4.7	105345	HUMAN	Eukaryotic translation initiation factor 3 subunit C
S TCA	Q92820	GGH_HUMAN	GGH	4	6	19.5	35964.7	HUMAN	Gamma-glutamyl hydrolase
S TCA	Q504U0	CD046_HUMAN	C4orf46	2	2	28.3	11899.2	HUMAN	Renal cancer differentiation gene 1 protein
S TCA	Q3YEC7	RABL6_HUMAN	RABL6	3	3	6.3	79549.4	HUMAN	Rab-like protein 6
S TCA	Q04637	IF4G1_HUMAN	EIF4G1	3	4	2.3	175492	HUMAN	Eukaryotic translation initiation factor 4 gamma 1
S TCA	Q96AQ6	PBIP1_HUMAN	PBXIP1	4	5	7.5	80643.9	HUMAN	Pre-B-cell leukemia transcription factor-interacting protein 1
S TCA	P13667	PDIA4_HUMAN	PDIA4	3	4	6.5	72933.1	HUMAN	Protein disulfide-isomerase A4
S TCA	Q9NPA8	ENY2_HUMAN	ENY2	3	7	36.6	11528.7	HUMAN	Transcription and mRNA export factor ENY2
S TCA	Q99873	ANM1_HUMAN	PRMT1	2	2	6.6	41515.9	HUMAN	Protein arginine N-methyltransferase 1
S TCA	Q9BRP8	PYM1_HUMAN	PYM1	1	1	8.8	22655.7	HUMAN	Partner of Y14 and mago
S TCA	Q13542	4EBP2_HUMAN	EIF4EBP2	3	5	37.5	12939.5	HUMAN	Eukaryotic translation initiation factor 4E-binding protein 2
S TCA	Q9UKY7	CDV3_HUMAN	CDV3	2	3	14.3	27335.1	HUMAN	Protein CDV3 homolog
S TCA	P27797	CALR_HUMAN	CALR	2	3	6.2	48141.9	HUMAN	Calreticulin
S TCA	Q9BR61	ACBD6_HUMAN	ACBD6	2	2	9.9	31151.1	HUMAN	Acyl-CoA-binding domain-containing protein 6
S TCA	Q96F24	NRBF2_HUMAN	NRBF2	3	5	17.1	32378	HUMAN	Nuclear receptor-binding factor 2
S TCA	P30049	ATPD_HUMAN	ATP5D	2	7	13.7	17490.1	HUMAN	ATP synthase subunit delta, mitochondrial
S TCA	Q5JTJ3	COA6_HUMAN	COA6	2	3	21.6	14116.2	HUMAN	Cytochrome c oxidase assembly factor 6 homolog
S TCA	Q96HR3	MED30_HUMAN	MED30	2	2	11.8	20277.4	HUMAN	Mediator of RNA polymerase II transcription subunit 30
S TCA	Q9Y3F4	STRAP_HUMAN	STRAP	2	2	8.9	38438.6	HUMAN	Serine-threonine kinase receptor-associated protein
S TCA	P06493	CDK1_HUMAN	CDK1	3	4	12.1	34095.7	HUMAN	Cyclin-dependent kinase 1
S TCA	P51451	BLK_HUMAN	BLK	2	2	4.4	57707	HUMAN	Tyrosine-protein kinase Blk
S TCA	Q00535	CDK5_HUMAN	CDK5	2	2	10.3	33304.8	HUMAN	Cyclin-dependent-like kinase 5
S TCA	P09769	FGR_HUMAN	FGR	2	2	4.3	59479.2	HUMAN	Tyrosine-protein kinase Fgr
S TCA	P06241	FYN_HUMAN	FYN	2	2	5.8	60762.4	HUMAN	Tyrosine-protein kinase Fyn
S TCA	P11802	CDK4_HUMAN	CDK4	2	2	7.6	33730.1	HUMAN	Cyclin-dependent kinase 4
S TCA	O43768	ENSA_HUMAN	ENSA	4	7	47.9	13389.1	HUMAN	Alpha-endosulfine
S TCA	Q8TCZ2	C99L2_HUMAN	CD99L2	3	4	13.4	27986.1	HUMAN	CD99 antigen-like protein 2
S TCA	Q16626	MEA1_HUMAN	MEA1	2	2	16.2	19904.8	HUMAN	Male-enhanced antigen 1
S TCA	Q9NWS0	PIHD1_HUMAN	PIH1D1	2	2	13.1	32363.2	HUMAN	PIH1 domain-containing protein 1
S TCA	P35249	RFC4_HUMAN	RFC4	3	3	8.3	39682.1	HUMAN	Replication factor C subunit 4
S TCA	O15260	SURF4_HUMAN	SURF4	3	4	15.6	30394.3	HUMAN	Surfeit locus protein 4
S TCA	Q13685	AAMP_HUMAN	AAMP	3	4	9.4	46751.3	HUMAN	Angio-associated migratory cell protein
S TCA	P17812	PYRG1_HUMAN	CTPS1	4	5	8.5	66690.9	HUMAN	CTP synthase 1
S TCA	Q9Y6E2	BZW2_HUMAN	BZW2	1	1	4.5	48162.8	HUMAN	Basic leucine zipper and W2 domain-containing protein 2
S TCA	P62714	PP2AB_HUMAN	PPP2CB	3	4	15.5	35575.4	HUMAN	Serine/threonine-protein phosphatase 2A catalytic subunit beta isoform
S TCA	P42773	CDN2C_HUMAN	CDKN2C	2	3	15.5	18127.5	HUMAN	Cyclin-dependent kinase 4 inhibitor C
S TCA	Q9BSY4	CHCH5_HUMAN	CHCHD5	3	3	39.1	12395.2	HUMAN	Coiled-coil-helix-coiled-coil-helix domain-containing protein 5
S TCA	Q9BU61	NDUF3_HUMAN	NDUFAF3	2	2	13	20350.4	HUMAN	NADH dehydrogenase [ubiquinone] 1 alpha subcomplex assembly factor 3
S TCA	Q16630	CPSF6_HUMAN	CPSF6	2	2	4.2	59210.3	HUMAN	Cleavage and polyadenylation specificity factor subunit 6
S TCA	P08069	IGF1R_HUMAN	IGF1R	5	5	5	154794	HUMAN	Insulin-like growth factor 1 receptor
S TCA	P35244	RFA3_HUMAN	RPA3	2	4	29.8	13568.9	HUMAN	Replication protein A 14 kDa subunit
S TCA	Q13308	PTK7_HUMAN	PTK7	3	3	4	118393	HUMAN	Inactive tyrosine-protein kinase 7
S TCA	P62316	SMD2_HUMAN	SNRPD2	3	5	24.6	13527	HUMAN	Small nuclear ribonucleoprotein Sm D2
S TCA	O15514	RPB4_HUMAN	POLR2D	2	2	23.9	16311.4	HUMAN	DNA-directed RNA polymerase II subunit RPB4
S TCA	P16615	AT2A2_HUMAN	ATP2A2	3	4	3.7	114758	HUMAN	Sarcoplasmic/endoplasmic reticulum calcium ATPase 2
S TCA	Q14061	COX17_HUMAN	COX17	1	4	27	6915.2	HUMAN	Cytochrome c oxidase copper chaperone
S TCA	Q12765	SCRN1_HUMAN	SCRN1	3	5	10.9	46382.5	HUMAN	Secernin-1
S TCA	P60468	SC61B_HUMAN	SEC61B	3	5	38.5	9974.5	HUMAN	Protein transport protein Sec61 subunit beta
S TCA	Q99828	CIB1_HUMAN	CIB1	2	3	14.7	21703.6	HUMAN	Calcium and integrin-binding protein 1
S TCA	Q14126	DSG2_HUMAN	DSG2	6	6	7.3	122295	HUMAN	Desmoglein-2
S TCA	Q9Y3Q8	T22D4_HUMAN	TSC22D4	3	4	10.6	41026.4	HUMAN	TSC22 domain family protein 4
S TCA	Q15714	T22D1_HUMAN	TSC22D1	5	5	4.7	109677	HUMAN	TSC22 domain family protein 1
S TCA	O75157	T22D2_HUMAN	TSC22D2	5	5	5.9	79228.9	HUMAN	TSC22 domain family protein 2
S TCA	Q9BRA2	TXD17_HUMAN	TXNDC17	3	4	26.8	13940.9	HUMAN	Thioredoxin domain-containing protein 17
S TCA	Q7Z309	F122B_HUMAN	FAM122B	4	4	27.5	26928.4	HUMAN	Protein FAM122B
S TCA	Q8WVJ2	NUDC2_HUMAN	NUDCD2	2	3	29.9	17676	HUMAN	NudC domain-containing protein 2
S TCA	Q9HB40	RISC_HUMAN	SCPEP1	2	2	5.5	50831.2	HUMAN	Retinoid-inducible serine carboxypeptidase
S TCA	Q9BU02	THTPA_HUMAN	THTPA	3	4	15.7	25566.1	HUMAN	Thiamine-triphosphatase
S TCA	Q9BY67	CADM1_HUMAN	CADM1	2	3	10.9	48509.5	HUMAN	Cell adhesion molecule 1
S TCA	Q7L9L4	MOB1B_HUMAN	MOB1B	4	4	22.7	25091	HUMAN	MOB kinase activator 1B
S TCA	Q96CW6	S7A6O_HUMAN	SLC7A6OS	3	4	11.7	35028.1	HUMAN	Probable RNA polymerase II nuclear localization protein SLC7A6OS
S TCA	Q9BRG1	VPS25_HUMAN	VPS25	4	5	27.8	20747.9	HUMAN	Vacuolar protein-sorting-associated protein 25
S TCA	Q9NTK5	OLA1_HUMAN	OLA1	2	2	7.1	44743.9	HUMAN	Obg-like ATPase 1
S TCA	Q9P013	CWC15_HUMAN	CWC15	2	5	10.9	26624.5	HUMAN	Spliceosome-associated protein CWC15 homolog
S TCA	Q9NX63	MIC19_HUMAN	CHCHD3	2	2	11.5	26152.6	HUMAN	MICOS complex subunit MIC19
S TCA	P49736	MCM2_HUMAN	MCM2	4	4	5.3	101897	HUMAN	DNA replication licensing factor MCM2
S TCA	Q15393	SF3B3_HUMAN	SF3B3	3	3	3.6	135578	HUMAN	Splicing factor 3B subunit 3
S TCA	Q9BTK6	PAGR1_HUMAN	PAGR1	2	3	10.6	27716.2	HUMAN	PAXIP1-associated glutamate-rich protein 1
S TCA	Q15599	NHRF2_HUMAN	SLC9A3R2	4	4	15.1	37414.1	HUMAN	Na(+)/H(+) exchange regulatory cofactor NHE-RF2
S TCA	P14854	CX6B1_HUMAN	COX6B1	2	5	26.7	10192.5	HUMAN	Cytochrome c oxidase subunit 6B1
S TCA	O75534	CSDE1_HUMAN	CSDE1	3	3	4.4	88885.4	HUMAN	Cold shock domain-containing protein E1
S TCA	P27635	RL10_HUMAN	RPL10	3	3	19.2	24604.1	HUMAN	60S ribosomal protein L10
S TCA	Q9NP73	ALG13_HUMAN	ALG13	1	1	1.7	126057	HUMAN	Putative bifunctional UDP-N-acetylglucosamine transferase and deubiquitinase ALG13
S TCA	Q96GS4	BORC6_HUMAN	BORCS6	3	3	15.7	37226.6	HUMAN	BLOC-1-related complex subunit 6
S TCA	O14618	CCS_HUMAN	CCS	3	4	12.4	29040.9	HUMAN	Copper chaperone for superoxide dismutase
S TCA	Q2TAA2	IAH1_HUMAN	IAH1	4	5	27.4	27599	HUMAN	Isoamyl acetate-hydrolyzing esterase 1 homolog
S TCA	P49821	NDUV1_HUMAN	NDUFV1	5	5	16.6	50817.5	HUMAN	NADH dehydrogenase [ubiquinone] flavoprotein 1, mitochondrial
S TCA	Q10713	MPPA_HUMAN	PMPCA	4	5	10.9	58253.4	HUMAN	Mitochondrial-processing peptidase subunit alpha
S TCA	Q9BQ69	MACD1_HUMAN	MACROD1	3	3	13.5	35505.4	HUMAN	O-acetyl-ADP-ribose deacetylase MACROD1
S TCA	Q9Y678	COPG1_HUMAN	COPG1	4	4	6.5	97719.2	HUMAN	Coatomer subunit gamma-1
S TCA	P48444	COPD_HUMAN	ARCN1	3	3	7	57210.9	HUMAN	Coatomer subunit delta
S TCA	Q8NF37	PCAT1_HUMAN	LPCAT1	3	3	10.9	59151.9	HUMAN	Lysophosphatidylcholine acyltransferase 1
S TCA	Q969T7	5NT3B_HUMAN	NT5C3B	2	2	7.7	34389.8	HUMAN	7-methylguanosine phosphate-specific 5'-nucleotidase
S TCA	Q5EBL4	RIPL1_HUMAN	RILPL1	2	2	5.7	47108.3	HUMAN	RILP-like protein 1
S TCA	P35556	FBN2_HUMAN	FBN2	2	2	1.3	314779	HUMAN	Fibrillin-2
S TCA	Q99952	PTN18_HUMAN	PTPN18	1	1	4.6	50482.9	HUMAN	Tyrosine-protein phosphatase non-receptor type 18
S TCA	P62829	RL23_HUMAN	RPL23	1	1	14.3	14865.6	HUMAN	60S ribosomal protein L23
S TCA	Q96KQ7	EHMT2_HUMAN	EHMT2	1	3	2.3	132372	HUMAN	Histone-lysine N-methyltransferase EHMT2
S TCA	P60604	UB2G2_HUMAN	UBE2G2	2	2	27.9	18566.5	HUMAN	Ubiquitin-conjugating enzyme E2 G2
S TCA	P54709	AT1B3_HUMAN	ATP1B3	2	2	10.4	31512.9	HUMAN	Sodium/potassium-transporting ATPase subunit beta-3
S TCA	Q5TDH0	DDI2_HUMAN	DDI2	2	2	6	44523	HUMAN	Protein DDI1 homolog 2
S TCA	Q9UNS2	CSN3_HUMAN	COPS3	2	3	7.8	47873.6	HUMAN	COP9 signalosome complex subunit 3
S TCA	Q9BS26	ERP44_HUMAN	ERP44	2	2	5.9	46971.6	HUMAN	Endoplasmic reticulum resident protein 44
S TCA	Q15121	PEA15_HUMAN	PEA15	2	2	27.7	15040.2	HUMAN	Astrocytic phosphoprotein PEA-15
S TCA	Q9P0R6	GSKIP_HUMAN	GSKIP	2	2	16.5	15648.6	HUMAN	GSK3-beta interaction protein
S TCA	Q16763	UBE2S_HUMAN	UBE2S	2	2	19.4	23845.5	HUMAN	Ubiquitin-conjugating enzyme E2 S
S TCA	Q9NWQ8	PHAG1_HUMAN	PAG1	3	3	10	46981	HUMAN	Phosphoprotein associated with glycosphingolipid-enriched microdomains 1
S TCA	Q9NR45	SIAS_HUMAN	NANS	4	5	15	40307.9	HUMAN	Sialic acid synthase
S TCA	Q14195	DPYL3_HUMAN	DPYSL3	4	4	9.5	61963.9	HUMAN	Dihydropyrimidinase-related protein 3
S TCA	Q16555	DPYL2_HUMAN	DPYSL2	2	2	4.7	62294.2	HUMAN	Dihydropyrimidinase-related protein 2
S TCA	P20290	BTF3_HUMAN	BTF3	3	4	38.8	22168.1	HUMAN	Transcription factor BTF3
S TCA	P98179	RBM3_HUMAN	RBM3	3	3	37.6	17170.5	HUMAN	RNA-binding protein 3
S TCA	Q96C36	P5CR2_HUMAN	PYCR2	2	3	9.4	33637.5	HUMAN	Pyrroline-5-carboxylate reductase 2
S TCA	P41225	SOX3_HUMAN	SOX3	2	3	7.2	45210.6	HUMAN	Transcription factor SOX-3
S TCA	P09661	RU2A_HUMAN	SNRPA1	2	2	12.2	28415.8	HUMAN	U2 small nuclear ribonucleoprotein A'
S TCA	Q9UIL1	SCOC_HUMAN	SCOC	2	4	17.6	18045.6	HUMAN	Short coiled-coil protein
S TCA	Q6P582	MZT2A_HUMAN	MZT2A	2	2	22.8	16220.7	HUMAN	Mitotic-spindle organizing protein 2A
S TCA	Q6NZ67	MZT2B_HUMAN	MZT2B	2	2	22.8	16225.8	HUMAN	Mitotic-spindle organizing protein 2B
S TCA	P68402	PA1B2_HUMAN	PAFAH1B2	2	5	12.2	25569.5	HUMAN	Platelet-activating factor acetylhydrolase IB subunit beta
S TCA	Q8TDH9	BL1S5_HUMAN	BLOC1S5	3	3	17.1	21609.7	HUMAN	Biogenesis of lysosome-related organelles complex 1 subunit 5
S TCA	P55769	NH2L1_HUMAN	SNU13	2	2	18.8	14173.7	HUMAN	NHP2-like protein 1
S TCA	P62263	RS14_HUMAN	RPS14	4	4	31.1	16272.9	HUMAN	40S ribosomal protein S14
S TCA	Q9H3P2	NELFA_HUMAN	NELFA	3	4	8.7	57277.3	HUMAN	Negative elongation factor A
S TCA	Q9UJS0	CMC2_HUMAN	SLC25A13	2	2	5.2	74176.2	HUMAN	Calcium-binding mitochondrial carrier protein Aralar2
S TCA	P17707	DCAM_HUMAN	AMD1	2	3	7.5	38340	HUMAN	S-adenosylmethionine decarboxylase proenzyme
S TCA	Q5T0N5	FBP1L_HUMAN	FNBP1L	4	4	6.9	70066.1	HUMAN	Formin-binding protein 1-like
S TCA	Q9H4G4	GAPR1_HUMAN	GLIPR2	2	2	16.9	17218.5	HUMAN	Golgi-associated plant pathogenesis-related protein 1
S TCA	O43615	TIM44_HUMAN	TIMM44	3	4	8.6	51356.2	HUMAN	Mitochondrial import inner membrane translocase subunit TIM44
S TCA	P20073	ANXA7_HUMAN	ANXA7	2	2	5.5	52739.7	HUMAN	Annexin A7
S TCA	P52657	T2AG_HUMAN	GTF2A2	2	2	22	12457.2	HUMAN	Transcription initiation factor IIA subunit 2
S TCA	A6NDU8	CE051_HUMAN	C5orf51	2	3	11.6	33620.7	HUMAN	UPF0600 protein C5orf51
S TCA	Q8WUW1	BRK1_HUMAN	BRK1	2	2	33.3	8745	HUMAN	Protein BRICK1
S TCA	Q9P287	BCCIP_HUMAN	BCCIP	3	5	11.5	35979.8	HUMAN	BRCA2 and CDKN1A-interacting protein
S TCA	O15155	BET1_HUMAN	BET1	1	1	15.3	13289.6	HUMAN	BET1 homolog
S TCA	Q9Y5J7	TIM9_HUMAN	TIMM9	5	5	43.8	10378	HUMAN	Mitochondrial import inner membrane translocase subunit Tim9
S TCA	Q96QK1	VPS35_HUMAN	VPS35	5	5	10.6	91707.8	HUMAN	Vacuolar protein sorting-associated protein 35
S TCA	P62304	RUXE_HUMAN	SNRPE	2	4	25	10803.7	HUMAN	Small nuclear ribonucleoprotein E
S TCA	Q9UBT2	SAE2_HUMAN	UBA2	4	6	9.2	71224.2	HUMAN	SUMO-activating enzyme subunit 2
S TCA	O60256	KPRB_HUMAN	PRPSAP2	2	2	8.9	40926.1	HUMAN	Phosphoribosyl pyrophosphate synthase-associated protein 2
S TCA	Q1KMD3	HNRL2_HUMAN	HNRNPUL2	2	2	5.4	85105.4	HUMAN	Heterogeneous nuclear ribonucleoprotein U-like protein 2
S TCA	P51659	DHB4_HUMAN	HSD17B4	3	3	4.6	79687	HUMAN	Peroxisomal multifunctional enzyme type 2
S TCA	Q9Y376	CAB39_HUMAN	CAB39	2	2	5.9	39869.3	HUMAN	Calcium-binding protein 39
S TCA	Q99538	LGMN_HUMAN	LGMN	2	4	5.5	49411.6	HUMAN	Legumain
S TCA	P41208	CETN2_HUMAN	CETN2	1	2	7.6	19738.6	HUMAN	Centrin-2
S TCA	Q9Y2S0	RPAC2_HUMAN	POLR1D	4	5	40.6	15237.3	HUMAN	DNA-directed RNA polymerases I and III subunit RPAC2
S TCA	P21912	SDHB_HUMAN	SDHB	5	6	20.4	31630	HUMAN	Succinate dehydrogenase [ubiquinone] iron-sulfur subunit, mitochondrial
S TCA	Q14676	MDC1_HUMAN	MDC1	2	2	1.2	226668	HUMAN	Mediator of DNA damage checkpoint protein 1
S TCA	O43715	TRIA1_HUMAN	TRIAP1	2	2	27.6	8786	HUMAN	TP53-regulated inhibitor of apoptosis 1
S TCA	P0CG34	TB15A_HUMAN	TMSB15A	3	3	62.2	5228.9	HUMAN	Thymosin beta-15A
S TCA	Q99623	PHB2_HUMAN	PHB2	3	4	10.4	33296.7	HUMAN	Prohibitin-2
S TCA	P62318	SMD3_HUMAN	SNRPD3	2	4	15.1	13916.4	HUMAN	Small nuclear ribonucleoprotein Sm D3
S TCA	O75489	NDUS3_HUMAN	NDUFS3	5	5	25.8	30241.8	HUMAN	NADH dehydrogenase [ubiquinone] iron-sulfur protein 3, mitochondrial
S TCA	Q9ULR0	ISY1_HUMAN	ISY1	2	2	9.5	32992.5	HUMAN	Pre-mRNA-splicing factor ISY1 homolog
S TCA	Q9UIJ7	KAD3_HUMAN	AK3	1	2	6.2	25565.6	HUMAN	GTP:AMP phosphotransferase AK3, mitochondrial
S TCA	P50454	SERPH_HUMAN	SERPINH1	2	2	6.9	46440.9	HUMAN	Serpin H1
S TCA	O43617	TPPC3_HUMAN	TRAPPC3	4	4	23.3	20274.3	HUMAN	Trafficking protein particle complex subunit 3
S TCA	P00367	DHE3_HUMAN	GLUD1	3	4	7.5	61398.4	HUMAN	Glutamate dehydrogenase 1, mitochondrial
S TCA	Q15369	ELOC_HUMAN	ELOC	1	2	12.5	12473.3	HUMAN	Elongin-C
S TCA	P09497	CLCB_HUMAN	CLTB	3	4	10.9	25190.7	HUMAN	Clathrin light chain B
S TCA	O14929	HAT1_HUMAN	HAT1	1	1	3.1	49513	HUMAN	Histone acetyltransferase type B catalytic subunit
S TCA	P54578	UBP14_HUMAN	USP14	3	4	7.1	56069.6	HUMAN	Ubiquitin carboxyl-terminal hydrolase 14
S TCA	Q8N335	GPD1L_HUMAN	GPD1L	2	3	6.6	38419.1	HUMAN	Glycerol-3-phosphate dehydrogenase 1-like protein
S TCA	Q9UBS4	DJB11_HUMAN	DNAJB11	4	5	19.6	40514.3	HUMAN	DnaJ homolog subfamily B member 11
S TCA	Q6P1K2	PMF1_HUMAN	PMF1	3	4	18.5	23339.5	HUMAN	Polyamine-modulated factor 1
S TCA	P23246	SFPQ_HUMAN	SFPQ	2	3	3.3	76150	HUMAN	Splicing factor, proline- and glutamine-rich
S TCA	P56537	IF6_HUMAN	EIF6	2	3	17.6	26599.3	HUMAN	Eukaryotic translation initiation factor 6
S TCA	P28799	GRN_HUMAN	GRN	2	3	4.6	63545.3	HUMAN	Granulins
S TCA	O14828	SCAM3_HUMAN	SCAMP3	2	2	9.2	38287.3	HUMAN	Secretory carrier-associated membrane protein 3
S TCA	Q9UPT8	ZC3H4_HUMAN	ZC3H4	3	4	4.4	140258	HUMAN	Zinc finger CCCH domain-containing protein 4
S TCA	Q6WKZ4	RFIP1_HUMAN	RAB11FIP1	2	3	2.7	137168	HUMAN	Rab11 family-interacting protein 1
S TCA	P15121	ALDR_HUMAN	AKR1B1	2	3	6.6	35853.7	HUMAN	Aldose reductase
S TCA	P14550	AK1A1_HUMAN	AKR1A1	2	3	7.1	36573.4	HUMAN	Alcohol dehydrogenase [NADP(+)]
S TCA	P61457	PHS_HUMAN	PCBD1	2	6	23.1	11999.7	HUMAN	Pterin-4-alpha-carbinolamine dehydratase
S TCA	Q9Y2L1	RRP44_HUMAN	DIS3	2	2	2.5	109004	HUMAN	Exosome complex exonuclease RRP44
S TCA	P25325	THTM_HUMAN	MPST	1	1	5.4	33178.7	HUMAN	3-mercaptopyruvate sulfurtransferase
S TCA	P11171	41_HUMAN	EPB41	2	2	2.9	97017.7	HUMAN	Protein 4.1
S TCA	Q9NX08	COMD8_HUMAN	COMMD8	4	4	33.9	21090.6	HUMAN	COMM domain-containing protein 8
S TCA	P61081	UBC12_HUMAN	UBE2M	1	1	8.7	20900.2	HUMAN	NEDD8-conjugating enzyme Ubc12
S TCA	P09651	ROA1_HUMAN	HNRNPA1	3	3	9.9	38746.9	HUMAN	Heterogeneous nuclear ribonucleoprotein A1
S TCA	O15031	PLXB2_HUMAN	PLXNB2	3	3	2.2	205129	HUMAN	Plexin-B2
S TCA	Q7Z6Z7	HUWE1_HUMAN	HUWE1	2	2	0.8	481895	HUMAN	E3 ubiquitin-protein ligase HUWE1
S TCA	Q8NHG7	SVIP_HUMAN	SVIP	2	4	32.5	8442.8	HUMAN	Small VCP/p97-interacting protein
S TCA	O14602	IF1AY_HUMAN	EIF1AY	2	3	18.1	16442.5	HUMAN	Eukaryotic translation initiation factor 1A, Y-chromosomal
S TCA	Q9NWM3	CUED1_HUMAN	CUEDC1	2	4	7.5	42258.4	HUMAN	CUE domain-containing protein 1
S TCA	P21964	COMT_HUMAN	COMT	1	2	5.5	30037.3	HUMAN	Catechol O-methyltransferase
S TCA	P61158	ARP3_HUMAN	ACTR3	2	3	5.5	47371.6	HUMAN	Actin-related protein 3
S TCA	P49189	AL9A1_HUMAN	ALDH9A1	2	2	5.5	53802.4	HUMAN	4-trimethylaminobutyraldehyde dehydrogenase
S TCA	Q8N4P3	MESH1_HUMAN	HDDC3	1	2	9.5	20329.2	HUMAN	Guanosine-3',5'-bis(diphosphate) 3'-pyrophosphohydrolase MESH1
S TCA	Q9NX24	NHP2_HUMAN	NHP2	2	2	24.8	17201.2	HUMAN	H/ACA ribonucleoprotein complex subunit 2
S TCA	Q13200	PSMD2_HUMAN	PSMD2	2	2	3	100201	HUMAN	26S proteasome non-ATPase regulatory subunit 2
S TCA	P30040	ERP29_HUMAN	ERP29	2	2	9.6	28993.7	HUMAN	Endoplasmic reticulum resident protein 29
S TCA	Q9NX55	HYPK_HUMAN	HYPK	3	5	23.3	14665.6	HUMAN	Huntingtin-interacting protein K
S TCA	P38606	VATA_HUMAN	ATP6V1A	2	2	5.2	68304.7	HUMAN	V-type proton ATPase catalytic subunit A
S TCA	O00220	TR10A_HUMAN	TNFRSF10A	4	5	10.9	50089.5	HUMAN	Tumor necrosis factor receptor superfamily member 10A
S TCA	Q9P032	NDUF4_HUMAN	NDUFAF4	4	5	28.6	20266.6	HUMAN	NADH dehydrogenase [ubiquinone] 1 alpha subcomplex assembly factor 4
S TCA	P47756	CAPZB_HUMAN	CAPZB	3	4	15.9	31350.8	HUMAN	F-actin-capping protein subunit beta
S TCA	O76094	SRP72_HUMAN	SRP72	4	4	9.1	74606.8	HUMAN	Signal recognition particle subunit SRP72
S TCA	P40939	ECHA_HUMAN	HADHA	3	3	5.2	83000.4	HUMAN	Trifunctional enzyme subunit alpha, mitochondrial
S TCA	P55145	MANF_HUMAN	MANF	4	4	24.7	20700.3	HUMAN	Mesencephalic astrocyte-derived neurotrophic factor
S TCA	Q9UQE7	SMC3_HUMAN	SMC3	1	1	1.7	141543	HUMAN	Structural maintenance of chromosomes protein 3
S TCA	Q16799	RTN1_HUMAN	RTN1	3	3	7.6	83618.3	HUMAN	Reticulon-1
S TCA	O43776	SYNC_HUMAN	NARS	3	4	8.4	62943.5	HUMAN	Asparagine--tRNA ligase, cytoplasmic
S TCA	Q9NXV2	KCTD5_HUMAN	KCTD5	3	3	16.2	26092.8	HUMAN	BTB/POZ domain-containing protein KCTD5
S TCA	P13073	COX41_HUMAN	COX4I1	4	5	20.1	19576.9	HUMAN	Cytochrome c oxidase subunit 4 isoform 1, mitochondrial
S TCA	P62805	H4_HUMAN	HIST1H4A	2	3	19.4	11367.4	HUMAN	Histone H4
S TCA	Q8N6M0	OTU6B_HUMAN	OTUD6B	2	2	14	33812.9	HUMAN	OTU domain-containing protein 6B
S TCA	Q14135	VGLL4_HUMAN	VGLL4	3	3	15.9	30947.8	HUMAN	Transcription cofactor vestigial-like protein 4
S TCA	P39023	RL3_HUMAN	RPL3	1	1	6.5	46109.3	HUMAN	60S ribosomal protein L3
S TCA	Q96MW1	CCD43_HUMAN	CCDC43	2	2	9.4	25248.4	HUMAN	Coiled-coil domain-containing protein 43
S TCA	Q3ZCQ8	TIM50_HUMAN	TIMM50	2	2	5.9	39646.6	HUMAN	Mitochondrial import inner membrane translocase subunit TIM50
S TCA	Q6IQ49	SDE2_HUMAN	SDE2	1	1	2.4	49742.4	HUMAN	Protein SDE2 homolog
S TCA	Q969F1	TF3C6_HUMAN	GTF3C6	1	1	7	24048.9	HUMAN	General transcription factor 3C polypeptide 6
S TCA	P35579	MYH9_HUMAN	MYH9	3	3	2.3	226534	HUMAN	Myosin-9
S TCA	Q96ER3	SAAL1_HUMAN	SAAL1	3	3	12.4	53558.5	HUMAN	Protein SAAL1
S TCA	O95757	HS74L_HUMAN	HSPA4L	3	3	4.3	94513.3	HUMAN	Heat shock 70 kDa protein 4L
S TCA	Q14166	TTL12_HUMAN	TTLL12	2	2	5.1	74404.3	HUMAN	Tubulin--tyrosine ligase-like protein 12
S TCA	P04818	TYSY_HUMAN	TYMS	1	1	5.1	35716.3	HUMAN	Thymidylate synthase
S TCA	O95999	BCL10_HUMAN	BCL10	2	3	12	26251.8	HUMAN	B-cell lymphoma/leukemia 10
S TCA	Q8IXM3	RM41_HUMAN	MRPL41	2	3	16.1	15382.9	HUMAN	39S ribosomal protein L41, mitochondrial
S TCA	P56181	NDUV3_HUMAN	NDUFV3	2	4	34.3	11940.6	HUMAN	NADH dehydrogenase [ubiquinone] flavoprotein 3, mitochondrial
S TCA	Q9BV29	CO057_HUMAN	C15orf57	2	2	21.6	20656.1	HUMAN	Uncharacterized protein C15orf57
S TCA	O00232	PSD12_HUMAN	PSMD12	1	1	2.9	52904.9	HUMAN	26S proteasome non-ATPase regulatory subunit 12
S TCA	Q9Y277	VDAC3_HUMAN	VDAC3	2	2	8.1	30658.9	HUMAN	Voltage-dependent anion-selective channel protein 3
S TCA	P21796	VDAC1_HUMAN	VDAC1	2	2	7.8	30772.8	HUMAN	Voltage-dependent anion-selective channel protein 1
S TCA	P09234	RU1C_HUMAN	SNRPC	3	3	13.2	17393.9	HUMAN	U1 small nuclear ribonucleoprotein C
S TCA	Q16836	HCDH_HUMAN	HADH	2	2	6.7	34293.8	HUMAN	Hydroxyacyl-coenzyme A dehydrogenase, mitochondrial
S TCA	Q9NX18	SDHF2_HUMAN	SDHAF2	2	4	8.4	19599.6	HUMAN	Succinate dehydrogenase assembly factor 2, mitochondrial
S TCA	Q9HC38	GLOD4_HUMAN	GLOD4	3	5	11.5	34793.8	HUMAN	Glyoxalase domain-containing protein 4
S TCA	Q04721	NOTC2_HUMAN	NOTCH2	2	2	1.1	265408	HUMAN	Neurogenic locus notch homolog protein 2
S TCA	Q9H8Y8	GORS2_HUMAN	GORASP2	1	1	2.7	47145.7	HUMAN	Golgi reassembly-stacking protein 2
S TCA	Q9C0C9	UBE2O_HUMAN	UBE2O	3	3	4.7	141295	HUMAN	(E3-independent) E2 ubiquitin-conjugating enzyme
S TCA	Q86X53	ERIC1_HUMAN	ERICH1	1	1	3.8	48984.8	HUMAN	Glutamate-rich protein 1
S TCA	Q8TCS8	PNPT1_HUMAN	PNPT1	2	2	4.3	85951.4	HUMAN	Polyribonucleotide nucleotidyltransferase 1, mitochondrial
S TCA	Q9P258	RCC2_HUMAN	RCC2	4	4	10.7	56085	HUMAN	Protein RCC2
S TCA	Q92917	GPKOW_HUMAN	GPKOW	1	2	2.9	52229.2	HUMAN	G patch domain and KOW motifs-containing protein
S TCA	P30837	AL1B1_HUMAN	ALDH1B1	1	1	3.3	57206.8	HUMAN	Aldehyde dehydrogenase X, mitochondrial
S TCA	P04040	CATA_HUMAN	CAT	2	2	4.7	59756.7	HUMAN	Catalase
S TCA	Q16186	ADRM1_HUMAN	ADRM1	1	2	3.9	42153.6	HUMAN	Proteasomal ubiquitin receptor ADRM1
S TCA	O43143	DHX15_HUMAN	DHX15	1	1	1.5	90933.6	HUMAN	Pre-mRNA-splicing factor ATP-dependent RNA helicase DHX15
S TCA	Q96AJ9	VTI1A_HUMAN	VTI1A	2	3	18.4	25218	HUMAN	Vesicle transport through interaction with t-SNAREs homolog 1A
S TCA	O43491	E41L2_HUMAN	EPB41L2	4	4	6	112589	HUMAN	Band 4.1-like protein 2
S TCA	P35268	RL22_HUMAN	RPL22	1	1	20.3	14787.1	HUMAN	60S ribosomal protein L22
S TCA	Q7Z7K0	COXM1_HUMAN	CMC1	2	3	19.8	12489.8	HUMAN	COX assembly mitochondrial protein homolog
S TCA	P35080	PROF2_HUMAN	PFN2	1	1	10	15046.4	HUMAN	Profilin-2
S TCA	Q9HD47	MOG1_HUMAN	RANGRF	2	2	16.7	20448.3	HUMAN	Ran guanine nucleotide release factor
S TCA	Q96I15	SCLY_HUMAN	SCLY	1	2	3.4	48149.2	HUMAN	Selenocysteine lyase
S TCA	P61160	ARP2_HUMAN	ACTR2	3	3	8.9	44761.2	HUMAN	Actin-related protein 2
S TCA	Q9BXH1	BBC3_HUMAN	BBC3	2	2	13	20532.5	HUMAN	Bcl-2-binding component 3
S TCA	Q7Z6K5	ARPIN_HUMAN	ARPIN	2	2	17.3	24943.2	HUMAN	Arpin
S TCA	Q96CT7	CC124_HUMAN	CCDC124	2	2	10.3	25835.4	HUMAN	Coiled-coil domain-containing protein 124
S TCA	P49748	ACADV_HUMAN	ACADVL	2	2	5.2	70390.7	HUMAN	Very long-chain specific acyl-CoA dehydrogenase, mitochondrial
S TCA	Q16629	SRSF7_HUMAN	SRSF7	2	3	13.9	27366.8	HUMAN	Serine/arginine-rich splicing factor 7
S TCA	P20020	AT2B1_HUMAN	ATP2B1	2	2	2.8	138756	HUMAN	Plasma membrane calcium-transporting ATPase 1
S TCA	Q8N6N7	ACBD7_HUMAN	ACBD7	1	2	15.9	9790.4	HUMAN	Acyl-CoA-binding domain-containing protein 7
S TCA	O75940	SPF30_HUMAN	SMNDC1	3	3	18.1	26711.3	HUMAN	Survival of motor neuron-related-splicing factor 30
S TCA	Q9BVL2	NUP58_HUMAN	NUP58	1	1	2.2	60897.4	HUMAN	Nucleoporin p58/p45
S TCA	Q02978	M2OM_HUMAN	SLC25A11	1	2	5.4	34062	HUMAN	Mitochondrial 2-oxoglutarate/malate carrier protein
S TCA	Q7Z3T8	ZFY16_HUMAN	ZFYVE16	1	1	0.9	168905	HUMAN	Zinc finger FYVE domain-containing protein 16
S TCA	Q13541	4EBP1_HUMAN	EIF4EBP1	4	6	38.1	12580.1	HUMAN	Eukaryotic translation initiation factor 4E-binding protein 1
S TCA	O75131	CPNE3_HUMAN	CPNE3	5	5	11.4	60131.2	HUMAN	Copine-3
S TCA	P06454	PTMA_HUMAN	PTMA	1	1	13.5	12203	HUMAN	Prothymosin alpha
S TCA	O76003	GLRX3_HUMAN	GLRX3	2	2	8.1	37432.4	HUMAN	Glutaredoxin-3
S TCA	Q96EV8	DTBP1_HUMAN	DTNBP1	2	2	7.1	39493.3	HUMAN	Dysbindin
S TCA	P62750	RL23A_HUMAN	RPL23A	2	2	17.3	17695.2	HUMAN	60S ribosomal protein L23a
S TCA	Q99436	PSB7_HUMAN	PSMB7	2	3	7.2	29965.7	HUMAN	Proteasome subunit beta type-7
S TCA	P53634	CATC_HUMAN	CTSC	1	2	3	51854.3	HUMAN	Dipeptidyl peptidase 1
S TCA	Q9BQ67	GRWD1_HUMAN	GRWD1	1	1	3.6	49419.6	HUMAN	Glutamate-rich WD repeat-containing protein 1
S TCA	Q15257	PTPA_HUMAN	PTPA	2	2	11.7	40667.9	HUMAN	Serine/threonine-protein phosphatase 2A activator
S TCA	Q15528	MED22_HUMAN	MED22	1	1	9	22220.9	HUMAN	Mediator of RNA polymerase II transcription subunit 22
S TCA	O00743	PPP6_HUMAN	PPP6C	3	3	13.8	35144.6	HUMAN	Serine/threonine-protein phosphatase 6 catalytic subunit
S TCA	Q92934	BAD_HUMAN	BAD	3	5	29.8	18392	HUMAN	Bcl2-associated agonist of cell death
S TCA	Q6ZYL4	TF2H5_HUMAN	GTF2H5	1	1	21.1	8053.5	HUMAN	General transcription factor IIH subunit 5
S TCA	Q86U42	PABP2_HUMAN	PABPN1	1	1	5.6	32749.3	HUMAN	Polyadenylate-binding protein 2
S TCA	O60869	EDF1_HUMAN	EDF1	1	2	10.1	16368.8	HUMAN	Endothelial differentiation-related factor 1
S TCA	P63098	CANB1_HUMAN	PPP3R1	2	2	28.8	19300.1	HUMAN	Calcineurin subunit B type 1
S TCA	P47755	CAZA2_HUMAN	CAPZA2	2	3	8.7	32949.4	HUMAN	F-actin-capping protein subunit alpha-2
S TCA	P52907	CAZA1_HUMAN	CAPZA1	2	3	9.8	32923	HUMAN	F-actin-capping protein subunit alpha-1
S TCA	P27708	PYR1_HUMAN	CAD	3	3	2.8	242986	HUMAN	CAD protein
S TCA	Q9H019	MFR1L_HUMAN	MTFR1L	2	2	11	31957.7	HUMAN	Mitochondrial fission regulator 1-like
S TCA	Q6UB35	C1TM_HUMAN	MTHFD1L	2	2	2.2	105791	HUMAN	Monofunctional C1-tetrahydrofolate synthase, mitochondrial
S TCA	Q6ZSJ8	CA122_HUMAN	C1orf122	1	3	10	11470.9	HUMAN	Uncharacterized protein C1orf122
S TCA	Q92576	PHF3_HUMAN	PHF3	2	3	1.4	229483	HUMAN	PHD finger protein 3
S TCA	Q9P0K8	FOXJ2_HUMAN	FOXJ2	1	1	2.4	62395.3	HUMAN	Forkhead box protein J2
S TCA	Q8TEX9	IPO4_HUMAN	IPO4	2	3	2.6	118716	HUMAN	Importin-4
S TCA	Q15813	TBCE_HUMAN	TBCE	2	2	6.5	59346.7	HUMAN	Tubulin-specific chaperone E
S TCA	P11172	UMPS_HUMAN	UMPS	2	2	7.1	52222	HUMAN	Uridine 5'-monophosphate synthase
S TCA	P23193	TCEA1_HUMAN	TCEA1	3	3	10.6	33970	HUMAN	Transcription elongation factor A protein 1
S TCA	P37108	SRP14_HUMAN	SRP14	3	4	24.3	14570.1	HUMAN	Signal recognition particle 14 kDa protein
S TCA	P27694	RFA1_HUMAN	RPA1	4	5	10.7	68138.8	HUMAN	Replication protein A 70 kDa DNA-binding subunit
S TCA	O15446	RPA34_HUMAN	CD3EAP	2	2	7.5	54986.1	HUMAN	DNA-directed RNA polymerase I subunit RPA34
S TCA	Q00325	MPCP_HUMAN	SLC25A3	1	2	3.3	40095.2	HUMAN	Phosphate carrier protein, mitochondrial
S TCA	O15382	BCAT2_HUMAN	BCAT2	1	1	3.6	44288.1	HUMAN	Branched-chain-amino-acid aminotransferase, mitochondrial
S TCA	Q9H974	QTRT2_HUMAN	QTRT2	2	2	8.9	46713.2	HUMAN	Queuine tRNA-ribosyltransferase accessory subunit 2
S TCA	P43243	MATR3_HUMAN	MATR3	2	2	4.3	94624	HUMAN	Matrin-3
S TCA	P62841	RS15_HUMAN	RPS15	1	1	13.1	17040.3	HUMAN	40S ribosomal protein S15
S TCA	O14980	XPO1_HUMAN	XPO1	2	3	3.2	123387	HUMAN	Exportin-1
S TCA	Q9UN37	VPS4A_HUMAN	VPS4A	4	4	11	48898.3	HUMAN	Vacuolar protein sorting-associated protein 4A
S TCA	Q8IY57	YAF2_HUMAN	YAF2	1	1	13.9	19901.4	HUMAN	YY1-associated factor 2
S TCA	P28482	MK01_HUMAN	MAPK1	2	2	7.2	41390.1	HUMAN	Mitogen-activated protein kinase 1
S TCA	P06132	DCUP_HUMAN	UROD	1	1	4.4	40787.3	HUMAN	Uroporphyrinogen decarboxylase
S TCA	P51649	SSDH_HUMAN	ALDH5A1	3	3	6.9	57215.3	HUMAN	Succinate-semialdehyde dehydrogenase, mitochondrial
S TCA	Q9NRY2	SOSSC_HUMAN	INIP	3	3	50	11424.9	HUMAN	SOSS complex subunit C
S TCA	P31942	HNRH3_HUMAN	HNRNPH3	1	1	4.9	36926.8	HUMAN	Heterogeneous nuclear ribonucleoprotein H3
S TCA	Q99417	MYCBP_HUMAN	MYCBP	1	3	19.4	11966.8	HUMAN	C-Myc-binding protein
S TCA	Q8WWZ3	EDAD_HUMAN	EDARADD	1	2	8.4	24802.1	HUMAN	Ectodysplasin-A receptor-associated adapter protein
S TCA	Q15785	TOM34_HUMAN	TOMM34	1	2	4.9	34559.7	HUMAN	Mitochondrial import receptor subunit TOM34
S TCA	P33992	MCM5_HUMAN	MCM5	3	3	6.4	82286.3	HUMAN	DNA replication licensing factor MCM5
S TCA	Q9H425	CA198_HUMAN	C1orf198	5	5	15.9	36346.8	HUMAN	Uncharacterized protein C1orf198
S TCA	P04080	CYTB_HUMAN	CSTB	2	3	21.4	11139.7	HUMAN	Cystatin-B
S TCA	Q9BXP5	SRRT_HUMAN	SRRT	2	2	2.6	100667	HUMAN	Serrate RNA effector molecule homolog
S TCA	Q07020	RL18_HUMAN	RPL18	1	1	5.9	21634.7	HUMAN	60S ribosomal protein L18
S TCA	Q9Y3X0	CCDC9_HUMAN	CCDC9	3	3	7.7	59703.5	HUMAN	Coiled-coil domain-containing protein 9
S TCA	P53384	NUBP1_HUMAN	NUBP1	2	2	15.3	34534.8	HUMAN	Cytosolic Fe-S cluster assembly factor NUBP1
S TCA	Q13564	ULA1_HUMAN	NAE1	2	2	5.8	60246.9	HUMAN	NEDD8-activating enzyme E1 regulatory subunit
S TCA	Q49B96	COX19_HUMAN	COX19	1	1	11.1	10394.1	HUMAN	Cytochrome c oxidase assembly protein COX19
S TCA	O43837	IDH3B_HUMAN	IDH3B	1	2	4.4	42184.1	HUMAN	Isocitrate dehydrogenase [NAD] subunit beta, mitochondrial
S TCA	Q9BWF3	RBM4_HUMAN	RBM4	1	1	8.8	40314.2	HUMAN	RNA-binding protein 4
S TCA	Q96RP9	EFGM_HUMAN	GFM1	1	1	1.7	83472.2	HUMAN	Elongation factor G, mitochondrial
S TCA	Q13620	CUL4B_HUMAN	CUL4B	1	1	1.8	103983	HUMAN	Cullin-4B
S TCA	Q07866	KLC1_HUMAN	KLC1	6	6	10.8	65310.1	HUMAN	Kinesin light chain 1
S TCA	A1KXE4	F168B_HUMAN	FAM168B	1	2	9.2	20324.1	HUMAN	Myelin-associated neurite-outgrowth inhibitor
S TCA	Q96FT9	IFT43_HUMAN	IFT43	1	1	6.7	23529.3	HUMAN	Intraflagellar transport protein 43 homolog
S TCA	P39019	RS19_HUMAN	RPS19	2	2	17.9	16060.6	HUMAN	40S ribosomal protein S19
S TCA	Q7Z4H3	HDDC2_HUMAN	HDDC2	2	4	13.7	23390.7	HUMAN	HD domain-containing protein 2
S TCA	P36954	RPB9_HUMAN	POLR2I	2	3	21.6	14523.4	HUMAN	DNA-directed RNA polymerase II subunit RPB9
S TCA	P0CG31	Z286B_HUMAN	ZNF286B	1	1	2.1	59572.4	HUMAN	Putative zinc finger protein 286B
S TCA	Q7Z4G1	COMD6_HUMAN	COMMD6	1	2	15.3	9638.2	HUMAN	COMM domain-containing protein 6
S TCA	Q9Y6K9	NEMO_HUMAN	IKBKG	3	3	9.3	48198.1	HUMAN	NF-kappa-B essential modulator
S TCA	P61586	RHOA_HUMAN	RHOA	3	4	18.7	21768.3	HUMAN	Transforming protein RhoA
S TCA	P53041	PPP5_HUMAN	PPP5C	1	1	2.6	56879.2	HUMAN	Serine/threonine-protein phosphatase 5
S TCA	Q99426	TBCB_HUMAN	TBCB	2	2	9	27325.8	HUMAN	Tubulin-folding cofactor B
S TCA	P25208	NFYB_HUMAN	NFYB	1	2	6.3	22831.5	HUMAN	Nuclear transcription factor Y subunit beta
S TCA	O95373	IPO7_HUMAN	IPO7	3	4	4.4	119518	HUMAN	Importin-7
S TCA	P62312	LSM6_HUMAN	LSM6	2	2	22.5	9127.7	HUMAN	U6 snRNA-associated Sm-like protein LSm6
S TCA	Q9NXW2	DJB12_HUMAN	DNAJB12	1	1	5.1	41819	HUMAN	DnaJ homolog subfamily B member 12
S TCA	O43488	ARK72_HUMAN	AKR7A2	2	3	7.5	39589.3	HUMAN	Aflatoxin B1 aldehyde reductase member 2
S TCA	P60059	SC61G_HUMAN	SEC61G	1	4	17.6	7741.4	HUMAN	Protein transport protein Sec61 subunit gamma
S TCA	Q12983	BNIP3_HUMAN	BNIP3	1	1	4.6	27832.4	HUMAN	BCL2/adenovirus E1B 19 kDa protein-interacting protein 3
S TCA	Q9UK45	LSM7_HUMAN	LSM7	1	1	24.3	11602.5	HUMAN	U6 snRNA-associated Sm-like protein LSm7
S TCA	Q68D91	MBLC2_HUMAN	MBLAC2	2	2	7.9	31371.8	HUMAN	Metallo-beta-lactamase domain-containing protein 2
S TCA	P55854	SUMO3_HUMAN	SUMO3	1	2	11.7	11637.1	HUMAN	Small ubiquitin-related modifier 3
S TCA	Q9UMX5	NENF_HUMAN	NENF	1	1	6.4	18856.5	HUMAN	Neudesin
S TCA	P23368	MAOM_HUMAN	ME2	2	2	4.3	65444.2	HUMAN	NAD-dependent malic enzyme, mitochondrial
S TCA	P55196	AFAD_HUMAN	AFDN	2	2	1.2	206806	HUMAN	Afadin
S TCA	P61224	RAP1B_HUMAN	RAP1B	1	2	6.5	20825	HUMAN	Ras-related protein Rap-1b
S TCA	Q03468	ERCC6_HUMAN	ERCC6	2	3	1.8	168418	HUMAN	DNA excision repair protein ERCC-6
S TCA	Q14320	FA50A_HUMAN	FAM50A	1	1	4.1	40241.9	HUMAN	Protein FAM50A
S TCA	Q8WUN7	UBTD2_HUMAN	UBTD2	1	2	5.6	26189.8	HUMAN	Ubiquitin domain-containing protein 2
S TCA	O15234	CASC3_HUMAN	CASC3	2	2	3.8	76278.6	HUMAN	Protein CASC3
S TCA	Q13480	GAB1_HUMAN	GAB1	2	2	3.6	76616.9	HUMAN	GRB2-associated-binding protein 1
S TCA	O60763	USO1_HUMAN	USO1	1	2	1.2	107896	HUMAN	General vesicular transport factor p115
S TCA	Q9P0W5	SCHI1_HUMAN	SCHIP1	3	3	14.2	53480.4	HUMAN	Schwannomin-interacting protein 1
S TCA	Q8N7H5	PAF1_HUMAN	PAF1	3	3	7	59976.2	HUMAN	RNA polymerase II-associated factor 1 homolog
S TCA	P31689	DNJA1_HUMAN	DNAJA1	1	1	3.3	44868.6	HUMAN	DnaJ homolog subfamily A member 1
S TCA	Q9Y2J2	E41L3_HUMAN	EPB41L3	1	1	1.4	120679	HUMAN	Band 4.1-like protein 3
S TCA	Q9UM47	NOTC3_HUMAN	NOTCH3	2	2	1.6	243634	HUMAN	Neurogenic locus notch homolog protein 3
S TCA	Q13907	IDI1_HUMAN	IDI1	3	3	20.3	26319.4	HUMAN	Isopentenyl-diphosphate Delta-isomerase 1
S TCA	Q14671	PUM1_HUMAN	PUM1	3	4	3.3	126474	HUMAN	Pumilio homolog 1
S TCA	Q9Y285	SYFA_HUMAN	FARSA	2	2	5.3	57564.1	HUMAN	Phenylalanine--tRNA ligase alpha subunit
S TCA	Q96I24	FUBP3_HUMAN	FUBP3	2	2	3	61640.9	HUMAN	Far upstream element-binding protein 3
S TCA	Q8IWD4	CC117_HUMAN	CCDC117	2	4	15.1	30541.6	HUMAN	Coiled-coil domain-containing protein 117
S TCA	Q9NVM6	DJC17_HUMAN	DNAJC17	1	1	4.6	34687.6	HUMAN	DnaJ homolog subfamily C member 17
S TCA	Q96I23	PREY_HUMAN	PYURF	1	4	19.3	12654.7	HUMAN	Protein preY, mitochondrial
S TCA	O15231	ZN185_HUMAN	ZNF185	3	3	5.5	73526.1	HUMAN	Zinc finger protein 185
S TCA	P55081	MFAP1_HUMAN	MFAP1	1	1	4.6	51958.9	HUMAN	Microfibrillar-associated protein 1
S TCA	Q9UL45	BL1S6_HUMAN	BLOC1S6	1	2	11	19743.8	HUMAN	Biogenesis of lysosome-related organelles complex 1 subunit 6
S TCA	P08559	ODPA_HUMAN	PDHA1	1	1	2.8	43296.1	HUMAN	Pyruvate dehydrogenase E1 component subunit alpha, somatic form, mitochondrial
S TCA	Q9BSL1	UBAC1_HUMAN	UBAC1	3	3	8.4	45338.8	HUMAN	Ubiquitin-associated domain-containing protein 1
S TCA	Q16563	SYPL1_HUMAN	SYPL1	1	1	4.2	28565.5	HUMAN	Synaptophysin-like protein 1
S TCA	Q13015	AF1Q_HUMAN	MLLT11	2	3	31.1	10061.4	HUMAN	Protein AF1q
S TCA	P78537	BL1S1_HUMAN	BLOC1S1	3	3	34.6	17262.7	HUMAN	Biogenesis of lysosome-related organelles complex 1 subunit 1
S TCA	Q9C0C2	TB182_HUMAN	TNKS1BP1	1	1	0.7	181797	HUMAN	182 kDa tankyrase-1-binding protein
S TCA	P25445	TNR6_HUMAN	FAS	2	2	12.5	37732.6	HUMAN	Tumor necrosis factor receptor superfamily member 6
S TCA	Q9H0N5	PHS2_HUMAN	PCBD2	2	3	20	14365.6	HUMAN	Pterin-4-alpha-carbinolamine dehydratase 2
S TCA	Q9Y262	EIF3L_HUMAN	EIF3L	2	2	4.8	66727.6	HUMAN	Eukaryotic translation initiation factor 3 subunit L
S TCA	P09012	SNRPA_HUMAN	SNRPA	1	1	7.1	31279.8	HUMAN	U1 small nuclear ribonucleoprotein A
S TCA	Q8N1G4	LRC47_HUMAN	LRRC47	1	1	2.6	63473.5	HUMAN	Leucine-rich repeat-containing protein 47
S TCA	Q92769	HDAC2_HUMAN	HDAC2	2	2	5.9	55364.7	HUMAN	Histone deacetylase 2
S TCA	Q9BPX3	CND3_HUMAN	NCAPG	1	1	1.4	114335	HUMAN	Condensin complex subunit 3
S TCA	Q9UK76	JUPI1_HUMAN	JPT1	1	2	9.7	16014.6	HUMAN	Jupiter microtubule associated homolog 1
S TCA	Q08380	LG3BP_HUMAN	LGALS3BP	1	2	2.4	65331.6	HUMAN	Galectin-3-binding protein
S TCA	P08962	CD63_HUMAN	CD63	1	2	5	25636.9	HUMAN	CD63 antigen
S TCA	Q92896	GSLG1_HUMAN	GLG1	1	1	0.9	134553	HUMAN	Golgi apparatus protein 1
S TCA	Q8WU90	ZC3HF_HUMAN	ZC3H15	1	1	3.3	48602.9	HUMAN	Zinc finger CCCH domain-containing protein 15
S TCA	Q08J23	NSUN2_HUMAN	NSUN2	1	1	2.5	86471.5	HUMAN	tRNA (cytosine(34)-C(5))-methyltransferase
S TCA	Q8WWX9	SELM_HUMAN	SELENOM	1	1	9.7	16231.8	HUMAN	Selenoprotein M
S TCA	O75575	RPC9_HUMAN	CRCP	1	1	10.1	16871.1	HUMAN	DNA-directed RNA polymerase III subunit RPC9
S TCA	Q9H3Y8	PPDPF_HUMAN	PPDPF	1	1	15.8	11777.1	HUMAN	Pancreatic progenitor cell differentiation and proliferation factor
S TCA	O43670	ZN207_HUMAN	ZNF207	1	2	2.7	50751	HUMAN	BUB3-interacting and GLEBS motif-containing protein ZNF207
S TCA	P55011	S12A2_HUMAN	SLC12A2	1	1	1.8	131448	HUMAN	Solute carrier family 12 member 2
S TCA	O95831	AIFM1_HUMAN	AIFM1	2	2	3.9	66901.2	HUMAN	Apoptosis-inducing factor 1, mitochondrial
S TCA	Q8NE71	ABCF1_HUMAN	ABCF1	2	2	2.8	95926.5	HUMAN	ATP-binding cassette sub-family F member 1
S TCA	P53618	COPB_HUMAN	COPB1	1	1	1.2	107143	HUMAN	Coatomer subunit beta
S TCA	Q92522	H1X_HUMAN	H1FX	1	1	8.9	22487.3	HUMAN	Histone H1x
S TCA	Q9H1K1	ISCU_HUMAN	ISCU	1	1	10.2	17999.2	HUMAN	Iron-sulfur cluster assembly enzyme ISCU, mitochondrial
S TCA	Q15067	ACOX1_HUMAN	ACOX1	1	1	2.1	74424.2	HUMAN	Peroxisomal acyl-coenzyme A oxidase 1
S TCA	O96000	NDUBA_HUMAN	NDUFB10	3	3	20.9	20776.9	HUMAN	NADH dehydrogenase [ubiquinone] 1 beta subcomplex subunit 10
S TCA	O75436	VP26A_HUMAN	VPS26A	1	2	4	38170.2	HUMAN	Vacuolar protein sorting-associated protein 26A
S TCA	Q86UE4	LYRIC_HUMAN	MTDH	3	3	6.2	63837.4	HUMAN	Protein LYRIC
S TCA	Q96C19	EFHD2_HUMAN	EFHD2	2	2	8.8	26697.5	HUMAN	EF-hand domain-containing protein D2
S TCA	Q9NX40	OCAD1_HUMAN	OCIAD1	1	1	7.3	27626.4	HUMAN	OCIA domain-containing protein 1
S TCA	Q9H6I2	SOX17_HUMAN	SOX17	1	1	4.3	44116.9	HUMAN	Transcription factor SOX-17
S TCA	Q8WV07	ORAV1_HUMAN	ORAOV1	1	1	12.4	15354.5	HUMAN	Oral cancer-overexpressed protein 1
S TCA	P62760	VISL1_HUMAN	VSNL1	1	1	6.3	22142.5	HUMAN	Visinin-like protein 1
S TCA	O00178	GTPB1_HUMAN	GTPBP1	1	1	2.4	72454.5	HUMAN	GTP-binding protein 1
S TCA	O95232	LC7L3_HUMAN	LUC7L3	2	3	8.3	51466.6	HUMAN	Luc7-like protein 3
S TCA	P20645	MPRD_HUMAN	M6PR	3	3	15.9	30993.6	HUMAN	Cation-dependent mannose-6-phosphate receptor
S TCA	P46060	RAGP1_HUMAN	RANGAP1	2	2	5.8	63542.5	HUMAN	Ran GTPase-activating protein 1
S TCA	Q8N2F6	ARM10_HUMAN	ARMC10	1	1	5	37540.3	HUMAN	Armadillo repeat-containing protein 10
S TCA	P53365	ARFP2_HUMAN	ARFIP2	2	2	8.5	37856	HUMAN	Arfaptin-2
S TCA	Q13505	MTX1_HUMAN	MTX1	2	3	5.6	51477.3	HUMAN	Metaxin-1
S TCA	P42704	LPPRC_HUMAN	LRPPRC	2	2	1.9	157906	HUMAN	Leucine-rich PPR motif-containing protein, mitochondrial
S TCA	P36542	ATPG_HUMAN	ATP5C1	1	2	4	32996.3	HUMAN	ATP synthase subunit gamma, mitochondrial
S TCA	P62888	RL30_HUMAN	RPL30	1	1	13.9	12784.2	HUMAN	60S ribosomal protein L30
S TCA	A4D2B0	MBLC1_HUMAN	MBLAC1	2	2	9.8	27202.5	HUMAN	Metallo-beta-lactamase domain-containing protein 1
S TCA	Q13057	COASY_HUMAN	COASY	2	2	5	62329.4	HUMAN	Bifunctional coenzyme A synthase
S TCA	Q9H3U1	UN45A_HUMAN	UNC45A	2	2	3.3	103078	HUMAN	Protein unc-45 homolog A
S TCA	Q8N108	MIER1_HUMAN	MIER1	3	3	8.4	57983.7	HUMAN	Mesoderm induction early response protein 1
S TCA	A6NKD9	CC85C_HUMAN	CCDC85C	1	1	6	45209.9	HUMAN	Coiled-coil domain-containing protein 85C
S TCA	A6NJT0	UNC4_HUMAN	UNCX	1	1	3	53690.6	HUMAN	Homeobox protein unc-4 homolog
S TCA	O43521	B2L11_HUMAN	BCL2L11	1	1	5.6	22171.2	HUMAN	Bcl-2-like protein 11
S TCA	O94763	RMP_HUMAN	URI1	3	3	6.4	59832.7	HUMAN	Unconventional prefoldin RPB5 interactor 1
S TCA	P30533	AMRP_HUMAN	LRPAP1	2	2	7	41466.3	HUMAN	Alpha-2-macroglobulin receptor-associated protein
S TCA	A5D8V6	VP37C_HUMAN	VPS37C	1	1	3.4	38659.3	HUMAN	Vacuolar protein sorting-associated protein 37C
S TCA	Q13243	SRSF5_HUMAN	SRSF5	2	3	11.8	31264.1	HUMAN	Serine/arginine-rich splicing factor 5
S TCA	Q9Y3D9	RT23_HUMAN	MRPS23	1	1	5.3	21770.8	HUMAN	28S ribosomal protein S23, mitochondrial
S TCA	Q9NZ09	UBAP1_HUMAN	UBAP1	1	1	3.4	55084.1	HUMAN	Ubiquitin-associated protein 1
S TCA	Q9Y6C9	MTCH2_HUMAN	MTCH2	2	2	12.2	33331.2	HUMAN	Mitochondrial carrier homolog 2
S TCA	P15153	RAC2_HUMAN	RAC2	1	2	5.2	21429	HUMAN	Ras-related C3 botulinum toxin substrate 2
S TCA	Q9Y3B9	RRP15_HUMAN	RRP15	1	1	3.9	31484.5	HUMAN	RRP15-like protein
S TCA	Q9P035	HACD3_HUMAN	HACD3	2	3	9.7	43159.9	HUMAN	Very-long-chain (3R)-3-hydroxyacyl-CoA dehydratase 3
S TCA	P10109	ADX_HUMAN	FDX1	1	2	4.9	19392.9	HUMAN	Adrenodoxin, mitochondrial
S TCA	Q15388	TOM20_HUMAN	TOMM20	2	2	22.8	16298	HUMAN	Mitochondrial import receptor subunit TOM20 homolog
S TCA	P55735	SEC13_HUMAN	SEC13	1	1	8.4	35540.8	HUMAN	Protein SEC13 homolog
S TCA	P62256	UBE2H_HUMAN	UBE2H	1	1	8.2	20655.3	HUMAN	Ubiquitin-conjugating enzyme E2 H
S TCA	O60262	GBG7_HUMAN	GNG7	1	1	20.6	7521.8	HUMAN	Guanine nucleotide-binding protein G(I)/G(S)/G(O) subunit gamma-7
S TCA	P62249	RS16_HUMAN	RPS16	3	3	17.8	16445.5	HUMAN	40S ribosomal protein S16
S TCA	Q96EP5	DAZP1_HUMAN	DAZAP1	1	1	3.7	43383.7	HUMAN	DAZ-associated protein 1
S TCA	P51991	ROA3_HUMAN	HNRNPA3	1	1	2.6	39595.3	HUMAN	Heterogeneous nuclear ribonucleoprotein A3
S TCA	Q13347	EIF3I_HUMAN	EIF3I	3	4	19.1	36502.2	HUMAN	Eukaryotic translation initiation factor 3 subunit I
S TCA	Q9NPJ6	MED4_HUMAN	MED4	1	1	5.2	29745.7	HUMAN	Mediator of RNA polymerase II transcription subunit 4
S TCA	Q9NRX2	RM17_HUMAN	MRPL17	3	3	20	20050.4	HUMAN	39S ribosomal protein L17, mitochondrial
S TCA	Q9NWV4	CA123_HUMAN	C1orf123	2	3	20	18048.6	HUMAN	UPF0587 protein C1orf123
S TCA	P61088	UBE2N_HUMAN	UBE2N	4	4	35.5	17138	HUMAN	Ubiquitin-conjugating enzyme E2 N
S TCA	Q5QJE6	TDIF2_HUMAN	DNTTIP2	1	1	1.9	84469.7	HUMAN	Deoxynucleotidyltransferase terminal-interacting protein 2
S TCA	Q9HD42	CHM1A_HUMAN	CHMP1A	1	1	4.6	21703	HUMAN	Charged multivesicular body protein 1a
S TCA	Q86WC4	OSTM1_HUMAN	OSTM1	1	1	3.3	37257.1	HUMAN	Osteopetrosis-associated transmembrane protein 1
S TCA	O95429	BAG4_HUMAN	BAG4	1	1	3.7	49594.5	HUMAN	BAG family molecular chaperone regulator 4
S TCA	O94826	TOM70_HUMAN	TOMM70	2	2	7.9	67455.4	HUMAN	Mitochondrial import receptor subunit TOM70
S TCA	Q9UNM6	PSD13_HUMAN	PSMD13	1	2	5.9	42945.9	HUMAN	26S proteasome non-ATPase regulatory subunit 13
S TCA	Q7L2H7	EIF3M_HUMAN	EIF3M	1	1	5.1	42503.3	HUMAN	Eukaryotic translation initiation factor 3 subunit M
S TCA	P46926	GNPI1_HUMAN	GNPDA1	1	1	4.2	32668.8	HUMAN	Glucosamine-6-phosphate isomerase 1
S TCA	P62081	RS7_HUMAN	RPS7	2	3	17.5	22127	HUMAN	40S ribosomal protein S7
S TCA	Q6YN16	HSDL2_HUMAN	HSDL2	3	3	12.4	45395.2	HUMAN	Hydroxysteroid dehydrogenase-like protein 2
S TCA	Q96NB3	ZN830_HUMAN	ZNF830	1	1	3.5	41999	HUMAN	Zinc finger protein 830
S TCA	P14927	QCR7_HUMAN	UQCRB	1	1	11.7	13530.6	HUMAN	Cytochrome b-c1 complex subunit 7
S TCA	P52926	HMGA2_HUMAN	HMGA2	1	2	21.1	11832.1	HUMAN	High mobility group protein HMGI-C
S TCA	P80303	NUCB2_HUMAN	NUCB2	2	2	7.1	50196.1	HUMAN	Nucleobindin-2
S TCA	Q9NY27	PP4R2_HUMAN	PPP4R2	3	3	8.9	46898.4	HUMAN	Serine/threonine-protein phosphatase 4 regulatory subunit 2
S TCA	Q92572	AP3S1_HUMAN	AP3S1	1	1	7.8	21732.3	HUMAN	AP-3 complex subunit sigma-1
S TCA	Q5HYK3	COQ5_HUMAN	COQ5	1	1	6.7	37140.8	HUMAN	2-methoxy-6-polyprenyl-1,4-benzoquinol methylase, mitochondrial
S TCA	P30825	CTR1_HUMAN	SLC7A1	1	1	1.7	67639	HUMAN	High affinity cationic amino acid transporter 1
S TCA	Q8NBJ4	GOLM1_HUMAN	GOLM1	2	2	5.2	45333.6	HUMAN	Golgi membrane protein 1
S TCA	Q92973	TNPO1_HUMAN	TNPO1	2	2	3.9	102356	HUMAN	Transportin-1
S TCA	P23921	RIR1_HUMAN	RRM1	2	2	3.5	90071	HUMAN	Ribonucleoside-diphosphate reductase large subunit
S TCA	Q07666	KHDR1_HUMAN	KHDRBS1	2	2	4.5	48227.7	HUMAN	KH domain-containing, RNA-binding, signal transduction-associated protein 1
S TCA	Q5T6F2	UBAP2_HUMAN	UBAP2	3	3	2.7	117116	HUMAN	Ubiquitin-associated protein 2
S TCA	O75496	GEMI_HUMAN	GMNN	1	2	6.2	23565.3	HUMAN	Geminin
S TCA	O95816	BAG2_HUMAN	BAG2	1	1	12.8	23772.1	HUMAN	BAG family molecular chaperone regulator 2
S TCA	O95299	NDUAA_HUMAN	NDUFA10	1	2	6.2	40751	HUMAN	NADH dehydrogenase [ubiquinone] 1 alpha subcomplex subunit 10, mitochondrial
S TCA	Q92990	GLMN_HUMAN	GLMN	1	1	2	68208.9	HUMAN	Glomulin
S TCA	P52888	THOP1_HUMAN	THOP1	3	3	5.8	78840.5	HUMAN	Thimet oligopeptidase
S TCA	Q14011	CIRBP_HUMAN	CIRBP	3	4	32	18648.1	HUMAN	Cold-inducible RNA-binding protein
S TCA	Q9BRV8	SIKE1_HUMAN	SIKE1	3	3	15.9	23721.2	HUMAN	Suppressor of IKBKE 1
S TCA	Q6P6B1	ERIC5_HUMAN	ERICH5	2	2	13.9	39936	HUMAN	Glutamate-rich protein 5
S TCA	Q4G0N4	NAKD2_HUMAN	NADK2	1	1	3.2	49433.3	HUMAN	NAD kinase 2, mitochondrial
S TCA	Q8NFD5	ARI1B_HUMAN	ARID1B	2	2	1.4	236126	HUMAN	AT-rich interactive domain-containing protein 1B
S TCA	O00116	ADAS_HUMAN	AGPS	3	3	6.1	72912.5	HUMAN	Alkyldihydroxyacetonephosphate synthase, peroxisomal
S TCA	Q9HCC0	MCCB_HUMAN	MCCC2	3	3	8	61333.7	HUMAN	Methylcrotonoyl-CoA carboxylase beta chain, mitochondrial
S TCA	Q01813	PFKAP_HUMAN	PFKP	1	1	1.7	85596.9	HUMAN	ATP-dependent 6-phosphofructokinase, platelet type
S TCA	P42765	THIM_HUMAN	ACAA2	1	1	3.3	41924.5	HUMAN	3-ketoacyl-CoA thiolase, mitochondrial
S TCA	Q9Y2S6	TMA7_HUMAN	TMA7	2	2	29.7	7066.4	HUMAN	Translation machinery-associated protein 7
S TCA	Q8N6H7	ARFG2_HUMAN	ARFGAP2	2	3	6.3	56720.8	HUMAN	ADP-ribosylation factor GTPase-activating protein 2
S TCA	Q9Y295	DRG1_HUMAN	DRG1	1	1	3.8	40542.5	HUMAN	Developmentally-regulated GTP-binding protein 1
S TCA	P02042	HBD_HUMAN	HBD	1	1	6.8	16055.6	HUMAN	Hemoglobin subunit delta
S TCA	O43396	TXNL1_HUMAN	TXNL1	1	1	8	32251.6	HUMAN	Thioredoxin-like protein 1
S TCA	Q15054	DPOD3_HUMAN	POLD3	1	1	2.8	51400.7	HUMAN	DNA polymerase delta subunit 3
S TCA	Q9BTY7	HGH1_HUMAN	HGH1	2	2	5.6	42129.6	HUMAN	Protein HGH1 homolog
S TCA	P62701	RS4X_HUMAN	RPS4X	1	2	3.4	29598	HUMAN	40S ribosomal protein S4, X isoform
S TCA	Q53GQ0	DHB12_HUMAN	HSD17B12	2	2	8.3	34324.5	HUMAN	Very-long-chain 3-oxoacyl-CoA reductase
S TCA	Q9H098	F107B_HUMAN	FAM107B	1	1	9.9	15557.8	HUMAN	Protein FAM107B
S TCA	Q15691	MARE1_HUMAN	MAPRE1	1	1	8.6	29999.3	HUMAN	Microtubule-associated protein RP/EB family member 1
S TCA	Q9UHB6	LIMA1_HUMAN	LIMA1	1	1	2.2	85226.2	HUMAN	LIM domain and actin-binding protein 1
S TCA	O00303	EIF3F_HUMAN	EIF3F	2	2	8.7	37564.2	HUMAN	Eukaryotic translation initiation factor 3 subunit F
S TCA	Q96E39	RMXL1_HUMAN	RBMXL1	2	2	6.7	42141.9	HUMAN	RNA binding motif protein, X-linked-like-1
S TCA	P11177	ODPB_HUMAN	PDHB	1	1	4.5	39233.8	HUMAN	Pyruvate dehydrogenase E1 component subunit beta, mitochondrial
S TCA	Q02543	RL18A_HUMAN	RPL18A	1	1	7.4	20762.6	HUMAN	60S ribosomal protein L18a
S TCA	Q96S90	LYSM1_HUMAN	LYSMD1	1	1	6.2	25003.4	HUMAN	LysM and putative peptidoglycan-binding domain-containing protein 1
S TCA	Q93009	UBP7_HUMAN	USP7	2	2	2.8	128303	HUMAN	Ubiquitin carboxyl-terminal hydrolase 7
S TCA	O75533	SF3B1_HUMAN	SF3B1	1	1	1.1	145832	HUMAN	Splicing factor 3B subunit 1
S TCA	Q96J01	THOC3_HUMAN	THOC3	2	2	6	38772	HUMAN	THO complex subunit 3
S TCA	Q99460	PSMD1_HUMAN	PSMD1	4	4	5.6	105837	HUMAN	26S proteasome non-ATPase regulatory subunit 1
S TCA	Q92599	SEPT8_HUMAN	43351	1	1	1.9	55756.7	HUMAN	Septin-8
S TCA	P10515	ODP2_HUMAN	DLAT	1	1	2.6	68997.3	HUMAN	Dihydrolipoyllysine-residue acetyltransferase component of pyruvate dehydrogenase complex, mitochondrial
S TCA	Q15773	MLF2_HUMAN	MLF2	2	2	8.5	28147.6	HUMAN	Myeloid leukemia factor 2
S TCA	Q92686	NEUG_HUMAN	NRGN	1	1	17.9	7618.5	HUMAN	Neurogranin
S TCA	Q15532	SSXT_HUMAN	SS18	1	1	2.9	45929.7	HUMAN	Protein SSXT
S TCA	P13804	ETFA_HUMAN	ETFA	2	3	9.9	35079.9	HUMAN	Electron transfer flavoprotein subunit alpha, mitochondrial
S TCA	Q96L92	SNX27_HUMAN	SNX27	1	1	1.8	61265.7	HUMAN	Sorting nexin-27
S TCA	Q9H8G2	CAAP1_HUMAN	CAAP1	1	1	4.7	38368.2	HUMAN	Caspase activity and apoptosis inhibitor 1
S TCA	O75177	CREST_HUMAN	SS18L1	1	1	2.8	42990.8	HUMAN	Calcium-responsive transactivator
S TCA	P60903	S10AA_HUMAN	S100A10	3	3	28.9	11203.2	HUMAN	Protein S100-A10
S TCA	Q9NXG2	THUM1_HUMAN	THUMPD1	1	2	4.5	39315.7	HUMAN	THUMP domain-containing protein 1
S TCA	P27144	KAD4_HUMAN	AK4	5	5	24.2	25268.2	HUMAN	Adenylate kinase 4, mitochondrial
S TCA	P42285	SK2L2_HUMAN	SKIV2L2	1	1	1.3	117806	HUMAN	Superkiller viralicidic activity 2-like 2
S TCA	L0R8F8	MIDUO_HUMAN	MIEF1	1	1	17.1	8444.8	HUMAN	MIEF1 upstream open reading frame protein
S TCA	Q9Y237	PIN4_HUMAN	PIN4	1	1	22.9	13810.1	HUMAN	Peptidyl-prolyl cis-trans isomerase NIMA-interacting 4
S TCA	P27695	APEX1_HUMAN	APEX1	1	1	5.3	35554.8	HUMAN	DNA-(apurinic or apyrimidinic site) lyase
S TCA	Q9NVZ3	NECP2_HUMAN	NECAP2	1	1	5.3	28339.1	HUMAN	Adaptin ear-binding coat-associated protein 2
S TCA	P60891	PRPS1_HUMAN	PRPS1	2	2	8.2	34834.6	HUMAN	Ribose-phosphate pyrophosphokinase 1
S TCA	Q9H0C8	ILKAP_HUMAN	ILKAP	2	3	5.1	42906.9	HUMAN	Integrin-linked kinase-associated serine/threonine phosphatase 2C
S TCA	Q9C0B1	FTO_HUMAN	FTO	1	1	3.2	58282.6	HUMAN	Alpha-ketoglutarate-dependent dioxygenase FTO
S TCA	Q9Y5U2	TSSC4_HUMAN	TSSC4	2	2	6.7	34325.8	HUMAN	Protein TSSC4
S TCA	P18124	RL7_HUMAN	RPL7	1	2	4.4	29226	HUMAN	60S ribosomal protein L7
S TCA	Q7KZF4	SND1_HUMAN	SND1	3	4	6.7	101998	HUMAN	Staphylococcal nuclease domain-containing protein 1
S TCA	Q9Y5K5	UCHL5_HUMAN	UCHL5	1	1	3.3	37607.2	HUMAN	Ubiquitin carboxyl-terminal hydrolase isozyme L5
S TCA	P40938	RFC3_HUMAN	RFC3	1	1	3.9	40556.7	HUMAN	Replication factor C subunit 3
S TCA	Q12906	ILF3_HUMAN	ILF3	1	1	1.6	95339.2	HUMAN	Interleukin enhancer-binding factor 3
S TCA	O75165	DJC13_HUMAN	DNAJC13	1	1	0.8	254417	HUMAN	DnaJ homolog subfamily C member 13
S TCA	P26373	RL13_HUMAN	RPL13	1	1	6.2	24261.7	HUMAN	60S ribosomal protein L13
S TCA	Q9GZS3	WDR61_HUMAN	WDR61	1	1	5.2	33580.8	HUMAN	WD repeat-containing protein 61
S TCA	Q9BV20	MTNA_HUMAN	MRI1	1	1	2.7	39150.1	HUMAN	Methylthioribose-1-phosphate isomerase
S TCA	O43237	DC1L2_HUMAN	DYNC1LI2	1	1	3.5	54099.7	HUMAN	Cytoplasmic dynein 1 light intermediate chain 2
S TCA	Q8IX90	SKA3_HUMAN	SKA3	2	2	5.6	46359.7	HUMAN	Spindle and kinetochore-associated protein 3
S TCA	Q9Y570	PPME1_HUMAN	PPME1	2	2	6	42315.8	HUMAN	Protein phosphatase methylesterase 1
S TCA	P63151	2ABA_HUMAN	PPP2R2A	1	1	2.5	51692.5	HUMAN	Serine/threonine-protein phosphatase 2A 55 kDa regulatory subunit B alpha isoform
S TCA	P15170	ERF3A_HUMAN	GSPT1	4	5	8.2	55756.4	HUMAN	Eukaryotic peptide chain release factor GTP-binding subunit ERF3A
S TCA	Q8IYD1	ERF3B_HUMAN	GSPT2	4	4	8.8	68883.8	HUMAN	Eukaryotic peptide chain release factor GTP-binding subunit ERF3B
S TCA	Q96NT0	CC115_HUMAN	CCDC115	1	1	5.6	19760.7	HUMAN	Coiled-coil domain-containing protein 115
S TCA	Q8IZ83	A16A1_HUMAN	ALDH16A1	1	2	2	85128.2	HUMAN	Aldehyde dehydrogenase family 16 member A1
S TCA	P32969	RL9_HUMAN	RPL9	1	1	5.2	21863.6	HUMAN	60S ribosomal protein L9
S TCA	P42677	RS27_HUMAN	RPS27	1	1	15.5	9461.2	HUMAN	40S ribosomal protein S27
S TCA	Q969M3	YIPF5_HUMAN	YIPF5	1	1	4.7	27989.6	HUMAN	Protein YIPF5
S TCA	O60885	BRD4_HUMAN	BRD4	3	3	3.7	152220	HUMAN	Bromodomain-containing protein 4
S TCA	Q12959	DLG1_HUMAN	DLG1	1	1	1.3	100456	HUMAN	Disks large homolog 1
S TCA	P62851	RS25_HUMAN	RPS25	2	2	15.2	13742.2	HUMAN	40S ribosomal protein S25
S TCA	P28288	ABCD3_HUMAN	ABCD3	2	2	3.2	75476.6	HUMAN	ATP-binding cassette sub-family D member 3
S TCA	Q00341	VIGLN_HUMAN	HDLBP	2	2	2.2	141457	HUMAN	Vigilin
S TCA	O00231	PSD11_HUMAN	PSMD11	2	2	6.4	47464.2	HUMAN	26S proteasome non-ATPase regulatory subunit 11
S TCA	Q13433	S39A6_HUMAN	SLC39A6	1	1	1.3	85047.5	HUMAN	Zinc transporter ZIP6
S TCA	Q9Y266	NUDC_HUMAN	NUDC	2	3	6.3	38243.2	HUMAN	Nuclear migration protein nudC
S TCA	Q04446	GLGB_HUMAN	GBE1	1	1	2.4	80474.6	HUMAN	1,4-alpha-glucan-branching enzyme
S TCA	Q16595	FRDA_HUMAN	FXN	1	1	5.7	23135.3	HUMAN	Frataxin, mitochondrial
S TCA	Q9UBQ5	EIF3K_HUMAN	EIF3K	2	2	6.9	25059.9	HUMAN	Eukaryotic translation initiation factor 3 subunit K
S TCA	A0MZ66	SHOT1_HUMAN	SHTN1	1	1	2.1	71640.5	HUMAN	Shootin-1
S TCA	O95684	FR1OP_HUMAN	FGFR1OP	2	3	11.5	43065.2	HUMAN	FGFR1 oncogene partner
S TCA	O43708	MAAI_HUMAN	GSTZ1	1	1	9.3	24212.5	HUMAN	Maleylacetoacetate isomerase
S TCA	P62993	GRB2_HUMAN	GRB2	1	1	5.5	25206.6	HUMAN	Growth factor receptor-bound protein 2
S TCA	P48739	PIPNB_HUMAN	PITPNB	2	2	7.7	31540.3	HUMAN	Phosphatidylinositol transfer protein beta isoform
S TCA	P50150	GBG4_HUMAN	GNG4	2	2	44	8388.8	HUMAN	Guanine nucleotide-binding protein G(I)/G(S)/G(O) subunit gamma-4
S TCA	P30042	ES1_HUMAN	C21orf33	1	1	9.3	28170.7	HUMAN	ES1 protein homolog, mitochondrial
S TCA	Q9H496	IFG15_HUMAN	TOR1AIP2	1	1	10.7	15347.7	HUMAN	Torsin-1A-interacting protein 2, isoform IFRG15
S TCA	Q9NSE4	SYIM_HUMAN	IARS2	1	2	1.1	113792	HUMAN	Isoleucine--tRNA ligase, mitochondrial
S TCA	Q99653	CHP1_HUMAN	CHP1	1	1	8.2	22456.4	HUMAN	Calcineurin B homologous protein 1
S TCA	Q16740	CLPP_HUMAN	CLPP	1	1	4.3	30180.3	HUMAN	ATP-dependent Clp protease proteolytic subunit, mitochondrial
S TCA	Q16890	TPD53_HUMAN	TPD52L1	1	2	4.9	22449.3	HUMAN	Tumor protein D53
S TCA	P62269	RS18_HUMAN	RPS18	1	1	7.2	17718.8	HUMAN	40S ribosomal protein S18
S TCA	P52306	GDS1_HUMAN	RAP1GDS1	3	3	9.7	66317.5	HUMAN	Rap1 GTPase-GDP dissociation stimulator 1
S TCA	Q9UNH7	SNX6_HUMAN	SNX6	2	2	5.2	46649.2	HUMAN	Sorting nexin-6
S TCA	Q9NUG6	PDRG1_HUMAN	PDRG1	2	3	21.1	15511.2	HUMAN	p53 and DNA damage-regulated protein 1
S TCA	P17693	HLAG_HUMAN	HLA-G	1	2	3.8	38224.5	HUMAN	HLA class I histocompatibility antigen, alpha chain G
S TCA	O15116	LSM1_HUMAN	LSM1	1	1	12.8	15179.5	HUMAN	U6 snRNA-associated Sm-like protein LSm1
S TCA	P49459	UBE2A_HUMAN	UBE2A	1	2	6.6	17315.6	HUMAN	Ubiquitin-conjugating enzyme E2 A
S TCA	O75431	MTX2_HUMAN	MTX2	2	2	12.2	29763.5	HUMAN	Metaxin-2
S TCA	P08047	SP1_HUMAN	SP1	1	1	3.6	80693.6	HUMAN	Transcription factor Sp1
S TCA	P15336	ATF2_HUMAN	ATF2	1	1	2.8	54537.8	HUMAN	Cyclic AMP-dependent transcription factor ATF-2
S TCA	Q9BSD7	NTPCR_HUMAN	NTPCR	1	2	7.9	20713.2	HUMAN	Cancer-related nucleoside-triphosphatase
S TCA	Q14244	MAP7_HUMAN	MAP7	1	1	1.7	84052.4	HUMAN	Ensconsin
S TCA	Q96BP2	CHCH1_HUMAN	CHCHD1	1	1	9.3	13474.9	HUMAN	Coiled-coil-helix-coiled-coil-helix domain-containing protein 1
S TCA	Q16537	2A5E_HUMAN	PPP2R5E	1	1	2.8	54699.9	HUMAN	Serine/threonine-protein phosphatase 2A 56 kDa regulatory subunit epsilon isoform
S TCA	Q9UI09	NDUAC_HUMAN	NDUFA12	3	3	26.2	17114.6	HUMAN	NADH dehydrogenase [ubiquinone] 1 alpha subcomplex subunit 12
S TCA	O75506	HSBP1_HUMAN	HSBP1	1	1	32.9	8543.7	HUMAN	Heat shock factor-binding protein 1
S TCA	P13798	ACPH_HUMAN	APEH	2	2	4.9	81225.3	HUMAN	Acylamino-acid-releasing enzyme
S TCA	P48729	KC1A_HUMAN	CSNK1A1	1	1	6.2	38915.2	HUMAN	Casein kinase I isoform alpha
S TCA	O75528	TADA3_HUMAN	TADA3	1	1	3.5	48902.7	HUMAN	Transcriptional adapter 3
S TCA	Q9UHD1	CHRD1_HUMAN	CHORDC1	1	1	4.5	37490.1	HUMAN	Cysteine and histidine-rich domain-containing protein 1
S TCA	P62308	RUXG_HUMAN	SNRPG	1	1	15.8	8496.2	HUMAN	Small nuclear ribonucleoprotein G
S TCA	P20962	PTMS_HUMAN	PTMS	1	1	10.8	11530	HUMAN	Parathymosin
S TCA	P25685	DNJB1_HUMAN	DNAJB1	2	2	8.2	38044.4	HUMAN	DnaJ homolog subfamily B member 1
S TCA	Q93052	LPP_HUMAN	LPP	1	1	2.5	65747	HUMAN	Lipoma-preferred partner
S TCA	Q14739	LBR_HUMAN	LBR	1	1	3.1	70703.8	HUMAN	Lamin-B receptor
S TCA	P31350	RIR2_HUMAN	RRM2	3	3	8.5	44878.1	HUMAN	Ribonucleoside-diphosphate reductase subunit M2
S TCA	Q9BQ61	CS043_HUMAN	C19orf43	2	3	8.5	18419.6	HUMAN	Uncharacterized protein C19orf43
S TCA	Q15170	TCAL1_HUMAN	TCEAL1	2	3	23.6	18354.3	HUMAN	Transcription elongation factor A protein-like 1
S TCA	Q9Y5M8	SRPRB_HUMAN	SRPRB	1	1	4.8	29702.5	HUMAN	Signal recognition particle receptor subunit beta
S TCA	O75608	LYPA1_HUMAN	LYPLA1	1	1	6.1	24669.8	HUMAN	Acyl-protein thioesterase 1
S TCA	P20700	LMNB1_HUMAN	LMNB1	2	2	3.8	66408.9	HUMAN	Lamin-B1
S TCA	Q13426	XRCC4_HUMAN	XRCC4	1	1	5.4	38287	HUMAN	DNA repair protein XRCC4
S TCA	Q53H82	LACB2_HUMAN	LACTB2	1	1	3.1	32805.9	HUMAN	Endoribonuclease LACTB2
S TCA	Q9HC35	EMAL4_HUMAN	EML4	1	1	1.2	108917	HUMAN	Echinoderm microtubule-associated protein-like 4
S TCA	Q12905	ILF2_HUMAN	ILF2	1	1	3.6	43062.5	HUMAN	Interleukin enhancer-binding factor 2
S TCA	P61247	RS3A_HUMAN	RPS3A	1	1	3	29945.2	HUMAN	40S ribosomal protein S3a
S TCA	Q9UIQ6	LCAP_HUMAN	LNPEP	1	1	1.9	117350	HUMAN	Leucyl-cystinyl aminopeptidase
S TCA	P62072	TIM10_HUMAN	TIMM10	1	1	7.8	10333.1	HUMAN	Mitochondrial import inner membrane translocase subunit Tim10
S TCA	Q8IZ21	PHAR4_HUMAN	PHACTR4	1	1	1.9	78211.8	HUMAN	Phosphatase and actin regulator 4
S TCA	P49418	AMPH_HUMAN	AMPH	2	2	4.9	76257.4	HUMAN	Amphiphysin
S TCA	P55263	ADK_HUMAN	ADK	1	1	3	40545.8	HUMAN	Adenosine kinase
S TCA	O95487	SC24B_HUMAN	SEC24B	1	1	1.2	137419	HUMAN	Protein transport protein Sec24B
S TCA	Q712K3	UB2R2_HUMAN	UBE2R2	1	2	5.5	27166.2	HUMAN	Ubiquitin-conjugating enzyme E2 R2
S TCA	Q9NRP0	OSTC_HUMAN	OSTC	1	1	8.1	16829.4	HUMAN	Oligosaccharyltransferase complex subunit OSTC
S TCA	Q99798	ACON_HUMAN	ACO2	2	2	5.5	85426.1	HUMAN	Aconitate hydratase, mitochondrial
S TCA	Q9NZU7	CABP1_HUMAN	CABP1	1	1	3	39838.2	HUMAN	Calcium-binding protein 1
S TCA	Q16531	DDB1_HUMAN	DDB1	1	2	1.7	126969	HUMAN	DNA damage-binding protein 1
S TCA	P62491	RB11A_HUMAN	RAB11A	1	1	6	24393.7	HUMAN	Ras-related protein Rab-11A
S TCA	Q15633	TRBP2_HUMAN	TARBP2	1	1	3.3	39039.7	HUMAN	RISC-loading complex subunit TARBP2
S TCA	Q5T9A4	ATD3B_HUMAN	ATAD3B	1	1	1.7	72573.6	HUMAN	ATPase family AAA domain-containing protein 3B
S TCA	P19256	LFA3_HUMAN	CD58	1	1	4.8	28147.7	HUMAN	Lymphocyte function-associated antigen 3
S TCA	Q9Y3Y4	PYGO1_HUMAN	PYGO1	1	1	4.8	45116.6	HUMAN	Pygopus homolog 1
S TCA	P01023	A2MG_HUMAN	A2M	2	2	1.5	163292	HUMAN	Alpha-2-macroglobulin
S TCA	Q9BV19	CA050_HUMAN	C1orf50	1	1	6.5	21876.8	HUMAN	Uncharacterized protein C1orf50
S TCA	O15131	IMA6_HUMAN	KPNA5	1	1	2.1	60349.5	HUMAN	Importin subunit alpha-6
S TCA	P61769	B2MG_HUMAN	B2M	2	3	16.8	13714.7	HUMAN	Beta-2-microglobulin
S TCA	O00584	RNT2_HUMAN	RNASET2	1	1	3.9	29481.1	HUMAN	Ribonuclease T2
S TCA	Q96SZ5	AEDO_HUMAN	ADO	2	2	13	29751.1	HUMAN	2-aminoethanethiol dioxygenase
S TCA	P07814	SYEP_HUMAN	EPRS	2	2	1.5	170592	HUMAN	Bifunctional glutamate/proline--tRNA ligase
S TCA	O00170	AIP_HUMAN	AIP	1	2	4.5	37636.4	HUMAN	AH receptor-interacting protein
S TCA	Q86XD8	ZFAN4_HUMAN	ZFAND4	1	1	2.2	80358.6	HUMAN	AN1-type zinc finger protein 4
S TCA	O60936	NOL3_HUMAN	NOL3	1	1	4.8	22629.6	HUMAN	Nucleolar protein 3
S TCA	P49419	AL7A1_HUMAN	ALDH7A1	1	1	2	58487.7	HUMAN	Alpha-aminoadipic semialdehyde dehydrogenase
S TCA	P00505	AATM_HUMAN	GOT2	2	2	4.2	47518.1	HUMAN	Aspartate aminotransferase, mitochondrial
S TCA	O14744	ANM5_HUMAN	PRMT5	1	1	1.4	72684.5	HUMAN	Protein arginine N-methyltransferase 5
S TCA	O95983	MBD3_HUMAN	MBD3	1	1	5.2	32844.4	HUMAN	Methyl-CpG-binding domain protein 3
S TCA	Q5RKV6	EXOS6_HUMAN	EXOSC6	2	2	9.9	28235.4	HUMAN	Exosome complex component MTR3
S TCA	Q9Y5N5	HEMK2_HUMAN	N6AMT1	1	1	5.1	22900.6	HUMAN	HemK methyltransferase family member 2
S TCA	Q9Y2H0	DLGP4_HUMAN	DLGAP4	3	3	4.2	108013	HUMAN	Disks large-associated protein 4
S TCA	O15160	RPAC1_HUMAN	POLR1C	1	1	3.8	39250	HUMAN	DNA-directed RNA polymerases I and III subunit RPAC1
S TCA	Q8NBJ5	GT251_HUMAN	COLGALT1	1	1	1.6	71636.7	HUMAN	Procollagen galactosyltransferase 1
S TCA	P07203	GPX1_HUMAN	GPX1	1	1	10.8	22088.4	HUMAN	Glutathione peroxidase 1
S TCA	Q9BUL5	PHF23_HUMAN	PHF23	1	1	3.2	43818.6	HUMAN	PHD finger protein 23
S TCA	P53992	SC24C_HUMAN	SEC24C	1	2	1.2	118326	HUMAN	Protein transport protein Sec24C
S TCA	P62942	FKB1A_HUMAN	FKBP1A	2	2	25.9	11950.8	HUMAN	Peptidyl-prolyl cis-trans isomerase FKBP1A
S TCA	Q7Z422	SZRD1_HUMAN	SZRD1	2	2	28.9	16997.2	HUMAN	SUZ domain-containing protein 1
S TCA	Q9UHA4	LTOR3_HUMAN	LAMTOR3	1	1	8.1	13622.8	HUMAN	Ragulator complex protein LAMTOR3
S TCA	Q9UPQ9	TNR6B_HUMAN	TNRC6B	1	1	1.2	194004	HUMAN	Trinucleotide repeat-containing gene 6B protein
S TCA	Q92506	DHB8_HUMAN	HSD17B8	1	1	5.7	26974	HUMAN	Estradiol 17-beta-dehydrogenase 8
S TCA	P59998	ARPC4_HUMAN	ARPC4	1	1	6.5	19667.2	HUMAN	Actin-related protein 2/3 complex subunit 4
S TCA	Q9Y6A5	TACC3_HUMAN	TACC3	2	2	3.6	90360.4	HUMAN	Transforming acidic coiled-coil-containing protein 3
S TCA	O00754	MA2B1_HUMAN	MAN2B1	1	1	1.2	113745	HUMAN	Lysosomal alpha-mannosidase
S TCA	Q15717	ELAV1_HUMAN	ELAVL1	1	1	3.4	36092.2	HUMAN	ELAV-like protein 1
S TCA	P17655	CAN2_HUMAN	CAPN2	2	2	3.6	79996	HUMAN	Calpain-2 catalytic subunit
S TCA	Q86VP6	CAND1_HUMAN	CAND1	3	3	3.1	136377	HUMAN	Cullin-associated NEDD8-dissociated protein 1
S TCA	P48634	PRC2A_HUMAN	PRRC2A	2	2	2.1	228865	HUMAN	Protein PRRC2A
S TCA	O15318	RPC7_HUMAN	POLR3G	2	2	11.2	25914.7	HUMAN	DNA-directed RNA polymerase III subunit RPC7
S TCA	Q9UEU0	VTI1B_HUMAN	VTI1B	1	1	10.8	26688.6	HUMAN	Vesicle transport through interaction with t-SNAREs homolog 1B
S TCA	Q5JSH3	WDR44_HUMAN	WDR44	1	1	1.3	101367	HUMAN	WD repeat-containing protein 44
S TCA	P22830	HEMH_HUMAN	FECH	1	1	3.8	47862.6	HUMAN	Ferrochelatase, mitochondrial
S TCA	P36776	LONM_HUMAN	LONP1	2	2	2.2	106490	HUMAN	Lon protease homolog, mitochondrial
S TCA	Q9UPW0	FOXJ3_HUMAN	FOXJ3	1	1	2.6	68960.9	HUMAN	Forkhead box protein J3
S TCA	P43034	LIS1_HUMAN	PAFAH1B1	1	1	3.7	46638.4	HUMAN	Platelet-activating factor acetylhydrolase IB subunit alpha
S TCA	Q7L8J4	3BP5L_HUMAN	SH3BP5L	1	1	3.1	43499.6	HUMAN	SH3 domain-binding protein 5-like
S TCA	O43852	CALU_HUMAN	CALU	1	1	2.5	37107.1	HUMAN	Calumenin
S TCA	O43865	SAHH2_HUMAN	AHCYL1	2	2	3.8	58952	HUMAN	S-adenosylhomocysteine hydrolase-like protein 1
S TCA	A6NE52	WDR97_HUMAN	WDR97	1	1	2	180308	HUMAN	WD repeat-containing protein 97
S TCA	Q9Y5J1	UTP18_HUMAN	UTP18	1	1	3.2	62004.1	HUMAN	U3 small nucleolar RNA-associated protein 18 homolog
S TCA	O60502	OGA_HUMAN	MGEA5	1	1	1.4	102916	HUMAN	Protein O-GlcNAcase
S TCA	P29401	TKT_HUMAN	TKT	2	2	5.1	67878.2	HUMAN	Transketolase
S TCA	Q16611	BAK_HUMAN	BAK1	2	2	17.1	23408.9	HUMAN	Bcl-2 homologous antagonist/killer
S TCA	Q9Y5A9	YTHD2_HUMAN	YTHDF2	1	1	2.1	62334.7	HUMAN	YTH domain-containing family protein 2
S TCA	O75663	TIPRL_HUMAN	TIPRL	1	1	4	31444.3	HUMAN	TIP41-like protein
S TCA	Q05519	SRS11_HUMAN	SRSF11	1	1	1.7	53542.6	HUMAN	Serine/arginine-rich splicing factor 11
S TCA	O95197	RTN3_HUMAN	RTN3	1	1	1.1	112612	HUMAN	Reticulon-3
S TCA	Q9BY32	ITPA_HUMAN	ITPA	1	1	7.2	21445.9	HUMAN	Inosine triphosphate pyrophosphatase
S TCA	P63218	GBG5_HUMAN	GNG5	2	2	17.6	7318.5	HUMAN	Guanine nucleotide-binding protein G(I)/G(S)/G(O) subunit gamma-5
S TCA	Q8NHG8	ZNRF2_HUMAN	ZNRF2	1	1	5.8	24115	HUMAN	E3 ubiquitin-protein ligase ZNRF2
S TCA	O75390	CISY_HUMAN	CS	1	1	2.6	51712.9	HUMAN	Citrate synthase, mitochondrial
S TCA	Q9Y520	PRC2C_HUMAN	PRRC2C	2	2	1	316914	HUMAN	Protein PRRC2C
S TCA	Q99547	MPH6_HUMAN	MPHOSPH6	1	1	9.4	19023.9	HUMAN	M-phase phosphoprotein 6
S TCA	P49458	SRP09_HUMAN	SRP9	1	2	22.1	10111.8	HUMAN	Signal recognition particle 9 kDa protein
S TCA	Q969T9	WBP2_HUMAN	WBP2	1	1	3.8	28087.2	HUMAN	WW domain-binding protein 2
S TCA	Q01581	HMCS1_HUMAN	HMGCS1	3	3	8.5	57294.1	HUMAN	Hydroxymethylglutaryl-CoA synthase, cytoplasmic
S TCA	Q9H2G2	SLK_HUMAN	SLK	1	1	0.9	142696	HUMAN	STE20-like serine/threonine-protein kinase
S TCA	Q8TCT9	HM13_HUMAN	HM13	1	1	6.4	41488.7	HUMAN	Minor histocompatibility antigen H13
S TCA	Q9Y2Q5	LTOR2_HUMAN	LAMTOR2	1	1	8	13507.6	HUMAN	Ragulator complex protein LAMTOR2
S TCA	P00338	LDHA_HUMAN	LDHA	1	1	3	36689.1	HUMAN	L-lactate dehydrogenase A chain
S TCA	P07384	CAN1_HUMAN	CAPN1	1	1	1.8	81890.8	HUMAN	Calpain-1 catalytic subunit
S TCA	P11413	G6PD_HUMAN	G6PD	2	2	4.1	59257.3	HUMAN	Glucose-6-phosphate 1-dehydrogenase
S TCA	Q16656	NRF1_HUMAN	NRF1	1	1	2.4	53541.5	HUMAN	Nuclear respiratory factor 1
S TCA	O75828	CBR3_HUMAN	CBR3	2	2	8.7	30850.5	HUMAN	Carbonyl reductase [NADPH] 3
S TCA	P15104	GLNA_HUMAN	GLUL	1	1	2.9	42064.8	HUMAN	Glutamine synthetase
S TCA	Q8TB03	CX038_HUMAN	CXorf38	1	1	3.8	36670.3	HUMAN	Uncharacterized protein CXorf38
S TCA	Q96IK0	TM101_HUMAN	TMEM101	1	1	6.6	28795.4	HUMAN	Transmembrane protein 101
S TCA	Q96S82	UBL7_HUMAN	UBL7	1	1	2.4	40510.8	HUMAN	Ubiquitin-like protein 7
S TCA	Q9NZN5	ARHGC_HUMAN	ARHGEF12	1	1	1.3	173234	HUMAN	Rho guanine nucleotide exchange factor 12
S TCA	Q9BPU6	DPYL5_HUMAN	DPYSL5	1	1	2	61421.9	HUMAN	Dihydropyrimidinase-related protein 5
S TCA	O43719	HTSF1_HUMAN	HTATSF1	2	2	4.1	85853.5	HUMAN	HIV Tat-specific factor 1
S TCA	P07195	LDHB_HUMAN	LDHB	1	1	4.8	36638.8	HUMAN	L-lactate dehydrogenase B chain
S TCA	P20042	IF2B_HUMAN	EIF2S2	1	1	3	38388.7	HUMAN	Eukaryotic translation initiation factor 2 subunit 2
S TCA	Q6P161	RM54_HUMAN	MRPL54	2	2	26.1	15819.3	HUMAN	39S ribosomal protein L54, mitochondrial
S TCA	Q13643	FHL3_HUMAN	FHL3	1	1	3.6	31192.3	HUMAN	Four and a half LIM domains protein 3
S TCA	Q9Y2Z4	SYYM_HUMAN	YARS2	1	1	3.8	53199.5	HUMAN	Tyrosine--tRNA ligase, mitochondrial
S TCA	Q8NFN8	GP156_HUMAN	GPR156	1	1	2	89097.9	HUMAN	Probable G-protein coupled receptor 156
S TCA	Q15038	DAZP2_HUMAN	DAZAP2	1	2	9.5	17318.9	HUMAN	DAZ-associated protein 2
S TCA	Q2KHT3	CL16A_HUMAN	CLEC16A	1	1	2	117716	HUMAN	Protein CLEC16A
S TCA	P62917	RL8_HUMAN	RPL8	1	1	4.3	28024.9	HUMAN	60S ribosomal protein L8
S TCA	Q86VU5	CMTD1_HUMAN	COMTD1	1	1	7.3	28808.9	HUMAN	Catechol O-methyltransferase domain-containing protein 1
S TCA	Q9NWV8	BABA1_HUMAN	BABAM1	1	1	3.3	36560.4	HUMAN	BRISC and BRCA1-A complex member 1
S TCA	O95379	TFIP8_HUMAN	TNFAIP8	1	1	9.6	23003.7	HUMAN	Tumor necrosis factor alpha-induced protein 8
S TCA	P0DN76	U2AF5_HUMAN	U2AF1L5	1	1	6.2	27872.3	HUMAN	Splicing factor U2AF 35 kDa subunit-like protein
S TCA	Q99615	DNJC7_HUMAN	DNAJC7	1	1	5.3	56441.4	HUMAN	DnaJ homolog subfamily C member 7
S TCA	Q9UHD8	SEPT9_HUMAN	43352	1	1	2	65402	HUMAN	Septin-9
S TCA	Q92747	ARC1A_HUMAN	ARPC1A	2	2	7.6	41569.7	HUMAN	Actin-related protein 2/3 complex subunit 1A
S TCA	O75306	NDUS2_HUMAN	NDUFS2	1	1	2.6	52546.1	HUMAN	NADH dehydrogenase [ubiquinone] iron-sulfur protein 2, mitochondrial
S TCA	Q8IU81	I2BP1_HUMAN	IRF2BP1	1	1	3.3	61688.5	HUMAN	Interferon regulatory factor 2-binding protein 1
S TCA	Q9Y5Y2	NUBP2_HUMAN	NUBP2	1	1	10	28825.6	HUMAN	Cytosolic Fe-S cluster assembly factor NUBP2
S TCA	Q8N0X7	SPG20_HUMAN	SPG20	1	1	2.3	72833.6	HUMAN	Spartin
S TCA	Q9Y3D0	MIP18_HUMAN	FAM96B	1	1	13.5	17663.2	HUMAN	Mitotic spindle-associated MMXD complex subunit MIP18
S TCA	Q9Y4W6	AFG32_HUMAN	AFG3L2	1	1	1.3	88584.4	HUMAN	AFG3-like protein 2
S TCA	Q9NVG8	TBC13_HUMAN	TBC1D13	2	2	8.2	46554	HUMAN	TBC1 domain family member 13
S TCA	P55084	ECHB_HUMAN	HADHB	2	2	4.6	51294.9	HUMAN	Trifunctional enzyme subunit beta, mitochondrial
S TCA	P53985	MOT1_HUMAN	SLC16A1	1	1	4	53944.7	HUMAN	Monocarboxylate transporter 1
S TCA	P28161	GSTM2_HUMAN	GSTM2	1	1	5	25744.9	HUMAN	Glutathione S-transferase Mu 2
S TCA	P36507	MP2K2_HUMAN	MAP2K2	1	1	5.5	44424.5	HUMAN	Dual specificity mitogen-activated protein kinase kinase 2
S TCA	P83110	HTRA3_HUMAN	HTRA3	1	1	4	48608.3	HUMAN	Serine protease HTRA3
S TCA	P04183	KITH_HUMAN	TK1	2	2	11.1	25468.9	HUMAN	Thymidine kinase, cytosolic
S TCA	Q8IVL0	NAV3_HUMAN	NAV3	1	1	0.4	255650	HUMAN	Neuron navigator 3
S TCA	P51160	PDE6C_HUMAN	PDE6C	1	1	2.2	99147.7	HUMAN	Cone cGMP-specific 3',5'-cyclic phosphodiesterase subunit alpha'
S TCA	Q86VQ1	GLCI1_HUMAN	GLCCI1	2	2	3.8	58024.1	HUMAN	Glucocorticoid-induced transcript 1 protein
S TCA	Q9NWU1	OXSM_HUMAN	OXSM	2	2	7.6	48843.3	HUMAN	3-oxoacyl-[acyl-carrier-protein] synthase, mitochondrial
S TCA	O43323	DHH_HUMAN	DHH	1	1	2.3	43577.5	HUMAN	Desert hedgehog protein
S TCA	O94856	NFASC_HUMAN	NFASC	1	1	1.6	150028	HUMAN	Neurofascin
S TCA	Q99598	TSNAX_HUMAN	TSNAX	1	1	6.6	33112.8	HUMAN	Translin-associated protein X
S TCA	P53597	SUCA_HUMAN	SUCLG1	2	2	12.4	36250.1	HUMAN	Succinate--CoA ligase [ADP/GDP-forming] subunit alpha, mitochondrial
S TCA	Q6P597	KLC3_HUMAN	KLC3	2	2	3.8	55364.7	HUMAN	Kinesin light chain 3
S TCA	Q96J42	TXD15_HUMAN	TXNDC15	1	2	5.6	39885.5	HUMAN	Thioredoxin domain-containing protein 15
S TCA	P05388	RLA0_HUMAN	RPLP0	2	2	7.6	34273.8	HUMAN	60S acidic ribosomal protein P0
S TCA	P13693	TCTP_HUMAN	TPT1	2	2	15.7	19595.5	HUMAN	Translationally-controlled tumor protein
S TCA	P00568	KAD1_HUMAN	AK1	1	1	5.7	21635	HUMAN	Adenylate kinase isoenzyme 1
S TCA	Q9NQS1	AVEN_HUMAN	AVEN	1	1	2.8	38506.4	HUMAN	Cell death regulator Aven
S TCA	Q13011	ECH1_HUMAN	ECH1	2	2	8.2	35816.5	HUMAN	Delta(3,5)-Delta(2,4)-dienoyl-CoA isomerase, mitochondrial
S TCA	P48735	IDHP_HUMAN	IDH2	2	2	6.4	50909.7	HUMAN	Isocitrate dehydrogenase [NADP], mitochondrial

## Sheet: CHIKV B
ID	Acc #	UniProt ID	Gene	Num Unique	Peptide Count	% Cov	Protein MW	Species	Protein Name
C TCA	P31948	STIP1_HUMAN	STIP1	22	38	33.3	62639.8	HUMAN	Stress-induced-phosphoprotein 1
C TCA	P49321	NASP_HUMAN	NASP	19	50	27.8	85238.4	HUMAN	Nuclear autoantigenic sperm protein
C TCA	Q92945	FUBP2_HUMAN	KHSRP	20	52	34	73115.9	HUMAN	Far upstream element-binding protein 2
C TCA	Q96AE4	FUBP1_HUMAN	FUBP1	9	15	18.6	67560.9	HUMAN	Far upstream element-binding protein 1
C TCA	P29966	MARCS_HUMAN	MARCKS	10	41	44	31554.9	HUMAN	Myristoylated alanine-rich C-kinase substrate
C TCA	Q9UJU6	DBNL_HUMAN	DBNL	12	22	26.7	48207.7	HUMAN	Drebrin-like protein
C TCA	P49006	MRP_HUMAN	MARCKSL1	9	44	83.6	19528.9	HUMAN	MARCKS-related protein
C TCA	P61978	HNRPK_HUMAN	HNRNPK	13	37	28.1	50976.7	HUMAN	Heterogeneous nuclear ribonucleoprotein K
C TCA	P40855	PEX19_HUMAN	PEX19	10	20	38.5	32806.8	HUMAN	Peroxisomal biogenesis factor 19
C TCA	P09936	UCHL1_HUMAN	UCHL1	10	23	41.7	24824.6	HUMAN	Ubiquitin carboxyl-terminal hydrolase isozyme L1
C TCA	P27816	MAP4_HUMAN	MAP4	12	22	11.8	121006	HUMAN	Microtubule-associated protein 4
C TCA	P11717	MPRI_HUMAN	IGF2R	19	26	9.3	274377	HUMAN	Cation-independent mannose-6-phosphate receptor
C TCA	P67936	TPM4_HUMAN	TPM4	10	29	40.3	28522	HUMAN	Tropomyosin alpha-4 chain
C TCA	P06753	TPM3_HUMAN	TPM3	4	23	16.8	32950.2	HUMAN	Tropomyosin alpha-3 chain
C TCA	P07237	PDIA1_HUMAN	P4HB	10	23	16.5	57116.8	HUMAN	Protein disulfide-isomerase
C TCA	Q14247	SRC8_HUMAN	CTTN	14	19	22.7	61586.6	HUMAN	Src substrate cortactin
C TCA	P04264	K2C1_HUMAN	KRT1	10	18	17.1	66039.2	HUMAN	Keratin, type II cytoskeletal 1
C TCA	P35908	K22E_HUMAN	KRT2	5	9	7.8	65433.4	HUMAN	Keratin, type II cytoskeletal 2 epidermal
C TCA	P04259	K2C6B_HUMAN	KRT6B	2	5	3.4	60067.4	HUMAN	Keratin, type II cytoskeletal 6B
C TCA	Q13428	TCOF_HUMAN	TCOF1	10	18	8.7	152107	HUMAN	Treacle protein
C TCA	Q32MZ4	LRRF1_HUMAN	LRRFIP1	8	13	11.6	89253.7	HUMAN	Leucine-rich repeat flightless-interacting protein 1
C TCA	Q9Y608	LRRF2_HUMAN	LRRFIP2	5	6	6.7	82172.1	HUMAN	Leucine-rich repeat flightless-interacting protein 2
C TCA	P68371	TBB4B_HUMAN	TUBB4B	8	33	18.7	49831.5	HUMAN	Tubulin beta-4B chain
C TCA	P07437	TBB5_HUMAN	TUBB	8	36	18.7	49671.3	HUMAN	Tubulin beta chain
C TCA	Q13885	TBB2A_HUMAN	TUBB2A	7	30	16	49907.4	HUMAN	Tubulin beta-2A chain
C TCA	Q9BUF5	TBB6_HUMAN	TUBB6	3	9	7	49857.6	HUMAN	Tubulin beta-6 chain
C TCA	O15355	PPM1G_HUMAN	PPM1G	12	25	27.7	59272.1	HUMAN	Protein phosphatase 1G
C TCA	P27348	1433T_HUMAN	YWHAQ	7	19	24.1	27764.5	HUMAN	14-3-3 protein theta
C TCA	P61981	1433G_HUMAN	YWHAG	6	13	23.5	28302.8	HUMAN	14-3-3 protein gamma
C TCA	P63104	1433Z_HUMAN	YWHAZ	5	11	25.3	27745.3	HUMAN	14-3-3 protein zeta/delta
C TCA	P31946	1433B_HUMAN	YWHAB	5	11	19.9	28082.6	HUMAN	14-3-3 protein beta/alpha
C TCA	P62258	1433E_HUMAN	YWHAE	4	10	12.2	29174.2	HUMAN	14-3-3 protein epsilon
C TCA	Q9H910	JUPI2_HUMAN	JPT2	8	22	58.4	20063.5	HUMAN	Jupiter microtubule associated homolog 2
C TCA	P14625	ENPL_HUMAN	HSP90B1	15	23	14.4	92469.6	HUMAN	Endoplasmin
C TCA	P08238	HS90B_HUMAN	HSP90AB1	6	11	9.1	83264.9	HUMAN	Heat shock protein HSP 90-beta
C TCA	O43765	SGTA_HUMAN	SGTA	8	18	23	34063.4	HUMAN	Small glutamine-rich tetratricopeptide repeat-containing protein alpha
C TCA	P10412	H14_HUMAN	HIST1H1E	8	16	26.9	21865.4	HUMAN	Histone H1.4
C TCA	P16403	H12_HUMAN	HIST1H1C	7	13	27.7	21364.9	HUMAN	Histone H1.2
C TCA	P37802	TAGL2_HUMAN	TAGLN2	9	22	28.6	22391.7	HUMAN	Transgelin-2
C TCA	P0DMV8	HS71A_HUMAN	HSPA1A	8	20	14.5	70052.8	HUMAN	Heat shock 70 kDa protein 1A
C TCA	P11021	GRP78_HUMAN	HSPA5	7	13	14.7	72333.5	HUMAN	78 kDa glucose-regulated protein
C TCA	P11142	HSP7C_HUMAN	HSPA8	7	16	12.7	70898.7	HUMAN	Heat shock cognate 71 kDa protein
C TCA	P54652	HSP72_HUMAN	HSPA2	3	12	6.3	70021.5	HUMAN	Heat shock-related 70 kDa protein 2
C TCA	O14745	NHRF1_HUMAN	SLC9A3R1	9	12	29.3	38868.7	HUMAN	Na(+)/H(+) exchange regulatory cofactor NHE-RF1
C TCA	P20810	ICAL_HUMAN	CAST	10	16	16.1	76573.4	HUMAN	Calpastatin
C TCA	P29692	EF1D_HUMAN	EEF1D	7	13	26.3	31122.1	HUMAN	Elongation factor 1-delta
C TCA	Q9UHD9	UBQL2_HUMAN	UBQLN2	7	15	10.9	65696.7	HUMAN	Ubiquilin-2
C TCA	Q9NRR5	UBQL4_HUMAN	UBQLN4	7	15	8.2	63853.5	HUMAN	Ubiquilin-4
C TCA	P10809	CH60_HUMAN	HSPD1	6	12	12.9	61055.2	HUMAN	60 kDa heat shock protein, mitochondrial
C TCA	P80723	BASP1_HUMAN	BASP1	7	9	63	22693.6	HUMAN	Brain acid soluble protein 1
C TCA	P61604	CH10_HUMAN	HSPE1	6	37	47.1	10931.8	HUMAN	10 kDa heat shock protein, mitochondrial
C TCA	Q02952	AKA12_HUMAN	AKAP12	7	7	5.6	191483	HUMAN	A-kinase anchor protein 12
C TCA	Q99497	PARK7_HUMAN	PARK7	7	21	32.8	19891.2	HUMAN	Protein DJ-1
C TCA	O60664	PLIN3_HUMAN	PLIN3	6	18	15.2	47075.4	HUMAN	Perilipin-3
C TCA	P60660	MYL6_HUMAN	MYL6	7	14	32.5	16930.2	HUMAN	Myosin light polypeptide 6
C TCA	P14649	MYL6B_HUMAN	MYL6B	4	7	16.3	22764.2	HUMAN	Myosin light chain 6B
C TCA	O00273	DFFA_HUMAN	DFFA	7	14	21.5	36522.2	HUMAN	DNA fragmentation factor subunit alpha
C TCA	P28074	PSB5_HUMAN	PSMB5	6	11	19	28480.5	HUMAN	Proteasome subunit beta type-5
C TCA	Q06323	PSME1_HUMAN	PSME1	8	18	29.3	28723.3	HUMAN	Proteasome activator complex subunit 1
C TCA	P51858	HDGF_HUMAN	HDGF	9	16	39.6	26788.5	HUMAN	Hepatoma-derived growth factor
C TCA	Q7Z4V5	HDGR2_HUMAN	HDGFL2	3	6	5.2	74317.4	HUMAN	Hepatoma-derived growth factor-related protein 2
C TCA	Q99614	TTC1_HUMAN	TTC1	6	8	22.9	33526.4	HUMAN	Tetratricopeptide repeat protein 1
C TCA	O00161	SNP23_HUMAN	SNAP23	7	9	42.2	23354.3	HUMAN	Synaptosomal-associated protein 23
C TCA	P02768	ALBU_HUMAN	ALB	9	16	14	69367.4	HUMAN	Serum albumin
C TCA	Q15942	ZYX_HUMAN	ZYX	7	11	17.7	61277.9	HUMAN	Zyxin
C TCA	Q96B54	ZN428_HUMAN	ZNF428	4	13	29.8	20480.8	HUMAN	Zinc finger protein 428
C TCA	P07900	HS90A_HUMAN	HSP90AA1	8	13	11.3	84660.4	HUMAN	Heat shock protein HSP 90-alpha
C TCA	P08238	HS90B_HUMAN	HSP90AB1	6	11	9.1	83264.9	HUMAN	Heat shock protein HSP 90-beta
C TCA	Q58FF7	H90B3_HUMAN	HSP90AB3P	4	7	7.5	68325.4	HUMAN	Putative heat shock protein HSP 90-beta-3
C TCA	P41236	IPP2_HUMAN	PPP1R2	7	11	28.8	23015.4	HUMAN	Protein phosphatase inhibitor 2
C TCA	P14618	KPYM_HUMAN	PKM	7	9	14.1	57937.4	HUMAN	Pyruvate kinase PKM
C TCA	P67809	YBOX1_HUMAN	YBX1	5	11	30.6	35924.5	HUMAN	Nuclease-sensitive element-binding protein 1
C TCA	P16989	YBOX3_HUMAN	YBX3	3	4	12.4	40090.2	HUMAN	Y-box-binding protein 3
C TCA	Q01105	SET_HUMAN	SET	7	13	21.4	33489.1	HUMAN	Protein SET
C TCA	O43399	TPD54_HUMAN	TPD52L2	6	12	20.9	22237.9	HUMAN	Tumor protein D54
C TCA	Q16643	DREB_HUMAN	DBN1	5	7	9.6	71429.9	HUMAN	Drebrin
C TCA	O95721	SNP29_HUMAN	SNAP29	6	7	29.8	28970.6	HUMAN	Synaptosomal-associated protein 29
C TCA	P63241	IF5A1_HUMAN	EIF5A	7	15	24.7	16832.4	HUMAN	Eukaryotic translation initiation factor 5A-1
C TCA	P19338	NUCL_HUMAN	NCL	6	8	8.7	76615	HUMAN	Nucleolin
C TCA	P13639	EF2_HUMAN	EEF2	9	19	10.5	95339	HUMAN	Elongation factor 2
C TCA	O00264	PGRC1_HUMAN	PGRMC1	3	8	22.1	21671.3	HUMAN	Membrane-associated progesterone receptor component 1
C TCA	Q9Y383	LC7L2_HUMAN	LUC7L2	5	8	15.6	46514.3	HUMAN	Putative RNA-binding protein Luc7-like 2
C TCA	Q06830	PRDX1_HUMAN	PRDX1	7	16	23.6	22110.5	HUMAN	Peroxiredoxin-1
C TCA	P23588	IF4B_HUMAN	EIF4B	7	21	13.4	69151.7	HUMAN	Eukaryotic translation initiation factor 4B
C TCA	P23528	COF1_HUMAN	CFL1	5	21	36.1	18502.7	HUMAN	Cofilin-1
C TCA	P60981	DEST_HUMAN	DSTN	3	3	25.5	18505.9	HUMAN	Destrin
C TCA	P55789	ALR_HUMAN	GFER	4	4	24.4	23449.4	HUMAN	FAD-linked sulfhydryl oxidase ALR
C TCA	Q9NZT2	OGFR_HUMAN	OGFR	3	4	7.7	73325.3	HUMAN	Opioid growth factor receptor
C TCA	P43487	RANG_HUMAN	RANBP1	6	18	26.9	23310.3	HUMAN	Ran-specific GTPase-activating protein
C TCA	Q8N6N3	CA052_HUMAN	C1orf52	4	7	29.1	20598.9	HUMAN	UPF0690 protein C1orf52
C TCA	P82979	SARNP_HUMAN	SARNP	5	6	29.5	23671	HUMAN	SAP domain-containing ribonucleoprotein
C TCA	Q9UBB4	ATX10_HUMAN	ATXN10	4	5	10.9	53489.2	HUMAN	Ataxin-10
C TCA	O75312	ZPR1_HUMAN	ZPR1	4	7	11.5	50925.7	HUMAN	Zinc finger protein ZPR1
C TCA	P55036	PSMD4_HUMAN	PSMD4	6	11	17	40737	HUMAN	26S proteasome non-ATPase regulatory subunit 4
C TCA	P05023	AT1A1_HUMAN	ATP1A1	8	11	9.2	112897	HUMAN	Sodium/potassium-transporting ATPase subunit alpha-1
C TCA	Q6QNY0	BL1S3_HUMAN	BLOC1S3	4	7	28.7	21255.8	HUMAN	Biogenesis of lysosome-related organelles complex 1 subunit 3
C TCA	P05387	RLA2_HUMAN	RPLP2	3	9	43.5	11665	HUMAN	60S acidic ribosomal protein P2
C TCA	O75947	ATP5H_HUMAN	ATP5H	6	13	31.7	18491.4	HUMAN	ATP synthase subunit d, mitochondrial
C TCA	Q01469	FABP5_HUMAN	FABP5	5	9	36.3	15164.6	HUMAN	Fatty acid-binding protein, epidermal
C TCA	O94992	HEXI1_HUMAN	HEXIM1	3	5	10	40623.8	HUMAN	Protein HEXIM1
C TCA	Q14974	IMB1_HUMAN	KPNB1	6	10	7.1	97171.1	HUMAN	Importin subunit beta-1
C TCA	P05556	ITB1_HUMAN	ITGB1	7	10	10	88416.2	HUMAN	Integrin beta-1
C TCA	Q969J3	BORC5_HUMAN	BORCS5	4	4	21.9	22222.6	HUMAN	BLOC-1-related complex subunit 5
C TCA	P60709	ACTB_HUMAN	ACTB	5	9	14.7	41737.1	HUMAN	Actin, cytoplasmic 1
C TCA	Q9UHV9	PFD2_HUMAN	PFDN2	5	13	28.6	16648	HUMAN	Prefoldin subunit 2
C TCA	P62937	PPIA_HUMAN	PPIA	7	15	14.5	18012.7	HUMAN	Peptidyl-prolyl cis-trans isomerase A
C TCA	P35637	FUS_HUMAN	FUS	4	11	10.6	53426.2	HUMAN	RNA-binding protein FUS
C TCA	P13645	K1C10_HUMAN	KRT10	7	11	12.7	58827.5	HUMAN	Keratin, type I cytoskeletal 10
C TCA	P02533	K1C14_HUMAN	KRT14	4	4	9.1	51561.9	HUMAN	Keratin, type I cytoskeletal 14
C TCA	P08779	K1C16_HUMAN	KRT16	3	3	6.3	51268.3	HUMAN	Keratin, type I cytoskeletal 16
C TCA	Q04695	K1C17_HUMAN	KRT17	2	2	5.1	48106.1	HUMAN	Keratin, type I cytoskeletal 17
C TCA	P19012	K1C15_HUMAN	KRT15	2	2	4.6	49212.1	HUMAN	Keratin, type I cytoskeletal 15
C TCA	P39687	AN32A_HUMAN	ANP32A	6	11	17.7	28585.6	HUMAN	Acidic leucine-rich nuclear phosphoprotein 32 family member A
C TCA	Q05682	CALD1_HUMAN	CALD1	5	7	7.4	93231.8	HUMAN	Caldesmon
C TCA	P0CG47	UBB_HUMAN	UBB	5	45	16.2	25761.8	HUMAN	Polyubiquitin-B
C TCA	P23526	SAHH_HUMAN	AHCY	5	5	13	47716.5	HUMAN	Adenosylhomocysteinase
C TCA	P00492	HPRT_HUMAN	HPRT1	3	9	12.4	24579.6	HUMAN	Hypoxanthine-guanine phosphoribosyltransferase
C TCA	Q13185	CBX3_HUMAN	CBX3	4	15	21.3	20811.6	HUMAN	Chromobox protein homolog 3
C TCA	P30084	ECHM_HUMAN	ECHS1	4	7	11.4	31387.7	HUMAN	Enoyl-CoA hydratase, mitochondrial
C TCA	P00390	GSHR_HUMAN	GSR	5	10	11.7	56257.5	HUMAN	Glutathione reductase, mitochondrial
C TCA	Q9H444	CHM4B_HUMAN	CHMP4B	4	7	20.1	24950.4	HUMAN	Charged multivesicular body protein 4b
C TCA	P63220	RS21_HUMAN	RPS21	5	13	45.8	9111.5	HUMAN	40S ribosomal protein S21
C TCA	Q07812	BAX_HUMAN	BAX	4	10	19.3	21184.6	HUMAN	Apoptosis regulator BAX
C TCA	P24752	THIL_HUMAN	ACAT1	4	4	9.1	45200	HUMAN	Acetyl-CoA acetyltransferase, mitochondrial
C TCA	P51688	SPHM_HUMAN	SGSH	5	7	11.6	56695.9	HUMAN	N-sulphoglucosamine sulphohydrolase
C TCA	Q96IZ0	PAWR_HUMAN	PAWR	3	5	11.8	36567.8	HUMAN	PRKC apoptosis WT1 regulator protein
C TCA	P04632	CPNS1_HUMAN	CAPNS1	3	6	14.2	28316	HUMAN	Calpain small subunit 1
C TCA	P50402	EMD_HUMAN	EMD	6	11	17.7	28994.1	HUMAN	Emerin
C TCA	O00151	PDLI1_HUMAN	PDLIM1	5	8	13.7	36072	HUMAN	PDZ and LIM domain protein 1
C TCA	Q8IVM0	CCD50_HUMAN	CCDC50	4	5	14.1	35822.3	HUMAN	Coiled-coil domain-containing protein 50
C TCA	P06733	ENOA_HUMAN	ENO1	3	8	9	47169.4	HUMAN	Alpha-enolase
C TCA	P00441	SODC_HUMAN	SOD1	4	15	29.9	15935.9	HUMAN	Superoxide dismutase [Cu-Zn]
C TCA	O60925	PFD1_HUMAN	PFDN1	5	13	29.5	14210.6	HUMAN	Prefoldin subunit 1
C TCA	P68104	EF1A1_HUMAN	EEF1A1	6	14	13.9	50141.3	HUMAN	Elongation factor 1-alpha 1
C TCA	Q96EI5	TCAL4_HUMAN	TCEAL4	3	5	26.5	24647.5	HUMAN	Transcription elongation factor A protein-like 4
C TCA	P24666	PPAC_HUMAN	ACP1	4	10	25.9	18042.7	HUMAN	Low molecular weight phosphotyrosine protein phosphatase
C TCA	Q9NQP4	PFD4_HUMAN	PFDN4	3	16	20.1	15314.4	HUMAN	Prefoldin subunit 4
C TCA	O95218	ZRAB2_HUMAN	ZRANB2	4	4	15.5	37404.7	HUMAN	Zinc finger Ran-binding domain-containing protein 2
C TCA	P04406	G3P_HUMAN	GAPDH	3	9	10.7	36053.5	HUMAN	Glyceraldehyde-3-phosphate dehydrogenase
C TCA	O95400	CD2B2_HUMAN	CD2BP2	3	6	10.3	37646.8	HUMAN	CD2 antigen cytoplasmic tail-binding protein 2
C TCA	Q04837	SSBP_HUMAN	SSBP1	3	6	24.3	17259.8	HUMAN	Single-stranded DNA-binding protein, mitochondrial
C TCA	Q99622	C10_HUMAN	C12orf57	2	5	25.4	13178.3	HUMAN	Protein C10
C TCA	P04075	ALDOA_HUMAN	ALDOA	6	9	20.1	39420.4	HUMAN	Fructose-bisphosphate aldolase A
C TCA	O43665	RGS10_HUMAN	RGS10	3	3	16.8	20235.9	HUMAN	Regulator of G-protein signaling 10
C TCA	Q99952	PTN18_HUMAN	PTPN18	2	4	6.7	50482.9	HUMAN	Tyrosine-protein phosphatase non-receptor type 18
C TCA	Q9P289	STK26_HUMAN	STK26	4	5	10.8	46529.2	HUMAN	Serine/threonine-protein kinase 26
C TCA	P68363	TBA1B_HUMAN	TUBA1B	4	6	8.9	50152.1	HUMAN	Tubulin alpha-1B chain
C TCA	P13716	HEM2_HUMAN	ALAD	4	6	13	36295.2	HUMAN	Delta-aminolevulinic acid dehydratase
C TCA	Q9BW71	HIRP3_HUMAN	HIRIP3	4	8	7.9	61957.6	HUMAN	HIRA-interacting protein 3
C TCA	O75380	NDUS6_HUMAN	NDUFS6	2	7	21.8	13711.7	HUMAN	NADH dehydrogenase [ubiquinone] iron-sulfur protein 6, mitochondrial
C TCA	Q9NX70	MED29_HUMAN	MED29	3	5	21.5	21073.1	HUMAN	Mediator of RNA polymerase II transcription subunit 29
C TCA	Q9UKV3	ACINU_HUMAN	ACIN1	3	5	3.1	151863	HUMAN	Apoptotic chromatin condensation inducer in the nucleus
C TCA	Q13162	PRDX4_HUMAN	PRDX4	3	5	15.9	30540.2	HUMAN	Peroxiredoxin-4
C TCA	P50990	TCPQ_HUMAN	CCT8	3	5	7.1	59621.1	HUMAN	T-complex protein 1 subunit theta
C TCA	P14314	GLU2B_HUMAN	PRKCSH	4	9	8.1	59425.9	HUMAN	Glucosidase 2 subunit beta
C TCA	P63208	SKP1_HUMAN	SKP1	3	11	12.9	18658.2	HUMAN	S-phase kinase-associated protein 1
C TCA	O43175	SERA_HUMAN	PHGDH	3	3	8.3	56651	HUMAN	D-3-phosphoglycerate dehydrogenase
C TCA	O15400	STX7_HUMAN	STX7	4	6	18.8	29815.8	HUMAN	Syntaxin-7
C TCA	Q5ZPR3	CD276_HUMAN	CD276	2	2	4.3	57235.9	HUMAN	CD276 antigen
C TCA	P30519	HMOX2_HUMAN	HMOX2	2	2	9.2	36033.2	HUMAN	Heme oxygenase 2
C TCA	Q5T1J5	CHCH9_HUMAN	CHCHD2P9	2	4	27.2	15489.7	HUMAN	Putative coiled-coil-helix-coiled-coil-helix domain-containing protein CHCHD2P9, mitochondrial
C TCA	P62166	NCS1_HUMAN	NCS1	4	6	22.6	21878.9	HUMAN	Neuronal calcium sensor 1
C TCA	O00299	CLIC1_HUMAN	CLIC1	4	6	14.5	26923	HUMAN	Chloride intracellular channel protein 1
C TCA	Q96GX9	MTNB_HUMAN	APIP	3	5	12.8	27125.5	HUMAN	Methylthioribulose-1-phosphate dehydratase
C TCA	P00338	LDHA_HUMAN	LDHA	4	4	12.7	36689.1	HUMAN	L-lactate dehydrogenase A chain
C TCA	Q8NBS9	TXND5_HUMAN	TXNDC5	4	6	11.8	47629.3	HUMAN	Thioredoxin domain-containing protein 5
C TCA	P60900	PSA6_HUMAN	PSMA6	3	5	13.4	27399.7	HUMAN	Proteasome subunit alpha type-6
C TCA	P49411	EFTU_HUMAN	TUFM	4	7	10.6	49542	HUMAN	Elongation factor Tu, mitochondrial
C TCA	Q15637	SF01_HUMAN	SF1	5	6	8	68330.5	HUMAN	Splicing factor 1
C TCA	P22314	UBA1_HUMAN	UBA1	3	4	3.3	117850	HUMAN	Ubiquitin-like modifier-activating enzyme 1
C TCA	Q92841	DDX17_HUMAN	DDX17	3	3	4.9	80273.1	HUMAN	Probable ATP-dependent RNA helicase DDX17
C TCA	P25786	PSA1_HUMAN	PSMA1	4	6	17.9	29555.9	HUMAN	Proteasome subunit alpha type-1
C TCA	Q14061	COX17_HUMAN	COX17	2	4	27	6915.2	HUMAN	Cytochrome c oxidase copper chaperone
C TCA	Q14444	CAPR1_HUMAN	CAPRIN1	4	6	5.9	78366.9	HUMAN	Caprin-1
C TCA	P19022	CADH2_HUMAN	CDH2	2	2	2.9	99810.2	HUMAN	Cadherin-2
C TCA	O15173	PGRC2_HUMAN	PGRMC2	2	4	9	23818.6	HUMAN	Membrane-associated progesterone receptor component 2
C TCA	P30049	ATPD_HUMAN	ATP5D	2	6	13.7	17490.1	HUMAN	ATP synthase subunit delta, mitochondrial
C TCA	Q66PJ3	AR6P4_HUMAN	ARL6IP4	2	4	5.9	44915.8	HUMAN	ADP-ribosylation factor-like protein 6-interacting protein 4
C TCA	P16949	STMN1_HUMAN	STMN1	4	7	19.5	17302.7	HUMAN	Stathmin
C TCA	Q9H1E3	NUCKS_HUMAN	NUCKS1	3	5	15.6	27296.6	HUMAN	Nuclear ubiquitous casein and cyclin-dependent kinase substrate 1
C TCA	P11441	UBL4A_HUMAN	UBL4A	4	6	27.4	17776.6	HUMAN	Ubiquitin-like protein 4A
C TCA	Q8WW12	PCNP_HUMAN	PCNP	3	4	20.8	18925	HUMAN	PEST proteolytic signal-containing nuclear protein
C TCA	Q13561	DCTN2_HUMAN	DCTN2	4	6	8.7	44231.4	HUMAN	Dynactin subunit 2
C TCA	P09622	DLDH_HUMAN	DLD	7	13	12.4	54177.7	HUMAN	Dihydrolipoyl dehydrogenase, mitochondrial
C TCA	P21333	FLNA_HUMAN	FLNA	4	4	2.1	280741	HUMAN	Filamin-A
C TCA	P38646	GRP75_HUMAN	HSPA9	6	8	12.1	73681.1	HUMAN	Stress-70 protein, mitochondrial
C TCA	O00233	PSMD9_HUMAN	PSMD9	4	10	18.8	24682	HUMAN	26S proteasome non-ATPase regulatory subunit 9
C TCA	P30085	KCY_HUMAN	CMPK1	3	6	17.9	22222.5	HUMAN	UMP-CMP kinase
C TCA	O75381	PEX14_HUMAN	PEX14	3	5	8.8	41236.9	HUMAN	Peroxisomal membrane protein PEX14
C TCA	P62633	CNBP_HUMAN	CNBP	4	5	26.6	19462.9	HUMAN	Cellular nucleic acid-binding protein
C TCA	P09382	LEG1_HUMAN	LGALS1	2	2	20	14715.8	HUMAN	Galectin-1
C TCA	Q9BUA3	CK084_HUMAN	C11orf84	4	6	11	41037.1	HUMAN	Uncharacterized protein C11orf84
C TCA	P10636	TAU_HUMAN	MAPT	3	3	6.6	78928.2	HUMAN	Microtubule-associated protein tau
C TCA	Q96CP2	FWCH2_HUMAN	FLYWCH2	3	5	30	14563.6	HUMAN	FLYWCH family member 2
C TCA	Q92597	NDRG1_HUMAN	NDRG1	2	3	7.4	42835.9	HUMAN	Protein NDRG1
C TCA	P99999	CYC_HUMAN	CYCS	2	3	14.3	11748.8	HUMAN	Cytochrome c
C TCA	P22392	NDKB_HUMAN	NME2	7	9	41.4	17298.2	HUMAN	Nucleoside diphosphate kinase B
C TCA	P15531	NDKA_HUMAN	NME1	6	8	40.1	17148.9	HUMAN	Nucleoside diphosphate kinase A
C TCA	Q9BWJ5	SF3B5_HUMAN	SF3B5	4	6	37.2	10135.5	HUMAN	Splicing factor 3B subunit 5
C TCA	Q969E4	TCAL3_HUMAN	TCEAL3	6	8	36	22502.4	HUMAN	Transcription elongation factor A protein-like 3
C TCA	Q99747	SNAG_HUMAN	NAPG	4	5	14.1	34746.6	HUMAN	Gamma-soluble NSF attachment protein
C TCA	Q12841	FSTL1_HUMAN	FSTL1	3	3	10.7	34985.9	HUMAN	Follistatin-related protein 1
C TCA	P31040	SDHA_HUMAN	SDHA	4	4	7.4	72692.2	HUMAN	Succinate dehydrogenase [ubiquinone] flavoprotein subunit, mitochondrial
C TCA	P10599	THIO_HUMAN	TXN	3	23	20	11737.6	HUMAN	Thioredoxin
C TCA	Q15427	SF3B4_HUMAN	SF3B4	2	2	5.4	44386.1	HUMAN	Splicing factor 3B subunit 4
C TCA	Q9NR46	SHLB2_HUMAN	SH3GLB2	3	4	8.1	43974.3	HUMAN	Endophilin-B2
C TCA	P33316	DUT_HUMAN	DUT	3	5	7.9	26563.5	HUMAN	Deoxyuridine 5'-triphosphate nucleotidohydrolase, mitochondrial
C TCA	Q96E09	F122A_HUMAN	FAM122A	4	4	11.1	30529.3	HUMAN	Protein FAM122A
C TCA	P36954	RPB9_HUMAN	POLR2I	3	4	24	14523.4	HUMAN	DNA-directed RNA polymerase II subunit RPB9
C TCA	P42167	LAP2B_HUMAN	TMPO	3	4	9.5	50670.6	HUMAN	Lamina-associated polypeptide 2, isoforms beta/gamma
C TCA	Q02790	FKBP4_HUMAN	FKBP4	3	4	8.9	51805	HUMAN	Peptidyl-prolyl cis-trans isomerase FKBP4
C TCA	P13489	RINI_HUMAN	RNH1	3	3	8	49974	HUMAN	Ribonuclease inhibitor
C TCA	P28072	PSB6_HUMAN	PSMB6	3	5	13.4	25358	HUMAN	Proteasome subunit beta type-6
C TCA	Q9H3K6	BOLA2_HUMAN	BOLA2	3	3	39.5	10116.6	HUMAN	BolA-like protein 2
C TCA	P42574	CASP3_HUMAN	CASP3	3	5	14.8	31608.2	HUMAN	Caspase-3
C TCA	Q9Y5L4	TIM13_HUMAN	TIMM13	2	3	26.3	10500.1	HUMAN	Mitochondrial import inner membrane translocase subunit Tim13
C TCA	O95202	LETM1_HUMAN	LETM1	2	3	3.1	83354.9	HUMAN	Mitochondrial proton/calcium exchanger protein
C TCA	P31949	S10AB_HUMAN	S100A11	2	6	12.4	11740.6	HUMAN	Protein S100-A11
C TCA	P50502	F10A1_HUMAN	ST13	3	5	9.2	41332.1	HUMAN	Hsc70-interacting protein
C TCA	Q96EQ0	SGTB_HUMAN	SGTB	3	5	11.5	33429.7	HUMAN	Small glutamine-rich tetratricopeptide repeat-containing protein beta
C TCA	P54727	RD23B_HUMAN	RAD23B	5	8	16.6	43171.5	HUMAN	UV excision repair protein RAD23 homolog B
C TCA	O15212	PFD6_HUMAN	PFDN6	3	5	18.6	14582.8	HUMAN	Prefoldin subunit 6
C TCA	P17677	NEUM_HUMAN	GAP43	2	3	16.4	24802.8	HUMAN	Neuromodulin
C TCA	P35813	PPM1A_HUMAN	PPM1A	3	4	7.9	42448.1	HUMAN	Protein phosphatase 1A
C TCA	O75688	PPM1B_HUMAN	PPM1B	3	3	6.5	52643.1	HUMAN	Protein phosphatase 1B
C TCA	Q9UPT8	ZC3H4_HUMAN	ZC3H4	3	5	4.1	140258	HUMAN	Zinc finger CCCH domain-containing protein 4
C TCA	P49368	TCPG_HUMAN	CCT3	3	4	5.5	60534.5	HUMAN	T-complex protein 1 subunit gamma
C TCA	P35659	DEK_HUMAN	DEK	3	4	6.7	42674.6	HUMAN	Protein DEK
C TCA	P53701	CCHL_HUMAN	HCCS	3	3	13.1	30601.9	HUMAN	Cytochrome c-type heme lyase
C TCA	P63027	VAMP2_HUMAN	VAMP2	3	3	49.1	12662.8	HUMAN	Vesicle-associated membrane protein 2
C TCA	Q8IWE2	NXP20_HUMAN	FAM114A1	3	3	7.3	60742.2	HUMAN	Protein NOXP20
C TCA	Q99439	CNN2_HUMAN	CNN2	2	2	10.4	33697.4	HUMAN	Calponin-2
C TCA	Q9BRF8	CPPED_HUMAN	CPPED1	2	2	7.3	35548.6	HUMAN	Serine/threonine-protein phosphatase CPPED1
C TCA	Q01518	CAP1_HUMAN	CAP1	2	2	5.5	51901.9	HUMAN	Adenylyl cyclase-associated protein 1
C TCA	Q9NZ63	CI078_HUMAN	C9orf78	4	5	15.2	33688.3	HUMAN	Uncharacterized protein C9orf78
C TCA	P49736	MCM2_HUMAN	MCM2	4	5	5.6	101897	HUMAN	DNA replication licensing factor MCM2
C TCA	P48047	ATPO_HUMAN	ATP5O	5	5	19.2	23277.5	HUMAN	ATP synthase subunit O, mitochondrial
C TCA	P53999	TCP4_HUMAN	SUB1	4	7	20.5	14395.5	HUMAN	Activated RNA polymerase II transcriptional coactivator p15
C TCA	P18615	NELFE_HUMAN	NELFE	2	2	9.2	43240.1	HUMAN	Negative elongation factor E
C TCA	P33240	CSTF2_HUMAN	CSTF2	3	5	5.7	60960.1	HUMAN	Cleavage stimulation factor subunit 2
C TCA	Q8N4Q1	MIA40_HUMAN	CHCHD4	3	4	35.9	15996.5	HUMAN	Mitochondrial intermembrane space import and assembly protein 40
C TCA	O00193	SMAP_HUMAN	SMAP	1	3	8.7	20332.7	HUMAN	Small acidic protein
C TCA	Q99733	NP1L4_HUMAN	NAP1L4	3	6	5.6	42823.8	HUMAN	Nucleosome assembly protein 1-like 4
C TCA	Q49B96	COX19_HUMAN	COX19	2	3	25.6	10394.1	HUMAN	Cytochrome c oxidase assembly protein COX19
C TCA	P09874	PARP1_HUMAN	PARP1	3	4	3.9	113085	HUMAN	Poly [ADP-ribose] polymerase 1
C TCA	P05455	LA_HUMAN	SSB	3	4	9.8	46837.4	HUMAN	Lupus La protein
C TCA	P14209	CD99_HUMAN	CD99	2	3	9.7	18848	HUMAN	CD99 antigen
C TCA	P61289	PSME3_HUMAN	PSME3	2	3	5.1	29506.3	HUMAN	Proteasome activator complex subunit 3
C TCA	P30041	PRDX6_HUMAN	PRDX6	2	7	10.3	25035.2	HUMAN	Peroxiredoxin-6
C TCA	Q8N108	MIER1_HUMAN	MIER1	3	4	6.8	57983.7	HUMAN	Mesoderm induction early response protein 1
C TCA	Q9UN36	NDRG2_HUMAN	NDRG2	2	3	7.8	40798.5	HUMAN	Protein NDRG2
C TCA	Q9BRK5	CAB45_HUMAN	SDF4	3	4	9.4	41807.2	HUMAN	45 kDa calcium-binding protein
C TCA	Q9GZU8	F192A_HUMAN	FAM192A	4	9	20.9	28912.4	HUMAN	Protein FAM192A
C TCA	P10321	1C07_HUMAN	HLA-C	2	2	6	40648.9	HUMAN	HLA class I histocompatibility antigen, Cw-7 alpha chain
C TCA	P03989	1B27_HUMAN	HLA-B	2	2	8.6	40428.5	HUMAN	HLA class I histocompatibility antigen, B-27 alpha chain
C TCA	P10319	1B58_HUMAN	HLA-B	2	2	8.6	40337.5	HUMAN	HLA class I histocompatibility antigen, B-58 alpha chain
C TCA	P18463	1B37_HUMAN	HLA-B	2	2	8.6	40456.4	HUMAN	HLA class I histocompatibility antigen, B-37 alpha chain
C TCA	P18465	1B57_HUMAN	HLA-B	2	2	8.6	40224.5	HUMAN	HLA class I histocompatibility antigen, B-57 alpha chain
C TCA	P30461	1B13_HUMAN	HLA-B	2	2	8.6	40474.6	HUMAN	HLA class I histocompatibility antigen, B-13 alpha chain
C TCA	P30464	1B15_HUMAN	HLA-B	2	2	8.6	40388.4	HUMAN	HLA class I histocompatibility antigen, B-15 alpha chain
C TCA	P30475	1B39_HUMAN	HLA-B	2	2	8.6	40328.3	HUMAN	HLA class I histocompatibility antigen, B-39 alpha chain
C TCA	P30481	1B44_HUMAN	HLA-B	2	2	8.6	40481.6	HUMAN	HLA class I histocompatibility antigen, B-44 alpha chain
C TCA	P30483	1B45_HUMAN	HLA-B	2	2	8.6	40414.4	HUMAN	HLA class I histocompatibility antigen, B-45 alpha chain
C TCA	P30484	1B46_HUMAN	HLA-B	2	2	8.6	40440.5	HUMAN	HLA class I histocompatibility antigen, B-46 alpha chain
C TCA	P30485	1B47_HUMAN	HLA-B	2	2	8.6	40571.7	HUMAN	HLA class I histocompatibility antigen, B-47 alpha chain
C TCA	P30487	1B49_HUMAN	HLA-B	2	2	8.6	40581.7	HUMAN	HLA class I histocompatibility antigen, B-49 alpha chain
C TCA	P30488	1B50_HUMAN	HLA-B	2	2	8.6	40541.6	HUMAN	HLA class I histocompatibility antigen, B-50 alpha chain
C TCA	P30491	1B53_HUMAN	HLA-B	2	2	8.6	40495.7	HUMAN	HLA class I histocompatibility antigen, B-53 alpha chain
C TCA	P30492	1B54_HUMAN	HLA-B	2	2	8.6	40380.4	HUMAN	HLA class I histocompatibility antigen, B-54 alpha chain
C TCA	P30493	1B55_HUMAN	HLA-B	2	2	8.6	40496.5	HUMAN	HLA class I histocompatibility antigen, B-55 alpha chain
C TCA	P30495	1B56_HUMAN	HLA-B	2	2	8.6	40478.5	HUMAN	HLA class I histocompatibility antigen, B-56 alpha chain
C TCA	P30685	1B35_HUMAN	HLA-B	2	2	8.6	40455.6	HUMAN	HLA class I histocompatibility antigen, B-35 alpha chain
C TCA	Q04826	1B40_HUMAN	HLA-B	2	2	8.6	40505.6	HUMAN	HLA class I histocompatibility antigen, B-40 alpha chain
C TCA	Q29718	1B82_HUMAN	HLA-B	2	2	8.6	40421.4	HUMAN	HLA class I histocompatibility antigen, B-82 alpha chain
C TCA	Q29836	1B67_HUMAN	HLA-B	2	2	8.6	40342.3	HUMAN	HLA class I histocompatibility antigen, B-67 alpha chain
C TCA	Q29940	1B59_HUMAN	HLA-B	2	2	8.6	40584.7	HUMAN	HLA class I histocompatibility antigen, B-59 alpha chain
C TCA	Q95365	1B38_HUMAN	HLA-B	2	2	8.6	40416.5	HUMAN	HLA class I histocompatibility antigen, B-38 alpha chain
C TCA	Q13765	NACA_HUMAN	NACA	1	6	7	23384.1	HUMAN	Nascent polypeptide-associated complex subunit alpha
C TCA	P52272	HNRPM_HUMAN	HNRNPM	5	6	7	77516.4	HUMAN	Heterogeneous nuclear ribonucleoprotein M
C TCA	Q15102	PA1B3_HUMAN	PAFAH1B3	2	2	13	25734.5	HUMAN	Platelet-activating factor acetylhydrolase IB subunit gamma
C TCA	P15374	UCHL3_HUMAN	UCHL3	2	4	14.3	26182.8	HUMAN	Ubiquitin carboxyl-terminal hydrolase isozyme L3
C TCA	O75348	VATG1_HUMAN	ATP6V1G1	2	4	11.9	13757.6	HUMAN	V-type proton ATPase subunit G 1
C TCA	P23246	SFPQ_HUMAN	SFPQ	4	5	6.5	76150	HUMAN	Splicing factor, proline- and glutamine-rich
C TCA	P62805	H4_HUMAN	HIST1H4A	2	3	21.4	11367.4	HUMAN	Histone H4
C TCA	Q5KU26	COL12_HUMAN	COLEC12	5	5	7.5	81515.8	HUMAN	Collectin-12
C TCA	Q9Y2V2	CHSP1_HUMAN	CARHSP1	3	17	14.3	15892.2	HUMAN	Calcium-regulated heat-stable protein 1
C TCA	O43491	E41L2_HUMAN	EPB41L2	4	4	5.2	112589	HUMAN	Band 4.1-like protein 2
C TCA	O00115	DNS2A_HUMAN	DNASE2	2	3	6.1	39581.2	HUMAN	Deoxyribonuclease-2-alpha
C TCA	P31930	QCR1_HUMAN	UQCRC1	2	4	4.6	52646.3	HUMAN	Cytochrome b-c1 complex subunit 1, mitochondrial
C TCA	P13591	NCAM1_HUMAN	NCAM1	3	3	2.9	94575	HUMAN	Neural cell adhesion molecule 1
C TCA	Q96JY6	PDLI2_HUMAN	PDLIM2	3	4	9.1	37459.2	HUMAN	PDZ and LIM domain protein 2
C TCA	O14737	PDCD5_HUMAN	PDCD5	2	2	17.6	14285.2	HUMAN	Programmed cell death protein 5
C TCA	Q9NRY5	F1142_HUMAN	FAM114A2	4	5	8.9	55468.7	HUMAN	Protein FAM114A2
C TCA	Q01844	EWS_HUMAN	EWSR1	2	4	5.8	68478.8	HUMAN	RNA-binding protein EWS
C TCA	P78371	TCPB_HUMAN	CCT2	2	3	4.9	57488.7	HUMAN	T-complex protein 1 subunit beta
C TCA	Q7Z5L9	I2BP2_HUMAN	IRF2BP2	2	2	5.3	61025.2	HUMAN	Interferon regulatory factor 2-binding protein 2
C TCA	O60220	TIM8A_HUMAN	TIMM8A	2	5	22.7	10998.5	HUMAN	Mitochondrial import inner membrane translocase subunit Tim8 A
C TCA	O75347	TBCA_HUMAN	TBCA	4	9	29.6	12854.9	HUMAN	Tubulin-specific chaperone A
C TCA	O95229	ZWINT_HUMAN	ZWINT	2	2	8.7	31293.7	HUMAN	ZW10 interactor
C TCA	P48643	TCPE_HUMAN	CCT5	2	2	3.3	59671.6	HUMAN	T-complex protein 1 subunit epsilon
C TCA	P04040	CATA_HUMAN	CAT	2	2	4.7	59756.7	HUMAN	Catalase
C TCA	Q16543	CDC37_HUMAN	CDC37	2	2	7.1	44468.7	HUMAN	Hsp90 co-chaperone Cdc37
C TCA	P55072	TERA_HUMAN	VCP	2	2	2.9	89322.6	HUMAN	Transitional endoplasmic reticulum ATPase
C TCA	O43805	SSNA1_HUMAN	SSNA1	2	2	16	13596.3	HUMAN	Sjoegren syndrome nuclear autoantigen 1
C TCA	P13797	PLST_HUMAN	PLS3	4	4	5.6	70811.6	HUMAN	Plastin-3
C TCA	O14818	PSA7_HUMAN	PSMA7	3	5	9.3	27887.1	HUMAN	Proteasome subunit alpha type-7
C TCA	P16930	FAAA_HUMAN	FAH	4	4	10.3	46374.8	HUMAN	Fumarylacetoacetase
C TCA	P52292	IMA1_HUMAN	KPNA2	2	2	5.1	57862.4	HUMAN	Importin subunit alpha-1
C TCA	Q96B45	BORC7_HUMAN	BORCS7	2	3	21.9	11564.2	HUMAN	BLOC-1-related complex subunit 7
C TCA	Q9H425	CA198_HUMAN	C1orf198	3	4	10.7	36346.8	HUMAN	Uncharacterized protein C1orf198
C TCA	Q14566	MCM6_HUMAN	MCM6	3	3	3.8	92890.1	HUMAN	DNA replication licensing factor MCM6
C TCA	P22626	ROA2_HUMAN	HNRNPA2B1	3	5	9.6	37430	HUMAN	Heterogeneous nuclear ribonucleoproteins A2/B1
C TCA	O43715	TRIA1_HUMAN	TRIAP1	2	2	27.6	8786	HUMAN	TP53-regulated inhibitor of apoptosis 1
C TCA	O75822	EIF3J_HUMAN	EIF3J	3	3	12.4	29062.6	HUMAN	Eukaryotic translation initiation factor 3 subunit J
C TCA	P23396	RS3_HUMAN	RPS3	2	3	11.9	26688.6	HUMAN	40S ribosomal protein S3
C TCA	Q9H773	DCTP1_HUMAN	DCTPP1	1	4	12.9	18681	HUMAN	dCTP pyrophosphatase 1
C TCA	P22061	PIMT_HUMAN	PCMT1	3	3	13.7	24636.6	HUMAN	Protein-L-isoaspartate(D-aspartate) O-methyltransferase
C TCA	Q15714	T22D1_HUMAN	TSC22D1	3	5	3.1	109677	HUMAN	TSC22 domain family protein 1
C TCA	P28799	GRN_HUMAN	GRN	3	3	5.1	63545.3	HUMAN	Granulins
C TCA	Q96BR5	COA7_HUMAN	COA7	2	3	17.7	25709.3	HUMAN	Cytochrome c oxidase assembly factor 7
C TCA	Q99807	COQ7_HUMAN	COQ7	3	3	14.3	24277.2	HUMAN	5-demethoxyubiquinone hydroxylase, mitochondrial
C TCA	Q96HY6	DDRGK_HUMAN	DDRGK1	2	3	10.2	35611.1	HUMAN	DDRGK domain-containing protein 1
C TCA	P52815	RM12_HUMAN	MRPL12	2	5	5.6	21348.4	HUMAN	39S ribosomal protein L12, mitochondrial
C TCA	O95817	BAG3_HUMAN	BAG3	2	5	6.1	61595.2	HUMAN	BAG family molecular chaperone regulator 3
C TCA	Q9P013	CWC15_HUMAN	CWC15	2	5	10.9	26624.5	HUMAN	Spliceosome-associated protein CWC15 homolog
C TCA	Q9UK41	VPS28_HUMAN	VPS28	2	3	12.7	25425.4	HUMAN	Vacuolar protein sorting-associated protein 28 homolog
C TCA	Q07955	SRSF1_HUMAN	SRSF1	3	4	11.7	27744.8	HUMAN	Serine/arginine-rich splicing factor 1
C TCA	Q99436	PSB7_HUMAN	PSMB7	2	4	8.7	29965.7	HUMAN	Proteasome subunit beta type-7
C TCA	P09651	ROA1_HUMAN	HNRNPA1	1	2	4.8	38746.9	HUMAN	Heterogeneous nuclear ribonucleoprotein A1
C TCA	P45973	CBX5_HUMAN	CBX5	2	3	9.9	22225.2	HUMAN	Chromobox protein homolog 5
C TCA	P83916	CBX1_HUMAN	CBX1	3	3	11.4	21418	HUMAN	Chromobox protein homolog 1
C TCA	Q96A49	SYAP1_HUMAN	SYAP1	2	2	9.4	39933.7	HUMAN	Synapse-associated protein 1
C TCA	P46821	MAP1B_HUMAN	MAP1B	2	2	1.1	270637	HUMAN	Microtubule-associated protein 1B
C TCA	Q96AY3	FKB10_HUMAN	FKBP10	5	6	8.1	64245.6	HUMAN	Peptidyl-prolyl cis-trans isomerase FKBP10
C TCA	Q5T0N5	FBP1L_HUMAN	FNBP1L	3	4	5.1	70066.1	HUMAN	Formin-binding protein 1-like
C TCA	O95295	SNAPN_HUMAN	SNAPIN	1	2	16.2	14874.1	HUMAN	SNARE-associated protein Snapin
C TCA	P32119	PRDX2_HUMAN	PRDX2	3	9	16.2	21892.1	HUMAN	Peroxiredoxin-2
C TCA	P12004	PCNA_HUMAN	PCNA	2	4	8	28769.1	HUMAN	Proliferating cell nuclear antigen
C TCA	P12277	KCRB_HUMAN	CKB	3	3	6	42644.7	HUMAN	Creatine kinase B-type
C TCA	Q9UNF1	MAGD2_HUMAN	MAGED2	2	2	5.8	64954.8	HUMAN	Melanoma-associated antigen D2
C TCA	Q9NXG2	THUM1_HUMAN	THUMPD1	3	3	6.8	39315.7	HUMAN	THUMP domain-containing protein 1
C TCA	Q9Y266	NUDC_HUMAN	NUDC	3	4	10.6	38243.2	HUMAN	Nuclear migration protein nudC
C TCA	P11586	C1TC_HUMAN	MTHFD1	2	3	2.6	101560	HUMAN	C-1-tetrahydrofolate synthase, cytoplasmic
C TCA	Q99961	SH3G1_HUMAN	SH3GL1	4	5	11.1	41490.3	HUMAN	Endophilin-A2
C TCA	Q9HD15	SRA1_HUMAN	SRA1	1	2	5.1	25673.2	HUMAN	Steroid receptor RNA activator 1
C TCA	O43684	BUB3_HUMAN	BUB3	3	3	11	37155.1	HUMAN	Mitotic checkpoint protein BUB3
C TCA	P46976	GLYG_HUMAN	GYG1	3	5	8.9	39384.1	HUMAN	Glycogenin-1
C TCA	Q7Z4H3	HDDC2_HUMAN	HDDC2	2	2	12.7	23390.7	HUMAN	HD domain-containing protein 2
C TCA	P20645	MPRD_HUMAN	M6PR	1	2	5.1	30993.6	HUMAN	Cation-dependent mannose-6-phosphate receptor
C TCA	P04179	SODM_HUMAN	SOD2	2	3	9.9	24722.3	HUMAN	Superoxide dismutase [Mn], mitochondrial
C TCA	O00217	NDUS8_HUMAN	NDUFS8	3	7	10.5	23705.3	HUMAN	NADH dehydrogenase [ubiquinone] iron-sulfur protein 8, mitochondrial
C TCA	O94888	UBXN7_HUMAN	UBXN7	3	3	5.7	54862.8	HUMAN	UBX domain-containing protein 7
C TCA	P25705	ATPA_HUMAN	ATP5A1	4	6	6.1	59751.1	HUMAN	ATP synthase subunit alpha, mitochondrial
C TCA	Q04721	NOTC2_HUMAN	NOTCH2	3	3	1.5	265408	HUMAN	Neurogenic locus notch homolog protein 2
C TCA	Q02978	M2OM_HUMAN	SLC25A11	1	2	5.4	34062	HUMAN	Mitochondrial 2-oxoglutarate/malate carrier protein
C TCA	P17987	TCPA_HUMAN	TCP1	3	3	5.4	60344.1	HUMAN	T-complex protein 1 subunit alpha
C TCA	Q13308	PTK7_HUMAN	PTK7	2	2	2.2	118393	HUMAN	Inactive tyrosine-protein kinase 7
C TCA	Q9Y2J2	E41L3_HUMAN	EPB41L3	1	1	1.2	120679	HUMAN	Band 4.1-like protein 3
C TCA	P69905	HBA_HUMAN	HBA1	1	2	10.6	15257.7	HUMAN	Hemoglobin subunit alpha
C TCA	P51610	HCFC1_HUMAN	HCFC1	4	4	2.2	208734	HUMAN	Host cell factor 1
C TCA	P49327	FAS_HUMAN	FASN	3	3	1.1	273429	HUMAN	Fatty acid synthase
C TCA	Q13685	AAMP_HUMAN	AAMP	2	3	5.5	46751.3	HUMAN	Angio-associated migratory cell protein
C TCA	Q13526	PIN1_HUMAN	PIN1	2	5	12.9	18243.4	HUMAN	Peptidyl-prolyl cis-trans isomerase NIMA-interacting 1
C TCA	O75391	SPAG7_HUMAN	SPAG7	3	4	18.9	26034.7	HUMAN	Sperm-associated antigen 7
C TCA	Q04323	UBXN1_HUMAN	UBXN1	3	4	16.8	33325.6	HUMAN	UBX domain-containing protein 1
C TCA	P98179	RBM3_HUMAN	RBM3	2	3	17.2	17170.5	HUMAN	RNA-binding protein 3
C TCA	Q9NPA8	ENY2_HUMAN	ENY2	2	5	19.8	11528.7	HUMAN	Transcription and mRNA export factor ENY2
C TCA	Q16658	FSCN1_HUMAN	FSCN1	2	3	5.1	54530.4	HUMAN	Fascin
C TCA	Q9BUH6	PAXX_HUMAN	C9orf142	2	2	10.8	21639.7	HUMAN	Protein PAXX
C TCA	P30533	AMRP_HUMAN	LRPAP1	5	6	15.7	41466.3	HUMAN	Alpha-2-macroglobulin receptor-associated protein
C TCA	Q9BV57	MTND_HUMAN	ADI1	1	1	7.8	21498.6	HUMAN	1,2-dihydroxy-3-keto-5-methylthiopentene dioxygenase
C TCA	P10253	LYAG_HUMAN	GAA	2	3	2.8	105325	HUMAN	Lysosomal alpha-glucosidase
C TCA	Q8WZA0	LZIC_HUMAN	LZIC	2	3	12.1	21494.7	HUMAN	Protein LZIC
C TCA	Q15366	PCBP2_HUMAN	PCBP2	2	2	6	38580.4	HUMAN	Poly(rC)-binding protein 2
C TCA	Q15365	PCBP1_HUMAN	PCBP1	2	2	6.2	37498.2	HUMAN	Poly(rC)-binding protein 1
C TCA	Q9P0R6	GSKIP_HUMAN	GSKIP	1	1	9.4	15648.6	HUMAN	GSK3-beta interaction protein
C TCA	Q99729	ROAA_HUMAN	HNRNPAB	1	2	3.9	36225.2	HUMAN	Heterogeneous nuclear ribonucleoprotein A/B
C TCA	Q9UL46	PSME2_HUMAN	PSME2	2	2	8.8	27401.9	HUMAN	Proteasome activator complex subunit 2
C TCA	Q96C01	F136A_HUMAN	FAM136A	2	2	16.7	15641.4	HUMAN	Protein FAM136A
C TCA	Q96GA3	LTV1_HUMAN	LTV1	2	5	3.2	54855.4	HUMAN	Protein LTV1 homolog
C TCA	P52434	RPAB3_HUMAN	POLR2H	1	1	8.7	17143.5	HUMAN	DNA-directed RNA polymerases I, II, and III subunit RPABC3
C TCA	P35998	PRS7_HUMAN	PSMC2	1	1	3	48634.3	HUMAN	26S proteasome regulatory subunit 7
C TCA	P25398	RS12_HUMAN	RPS12	3	4	22.7	14515.1	HUMAN	40S ribosomal protein S12
C TCA	Q8WTS6	SETD7_HUMAN	SETD7	2	3	5.2	40721.2	HUMAN	Histone-lysine N-methyltransferase SETD7
C TCA	Q96P16	RPR1A_HUMAN	RPRD1A	3	3	12.5	35720	HUMAN	Regulation of nuclear pre-mRNA domain-containing protein 1A
C TCA	P45880	VDAC2_HUMAN	VDAC2	2	2	6.8	31566.8	HUMAN	Voltage-dependent anion-selective channel protein 2
C TCA	P06493	CDK1_HUMAN	CDK1	3	4	11.1	34095.7	HUMAN	Cyclin-dependent kinase 1
C TCA	Q92934	BAD_HUMAN	BAD	1	3	9.5	18392	HUMAN	Bcl2-associated agonist of cell death
C TCA	Q9P258	RCC2_HUMAN	RCC2	3	3	7.5	56085	HUMAN	Protein RCC2
C TCA	Q9NSE4	SYIM_HUMAN	IARS2	1	1	1.2	113792	HUMAN	Isoleucine--tRNA ligase, mitochondrial
C TCA	Q9HAV7	GRPE1_HUMAN	GRPEL1	2	3	16.1	24279.3	HUMAN	GrpE protein homolog 1, mitochondrial
C TCA	Q16186	ADRM1_HUMAN	ADRM1	1	2	3.9	42153.6	HUMAN	Proteasomal ubiquitin receptor ADRM1
C TCA	Q9NUP9	LIN7C_HUMAN	LIN7C	3	4	17.3	21834.2	HUMAN	Protein lin-7 homolog C
C TCA	O14910	LIN7A_HUMAN	LIN7A	3	4	15.9	25996.9	HUMAN	Protein lin-7 homolog A
C TCA	P54105	ICLN_HUMAN	CLNS1A	2	7	5.1	26215.5	HUMAN	Methylosome subunit pICln
C TCA	Q9Y5S9	RBM8A_HUMAN	RBM8A	1	2	10.9	19889.2	HUMAN	RNA-binding protein 8A
C TCA	P13667	PDIA4_HUMAN	PDIA4	1	1	1.9	72933.1	HUMAN	Protein disulfide-isomerase A4
C TCA	Q9BVW5	TIPIN_HUMAN	TIPIN	1	3	3.7	34555.5	HUMAN	TIMELESS-interacting protein
C TCA	Q00059	TFAM_HUMAN	TFAM	2	2	7.7	29096.9	HUMAN	Transcription factor A, mitochondrial
C TCA	Q92686	NEUG_HUMAN	NRGN	1	2	17.9	7618.5	HUMAN	Neurogranin
C TCA	P30050	RL12_HUMAN	RPL12	3	3	24.2	17818.7	HUMAN	60S ribosomal protein L12
C TCA	P51659	DHB4_HUMAN	HSD17B4	1	2	1.8	79687	HUMAN	Peroxisomal multifunctional enzyme type 2
C TCA	Q07021	C1QBP_HUMAN	C1QBP	1	8	4.6	31362.5	HUMAN	Complement component 1 Q subcomponent-binding protein, mitochondrial
C TCA	P28838	AMPL_HUMAN	LAP3	2	3	4.4	56166.8	HUMAN	Cytosol aminopeptidase
C TCA	Q9H074	PAIP1_HUMAN	PAIP1	1	1	2.5	53525.1	HUMAN	Polyadenylate-binding protein-interacting protein 1
C TCA	Q9H4A4	AMPB_HUMAN	RNPEP	2	3	5.1	72596.4	HUMAN	Aminopeptidase B
C TCA	P52597	HNRPF_HUMAN	HNRNPF	2	2	7	45672.3	HUMAN	Heterogeneous nuclear ribonucleoprotein F
C TCA	P31943	HNRH1_HUMAN	HNRNPH1	2	2	5.8	49229.9	HUMAN	Heterogeneous nuclear ribonucleoprotein H
C TCA	P55795	HNRH2_HUMAN	HNRNPH2	2	2	5.8	49264	HUMAN	Heterogeneous nuclear ribonucleoprotein H2
C TCA	Q99832	TCPH_HUMAN	CCT7	1	1	2.4	59367.2	HUMAN	T-complex protein 1 subunit eta
C TCA	Q9BV86	NTM1A_HUMAN	NTMT1	1	1	6.7	25387.3	HUMAN	N-terminal Xaa-Pro-Lys N-methyltransferase 1
C TCA	Q99627	CSN8_HUMAN	COPS8	1	2	6.2	23225.8	HUMAN	COP9 signalosome complex subunit 8
C TCA	O00754	MA2B1_HUMAN	MAN2B1	1	2	1.2	113745	HUMAN	Lysosomal alpha-mannosidase
C TCA	Q9NQC3	RTN4_HUMAN	RTN4	1	3	1.1	129932	HUMAN	Reticulon-4
C TCA	Q07954	LRP1_HUMAN	LRP1	5	6	1.1	504612	HUMAN	Prolow-density lipoprotein receptor-related protein 1
C TCA	P49247	RPIA_HUMAN	RPIA	2	3	6.8	33269.2	HUMAN	Ribose-5-phosphate isomerase
C TCA	P09497	CLCB_HUMAN	CLTB	2	2	7.9	25190.7	HUMAN	Clathrin light chain B
C TCA	Q6NUK1	SCMC1_HUMAN	SLC25A24	1	1	2.5	53354.9	HUMAN	Calcium-binding mitochondrial carrier protein SCaMC-1
C TCA	Q9H7C9	AAMDC_HUMAN	AAMDC	2	3	14.8	13332.3	HUMAN	Mth938 domain-containing protein
C TCA	P52655	TF2AA_HUMAN	GTF2A1	2	3	5.6	41514.2	HUMAN	Transcription initiation factor IIA subunit 1
C TCA	Q8N335	GPD1L_HUMAN	GPD1L	3	4	8.3	38419.1	HUMAN	Glycerol-3-phosphate dehydrogenase 1-like protein
C TCA	P41091	IF2G_HUMAN	EIF2S3	1	1	3.6	51109.9	HUMAN	Eukaryotic translation initiation factor 2 subunit 3
C TCA	Q9UJZ1	STML2_HUMAN	STOML2	1	2	4.5	38534.4	HUMAN	Stomatin-like protein 2, mitochondrial
C TCA	Q08752	PPID_HUMAN	PPID	2	6	7	40763.9	HUMAN	Peptidyl-prolyl cis-trans isomerase D
C TCA	Q13371	PHLP_HUMAN	PDCL	1	1	4	34281.9	HUMAN	Phosducin-like protein
C TCA	Q9C005	DPY30_HUMAN	DPY30	1	3	11.1	11249.8	HUMAN	Protein dpy-30 homolog
C TCA	P26639	SYTC_HUMAN	TARS	2	2	3.2	83435.8	HUMAN	Threonine--tRNA ligase, cytoplasmic
C TCA	P55145	MANF_HUMAN	MANF	2	2	13.2	20700.3	HUMAN	Mesencephalic astrocyte-derived neurotrophic factor
C TCA	Q10713	MPPA_HUMAN	PMPCA	2	2	4	58253.4	HUMAN	Mitochondrial-processing peptidase subunit alpha
C TCA	P07858	CATB_HUMAN	CTSB	2	5	5.3	37822	HUMAN	Cathepsin B
C TCA	P63279	UBC9_HUMAN	UBE2I	1	2	8.2	18007	HUMAN	SUMO-conjugating enzyme UBC9
C TCA	Q00613	HSF1_HUMAN	HSF1	1	1	3	57261	HUMAN	Heat shock factor protein 1
C TCA	O75439	MPPB_HUMAN	PMPCB	2	3	4.3	54366.6	HUMAN	Mitochondrial-processing peptidase subunit beta
C TCA	Q96C57	CL043_HUMAN	C12orf43	2	2	11.5	28170.7	HUMAN	Uncharacterized protein C12orf43
C TCA	P50995	ANX11_HUMAN	ANXA11	1	1	2.4	54390.2	HUMAN	Annexin A11
C TCA	Q9Y6I3	EPN1_HUMAN	EPN1	2	3	1.9	60293.8	HUMAN	Epsin-1
C TCA	P62316	SMD2_HUMAN	SNRPD2	2	2	15.3	13527	HUMAN	Small nuclear ribonucleoprotein Sm D2
C TCA	O75131	CPNE3_HUMAN	CPNE3	2	2	3.9	60131.2	HUMAN	Copine-3
C TCA	Q9Y3Q8	T22D4_HUMAN	TSC22D4	1	1	3	41026.4	HUMAN	TSC22 domain family protein 4
C TCA	Q9BV29	CO057_HUMAN	C15orf57	1	1	5.9	20656.1	HUMAN	Uncharacterized protein C15orf57
C TCA	Q6NXT1	ANR54_HUMAN	ANKRD54	1	1	4.3	32505.7	HUMAN	Ankyrin repeat domain-containing protein 54
C TCA	P55957	BID_HUMAN	BID	1	2	6.7	21994.9	HUMAN	BH3-interacting domain death agonist
C TCA	P52209	6PGD_HUMAN	PGD	2	2	4.6	53140.5	HUMAN	6-phosphogluconate dehydrogenase, decarboxylating
C TCA	Q641Q2	WAC2A_HUMAN	WASHC2A	2	3	2	147185	HUMAN	WASH complex subunit 2A
C TCA	P62306	RUXF_HUMAN	SNRPF	1	1	15.1	9725.3	HUMAN	Small nuclear ribonucleoprotein F
C TCA	Q99426	TBCB_HUMAN	TBCB	2	2	9	27325.8	HUMAN	Tubulin-folding cofactor B
C TCA	Q4KMP7	TB10B_HUMAN	TBC1D10B	1	1	2.6	87199.5	HUMAN	TBC1 domain family member 10B
C TCA	P22695	QCR2_HUMAN	UQCRC2	1	1	3.5	48443.4	HUMAN	Cytochrome b-c1 complex subunit 2, mitochondrial
C TCA	O43169	CYB5B_HUMAN	CYB5B	1	2	8.2	16332.3	HUMAN	Cytochrome b5 type B
C TCA	Q9NRX4	PHP14_HUMAN	PHPT1	1	1	8.8	13832.6	HUMAN	14 kDa phosphohistidine phosphatase
C TCA	Q9NXR1	NDE1_HUMAN	NDE1	2	2	8.4	38808.4	HUMAN	Nuclear distribution protein nudE homolog 1
C TCA	P22234	PUR6_HUMAN	PAICS	2	3	5.6	47079.7	HUMAN	Multifunctional protein ADE2
C TCA	Q9HB09	B2L12_HUMAN	BCL2L12	2	3	7.5	36821.8	HUMAN	Bcl-2-like protein 12
C TCA	P15151	PVR_HUMAN	PVR	2	3	6	45303	HUMAN	Poliovirus receptor
C TCA	O75379	VAMP4_HUMAN	VAMP4	1	1	8.5	16397	HUMAN	Vesicle-associated membrane protein 4
C TCA	Q9Y3B8	ORN_HUMAN	REXO2	3	3	16.9	26833	HUMAN	Oligoribonuclease, mitochondrial
C TCA	P07355	ANXA2_HUMAN	ANXA2	2	3	8.3	38604.4	HUMAN	Annexin A2
C TCA	O75533	SF3B1_HUMAN	SF3B1	1	1	1.1	145832	HUMAN	Splicing factor 3B subunit 1
C TCA	P61024	CKS1_HUMAN	CKS1B	1	2	12.7	9660.3	HUMAN	Cyclin-dependent kinases regulatory subunit 1
C TCA	Q05519	SRS11_HUMAN	SRSF11	1	1	2.9	53542.6	HUMAN	Serine/arginine-rich splicing factor 11
C TCA	P43307	SSRA_HUMAN	SSR1	1	3	3.8	32235.6	HUMAN	Translocon-associated protein subunit alpha
C TCA	O14950	ML12B_HUMAN	MYL12B	2	5	11.6	19779.3	HUMAN	Myosin regulatory light chain 12B
C TCA	Q8NHG7	SVIP_HUMAN	SVIP	1	2	18.2	8442.8	HUMAN	Small VCP/p97-interacting protein
C TCA	P62913	RL11_HUMAN	RPL11	1	1	7.3	20252.6	HUMAN	60S ribosomal protein L11
C TCA	P20674	COX5A_HUMAN	COX5A	2	4	11.3	16762.3	HUMAN	Cytochrome c oxidase subunit 5A, mitochondrial
C TCA	P25205	MCM3_HUMAN	MCM3	2	2	2.6	90981.6	HUMAN	DNA replication licensing factor MCM3
C TCA	O00762	UBE2C_HUMAN	UBE2C	1	3	9.5	19652.5	HUMAN	Ubiquitin-conjugating enzyme E2 C
C TCA	Q9BXV9	GON7_HUMAN	GON7	1	2	26	10858.9	HUMAN	EKC/KEOPS complex subunit GON7
C TCA	Q8IXQ4	GPAM1_HUMAN	GPALPP1	1	1	3.5	38142.1	HUMAN	GPALPP motifs-containing protein 1
C TCA	P55769	NH2L1_HUMAN	SNU13	1	1	9.4	14173.7	HUMAN	NHP2-like protein 1
C TCA	P61158	ARP3_HUMAN	ACTR3	1	1	3.3	47371.6	HUMAN	Actin-related protein 3
C TCA	P60468	SC61B_HUMAN	SEC61B	2	4	21.9	9974.5	HUMAN	Protein transport protein Sec61 subunit beta
C TCA	Q00325	MPCP_HUMAN	SLC25A3	1	1	3.3	40095.2	HUMAN	Phosphate carrier protein, mitochondrial
C TCA	Q14978	NOLC1_HUMAN	NOLC1	1	1	4	73603.8	HUMAN	Nucleolar and coiled-body phosphoprotein 1
C TCA	Q15843	NEDD8_HUMAN	NEDD8	2	6	16	9071.6	HUMAN	NEDD8
C TCA	P14866	HNRPL_HUMAN	HNRNPL	3	3	4.8	64133.3	HUMAN	Heterogeneous nuclear ribonucleoprotein L
C TCA	P13861	KAP2_HUMAN	PRKAR2A	1	1	3	45518.8	HUMAN	cAMP-dependent protein kinase type II-alpha regulatory subunit
C TCA	P20962	PTMS_HUMAN	PTMS	1	3	10.8	11530	HUMAN	Parathymosin
C TCA	Q14847	LASP1_HUMAN	LASP1	1	3	4.6	29717.4	HUMAN	LIM and SH3 domain protein 1
C TCA	P54819	KAD2_HUMAN	AK2	2	2	9.2	26478	HUMAN	Adenylate kinase 2, mitochondrial
C TCA	Q96CX2	KCD12_HUMAN	KCTD12	1	1	3.7	35701.1	HUMAN	BTB/POZ domain-containing protein KCTD12
C TCA	Q99873	ANM1_HUMAN	PRMT1	2	2	6.4	41515.9	HUMAN	Protein arginine N-methyltransferase 1
C TCA	O15031	PLXB2_HUMAN	PLXNB2	1	1	0.8	205129	HUMAN	Plexin-B2
C TCA	O00244	ATOX1_HUMAN	ATOX1	2	5	39.7	7401.7	HUMAN	Copper transport protein ATOX1
C TCA	O14974	MYPT1_HUMAN	PPP1R12A	1	1	1	115282	HUMAN	Protein phosphatase 1 regulatory subunit 12A
C TCA	P05091	ALDH2_HUMAN	ALDH2	2	2	4.4	56381.8	HUMAN	Aldehyde dehydrogenase, mitochondrial
C TCA	Q9NPH2	INO1_HUMAN	ISYNA1	3	4	5.4	61068.4	HUMAN	Inositol-3-phosphate synthase 1
C TCA	Q9UMS0	NFU1_HUMAN	NFU1	1	1	5.9	28462.8	HUMAN	NFU1 iron-sulfur cluster scaffold homolog, mitochondrial
C TCA	P62826	RAN_HUMAN	RAN	2	4	10.2	24423.3	HUMAN	GTP-binding nuclear protein Ran
C TCA	O60828	PQBP1_HUMAN	PQBP1	2	2	7.2	30472.5	HUMAN	Polyglutamine-binding protein 1
C TCA	O14763	TR10B_HUMAN	TNFRSF10B	2	2	6.8	47878.8	HUMAN	Tumor necrosis factor receptor superfamily member 10B
C TCA	P06748	NPM_HUMAN	NPM1	1	4	4.4	32575.3	HUMAN	Nucleophosmin
C TCA	O43768	ENSA_HUMAN	ENSA	2	3	19	13389.1	HUMAN	Alpha-endosulfine
C TCA	Q53EL6	PDCD4_HUMAN	PDCD4	2	2	5.5	51735.7	HUMAN	Programmed cell death protein 4
C TCA	O00483	NDUA4_HUMAN	NDUFA4	1	2	12.3	9369.9	HUMAN	Cytochrome c oxidase subunit NDUFA4
C TCA	P31937	3HIDH_HUMAN	HIBADH	1	1	3.9	35329.2	HUMAN	3-hydroxyisobutyrate dehydrogenase, mitochondrial
C TCA	O60763	USO1_HUMAN	USO1	1	1	1.2	107896	HUMAN	General vesicular transport factor p115
C TCA	Q9NQ92	COPRS_HUMAN	COPRS	2	3	10.9	20066.6	HUMAN	Coordinator of PRMT5 and differentiation stimulator
C TCA	P50213	IDH3A_HUMAN	IDH3A	2	3	5.2	39592.1	HUMAN	Isocitrate dehydrogenase [NAD] subunit alpha, mitochondrial
C TCA	Q9Y5J9	TIM8B_HUMAN	TIMM8B	2	4	21.7	9343.6	HUMAN	Mitochondrial import inner membrane translocase subunit Tim8 B
C TCA	P31153	METK2_HUMAN	MAT2A	1	1	2.8	43661	HUMAN	S-adenosylmethionine synthase isoform type-2
C TCA	Q9HB40	RISC_HUMAN	SCPEP1	1	2	2.4	50831.2	HUMAN	Retinoid-inducible serine carboxypeptidase
C TCA	P53004	BIEA_HUMAN	BLVRA	1	2	4.7	33428.8	HUMAN	Biliverdin reductase A
C TCA	Q9BRT9	SLD5_HUMAN	GINS4	2	2	8.5	26047.1	HUMAN	DNA replication complex GINS protein SLD5
C TCA	Q8N9N8	EIF1A_HUMAN	EIF1AD	2	4	14.5	19053.2	HUMAN	Probable RNA-binding protein EIF1AD
C TCA	Q9H1K1	ISCU_HUMAN	ISCU	2	2	17.4	17999.2	HUMAN	Iron-sulfur cluster assembly enzyme ISCU, mitochondrial
C TCA	Q9H098	F107B_HUMAN	FAM107B	1	1	9.9	15557.8	HUMAN	Protein FAM107B
C TCA	Q8IYS1	P20D2_HUMAN	PM20D2	1	1	2.5	47776.6	HUMAN	Peptidase M20 domain-containing protein 2
C TCA	Q6EEV6	SUMO4_HUMAN	SUMO4	2	2	34.7	10685.2	HUMAN	Small ubiquitin-related modifier 4
C TCA	Q16763	UBE2S_HUMAN	UBE2S	1	1	6.8	23845.5	HUMAN	Ubiquitin-conjugating enzyme E2 S
C TCA	P22102	PUR2_HUMAN	GART	2	2	2.4	107768	HUMAN	Trifunctional purine biosynthetic protein adenosine-3
C TCA	Q12962	TAF10_HUMAN	TAF10	1	1	11.5	21711.5	HUMAN	Transcription initiation factor TFIID subunit 10
C TCA	Q9NYL9	TMOD3_HUMAN	TMOD3	1	1	3.1	39595.1	HUMAN	Tropomodulin-3
C TCA	Q96AG4	LRC59_HUMAN	LRRC59	1	2	3.3	34930.8	HUMAN	Leucine-rich repeat-containing protein 59
C TCA	Q7Z417	NUFP2_HUMAN	NUFIP2	1	1	1.9	76121.7	HUMAN	Nuclear fragile X mental retardation-interacting protein 2
C TCA	Q8N488	RYBP_HUMAN	RYBP	1	1	9.6	24821.7	HUMAN	RING1 and YY1-binding protein
C TCA	P25789	PSA4_HUMAN	PSMA4	3	3	8	29484.1	HUMAN	Proteasome subunit alpha type-4
C TCA	Q5D862	FILA2_HUMAN	FLG2	1	1	0.5	248074	HUMAN	Filaggrin-2
C TCA	P84157	MXRA7_HUMAN	MXRA7	1	1	5.9	21465.9	HUMAN	Matrix-remodeling-associated protein 7
C TCA	P21281	VATB2_HUMAN	ATP6V1B2	2	2	3.3	56501.2	HUMAN	V-type proton ATPase subunit B, brain isoform
C TCA	Q9Y3D0	MIP18_HUMAN	FAM96B	1	1	13.5	17663.2	HUMAN	Mitotic spindle-associated MMXD complex subunit MIP18
C TCA	P33991	MCM4_HUMAN	MCM4	2	2	2.1	96558.8	HUMAN	DNA replication licensing factor MCM4
C TCA	P55081	MFAP1_HUMAN	MFAP1	1	1	4.6	51958.9	HUMAN	Microfibrillar-associated protein 1
C TCA	P11940	PABP1_HUMAN	PABPC1	2	3	4.1	70671.5	HUMAN	Polyadenylate-binding protein 1
C TCA	Q8TDP1	RNH2C_HUMAN	RNASEH2C	2	2	12.8	17840.3	HUMAN	Ribonuclease H2 subunit C
C TCA	Q9Y2B0	CNPY2_HUMAN	CNPY2	2	2	12.6	20652.4	HUMAN	Protein canopy homolog 2
C TCA	P09211	GSTP1_HUMAN	GSTP1	2	3	8.1	23356	HUMAN	Glutathione S-transferase P
C TCA	P05141	ADT2_HUMAN	SLC25A5	2	3	6	32852.5	HUMAN	ADP/ATP translocase 2
C TCA	Q14919	NC2A_HUMAN	DRAP1	1	1	4.9	22350	HUMAN	Dr1-associated corepressor
C TCA	Q8N806	UBR7_HUMAN	UBR7	2	3	4.5	47999.3	HUMAN	Putative E3 ubiquitin-protein ligase UBR7
C TCA	C9JLW8	MCRI1_HUMAN	MCRIP1	2	3	27.8	10920.3	HUMAN	Mapk-regulated corepressor-interacting protein 1
C TCA	P06576	ATPB_HUMAN	ATP5B	1	2	2.3	56560.4	HUMAN	ATP synthase subunit beta, mitochondrial
C TCA	Q86SX6	GLRX5_HUMAN	GLRX5	2	3	10.8	16628	HUMAN	Glutaredoxin-related protein 5, mitochondrial
C TCA	P15170	ERF3A_HUMAN	GSPT1	3	3	6.4	55756.4	HUMAN	Eukaryotic peptide chain release factor GTP-binding subunit ERF3A
C TCA	P47914	RL29_HUMAN	RPL29	1	1	9.4	17752.2	HUMAN	60S ribosomal protein L29
C TCA	Q8IWD4	CC117_HUMAN	CCDC117	1	2	3.9	30541.6	HUMAN	Coiled-coil domain-containing protein 117
C TCA	P28070	PSB4_HUMAN	PSMB4	2	3	9.1	29204.5	HUMAN	Proteasome subunit beta type-4
C TCA	Q9H467	CUED2_HUMAN	CUEDC2	1	1	3.5	32009.6	HUMAN	CUE domain-containing protein 2
C TCA	P18859	ATP5J_HUMAN	ATP5J	2	3	18.5	12587.6	HUMAN	ATP synthase-coupling factor 6, mitochondrial
C TCA	Q92820	GGH_HUMAN	GGH	1	1	4.1	35964.7	HUMAN	Gamma-glutamyl hydrolase
C TCA	P15880	RS2_HUMAN	RPS2	1	1	3.8	31324.7	HUMAN	40S ribosomal protein S2
C TCA	Q6EEV4	GL1AD_HUMAN	POLR2M	1	2	8.8	15131.1	HUMAN	DNA-directed RNA polymerase II subunit GRINL1A, isoforms 4/5
C TCA	Q9Y5J7	TIM9_HUMAN	TIMM9	3	3	39.3	10378	HUMAN	Mitochondrial import inner membrane translocase subunit Tim9
C TCA	O60271	JIP4_HUMAN	SPAG9	2	3	1.6	146207	HUMAN	C-Jun-amino-terminal kinase-interacting protein 4
C TCA	P45974	UBP5_HUMAN	USP5	2	3	1.9	95787.1	HUMAN	Ubiquitin carboxyl-terminal hydrolase 5
C TCA	Q16881	TRXR1_HUMAN	TXNRD1	2	2	4.2	70906.7	HUMAN	Thioredoxin reductase 1, cytoplasmic
C TCA	Q15181	IPYR_HUMAN	PPA1	2	2	9.7	32660.3	HUMAN	Inorganic pyrophosphatase
C TCA	Q86TG7	PEG10_HUMAN	PEG10	1	1	2	80173.6	HUMAN	Retrotransposon-derived protein PEG10
C TCA	O15126	SCAM1_HUMAN	SCAMP1	1	1	3.8	37920.8	HUMAN	Secretory carrier-associated membrane protein 1
C TCA	Q9NYJ1	COA4_HUMAN	COA4	2	2	21.8	10134.2	HUMAN	Cytochrome c oxidase assembly factor 4 homolog, mitochondrial
C TCA	Q9Y3D2	MSRB2_HUMAN	MSRB2	2	2	5.5	19536.4	HUMAN	Methionine-R-sulfoxide reductase B2, mitochondrial
C TCA	O43670	ZN207_HUMAN	ZNF207	1	4	2.7	50751	HUMAN	BUB3-interacting and GLEBS motif-containing protein ZNF207
C TCA	Q9UM47	NOTC3_HUMAN	NOTCH3	1	1	0.6	243634	HUMAN	Neurogenic locus notch homolog protein 3
C TCA	P42773	CDN2C_HUMAN	CDKN2C	1	2	6.5	18127.5	HUMAN	Cyclin-dependent kinase 4 inhibitor C
C TCA	O60841	IF2P_HUMAN	EIF5B	1	1	1.6	138828	HUMAN	Eukaryotic translation initiation factor 5B
C TCA	P30153	2AAA_HUMAN	PPP2R1A	2	2	3.4	65309.2	HUMAN	Serine/threonine-protein phosphatase 2A 65 kDa regulatory subunit A alpha isoform
C TCA	Q92734	TFG_HUMAN	TFG	3	3	8.8	43448.3	HUMAN	Protein TFG
C TCA	P41225	SOX3_HUMAN	SOX3	1	1	7.2	45210.6	HUMAN	Transcription factor SOX-3
C TCA	P62318	SMD3_HUMAN	SNRPD3	1	5	7.9	13916.4	HUMAN	Small nuclear ribonucleoprotein Sm D3
C TCA	P61769	B2MG_HUMAN	B2M	2	3	16.8	13714.7	HUMAN	Beta-2-microglobulin
C TCA	P36957	ODO2_HUMAN	DLST	1	1	2.6	48755.7	HUMAN	Dihydrolipoyllysine-residue succinyltransferase component of 2-oxoglutarate dehydrogenase complex, mitochondrial
C TCA	Q9NR33	DPOE4_HUMAN	POLE4	1	1	11.1	12208.9	HUMAN	DNA polymerase epsilon subunit 4
C TCA	Q01658	NC2B_HUMAN	DR1	2	2	14.2	19443.8	HUMAN	Protein Dr1
C TCA	Q9UKS6	PACN3_HUMAN	PACSIN3	1	1	2.6	48487.2	HUMAN	Protein kinase C and casein kinase substrate in neurons protein 3
C TCA	Q8WVJ2	NUDC2_HUMAN	NUDCD2	1	1	7	17676	HUMAN	NudC domain-containing protein 2
C TCA	P09012	SNRPA_HUMAN	SNRPA	2	4	10.6	31279.8	HUMAN	U1 small nuclear ribonucleoprotein A
C TCA	Q14011	CIRBP_HUMAN	CIRBP	1	2	6.4	18648.1	HUMAN	Cold-inducible RNA-binding protein
C TCA	P55084	ECHB_HUMAN	HADHB	2	2	3.8	51294.9	HUMAN	Trifunctional enzyme subunit beta, mitochondrial
C TCA	O14602	IF1AY_HUMAN	EIF1AY	1	1	8.3	16442.5	HUMAN	Eukaryotic translation initiation factor 1A, Y-chromosomal
C TCA	O75496	GEMI_HUMAN	GMNN	1	2	6.2	23565.3	HUMAN	Geminin
C TCA	Q9H814	PHAX_HUMAN	PHAX	2	3	4.8	44402.9	HUMAN	Phosphorylated adapter RNA export protein
C TCA	P30837	AL1B1_HUMAN	ALDH1B1	1	2	2.7	57206.8	HUMAN	Aldehyde dehydrogenase X, mitochondrial
C TCA	Q9BVG4	PBDC1_HUMAN	PBDC1	1	1	4.3	26057	HUMAN	Protein PBDC1
C TCA	P25445	TNR6_HUMAN	FAS	1	2	4.8	37732.6	HUMAN	Tumor necrosis factor receptor superfamily member 6
C TCA	Q9H4A3	WNK1_HUMAN	WNK1	1	1	0.5	250796	HUMAN	Serine/threonine-protein kinase WNK1
C TCA	Q86U28	ISCA2_HUMAN	ISCA2	1	3	9.1	16476.5	HUMAN	Iron-sulfur cluster assembly 2 homolog, mitochondrial
C TCA	Q9Y265	RUVB1_HUMAN	RUVBL1	1	1	2.9	50228.5	HUMAN	RuvB-like 1
C TCA	P35556	FBN2_HUMAN	FBN2	1	1	0.5	314779	HUMAN	Fibrillin-2
C TCA	O75886	STAM2_HUMAN	STAM2	1	1	1.9	58164.8	HUMAN	Signal transducing adapter molecule 2
C TCA	P56181	NDUV3_HUMAN	NDUFV3	2	2	24.1	11940.6	HUMAN	NADH dehydrogenase [ubiquinone] flavoprotein 3, mitochondrial
C TCA	P13647	K2C5_HUMAN	KRT5	1	1	1.5	62378.9	HUMAN	Keratin, type II cytoskeletal 5
C TCA	Q08170	SRSF4_HUMAN	SRSF4	1	2	1.8	56678.8	HUMAN	Serine/arginine-rich splicing factor 4
C TCA	Q14157	UBP2L_HUMAN	UBAP2L	1	1	1.4	114535	HUMAN	Ubiquitin-associated protein 2-like
C TCA	Q9NZL4	HPBP1_HUMAN	HSPBP1	2	2	8.8	39474.4	HUMAN	Hsp70-binding protein 1
C TCA	Q92896	GSLG1_HUMAN	GLG1	1	1	0.8	134553	HUMAN	Golgi apparatus protein 1
C TCA	P09496	CLCA_HUMAN	CLTA	2	3	6.5	27076.9	HUMAN	Clathrin light chain A
C TCA	P55011	S12A2_HUMAN	SLC12A2	1	1	1.8	131448	HUMAN	Solute carrier family 12 member 2
C TCA	P62942	FKB1A_HUMAN	FKBP1A	1	1	13	11950.8	HUMAN	Peptidyl-prolyl cis-trans isomerase FKBP1A
C TCA	P24588	AKAP5_HUMAN	AKAP5	1	3	3.7	47088.7	HUMAN	A-kinase anchor protein 5
C TCA	Q9H7N4	SFR19_HUMAN	SCAF1	1	1	0.9	139271	HUMAN	Splicing factor, arginine/serine-rich 19
C TCA	P49721	PSB2_HUMAN	PSMB2	1	1	5	22836.5	HUMAN	Proteasome subunit beta type-2
C TCA	Q4V328	GRAP1_HUMAN	GRIPAP1	2	2	3	95990.3	HUMAN	GRIP1-associated protein 1
C TCA	P62857	RS28_HUMAN	RPS28	1	1	13	7841.1	HUMAN	40S ribosomal protein S28
C TCA	O14561	ACPM_HUMAN	NDUFAB1	1	2	5.8	17417.5	HUMAN	Acyl carrier protein, mitochondrial
C TCA	O60869	EDF1_HUMAN	EDF1	1	1	10.1	16368.8	HUMAN	Endothelial differentiation-related factor 1
C TCA	P35080	PROF2_HUMAN	PFN2	1	1	10	15046.4	HUMAN	Profilin-2
C TCA	Q8TCZ2	C99L2_HUMAN	CD99L2	1	1	7.6	27986.1	HUMAN	CD99 antigen-like protein 2
C TCA	P41208	CETN2_HUMAN	CETN2	1	1	7	19738.6	HUMAN	Centrin-2
C TCA	Q9UII2	ATIF1_HUMAN	ATPIF1	2	2	20.8	12248.9	HUMAN	ATPase inhibitor, mitochondrial
C TCA	Q9NPJ6	MED4_HUMAN	MED4	1	1	5.2	29745.7	HUMAN	Mediator of RNA polymerase II transcription subunit 4
C TCA	Q9Y3F4	STRAP_HUMAN	STRAP	2	2	7.7	38438.6	HUMAN	Serine-threonine kinase receptor-associated protein
C TCA	Q9UNE7	CHIP_HUMAN	STUB1	2	2	6.9	34856.5	HUMAN	E3 ubiquitin-protein ligase CHIP
C TCA	O15067	PUR4_HUMAN	PFAS	1	2	0.8	144736	HUMAN	Phosphoribosylformylglycinamidine synthase
C TCA	Q99584	S10AD_HUMAN	S100A13	2	3	20.4	11471.3	HUMAN	Protein S100-A13
C TCA	P26641	EF1G_HUMAN	EEF1G	1	1	3.2	50119.2	HUMAN	Elongation factor 1-gamma
C TCA	P50991	TCPD_HUMAN	CCT4	3	3	5.4	57924.8	HUMAN	T-complex protein 1 subunit delta
C TCA	Q5JTJ3	COA6_HUMAN	COA6	1	1	11.2	14116.2	HUMAN	Cytochrome c oxidase assembly factor 6 homolog
C TCA	P49593	PPM1F_HUMAN	PPM1F	1	1	2.2	49831.2	HUMAN	Protein phosphatase 1F
C TCA	P28066	PSA5_HUMAN	PSMA5	1	1	4.1	26411.3	HUMAN	Proteasome subunit alpha type-5
C TCA	Q8N5I9	CL045_HUMAN	C12orf45	1	1	6.5	20123.5	HUMAN	Uncharacterized protein C12orf45
C TCA	P39019	RS19_HUMAN	RPS19	1	1	6.2	16060.6	HUMAN	40S ribosomal protein S19
C TCA	O60927	PP1RB_HUMAN	PPP1R11	1	1	12.7	13952.6	HUMAN	Protein phosphatase 1 regulatory subunit 11
C TCA	O60613	SEP15_HUMAN	SELENOF	1	2	7.4	17790.6	HUMAN	Selenoprotein F
C TCA	P05026	AT1B1_HUMAN	ATP1B1	2	2	4.3	35061.6	HUMAN	Sodium/potassium-transporting ATPase subunit beta-1
C TCA	P30626	SORCN_HUMAN	SRI	2	4	10.6	21676.6	HUMAN	Sorcin
C TCA	Q8IY57	YAF2_HUMAN	YAF2	1	1	13.9	19901.4	HUMAN	YY1-associated factor 2
C TCA	Q9H0N5	PHS2_HUMAN	PCBD2	1	1	7.7	14365.6	HUMAN	Pterin-4-alpha-carbinolamine dehydratase 2
C TCA	Q9NYB0	TE2IP_HUMAN	TERF2IP	1	1	3	44260.3	HUMAN	Telomeric repeat-binding factor 2-interacting protein 1
C TCA	Q4VC31	CCD58_HUMAN	CCDC58	1	1	9	16620.2	HUMAN	Coiled-coil domain-containing protein 58
C TCA	P61457	PHS_HUMAN	PCBD1	1	4	9.6	11999.7	HUMAN	Pterin-4-alpha-carbinolamine dehydratase
C TCA	O43852	CALU_HUMAN	CALU	3	5	10.5	37107.1	HUMAN	Calumenin
C TCA	P49773	HINT1_HUMAN	HINT1	1	1	11.1	13802	HUMAN	Histidine triad nucleotide-binding protein 1
C TCA	Q9UEU0	VTI1B_HUMAN	VTI1B	1	1	5.6	26688.6	HUMAN	Vesicle transport through interaction with t-SNAREs homolog 1B
C TCA	Q9BQB6	VKOR1_HUMAN	VKORC1	1	1	8	18234.7	HUMAN	Vitamin K epoxide reductase complex subunit 1
C TCA	O95831	AIFM1_HUMAN	AIFM1	1	1	1.8	66901.2	HUMAN	Apoptosis-inducing factor 1, mitochondrial
C TCA	Q7Z2K8	GRIN1_HUMAN	GPRIN1	2	2	2.8	102400	HUMAN	G protein-regulated inducer of neurite outgrowth 1
C TCA	Q5VTB9	RN220_HUMAN	RNF220	1	1	2.1	62765.8	HUMAN	E3 ubiquitin-protein ligase RNF220
C TCA	P60953	CDC42_HUMAN	CDC42	2	2	11	21258.8	HUMAN	Cell division control protein 42 homolog
C TCA	P60763	RAC3_HUMAN	RAC3	2	2	9.9	21379.1	HUMAN	Ras-related C3 botulinum toxin substrate 3
C TCA	P63000	RAC1_HUMAN	RAC1	2	2	9.9	21450.3	HUMAN	Ras-related C3 botulinum toxin substrate 1
C TCA	P48960	CD97_HUMAN	CD97	1	2	1.2	91870.2	HUMAN	CD97 antigen
C TCA	Q7L266	ASGL1_HUMAN	ASRGL1	1	2	3.2	32054.8	HUMAN	Isoaspartyl peptidase/L-asparaginase
C TCA	P82094	TMF1_HUMAN	TMF1	2	2	2	122843	HUMAN	TATA element modulatory factor
C TCA	Q08211	DHX9_HUMAN	DHX9	2	2	1.7	140960	HUMAN	ATP-dependent RNA helicase A
C TCA	P62879	GBB2_HUMAN	GNB2	1	1	3.5	37331.4	HUMAN	Guanine nucleotide-binding protein G(I)/G(S)/G(T) subunit beta-2
C TCA	P46937	YAP1_HUMAN	YAP1	1	2	2.2	54462	HUMAN	Transcriptional coactivator YAP1
C TCA	Q96IX5	USMG5_HUMAN	USMG5	1	2	17.2	6457.6	HUMAN	Up-regulated during skeletal muscle growth protein 5
C TCA	Q92598	HS105_HUMAN	HSPH1	2	3	3	96865.8	HUMAN	Heat shock protein 105 kDa
C TCA	P51991	ROA3_HUMAN	HNRNPA3	1	2	2.6	39595.3	HUMAN	Heterogeneous nuclear ribonucleoprotein A3
C TCA	Q9Y2Q3	GSTK1_HUMAN	GSTK1	1	1	6.2	25497.1	HUMAN	Glutathione S-transferase kappa 1
C TCA	P55196	AFAD_HUMAN	AFDN	2	2	1.2	206806	HUMAN	Afadin
C TCA	Q9Y3E2	BOLA1_HUMAN	BOLA1	2	2	19	14289.5	HUMAN	BolA-like protein 1
C TCA	Q9BUL5	PHF23_HUMAN	PHF23	1	1	3.2	43818.6	HUMAN	PHD finger protein 23
C TCA	Q13505	MTX1_HUMAN	MTX1	1	1	3	51477.3	HUMAN	Metaxin-1
C TCA	Q9H6I2	SOX17_HUMAN	SOX17	1	3	4.3	44116.9	HUMAN	Transcription factor SOX-17
C TCA	Q7Z309	F122B_HUMAN	FAM122B	1	2	4.9	26928.4	HUMAN	Protein FAM122B
C TCA	Q9BTL3	RAM_HUMAN	FAM103A1	1	1	11	14381.6	HUMAN	RNMT-activating mini protein
C TCA	P49459	UBE2A_HUMAN	UBE2A	1	2	6.6	17315.6	HUMAN	Ubiquitin-conjugating enzyme E2 A
C TCA	Q6UWL2	SUSD1_HUMAN	SUSD1	1	1	1.7	82710.6	HUMAN	Sushi domain-containing protein 1
C TCA	Q12846	STX4_HUMAN	STX4	1	1	6.4	34180.2	HUMAN	Syntaxin-4
C TCA	Q969T9	WBP2_HUMAN	WBP2	1	2	3.8	28087.2	HUMAN	WW domain-binding protein 2
C TCA	Q9Y2D5	AKAP2_HUMAN	AKAP2	1	2	0.9	94661.3	HUMAN	A-kinase anchor protein 2
C TCA	O43464	HTRA2_HUMAN	HTRA2	1	1	2.2	48841.2	HUMAN	Serine protease HTRA2, mitochondrial
C TCA	P01889	1B07_HUMAN	HLA-B	1	1	5.5	40460.4	HUMAN	HLA class I histocompatibility antigen, B-7 alpha chain
C TCA	P53384	NUBP1_HUMAN	NUBP1	1	1	5.6	34534.8	HUMAN	Cytosolic Fe-S cluster assembly factor NUBP1
C TCA	Q5F1R6	DJC21_HUMAN	DNAJC21	1	1	3	62028.4	HUMAN	DnaJ homolog subfamily C member 21
C TCA	P54725	RD23A_HUMAN	RAD23A	2	3	5.2	39609.5	HUMAN	UV excision repair protein RAD23 homolog A
C TCA	Q9H2G2	SLK_HUMAN	SLK	1	1	0.9	142696	HUMAN	STE20-like serine/threonine-protein kinase
C TCA	P55786	PSA_HUMAN	NPEPPS	1	1	1.4	103277	HUMAN	Puromycin-sensitive aminopeptidase
C TCA	O95861	BPNT1_HUMAN	BPNT1	2	2	6.2	33392.6	HUMAN	3'(2'),5'-bisphosphate nucleotidase 1
C TCA	P16615	AT2A2_HUMAN	ATP2A2	1	1	1.1	114758	HUMAN	Sarcoplasmic/endoplasmic reticulum calcium ATPase 2
C TCA	Q6UUV9	CRTC1_HUMAN	CRTC1	1	2	1.6	67300.4	HUMAN	CREB-regulated transcription coactivator 1
C TCA	P05109	S10A8_HUMAN	S100A8	1	1	11.8	10834.6	HUMAN	Protein S100-A8
C TCA	Q8N183	MIMIT_HUMAN	NDUFAF2	1	1	13	19856.5	HUMAN	Mimitin, mitochondrial
C TCA	P52657	T2AG_HUMAN	GTF2A2	1	1	8.3	12457.2	HUMAN	Transcription initiation factor IIA subunit 2
C TCA	Q9H3Q1	BORG4_HUMAN	CDC42EP4	1	1	5.6	37980.2	HUMAN	Cdc42 effector protein 4
C TCA	O15541	R113A_HUMAN	RNF113A	1	1	3.8	38787.5	HUMAN	RING finger protein 113A
C TCA	Q9NWV4	CA123_HUMAN	C1orf123	1	1	5	18048.6	HUMAN	UPF0587 protein C1orf123
C TCA	Q8WUD4	CCD12_HUMAN	CCDC12	1	1	6	19180.9	HUMAN	Coiled-coil domain-containing protein 12
C TCA	O14497	ARI1A_HUMAN	ARID1A	1	1	0.6	242047	HUMAN	AT-rich interactive domain-containing protein 1A
C TCA	Q15417	CNN3_HUMAN	CNN3	1	1	2.7	36414	HUMAN	Calponin-3
C TCA	P29144	TPP2_HUMAN	TPP2	2	2	1.4	138351	HUMAN	Tripeptidyl-peptidase 2
C TCA	P62993	GRB2_HUMAN	GRB2	2	2	10.1	25206.6	HUMAN	Growth factor receptor-bound protein 2
C TCA	P17980	PRS6A_HUMAN	PSMC3	1	1	2.1	49204	HUMAN	26S proteasome regulatory subunit 6A
C TCA	Q9P2T1	GMPR2_HUMAN	GMPR2	1	2	4.9	37874.7	HUMAN	GMP reductase 2
C TCA	Q96EY8	MMAB_HUMAN	MMAB	2	2	10.4	27388.5	HUMAN	Cob(I)yrinic acid a,c-diamide adenosyltransferase, mitochondrial
C TCA	O43760	SNG2_HUMAN	SYNGR2	1	1	4.5	24810.3	HUMAN	Synaptogyrin-2
C TCA	Q0ZGT2	NEXN_HUMAN	NEXN	1	1	1.6	80658.9	HUMAN	Nexilin
C TCA	Q9BTT6	LRRC1_HUMAN	LRRC1	1	1	2.7	59242.3	HUMAN	Leucine-rich repeat-containing protein 1
C TCA	P09429	HMGB1_HUMAN	HMGB1	1	4	4.2	24894	HUMAN	High mobility group protein B1
C TCA	P12956	XRCC6_HUMAN	XRCC6	1	1	2.8	69843.7	HUMAN	X-ray repair cross-complementing protein 6
C TCA	O14744	ANM5_HUMAN	PRMT5	1	1	2	72684.5	HUMAN	Protein arginine N-methyltransferase 5
C TCA	Q9UKX7	NUP50_HUMAN	NUP50	2	3	4.9	50144.6	HUMAN	Nuclear pore complex protein Nup50
C TCA	Q9Y3X0	CCDC9_HUMAN	CCDC9	1	1	1.9	59703.5	HUMAN	Coiled-coil domain-containing protein 9
C TCA	P07093	GDN_HUMAN	SERPINE2	1	2	3	44002.6	HUMAN	Glia-derived nexin
C TCA	Q00341	VIGLN_HUMAN	HDLBP	1	1	0.9	141457	HUMAN	Vigilin
C TCA	P25787	PSA2_HUMAN	PSMA2	1	1	4.7	25898.8	HUMAN	Proteasome subunit alpha type-2
C TCA	P12268	IMDH2_HUMAN	IMPDH2	2	2	3.9	55805.5	HUMAN	Inosine-5'-monophosphate dehydrogenase 2
C TCA	P49189	AL9A1_HUMAN	ALDH9A1	1	1	2.4	53802.4	HUMAN	4-trimethylaminobutyraldehyde dehydrogenase
C TCA	P84098	RL19_HUMAN	RPL19	1	1	4.6	23466.2	HUMAN	60S ribosomal protein L19
C TCA	Q15436	SC23A_HUMAN	SEC23A	2	3	3.4	86161.6	HUMAN	Protein transport protein Sec23A
C TCA	P06213	INSR_HUMAN	INSR	2	2	1.4	156334	HUMAN	Insulin receptor
C TCA	P08069	IGF1R_HUMAN	IGF1R	2	2	1.4	154794	HUMAN	Insulin-like growth factor 1 receptor
C TCA	P53367	ARFP1_HUMAN	ARFIP1	1	1	4.3	41738.6	HUMAN	Arfaptin-1
C TCA	P02538	K2C6A_HUMAN	KRT6A	1	2	1.6	60045.4	HUMAN	Keratin, type II cytoskeletal 6A
C TCA	Q9HD42	CHM1A_HUMAN	CHMP1A	1	1	4.1	21703	HUMAN	Charged multivesicular body protein 1a
C TCA	Q9Y5A9	YTHD2_HUMAN	YTHDF2	2	2	4.1	62334.7	HUMAN	YTH domain-containing family protein 2
C TCA	P52926	HMGA2_HUMAN	HMGA2	1	2	21.1	11832.1	HUMAN	High mobility group protein HMGI-C
C TCA	O43164	PJA2_HUMAN	PJA2	1	1	2.5	78214.8	HUMAN	E3 ubiquitin-protein ligase Praja-2
C TCA	P13646	K1C13_HUMAN	KRT13	1	1	2.6	49588.6	HUMAN	Keratin, type I cytoskeletal 13
C TCA	Q86Y82	STX12_HUMAN	STX12	2	3	9.8	31642.2	HUMAN	Syntaxin-12
C TCA	P53365	ARFP2_HUMAN	ARFIP2	1	1	5	37856	HUMAN	Arfaptin-2
C TCA	P08195	4F2_HUMAN	SLC3A2	1	1	2.1	67994.6	HUMAN	4F2 cell-surface antigen heavy chain
C TCA	Q8TF01	PNISR_HUMAN	PNISR	1	1	1.5	92577.5	HUMAN	Arginine/serine-rich protein PNISR
C TCA	P50151	GBG10_HUMAN	GNG10	1	1	19.1	7205.4	HUMAN	Guanine nucleotide-binding protein G(I)/G(S)/G(O) subunit gamma-10
C TCA	Q15121	PEA15_HUMAN	PEA15	1	1	7.7	15040.2	HUMAN	Astrocytic phosphoprotein PEA-15
C TCA	Q9NWQ9	CN119_HUMAN	C14orf119	1	1	8.6	16009.3	HUMAN	Uncharacterized protein C14orf119
C TCA	Q13433	S39A6_HUMAN	SLC39A6	1	1	1.2	85047.5	HUMAN	Zinc transporter ZIP6
C TCA	Q8NE71	ABCF1_HUMAN	ABCF1	1	1	1.3	95926.5	HUMAN	ATP-binding cassette sub-family F member 1
[truncated: 142 more rows]

## Sheet: VEE B
ID	Acc #	UniProt ID	Gene	Num Unique	Peptide Count	% Cov	Protein MW	Species	Protein Name
[truncated: 1,494 more rows]

[truncated: 2 more sheets: CLAMP Identifications, Conserved Interactants]
