# Supplementary material for: Comparative analyses of alphaviral RNA:Protein complexes reveals conserved host-pathogen interactions
Source: PLoS One. 2020 Aug 25;15(8):e0238254. doi: 10.1371/journal.pone.0238254 (PMC7446964; doi:10.1371/journal.pone.0238254)
Supplement: S2 Table — (XLSX) [file pone.0238254.s003.xlsx]

## Sheet: Table S2 Intro
		This file contains the complete ontology lists obtained during these studies.

## Sheet: SINV|CHIKV DAVID
	Category	Term	Count	%	PValue	Genes	List Total	Pop Hits	Pop Total	Fold Enrichment	Benjamini		Category	Term	Count	%	PValue	Genes	List Total	Pop Hits	Pop Total	Fold Enrichment	Benjamini
	GOTERM_BP_DIRECT	GO:0006521~regulation of cellular amino acid metabolic process	14	7.69231	3.19511e-15	P35998, P25789, P25786, P25787, Q99436, P28074, P28072, P28070, O14818, P60900, P49721, P49720, O00233, P28066	174	51	16792	26.4918	3.11662e-12		GOTERM_MF_DIRECT	GO:0004298~threonine-type endopeptidase activity	12	6.59341	3.93105e-17	P28074, P28072, P25789, P25786, P28070, P25787, O14818, P60900, P49721, P49720, P28066, Q99436	178	21	16881	54.1926	1.56063e-14
	GOTERM_BP_DIRECT	GO:0038061~NIK/NF-kappaB signaling	15	8.24176	4.30271e-15	P35998, P25789, P25786, P25787, Q99436, P28074, P28072, P28070, O14818, P63208, P60900, P49721, P49720, O00233, P28066	174	66	16792	21.9331	2.09566e-12		GOTERM_MF_DIRECT	GO:0044822~poly(A) RNA binding	45	24.7253	1.41821e-14	P33316, Q14974, P12956, P39687, Q02790, P31948, P23246, P09874, P61981, P13667, P05141, Q15056, P61604, P05455, P53999, P09382, P62826, Q02978, P98179, P61978, P63220, P09651, P55072, P63104, P40926, P52272, P49411, O43399, P22626, P17987, Q00059, P21333, P38646, Q12931, Q99729, Q04837, Q99733, Q16658, P16403, P54105, P62318, P55084, Q15366, P19338, Q15365	178	1129	16881	3.78004	2.82085e-12
	GOTERM_BP_DIRECT	GO:0043488~regulation of mRNA stability	17	9.34066	8.29054e-15	P35998, P25789, P25786, P25787, P39687, P31946, Q99436, P28074, P28072, P28070, O14818, P60900, P49721, P49720, O00233, P63104, P28066	174	103	16792	15.9281	2.68674e-12		GOTERM_MF_DIRECT	GO:0005515~protein binding	135	74.1758	6.61634e-11	P31153, P12268, Q15102, P23246, Q96A49, P23526, P61457, Q9UHV9, P05455, P50502, P53396, Q9UHD9, Q86U28, P61978, P28066, P49411, P22626, P17987, Q00059, Q8NBS9, Q99426, Q99729, P28074, Q9BV57, Q04837, P28070, P16403, P00558, P35998, Q14974, P12956, P39687, P45880, P62306, Q15121, P49006, P09874, Q99832, P15374, Q99436, P30041, P13667, P31040, P27348, Q8WVJ2, P63208, P53999, P30048, O00264, P09382,…	178	8785	16881	1.45737	8.75562e-09
	GOTERM_BP_DIRECT	GO:0051437~positive regulation of ubiquitin-protein ligase activity involved in regulation of mitotic cell cycle transition	15	8.24176	3.52653e-14	P35998, P25789, P25786, P25787, Q99436, P28074, P28072, P28070, O14818, P63208, P60900, P49721, P49720, O00233, P28066	174	76	16792	19.0472	8.54383e-12		GOTERM_MF_DIRECT	GO:0051082~unfolded protein binding	14	7.69231	1.30242e-10	P61604, Q9UHV9, Q58FF7, Q8WVJ2, Q99733, P78371, P17987, P50502, Q99471, Q9Y266, Q99832, P38646, Q12931, P68371	178	110	16881	12.0702	1.29265e-08
	GOTERM_BP_DIRECT	GO:0002479~antigen processing and presentation of exogenous peptide antigen via MHC class I, TAP-dependent	14	7.69231	6.25181e-14	P35998, P25789, P25786, P25787, Q99436, P28074, P28072, P28070, O14818, P60900, P49721, P49720, O00233, P28066	174	63	16792	21.4457	1.21011e-11		GOTERM_MF_DIRECT	GO:0098641~cadherin binding involved in cell-cell adhesion	13	7.14286	5.7165e-05	P30041, Q15056, P28072, Q16658, P22061, P21333, P62826, P31946, P61978, Q9Y266, Q15365, P41091, P63104	178	290	16881	4.25132	0.00452875
	GOTERM_BP_DIRECT	GO:0051436~negative regulation of ubiquitin-protein ligase activity involved in mitotic cell cycle	14	7.69231	3.23358e-13	P35998, P25789, P25786, P25787, Q99436, P28074, P28072, P28070, O14818, P60900, P49721, P49720, O00233, P28066	174	71	16792	19.0293	5.21765e-11		GOTERM_MF_DIRECT	GO:0003723~RNA binding	17	9.34066	0.000213231	P25786, P52272, P22626, P26639, P62306, P12268, Q99729, Q15056, P14314, P05455, P60900, P98179, P61978, Q15366, P19338, P09651, Q15365	178	547	16881	2.9474	0.0140112
	GOTERM_BP_DIRECT	GO:0031145~anaphase-promoting complex-dependent catabolic process	14	7.69231	1.36791e-12	P35998, P25789, P25786, P25787, Q99436, P28074, P28072, P28070, O14818, P60900, P49721, P49720, O00233, P28066	174	79	16792	17.1023	1.89162e-10		GOTERM_MF_DIRECT	GO:0009055~electron carrier activity	7	3.84615	0.000366844	P99999, O95831, P31040, P15121, P20674, O43175, P05091	178	90	16881	7.37622	0.0205941
	GOTERM_BP_DIRECT	GO:0051603~proteolysis involved in cellular protein catabolic process	12	6.59341	1.63707e-12	P28074, P28072, P25789, P25786, P28070, P25787, O14818, P07858, P60900, P49721, P49720, Q99436	174	48	16792	24.1264	1.9808e-10		GOTERM_MF_DIRECT	GO:0003697~single-stranded DNA binding	7	3.84615	0.000437656	P54727, Q04837, P54725, P53999, P61978, P09651, Q15365	178	93	16881	7.13827	0.0214892
	GOTERM_BP_DIRECT	GO:0043161~proteasome-mediated ubiquitin-dependent protein catabolic process	19	10.4396	3.32816e-12	P35998, P25789, P25786, P25787, Q99436, P54727, P28074, P28072, P28070, O14818, P54725, P63208, P60900, P49721, Q15366, P55072, P49720, O00233, P28066	174	203	16792	9.03256	3.57957e-10		GOTERM_MF_DIRECT	GO:0051287~NAD binding	5	2.74725	0.000652832	P50213, O43175, P09622, P09874, P23526	178	38	16881	12.4786	0.0283956
	GOTERM_BP_DIRECT	GO:0002223~stimulatory C-type lectin receptor signaling pathway	15	8.24176	3.63236e-12	P35998, P25789, P25786, P25787, Q99436, P28074, P28072, P28070, O14818, P63208, P60900, P49721, P49720, O00233, P28066	174	105	16792	13.7865	3.51608e-10		GOTERM_MF_DIRECT	GO:0046933~proton-transporting ATP synthase activity, rotational mechanism	4	2.1978	0.000691621	P06576, P48047, P30049, O75947	178	17	16881	22.3146	0.0270931
	GOTERM_BP_DIRECT	GO:0006457~protein folding	18	9.89011	4.95195e-12	P78371, P17987, Q8NBS9, Q02790, Q99471, P62942, Q12931, P38646, Q99832, P13667, P61604, Q9UHV9, P14314, Q58FF7, Q8WVJ2, P50502, Q96AY3, Q9Y266	174	180	16792	9.65057	4.3577e-10		GOTERM_MF_DIRECT	GO:0042802~identical protein binding	19	10.4396	0.000906252	P30626, Q9NRR5, P00441, P31153, P34897, Q15102, P09874, P23526, Q99832, P61457, Q9H773, O14818, P04179, P50502, P30048, P19338, P55072, P12004, P63104	178	749	16881	2.40575	0.0321927
	GOTERM_BP_DIRECT	GO:0060071~Wnt signaling pathway, planar cell polarity pathway	14	7.69231	1.03082e-11	P35998, P25789, P25786, P25787, Q99436, P28074, P28072, P28070, O14818, P60900, P49721, P49720, O00233, P28066	174	92	16792	14.6857	8.31528e-10		GOTERM_MF_DIRECT	GO:0031625~ubiquitin protein ligase binding	11	6.04396	0.00091369	P30041, O94888, P05141, P31930, P12277, P78371, P17987, Q15366, P55072, P38646, P63104	178	287	16881	3.63487	0.029789
	GOTERM_BP_DIRECT	GO:0000209~protein polyubiquitination	17	9.34066	7.54521e-11	P35998, P25789, P25786, P25787, P29144, Q99436, P28074, P28072, P28070, O14818, P63208, P55786, P60900, P49721, P49720, O00233, P28066	174	184	16792	8.91629	5.61828e-09		GOTERM_MF_DIRECT	GO:0000166~nucleotide binding	12	6.59341	0.00112998	Q15056, P52272, P05455, P22626, P45880, P12268, P98179, P23246, P05023, P09651, P19338, Q99729	178	348	16881	3.27024	0.033938
	GOTERM_BP_DIRECT	GO:0033209~tumor necrosis factor-mediated signaling pathway	14	7.69231	2.54825e-10	P35998, P25789, P25786, P25787, Q99436, P28074, P28072, P28070, O14818, P60900, P49721, P49720, O00233, P28066	174	118	16792	11.4498	1.76193e-08		GOTERM_MF_DIRECT	GO:0019904~protein domain specific binding	9	4.94505	0.00160204	P27348, Q14974, P52272, P50502, P31946, P05023, P61981, P55072, P63104	178	208	16881	4.10353	0.0444475
	GOTERM_BP_DIRECT	GO:0090263~positive regulation of canonical Wnt signaling pathway	14	7.69231	3.15173e-10	P35998, P25789, P25786, P25787, Q99436, P28074, P28072, P28070, O14818, P60900, P49721, P49720, O00233, P28066	174	120	16792	11.259	2.03392e-08		GOTERM_MF_DIRECT	GO:0031593~polyubiquitin binding	4	2.1978	0.00171994	P54727, Q9NRR5, P54725, P55072	178	23	16881	16.4934	0.0445379
	GOTERM_BP_DIRECT	GO:0050852~T cell receptor signaling pathway	15	8.24176	3.97319e-10	P35998, P25789, P25786, P25787, Q99436, P28074, P28072, P28070, O14818, P63208, P60900, P49721, P49720, O00233, P28066	174	148	16792	9.78099	2.40378e-08		GOTERM_MF_DIRECT	GO:0044325~ion channel binding	6	3.2967	0.00676274	P30626, P27348, Q9NRX4, P14314, P62942, P21333	178	113	16881	5.0356	0.154959
	GOTERM_BP_DIRECT	GO:0090090~negative regulation of canonical Wnt signaling pathway	15	8.24176	1.42634e-09	P35998, P25789, P25786, P25787, Q99471, Q99436, P28074, P28072, P28070, O14818, P60900, P49721, P49720, O00233, P28066	174	163	16792	8.8809	8.12177e-08		GOTERM_MF_DIRECT	GO:0051087~chaperone binding	5	2.74725	0.0103908	P61604, P00441, P50502, P31948, P05023	178	81	16881	5.85414	0.216453
	GOTERM_BP_DIRECT	GO:0016032~viral process	19	10.4396	1.95236e-09	P35998, Q13765, P25789, Q07021, P31946, Q99436, P28074, P05141, Q15056, P28072, P28070, O14818, P54725, P62826, P49721, P61978, P49720, O43765, P09651	174	299	16792	6.13247	1.04993e-07		GOTERM_MF_DIRECT	GO:0005080~protein kinase C binding	4	2.1978	0.0123655	P14314, Q07021, P29966, P61981	178	46	16881	8.2467	0.239993
	GOTERM_BP_DIRECT	GO:0038095~Fc-epsilon receptor signaling pathway	15	8.24176	4.49244e-09	P35998, P25789, P25786, P25787, Q99436, P28074, P28072, P28070, O14818, P63208, P60900, P49721, P49720, O00233, P28066	174	178	16792	8.13251	2.28878e-07		GOTERM_MF_DIRECT	GO:0008022~protein C-terminus binding	7	3.84615	0.0124316	P27348, P12956, P30048, P31948, P31946, Q9UBE0, P19338	178	182	16881	3.64758	0.230014
	GOTERM_BP_DIRECT	GO:0000165~MAPK cascade	16	8.79121	8.97104e-08	P35998, P25789, P25786, P25787, P31946, Q15121, Q99436, P28074, P28072, P28070, O14818, P60900, P49721, P49720, O00233, P28066	174	262	16792	5.89348	4.34197e-06		GOTERM_MF_DIRECT	GO:0022857~transmembrane transporter activity	4	2.1978	0.01467	P06576, P48047, P30049, O75947	178	49	16881	7.7418	0.254244
	GOTERM_BP_DIRECT	GO:0006511~ubiquitin-dependent protein catabolic process	11	6.04396	1.93519e-05	P35998, Q16186, P25789, P25786, P25787, O14818, P63208, P60900, P55072, O00233, P15374	174	182	16792	5.83276	0.00089164		GOTERM_MF_DIRECT	GO:0016787~hydrolase activity	7	3.84615	0.0155254	P30041, P35998, Q7L266, P07858, Q15102, P55072, P11586	178	191	16881	3.4757	0.256069
	GOTERM_BP_DIRECT	GO:0061077~chaperone-mediated protein folding	6	3.2967	3.65595e-05	P13667, Q02790, P40855, P62942, Q96AY3, Q12931	174	37	16792	15.6496	0.00160736		GOTERM_MF_DIRECT	GO:0042288~MHC class I protein binding	3	1.64835	0.0166282	P06576, P55072, P68371	178	19	16881	14.9743	0.261095
	GOTERM_BP_DIRECT	GO:0072321~chaperone-mediated protein transport	4	2.1978	5.79416e-05	O60220, Q9Y5J9, P40855, Q9Y5L4	174	8	16792	48.2529	0.00243569		GOTERM_MF_DIRECT	GO:0005528~FK506 binding	3	1.64835	0.0183499	Q02790, P62942, Q96AY3	178	20	16881	14.2256	0.273617
	GOTERM_BP_DIRECT	GO:0098609~cell-cell adhesion	12	6.59341	0.000118342	P30041, Q15056, P28072, Q16658, P22061, P62826, P31946, P61978, Q9Y266, Q15365, P41091, P63104	174	271	16792	4.27332	0.00476205		GOTERM_MF_DIRECT	GO:0016491~oxidoreductase activity	7	3.84615	0.0187959	P51659, O95831, P31040, Q9BV57, P15121, P12268, P05091	178	200	16881	3.3193	0.269389
	GOTERM_BP_DIRECT	GO:0010467~gene expression	6	3.2967	0.000131064	P52272, P22626, P61978, Q15366, P09651, Q15365	174	48	16792	12.0632	0.00506227		GOTERM_MF_DIRECT	GO:0005524~ATP binding	25	13.7363	0.0235482	P35998, P12956, Q02790, P31153, P30085, Q99832, P11586, P61604, P54819, Q58FF7, P22102, P30049, P53396, P05023, P55072, P12277, P17987, P78371, P26639, P38646, Q12931, P06576, P00558, O15067, Q92598	178	1495	16881	1.5859	0.315056
	GOTERM_BP_DIRECT	GO:0000302~response to reactive oxygen species	5	2.74725	0.000675489	P99999, P30041, P00441, P04179, P30048	174	39	16792	12.3725	0.0248437		GOTERM_MF_DIRECT	GO:0003684~damaged DNA binding	4	2.1978	0.0284449	P54727, P12956, P54725, P12004	178	63	16881	6.0214	0.356368
	GOTERM_BP_DIRECT	GO:0006605~protein targeting	5	2.74725	0.000675489	P27348, Q02952, P31946, P61981, P63104	174	39	16792	12.3725	0.0248437		GOTERM_MF_DIRECT	GO:0004177~aminopeptidase activity	3	1.64835	0.0323202	P55786, P29144, P28838	178	27	16881	10.5375	0.383117
	GOTERM_BP_DIRECT	GO:0045454~cell redox homeostasis	6	3.2967	0.00118957	P30041, O95831, P13667, P30048, Q8NBS9, P09622	174	77	16792	7.51993	0.041776		GOTERM_MF_DIRECT	GO:1904288~BAT3 complex binding	2	1.0989	0.0412892	O43765, P55072	178	4	16881	47.4185	0.450008
	GOTERM_BP_DIRECT	GO:0007005~mitochondrion organization	6	3.2967	0.00118957	P99999, Q04837, P06576, P30048, Q00059, P09874	174	77	16792	7.51993	0.041776		GOTERM_MF_DIRECT	GO:0016887~ATPase activity	6	3.2967	0.0438116	P35998, P06576, P48047, P30049, O75947, P55072	178	183	16881	3.10941	0.45844
	GOTERM_BP_DIRECT	GO:0042776~mitochondrial ATP synthesis coupled proton transport	4	2.1978	0.00124692	P06576, P48047, P30049, O75947	174	21	16792	18.382	0.0422175		GOTERM_MF_DIRECT	GO:0030544~Hsp70 protein binding	3	1.64835	0.0466819	P50502, P62942, P31948	178	33	16881	8.62155	0.468813
	GOTERM_BP_DIRECT	GO:0015986~ATP synthesis coupled proton transport	4	2.1978	0.00143293	P06576, P48047, P30049, O75947	174	22	16792	17.5465	0.046737		GOTERM_MF_DIRECT	GO:0043531~ADP binding	3	1.64835	0.0466819	P30049, P05023, P55072	178	33	16881	8.62155	0.468813
	GOTERM_BP_DIRECT	GO:1904871~positive regulation of protein localization to Cajal body	3	1.64835	0.00283685	P78371, P17987, Q99832	174	8	16792	36.1897	0.0875901		GOTERM_MF_DIRECT	GO:0051219~phosphoprotein binding	3	1.64835	0.0492657	P14314, Q02790, P31946	178	34	16881	8.36798	0.476381
	GOTERM_BP_DIRECT	GO:0000387~spliceosomal snRNP assembly	4	2.1978	0.0029133	O14744, P62318, P54105, P62306	174	28	16792	13.7865	0.0870763		GOTERM_MF_DIRECT	GO:0004784~superoxide dismutase activity	2	1.0989	0.0513438	P00441, P04179	178	5	16881	37.9348	0.479996
	GOTERM_BP_DIRECT	GO:0006099~tricarboxylic acid cycle	4	2.1978	0.00322507	P31040, P40926, P50213, P09622	174	29	16792	13.3111	0.0930935		GOTERM_MF_DIRECT	GO:0019899~enzyme binding	8	4.3956	0.0617017	P24752, Q14974, P62318, P62942, P31946, P09874, P12004, Q15366	178	333	16881	2.27837	0.535214
	GOTERM_BP_DIRECT	GO:0006754~ATP biosynthetic process	4	2.1978	0.00322507	P06576, P48047, P30049, O75947	174	29	16792	13.3111	0.0930935		GOTERM_MF_DIRECT	GO:0008233~peptidase activity	4	2.1978	0.0687761	P28074, P35998, P07858, P15374	178	90	16881	4.21498	0.564828
	GOTERM_BP_DIRECT	GO:0055114~oxidation-reduction process	15	8.24176	0.00331523	P00441, P12268, O43175, Q8N4Q1, P11586, P30041, P99999, O95831, P61457, Q9BV57, P31040, P31930, P49189, P04179, P15121	174	592	16792	2.44525	0.0928145		GOTERM_MF_DIRECT	GO:0019205~nucleobase-containing compound kinase activity	2	1.0989	0.0711396	P54819, P30085	178	7	16881	27.0963	0.567021
	GOTERM_BP_DIRECT	GO:0051289~protein homotetramerization	5	2.74725	0.00338719	P61457, Q9H773, P04179, P34897, P12268	174	60	16792	8.04215	0.0920799		GOTERM_MF_DIRECT	GO:0003857~3-hydroxyacyl-CoA dehydrogenase activity	2	1.0989	0.0808829	P51659, P55084	178	8	16881	23.7093	0.605486
	GOTERM_BP_DIRECT	GO:0006730~one-carbon metabolic process	4	2.1978	0.00355653	P31153, P34897, P23526, P11586	174	30	16792	12.8674	0.0938395		GOTERM_MF_DIRECT	GO:0047485~protein N-terminus binding	4	2.1978	0.0819588	P27348, P40855, P09874, P63220	178	97	16881	3.91081	0.600496
	GOTERM_BP_DIRECT	GO:1900740~positive regulation of protein insertion into mitochondrial membrane involved in apoptotic signaling pathway	4	2.1978	0.00355653	P27348, P31946, P61981, P63104	174	30	16792	12.8674	0.0938395		GOTERM_MF_DIRECT	GO:0003755~peptidyl-prolyl cis-trans isomerase activity	3	1.64835	0.0838556	Q02790, P62942, Q96AY3	178	46	16881	6.18503	0.599481
	GOTERM_BP_DIRECT	GO:0006544~glycine metabolic process	3	1.64835	0.00362274	P22102, P34897, O43175	174	9	16792	32.1686	0.0929778		GOTERM_MF_DIRECT	GO:0016747~transferase activity, transferring acyl groups other than amino-acyl groups	2	1.0989	0.0905245	P24752, P55084	178	9	16881	21.0749	0.619361
	GOTERM_BP_DIRECT	GO:1904851~positive regulation of establishment of protein localization to telomere	3	1.64835	0.00362274	P78371, P17987, Q99832	174	9	16792	32.1686	0.0929778
	GOTERM_BP_DIRECT	GO:0032212~positive regulation of telomere maintenance via telomerase	4	2.1978	0.00428004	P78371, P17987, P09651, Q99832	174	32	16792	12.0632	0.106148
	GOTERM_BP_DIRECT	GO:0061024~membrane organization	4	2.1978	0.00428004	P27348, P31946, P61981, P63104	174	32	16792	12.0632	0.106148
	GOTERM_BP_DIRECT	GO:0006559~L-phenylalanine catabolic process	3	1.64835	0.00546029	P61457, Q7L266, P16930	174	11	16792	26.3197	0.130185
	GOTERM_BP_DIRECT	GO:0032434~regulation of proteasomal ubiquitin-dependent protein catabolic process	3	1.64835	0.00650819	P54727, Q9NRR5, P54725	174	12	16792	24.1264	0.149614
	GOTERM_BP_DIRECT	GO:0008334~histone mRNA metabolic process	3	1.64835	0.00650819	P05455, P62318, P62306	174	12	16792	24.1264	0.149614
	GOTERM_BP_DIRECT	GO:0006164~purine nucleotide biosynthetic process	3	1.64835	0.00650819	O15067, P12268, P11586	174	12	16792	24.1264	0.149614
	GOTERM_BP_DIRECT	GO:0009168~purine ribonucleoside monophosphate biosynthetic process	3	1.64835	0.0076397	P22102, O15067, P12268	174	13	16792	22.2706	0.169386
	GOTERM_BP_DIRECT	GO:0000398~mRNA splicing, via spliceosome	8	4.3956	0.00823939	P52272, P22626, P62318, P62306, P61978, Q15366, P09651, Q15365	174	222	16792	3.47768	0.177442
	GOTERM_BP_DIRECT	GO:1904874~positive regulation of telomerase RNA localization to Cajal body	3	1.64835	0.0101463	P78371, P17987, Q99832	174	15	16792	19.3011	0.209463
	GOTERM_BP_DIRECT	GO:0051170~nuclear import	3	1.64835	0.0144889	P62318, P62306, P09651	174	18	16792	16.0843	0.280037
	GOTERM_BP_DIRECT	GO:0006091~generation of precursor metabolites and energy	4	2.1978	0.0172763	P06576, Q00325, P41236, Q14061	174	53	16792	7.28345	0.318459
	GOTERM_BP_DIRECT	GO:0006541~glutamine metabolic process	3	1.64835	0.0177526	O15067, O43175, Q92820	174	20	16792	14.4759	0.319759
	GOTERM_BP_DIRECT	GO:0048025~negative regulation of mRNA splicing, via spliceosome	3	1.64835	0.01949	P22626, Q07021, P61978	174	21	16792	13.7865	0.339123
	GOTERM_BP_DIRECT	GO:0009070~serine family amino acid biosynthetic process	2	1.0989	0.0204995	O43175, P11586	174	2	16792	96.5057	0.347269
	GOTERM_BP_DIRECT	GO:0006950~response to stress	4	2.1978	0.0250117	Q58FF7, P31948, P15121, Q12931	174	61	16792	6.32825	0.399995
	GOTERM_BP_DIRECT	GO:1903751~negative regulation of intrinsic apoptotic signaling pathway in response to hydrogen peroxide	2	1.0989	0.030592	Q12931, Q92598	174	3	16792	64.3372	0.458702
	GOTERM_BP_DIRECT	GO:0048678~response to axon injury	3	1.64835	0.0312941	P00441, P04179, P09382	174	27	16792	10.7229	0.459649
	GOTERM_BP_DIRECT	GO:0051291~protein heterooligomerization	4	2.1978	0.0318472	P61457, P14314, P31153, P31946	174	67	16792	5.76154	0.458984
	GOTERM_BP_DIRECT	GO:0051881~regulation of mitochondrial membrane potential	3	1.64835	0.0334773	P00441, P04179, P30048	174	28	16792	10.3399	0.469461
	GOTERM_BP_DIRECT	GO:0010033~response to organic substance	3	1.64835	0.0334773	P22102, P00441, P30153	174	28	16792	10.3399	0.469461
	GOTERM_BP_DIRECT	GO:1902177~positive regulation of oxidative stress-induced intrinsic apoptotic signaling pathway	2	1.0989	0.0405812	P00441, P23246	174	4	16792	48.2529	0.530759
	GOTERM_BP_DIRECT	GO:0006564~L-serine biosynthetic process	2	1.0989	0.0405812	P34897, O43175	174	4	16792	48.2529	0.530759
	GOTERM_BP_DIRECT	GO:0006085~acetyl-CoA biosynthetic process	2	1.0989	0.0405812	P24752, P53396	174	4	16792	48.2529	0.530759
	GOTERM_BP_DIRECT	GO:0090666~scaRNA localization to Cajal body	2	1.0989	0.0405812	P78371, P17987	174	4	16792	48.2529	0.530759
	GOTERM_BP_DIRECT	GO:0046034~ATP metabolic process	3	1.64835	0.0427735	P06576, P54819, P55072	174	32	16792	9.04741	0.543258
	GOTERM_BP_DIRECT	GO:0007420~brain development	6	3.2967	0.0469469	P24752, P12277, P12956, Q15102, O43175, Q14061	174	190	16792	3.04755	0.570996
	GOTERM_BP_DIRECT	GO:0007339~binding of sperm to zona pellucida	3	1.64835	0.0502994	P78371, P17987, Q99832	174	35	16792	8.27192	0.590202
	GOTERM_BP_DIRECT	GO:0000303~response to superoxide	2	1.0989	0.050468	P00441, P04179	174	5	16792	38.6023	0.58499
	GOTERM_BP_DIRECT	GO:0051220~cytoplasmic sequestering of protein	2	1.0989	0.050468	P21333, P31946	174	5	16792	38.6023	0.58499
	GOTERM_BP_DIRECT	GO:0050821~protein stabilization	5	2.74725	0.0521866	P78371, P17987, P40855, P21333, Q99832	174	136	16792	3.54801	0.591198
	GOTERM_BP_DIRECT	GO:1901998~toxin transport	3	1.64835	0.0529065	P78371, P17987, Q99832	174	36	16792	8.04215	0.590095
	GOTERM_BP_DIRECT	GO:0007017~microtubule-based process	3	1.64835	0.0529065	Q13885, Q9BUF5, P68371	174	36	16792	8.04215	0.590095
	GOTERM_BP_DIRECT	GO:1902065~response to L-glutamate	2	1.0989	0.0602535	O95831, P12004	174	6	16792	32.1686	0.633078
	GOTERM_BP_DIRECT	GO:0043985~histone H4-R3 methylation	2	1.0989	0.0602535	O14744, Q9NQ92	174	6	16792	32.1686	0.633078
	GOTERM_BP_DIRECT	GO:0006189~'de novo' IMP biosynthetic process	2	1.0989	0.0602535	P22102, O15067	174	6	16792	32.1686	0.633078
	GOTERM_BP_DIRECT	GO:0045184~establishment of protein localization	3	1.64835	0.0637938	Q14974, P21333, P55072	174	40	16792	7.23793	0.648684
	GOTERM_BP_DIRECT	GO:0006734~NADH metabolic process	2	1.0989	0.0699387	P40926, P55072	174	7	16792	27.5731	0.677615
	GOTERM_BP_DIRECT	GO:0002862~negative regulation of inflammatory response to antigenic stimulus	2	1.0989	0.0699387	P25786, P28070	174	7	16792	27.5731	0.677615
	GOTERM_BP_DIRECT	GO:0075522~IRES-dependent viral translational initiation	2	1.0989	0.0699387	P05455, Q15366	174	7	16792	27.5731	0.677615
	GOTERM_BP_DIRECT	GO:0000413~protein peptidyl-prolyl isomerization	3	1.64835	0.0724078	Q02790, P62942, Q96AY3	174	43	16792	6.73296	0.684907
	GOTERM_BP_DIRECT	GO:0010977~negative regulation of neuron projection development	3	1.64835	0.0753584	P14314, Q02790, P09382	174	44	16792	6.57994	0.694263
	GOTERM_BP_DIRECT	GO:0006094~gluconeogenesis	3	1.64835	0.0753584	P40926, P00558, Q02978	174	44	16792	6.57994	0.694263
	GOTERM_BP_DIRECT	GO:0006635~fatty acid beta-oxidation	3	1.64835	0.0753584	P51659, P24752, P55084	174	44	16792	6.57994	0.694263
	GOTERM_BP_DIRECT	GO:0006396~RNA processing	4	2.1978	0.0786877	P05455, P62318, P98179, P61978	174	97	16792	3.97962	0.704923
	GOTERM_BP_DIRECT	GO:1903071~positive regulation of ER-associated ubiquitin-dependent protein catabolic process	2	1.0989	0.0795247	Q9UHD9, O43765	174	8	16792	24.1264	0.703395
	GOTERM_BP_DIRECT	GO:0050687~negative regulation of defense response to virus	2	1.0989	0.0795247	Q07021, Q15366	174	8	16792	24.1264	0.703395
	GOTERM_BP_DIRECT	GO:0034214~protein hexamerization	2	1.0989	0.0795247	P31153, P55072	174	8	16792	24.1264	0.703395
	GOTERM_BP_DIRECT	GO:0022417~protein maturation by protein folding	2	1.0989	0.0890124	P62942, Q8N4Q1	174	9	16792	21.4457	0.739957
	GOTERM_BP_DIRECT	GO:0039694~viral RNA genome replication	2	1.0989	0.0890124	Q15366, Q15365	174	9	16792	21.4457	0.739957
	GOTERM_BP_DIRECT	GO:0050665~hydrogen peroxide biosynthetic process	2	1.0989	0.0890124	P00441, P04179	174	9	16792	21.4457	0.739957
	GOTERM_BP_DIRECT	GO:0006139~nucleobase-containing compound metabolic process	3	1.64835	0.0906569	P33316, P54819, P30085	174	49	16792	5.90852	0.74149
	GOTERM_BP_DIRECT	GO:0001649~osteoblast differentiation	4	2.1978	0.0923819	P51659, P35998, P61604, P06576	174	104	16792	3.71176	0.743301
	GOTERM_BP_DIRECT	GO:0008380~RNA splicing	5	2.74725	0.0927552	P62318, Q07021, P30153, P62306, P23246	174	166	16792	2.9068	0.73975
	GOTERM_BP_DIRECT	GO:0045471~response to ethanol	4	2.1978	0.0944142	P49411, P00441, Q8WTS6, Q92820	174	105	16792	3.67641	0.741306
	GOTERM_BP_DIRECT	GO:0042542~response to hydrogen peroxide	3	1.64835	0.0970115	P00441, P04179, P30048	174	51	16792	5.67681	0.746387
	GOTERM_BP_DIRECT	GO:0035999~tetrahydrofolate interconversion	2	1.0989	0.0984029	P34897, P11586	174	10	16792	19.3011	0.746806
	GOTERM_BP_DIRECT	GO:0051085~chaperone mediated protein folding requiring cofactor	2	1.0989	0.0984029	P61604, Q92598	174	10	16792	19.3011	0.746806

## Sheet: SINV|VEEV DAVID
	Category	Term	Count	%	PValue	Genes	List Total	Pop Hits	Pop Total	Fold Enrichment	Benjamini		Category	Term	Count	%	PValue	Genes	List Total	Pop Hits	Pop Total	Fold Enrichment	Benjamini
	GOTERM_BP_DIRECT	GO:0006457~protein folding	16	10.4575	3.30011e-11	P30101, Q02790, Q8NBS9, P27797, P62942, Q99471, P38646, P13667, P61604, Q15084, Q9UHV9, P14314, P50502, Q96AY3, Q9NQP4, Q9Y266	143	180	16792	10.4379	2.9536e-08		GOTERM_MF_DIRECT	GO:0044822~poly(A) RNA binding	36	23.5294	2.16498e-11	P33316, P39687, Q02790, P27797, P42771, P00505, P23246, P61981, P13667, Q15056, P61604, P07737, O95777, P09382, Q02978, P63220, P61978, P09651, P55072, P63104, O14979, P30101, P40926, O43399, P22626, P21333, P38646, Q99729, Q04837, Q99733, P54105, P26583, Q14103, Q15366, P19338, P82979	147	1129	16881	3.66176	6.90628e-09
	GOTERM_BP_DIRECT	GO:0043488~regulation of mRNA stability	10	6.53595	2.19253e-07	P28074, P0DMV9, P25788, P28072, O14818, P39687, Q14103, P31946, P28066, P63104	143	103	16792	11.4006	9.81109e-05		GOTERM_MF_DIRECT	GO:0051082~unfolded protein binding	13	8.49673	1.8893e-10	P34931, P27797, Q99471, P68371, P38646, P0DMV9, P61604, Q9UHV9, Q99733, P50502, Q9NQP4, Q9Y266, P17066	147	110	16881	13.5716	3.01344e-08
	GOTERM_BP_DIRECT	GO:0000302~response to reactive oxygen species	7	4.57516	8.52844e-07	P99999, P30041, P00441, P04179, P30048, Q16881, P07203	143	39	16792	21.0766	0.000254399		GOTERM_MF_DIRECT	GO:0005515~protein binding	109	71.2418	4.12503e-08	P31153, P42771, Q15102, Q96A49, P23246, P61457, P07737, O95777, Q9UHV9, P50502, Q9UHD9, Q86U28, P50402, P61978, P28066, P22626, Q8NBS9, Q99729, P28074, Q9BV57, Q04837, P00558, Q9NQP4, P53634, P56537, P34931, P12955, P39687, P49006, Q9UMX0, P15374, P30041, P13667, P27348, P35232, O95336, P63208, P30048, P09382, P55072, Q9BVW5, P17066, P63104, P30101, P41236, P22061, O43504, P07195, P99999, Q15084,…	147	8785	16881	1.42484	4.38627e-06
	GOTERM_BP_DIRECT	GO:0016032~viral process	14	9.15033	1.55699e-06	Q13765, P25788, Q07021, P31946, P28074, Q15056, P28072, P08729, O14818, P54725, P08670, P61978, O43765, P09651	143	299	16792	5.49823	0.000348316		GOTERM_MF_DIRECT	GO:0042802~identical protein binding	22	14.3791	1.90641e-06	P25325, P30626, Q9NRR5, P00441, P31153, P34897, Q15102, P00505, P07195, Q9UMX0, P61457, Q9H773, O14818, P04179, P08670, P50502, P30048, P53634, P19338, P55072, P12004, P63104	147	749	16881	3.37304	0.000152025
	GOTERM_BP_DIRECT	GO:0045454~cell redox homeostasis	8	5.22876	3.9126e-06	P30041, P13667, P30101, Q15084, P30048, Q8NBS9, Q16881, P07203	143	77	16792	12.2002	0.000700111		GOTERM_MF_DIRECT	GO:0004298~threonine-type endopeptidase activity	5	3.26797	2.866e-05	P28074, P25788, P28072, O14818, P28066	147	21	16881	27.3421	0.00182686
	GOTERM_BP_DIRECT	GO:0061077~chaperone-mediated protein folding	6	3.92157	1.41267e-05	P13667, Q02790, P40855, P27797, P62942, Q96AY3	143	37	16792	19.0421	0.00210503		GOTERM_MF_DIRECT	GO:0031593~polyubiquitin binding	5	3.26797	4.18368e-05	P54727, Q9NRR5, P54725, Q9UMX0, P55072	147	23	16881	24.9645	0.0022219
	GOTERM_BP_DIRECT	GO:0072321~chaperone-mediated protein transport	4	2.61438	3.21424e-05	O60220, Q9Y5J9, P40855, Q9Y5L4	143	8	16792	58.7133	0.00410127		GOTERM_MF_DIRECT	GO:0098641~cadherin binding involved in cell-cell adhesion	12	7.84314	4.47062e-05	P30041, P0DMV9, P07737, Q15056, P28072, P22061, P21333, P31946, P61978, P50402, Q9Y266, P63104	147	290	16881	4.75186	0.0020353
	GOTERM_BP_DIRECT	GO:0051603~proteolysis involved in cellular protein catabolic process	6	3.92157	5.15014e-05	P28074, P25788, P28072, O14818, P07858, P53634	143	48	16792	14.6783	0.00574529		GOTERM_MF_DIRECT	GO:0003697~single-stranded DNA binding	7	4.57516	0.000155092	O14979, P54727, Q04837, P54725, P26583, P61978, P09651	147	93	16881	8.64363	0.00616567
	GOTERM_BP_DIRECT	GO:0043161~proteasome-mediated ubiquitin-dependent protein catabolic process	10	6.53595	5.77044e-05	P54727, P28074, P25788, P28072, O14818, P54725, P63208, Q15366, P55072, P28066	143	203	16792	5.78456	0.00572211		GOTERM_MF_DIRECT	GO:0044325~ion channel binding	7	4.57516	0.000446367	P30626, P27348, Q9NRX4, P14314, P62942, P21333, Q04917	147	113	16881	7.11378	0.0157002
	GOTERM_BP_DIRECT	GO:0098609~cell-cell adhesion	11	7.18954	0.000104005	P30041, P0DMV9, P07737, Q15056, P28072, P22061, P31946, P61978, P50402, Q9Y266, P63104	143	271	16792	4.76639	0.00926571		GOTERM_MF_DIRECT	GO:0051087~chaperone binding	6	3.92157	0.000682871	P61604, P00441, P50502, P27797, Q9NQP4, P53634	147	81	16881	8.50642	0.0215553
	GOTERM_BP_DIRECT	GO:1900740~positive regulation of protein insertion into mitochondrial membrane involved in apoptotic signaling pathway	5	3.26797	0.000113224	P27348, Q04917, P31946, P61981, P63104	143	30	16792	19.5711	0.00917056		GOTERM_MF_DIRECT	GO:0003756~protein disulfide isomerase activity	4	2.61438	0.000865102	P13667, P30101, Q15084, Q8NBS9	147	22	16881	20.8794	0.0247865
	GOTERM_BP_DIRECT	GO:0061024~membrane organization	5	3.26797	0.000146634	P27348, Q04917, P31946, P61981, P63104	143	32	16792	18.3479	0.0108776		GOTERM_MF_DIRECT	GO:0031625~ubiquitin protein ligase binding	10	6.53595	0.000888468	P30041, P0DMV9, O94888, P34931, P12277, P27797, Q15366, P55072, P38646, P63104	147	287	16881	4.00128	0.023352
	GOTERM_BP_DIRECT	GO:0038061~NIK/NF-kappaB signaling	6	3.92157	0.000237958	P28074, P25788, P28072, O14818, P63208, P28066	143	66	16792	10.6751	0.016251		GOTERM_MF_DIRECT	GO:0019904~protein domain specific binding	8	5.22876	0.00223244	P27348, P50502, P26583, Q04917, P31946, P61981, P55072, P63104	147	208	16881	4.4168	0.0533653
	GOTERM_BP_DIRECT	GO:0042026~protein refolding	4	2.61438	0.000250047	P0DMV9, P34931, P62942, P17066	143	15	16792	31.3138	0.01586		GOTERM_MF_DIRECT	GO:0019899~enzyme binding	10	6.53595	0.0024689	P0DMV9, P35232, O75531, P62942, Q04917, P00505, P31946, P12004, Q15366, P17066	147	333	16881	3.44855	0.0547682
	GOTERM_BP_DIRECT	GO:0051437~positive regulation of ubiquitin-protein ligase activity involved in regulation of mitotic cell cycle transition	6	3.92157	0.000459789	P28074, P25788, P28072, O14818, P63208, P28066	143	76	16792	9.27052	0.0270673		GOTERM_MF_DIRECT	GO:0008022~protein C-terminus binding	7	4.57516	0.00504077	P27348, P35232, O75531, P08670, P30048, P31946, P19338	147	182	16881	4.4168	0.101898
	GOTERM_BP_DIRECT	GO:0010467~gene expression	5	3.26797	0.000714577	P22626, Q14103, P61978, Q15366, P09651	143	48	16792	12.2319	0.039197		GOTERM_MF_DIRECT	GO:0031072~heat shock protein binding	4	2.61438	0.00568505	P0DMV9, P34931, Q02790, P17066	147	42	16881	10.9368	0.107447
	GOTERM_BP_DIRECT	GO:0006521~regulation of cellular amino acid metabolic process	5	3.26797	0.000899938	P28074, P25788, P28072, O14818, P28066	143	51	16792	11.5124	0.0462946		GOTERM_MF_DIRECT	GO:0044183~protein binding involved in protein folding	3	1.96078	0.00631505	P0DMV9, Q9UHV9, P27797	147	14	16881	24.6079	0.112082
	GOTERM_BP_DIRECT	GO:0050821~protein stabilization	7	4.57516	0.00104991	P0DMV9, P07737, P35232, P40855, P27797, P21333, P42771	143	136	16792	6.04401	0.0508906		GOTERM_MF_DIRECT	GO:0016787~hydrolase activity	7	4.57516	0.00636705	P30041, Q7L266, P07858, Q15102, P53634, P55072, A4D2B0	147	191	16881	4.20868	0.107027
	GOTERM_BP_DIRECT	GO:0060071~Wnt signaling pathway, planar cell polarity pathway	6	3.92157	0.00109878	P28074, P07737, P25788, P28072, O14818, P28066	143	92	16792	7.65825	0.0504686		GOTERM_MF_DIRECT	GO:0005080~protein kinase C binding	4	2.61438	0.00733107	P14314, Q07021, P29966, P61981	147	46	16881	9.9858	0.116212
	GOTERM_BP_DIRECT	GO:1903071~positive regulation of ER-associated ubiquitin-dependent protein catabolic process	3	1.96078	0.00192302	Q9UHD9, Q9UMX0, O43765	143	8	16792	44.035	0.0825326		GOTERM_MF_DIRECT	GO:0046933~proton-transporting ATP synthase activity, rotational mechanism	3	1.96078	0.00927915	P06576, P30049, O75947	147	17	16881	20.2653	0.138167
	GOTERM_BP_DIRECT	GO:0002223~stimulatory C-type lectin receptor signaling pathway	6	3.92157	0.00197694	P28074, P25788, P28072, O14818, P63208, P28066	143	105	16792	6.71009	0.0808801		GOTERM_MF_DIRECT	GO:0042288~MHC class I protein binding	3	1.96078	0.0115362	P06576, P55072, P68371	147	19	16881	18.1321	0.161599
	GOTERM_BP_DIRECT	GO:0002479~antigen processing and presentation of exogenous peptide antigen via MHC class I, TAP-dependent	5	3.26797	0.00198379	P28074, P25788, P28072, O14818, P28066	143	63	16792	9.31957	0.0776073		GOTERM_MF_DIRECT	GO:0042826~histone deacetylase binding	5	3.26797	0.0118674	P0DMV9, P35232, Q14103, P31946, P23246	147	102	16881	5.62925	0.158953
	GOTERM_BP_DIRECT	GO:0046034~ATP metabolic process	4	2.61438	0.00245387	P0DMV9, P06576, P54819, P55072	143	32	16792	14.6783	0.0911771		GOTERM_MF_DIRECT	GO:0005528~FK506 binding	3	1.96078	0.012746	Q02790, P62942, Q96AY3	147	20	16881	17.2255	0.162988
	GOTERM_BP_DIRECT	GO:0022417~protein maturation by protein folding	3	1.96078	0.00245877	P27797, P62942, Q8N4Q1	143	9	16792	39.1422	0.0877166		GOTERM_MF_DIRECT	GO:0003684~damaged DNA binding	4	2.61438	0.0172463	P54727, P54725, P26583, P12004	147	63	16881	7.29122	0.206445
	GOTERM_BP_DIRECT	GO:0051436~negative regulation of ubiquitin-protein ligase activity involved in mitotic cell cycle	5	3.26797	0.00307198	P28074, P25788, P28072, O14818, P28066	143	71	16792	8.26948	0.104297		GOTERM_MF_DIRECT	GO:0001948~glycoprotein binding	4	2.61438	0.0187355	P08670, P27797, P21333, P09382	147	65	16881	7.06688	0.21442
	GOTERM_BP_DIRECT	GO:0034976~response to endoplasmic reticulum stress	5	3.26797	0.0037444	P13667, P30101, Q15084, Q8NBS9, Q9UMX0	143	75	16792	7.82844	0.121145		GOTERM_MF_DIRECT	GO:0019900~kinase binding	4	2.61438	0.0272211	P30048, P21333, Q9UMX0, P07195	147	75	16881	6.12463	0.287241
	GOTERM_BP_DIRECT	GO:0007005~mitochondrion organization	5	3.26797	0.00411528	P99999, Q04837, P06576, P35232, P30048	143	77	16792	7.6251	0.127764		GOTERM_MF_DIRECT	GO:0000166~nucleotide binding	8	5.22876	0.0317854	O14979, Q15056, P22626, Q14103, P23246, P09651, P19338, Q99729	147	348	16881	2.63992	0.317257
	GOTERM_BP_DIRECT	GO:0006605~protein targeting	4	2.61438	0.00433076	P27348, P31946, P61981, P63104	143	39	16792	12.0438	0.129537		GOTERM_MF_DIRECT	GO:1904288~BAT3 complex binding	2	1.30719	0.0341519	O43765, P55072	147	4	16881	57.4184	0.326917
	GOTERM_BP_DIRECT	GO:0032434~regulation of proteasomal ubiquitin-dependent protein catabolic process	3	1.96078	0.00443338	P54727, Q9NRR5, P54725	143	12	16792	29.3566	0.128141		GOTERM_MF_DIRECT	GO:0051219~phosphoprotein binding	3	1.96078	0.0347923	P14314, Q02790, P31946	147	34	16881	10.1327	0.322626
	GOTERM_BP_DIRECT	GO:0031145~anaphase-promoting complex-dependent catabolic process	5	3.26797	0.00451025	P28074, P25788, P28072, O14818, P28066	143	79	16792	7.43206	0.126162		GOTERM_MF_DIRECT	GO:0008134~transcription factor binding	7	4.57516	0.0370952	O94888, P26583, Q07021, P21333, P42771, Q14103, P63104	147	284	16881	2.83048	0.330984
	GOTERM_BP_DIRECT	GO:0000209~protein polyubiquitination	7	4.57516	0.00477822	P28074, P25788, P28072, O14818, P63208, P42771, P28066	143	184	16792	4.46732	0.129147		GOTERM_MF_DIRECT	GO:0004784~superoxide dismutase activity	2	1.30719	0.0425073	P00441, P04179	147	5	16881	45.9347	0.360445
	GOTERM_BP_DIRECT	GO:0006094~gluconeogenesis	4	2.61438	0.00608633	P40926, P00558, P00505, Q02978	143	44	16792	10.6751	0.156965		GOTERM_MF_DIRECT	GO:0009055~electron carrier activity	4	2.61438	0.0431734	P99999, Q16881, P15121, P20674	147	90	16881	5.10385	0.355933
	GOTERM_BP_DIRECT	GO:0010977~negative regulation of neuron projection development	4	2.61438	0.00608633	P14314, P08670, Q02790, P09382	143	44	16792	10.6751	0.156965		GOTERM_MF_DIRECT	GO:0005506~iron ion binding	5	3.26797	0.0436763	Q9BV57, Q9UMS0, P27797, Q86U28, Q99798	147	153	16881	3.75283	0.350597
	GOTERM_BP_DIRECT	GO:0050852~T cell receptor signaling pathway	6	3.92157	0.00848076	P28074, P25788, P28072, O14818, P63208, P28066	143	148	16792	4.76054	0.206252		GOTERM_MF_DIRECT	GO:0003723~RNA binding	10	6.53595	0.0482355	Q15056, O95777, P14314, P22626, Q14103, P61978, Q15366, P09651, P19338, Q99729	147	547	16881	2.09939	0.371137
	GOTERM_BP_DIRECT	GO:0042542~response to hydrogen peroxide	4	2.61438	0.00916866	P00441, P04179, P30048, P07203	143	51	16792	9.20993	0.215309		GOTERM_MF_DIRECT	GO:0051539~4 iron, 4 sulfur cluster binding	3	1.96078	0.051073	Q9UMS0, Q86U28, Q99798	147	42	16881	8.20262	0.379855
	GOTERM_BP_DIRECT	GO:0042981~regulation of apoptotic process	7	4.57516	0.00954468	Q9BTT0, P35232, P39687, P27797, P07858, P09382, P55072	143	213	16792	3.85909	0.217486		GOTERM_MF_DIRECT	GO:0047485~protein N-terminus binding	4	2.61438	0.0519047	P27348, O75531, P40855, P63220	147	97	16881	4.73554	0.376433
	GOTERM_BP_DIRECT	GO:0006091~generation of precursor metabolites and energy	4	2.61438	0.0101885	P06576, P41236, Q99798, Q14061	143	53	16792	8.86238	0.224771		GOTERM_MF_DIRECT	GO:0019205~nucleobase-containing compound kinase activity	2	1.30719	0.0590033	P54819, P30085	147	7	16881	32.8105	0.408048
	GOTERM_BP_DIRECT	GO:0042744~hydrogen peroxide catabolic process	3	1.96078	0.012211	P30041, P30048, P07203	143	20	16792	17.614	0.257098		GOTERM_MF_DIRECT	GO:0003755~peptidyl-prolyl cis-trans isomerase activity	3	1.96078	0.0600488	Q02790, P62942, Q96AY3	147	46	16881	7.48935	0.405398
	GOTERM_BP_DIRECT	GO:0090090~negative regulation of canonical Wnt signaling pathway	6	3.92157	0.0125273	P28074, P25788, P28072, O14818, Q99471, P28066	143	163	16792	4.32245	0.256892		GOTERM_MF_DIRECT	GO:0022857~transmembrane transporter activity	3	1.96078	0.0671076	P06576, P30049, O75947	147	49	16881	7.03082	0.433451
	GOTERM_BP_DIRECT	GO:0048025~negative regulation of mRNA splicing, via spliceosome	3	1.96078	0.0134222	P22626, Q07021, P61978	143	21	16792	16.7752	0.266633		GOTERM_MF_DIRECT	GO:0016887~ATPase activity	5	3.26797	0.0746105	P0DMV9, P06576, P30049, O75947, P55072	147	183	16881	3.13762	0.461187
	GOTERM_BP_DIRECT	GO:0042776~mitochondrial ATP synthesis coupled proton transport	3	1.96078	0.0134222	P06576, P30049, O75947	143	21	16792	16.7752	0.266633		GOTERM_MF_DIRECT	GO:0001849~complement component C1q binding	2	1.30719	0.075217	P27797, Q07021	147	9	16881	25.5193	0.455781
	GOTERM_BP_DIRECT	GO:0051289~protein homotetramerization	4	2.61438	0.0142608	P61457, Q9H773, P04179, P34897	143	60	16792	7.82844	0.274855		GOTERM_MF_DIRECT	GO:0019855~calcium channel inhibitor activity	2	1.30719	0.0832195	Q9NRX4, P62942	147	10	16881	22.9673	0.483112
	GOTERM_BP_DIRECT	GO:0015986~ATP synthesis coupled proton transport	3	1.96078	0.0146834	P06576, P30049, O75947	143	22	16792	16.0127	0.275957		GOTERM_MF_DIRECT	GO:0035259~glucocorticoid receptor binding	2	1.30719	0.0911532	Q02790, Q04917	147	11	16881	20.8794	0.507894
	GOTERM_BP_DIRECT	GO:0038095~Fc-epsilon receptor signaling pathway	6	3.92157	0.0177057	P28074, P25788, P28072, O14818, P63208, P28066	143	178	16792	3.9582	0.316603		GOTERM_MF_DIRECT	GO:0004865~protein serine/threonine phosphatase inhibitor activity	2	1.30719	0.0911532	P41236, Q96C90	147	11	16881	20.8794	0.507894
	GOTERM_BP_DIRECT	GO:0033209~tumor necrosis factor-mediated signaling pathway	5	3.26797	0.017917	P28074, P25788, P28072, O14818, P28066	143	118	16792	4.9757	0.313607		GOTERM_MF_DIRECT	GO:0004197~cysteine-type endopeptidase activity	3	1.96078	0.0977637	P30101, P07858, P53634	147	61	16881	5.64771	0.525679
	GOTERM_BP_DIRECT	GO:0015949~nucleobase-containing small molecule interconversion	3	1.96078	0.0187575	P54819, Q16881, P30085	143	25	16792	14.0912	0.319664		GOTERM_MF_DIRECT	GO:0042623~ATPase activity, coupled	2	1.30719	0.0990188	P0DMV9, P17066	147	12	16881	19.1395	0.522487
	GOTERM_BP_DIRECT	GO:0090263~positive regulation of canonical Wnt signaling pathway	5	3.26797	0.0189354	P28074, P25788, P28072, O14818, P28066	143	120	16792	4.89277	0.316286
	GOTERM_BP_DIRECT	GO:0051291~protein heterooligomerization	4	2.61438	0.0191317	P61457, P14314, P31153, P31946	143	67	16792	7.01054	0.31329
	GOTERM_BP_DIRECT	GO:0006511~ubiquitin-dependent protein catabolic process	6	3.92157	0.0192939	P25788, Q16186, O14818, P63208, P55072, P15374	143	182	16792	3.87121	0.309954
	GOTERM_BP_DIRECT	GO:0098869~cellular oxidant detoxification	4	2.61438	0.0214669	P30041, P30048, Q16881, P07203	143	70	16792	6.71009	0.332774
	GOTERM_BP_DIRECT	GO:0048678~response to axon injury	3	1.96078	0.0217067	P00441, P04179, P09382	143	27	16792	13.0474	0.330247
	GOTERM_BP_DIRECT	GO:0051881~regulation of mitochondrial membrane potential	3	1.96078	0.0232487	P00441, P04179, P30048	143	28	16792	12.5814	0.343653
	GOTERM_BP_DIRECT	GO:0001889~liver development	4	2.61438	0.0248125	P25325, P14314, P04179, Q14103	143	74	16792	6.34738	0.356561
	GOTERM_BP_DIRECT	GO:0006754~ATP biosynthetic process	3	1.96078	0.0248344	P06576, P30049, O75947	143	29	16792	12.1476	0.351333
	GOTERM_BP_DIRECT	GO:0007605~sensory perception of sound	5	3.26797	0.02638	P00441, Q9Y5J9, P35237, P07203, Q9Y5L4	143	133	16792	4.41453	0.363299
	GOTERM_BP_DIRECT	GO:0055114~oxidation-reduction process	11	7.18954	0.0288926	P99999, P30041, P61457, P30101, Q9BV57, P00441, P04179, Q16881, P15121, P07195, Q8N4Q1	143	592	16792	2.18191	0.38487
	GOTERM_BP_DIRECT	GO:1900026~positive regulation of substrate adhesion-dependent cell spreading	3	1.96078	0.0298457	P27797, Q07021, P21333	143	32	16792	11.0087	0.38925
	GOTERM_BP_DIRECT	GO:0070370~cellular heat acclimation	2	1.30719	0.0334019	P0DMV9, P17066	143	4	16792	58.7133	0.41897
	GOTERM_BP_DIRECT	GO:1902177~positive regulation of oxidative stress-induced intrinsic apoptotic signaling pathway	2	1.30719	0.0334019	P00441, P23246	143	4	16792	58.7133	0.41897
	GOTERM_BP_DIRECT	GO:0000398~mRNA splicing, via spliceosome	6	3.92157	0.0404404	O95777, P22626, Q14103, P61978, Q15366, P09651	143	222	16792	3.17369	0.477004
	GOTERM_BP_DIRECT	GO:0000303~response to superoxide	2	1.30719	0.0415778	P00441, P04179	143	5	16792	46.9706	0.480718
	GOTERM_BP_DIRECT	GO:0051220~cytoplasmic sequestering of protein	2	1.30719	0.0415778	P21333, P31946	143	5	16792	46.9706	0.480718
	GOTERM_BP_DIRECT	GO:0006260~DNA replication	5	3.26797	0.0426814	P33316, Q04837, Q9NRF9, P12004, Q9BVW5	143	155	16792	3.78795	0.484016
	GOTERM_BP_DIRECT	GO:0006986~response to unfolded protein	3	1.96078	0.0490631	P61604, P34931, P17066	143	42	16792	8.38761	0.527833
	GOTERM_BP_DIRECT	GO:0042256~mature ribosome assembly	2	1.30719	0.049685	Q07021, P56537	143	6	16792	39.1422	0.526554
	GOTERM_BP_DIRECT	GO:0000413~protein peptidyl-prolyl isomerization	3	1.96078	0.0511781	Q02790, P62942, Q96AY3	143	43	16792	8.19255	0.531564
	GOTERM_BP_DIRECT	GO:0006734~NADH metabolic process	2	1.30719	0.0577242	P40926, P55072	143	7	16792	33.5504	0.570301
	GOTERM_BP_DIRECT	GO:2000510~positive regulation of dendritic cell chemotaxis	2	1.30719	0.0577242	P27797, Q07021	143	7	16792	33.5504	0.570301
	GOTERM_BP_DIRECT	GO:0021762~substantia nigra development	3	1.96078	0.0645216	P27348, P12277, Q04917	143	49	16792	7.18938	0.606517
	GOTERM_BP_DIRECT	GO:0006139~nucleobase-containing compound metabolic process	3	1.96078	0.0645216	P33316, P54819, P30085	143	49	16792	7.18938	0.606517
	GOTERM_BP_DIRECT	GO:0034214~protein hexamerization	2	1.30719	0.0656958	P31153, P55072	143	8	16792	29.3566	0.607674
	GOTERM_BP_DIRECT	GO:0010269~response to selenium ion	2	1.30719	0.0656958	P04179, P07203	143	8	16792	29.3566	0.607674
	GOTERM_BP_DIRECT	GO:0050687~negative regulation of defense response to virus	2	1.30719	0.0656958	Q07021, Q15366	143	8	16792	29.3566	0.607674
	GOTERM_BP_DIRECT	GO:0000165~MAPK cascade	6	3.92157	0.0718227	P28074, P25788, P28072, O14818, P31946, P28066	143	262	16792	2.68916	0.636038
	GOTERM_BP_DIRECT	GO:0042921~glucocorticoid receptor signaling pathway	2	1.30719	0.0736004	P27797, Q04917	143	9	16792	26.0948	0.639848
	GOTERM_BP_DIRECT	GO:0050665~hydrogen peroxide biosynthetic process	2	1.30719	0.0736004	P00441, P04179	143	9	16792	26.0948	0.639848
	GOTERM_BP_DIRECT	GO:0006334~nucleosome assembly	4	2.61438	0.0800237	Q9BTT0, Q99733, P39687, P26583	143	119	16792	3.94711	0.666392
	GOTERM_BP_DIRECT	GO:0006749~glutathione metabolic process	3	1.96078	0.0813666	P00441, P04179, P07203	143	56	16792	6.29071	0.667404
	GOTERM_BP_DIRECT	GO:0007084~mitotic nuclear envelope reassembly	2	1.30719	0.0814386	O75531, P50402	143	10	16792	23.4853	0.66247
	GOTERM_BP_DIRECT	GO:0043486~histone exchange	2	1.30719	0.089211	Q9BTT0, P39687	143	11	16792	21.3503	0.692082
	GOTERM_BP_DIRECT	GO:0006559~L-phenylalanine catabolic process	2	1.30719	0.089211	P61457, Q7L266	143	11	16792	21.3503	0.692082
	GOTERM_BP_DIRECT	GO:0010941~regulation of cell death	2	1.30719	0.089211	P0DMV9, P63104	143	11	16792	21.3503	0.692082
	GOTERM_BP_DIRECT	GO:0030433~ER-associated ubiquitin-dependent protein catabolic process	3	1.96078	0.0915337	Q9UHD9, Q9UMX0, P55072	143	60	16792	5.87133	0.696782
	GOTERM_BP_DIRECT	GO:0043066~negative regulation of apoptotic process	8	5.22876	0.091682	P04179, P30048, Q8NBS9, P21333, O43504, P61978, P38646, P63104	143	455	16792	2.06464	0.692401
	GOTERM_BP_DIRECT	GO:0019430~removal of superoxide radicals	2	1.30719	0.096918	P00441, P04179	143	12	16792	19.5711	0.708567
	GOTERM_BP_DIRECT	GO:0006107~oxaloacetate metabolic process	2	1.30719	0.096918	P40926, P00505	143	12	16792	19.5711	0.708567
	GOTERM_BP_DIRECT	GO:0034329~cell junction assembly	2	1.30719	0.096918	Q14315, P21333	143	12	16792	19.5711	0.708567
	GOTERM_BP_DIRECT	GO:0060315~negative regulation of ryanodine-sensitive calcium-release channel activity	2	1.30719	0.096918	P30626, P62942	143	12	16792	19.5711	0.708567

## Sheet: CHIKV|VEEV DAVID
	Category	Term	Count	%	PValue	Genes	List Total	Pop Hits	Pop Total	Fold Enrichment	Benjamini		Category	Term	Count	%	PValue	Genes	List Total	Pop Hits	Pop Total	Fold Enrichment	Benjamini
	GOTERM_BP_DIRECT	GO:0006457~protein folding	12	10.084	3.24616e-08	P13667, P61604, Q9UHV9, P14314, Q02790, P50502, Q8NBS9, Q99471, P62942, Q96AY3, Q9Y266, P38646	113	180	16792	9.90678	2.16192e-05		GOTERM_MF_DIRECT	GO:0044822~poly(A) RNA binding	29	24.3697	1.19845e-09	P33316, P62633, P39687, Q02790, P27816, P23246, P61981, P13667, Q15056, P61604, P09382, Q02978, P63220, P61978, P55072, P09651, P63104, P40926, P22626, O43399, P21333, P38646, Q99729, Q04837, Q99733, P54105, Q9Y5S9, Q15366, P19338	115	1129	16881	3.77055	2.99612e-07
	GOTERM_BP_DIRECT	GO:0072321~chaperone-mediated protein transport	4	3.36134	1.5787e-05	O60220, Q9Y5J9, P40855, Q9Y5L4	113	8	16792	74.3009	0.00524331		GOTERM_MF_DIRECT	GO:0005515~protein binding	87	73.1092	2.24522e-07	Q9Y2Y0, O14561, P33316, P31153, Q07021, Q13185, P27816, Q15102, P31946, Q96A49, P23246, P61457, P61604, Q9NQ92, Q9H773, Q9UHV9, P50502, P31949, Q9UHD9, Q86U28, P61978, Q9Y266, P09651, P28066, P30626, O94888, Q9NPH2, P22626, Q8NBS9, P40855, Q99471, P21333, P38646, O14950, Q99729, P28074, P54727, Q9BV57, Q04837, Q16186, O14818, Q99733, P00558, P54725, Q9Y5S9, P04632, Q15366, Q14061, P19338, P62633,…	115	8785	16881	1.45371	2.80649e-05
	GOTERM_BP_DIRECT	GO:0016032~viral process	11	9.2437	3.14603e-05	P28074, Q15056, Q13765, P28072, O14818, P54725, Q07021, P31946, P61978, P09651, O43765	113	299	16792	5.46695	0.00695995		GOTERM_MF_DIRECT	GO:0051082~unfolded protein binding	9	7.56303	7.80443e-07	Q13685, P61604, Q9UHV9, Q99733, P50502, Q99471, Q9Y266, P38646, P68371	115	110	16881	12.0102	6.50348e-05
	GOTERM_BP_DIRECT	GO:0043161~proteasome-mediated ubiquitin-dependent protein catabolic process	9	7.56303	6.45015e-05	P54727, P28074, P28072, O14818, P54725, P63208, Q15366, P55072, P28066	113	203	16792	6.58826	0.0106824		GOTERM_MF_DIRECT	GO:0042802~identical protein binding	17	14.2857	4.26071e-05	P30626, Q9NRR5, P00441, P31153, Q13185, P34897, Q15102, P61457, Q9H773, O14818, P04179, P50502, P30048, P55072, P12004, P19338, P63104	115	749	16881	3.33171	0.00265946
	GOTERM_BP_DIRECT	GO:0043488~regulation of mRNA stability	7	5.88235	6.50604e-05	P28074, P28072, O14818, P39687, P31946, P28066, P63104	113	103	16792	10.0991	0.00862889		GOTERM_MF_DIRECT	GO:0098641~cadherin binding involved in cell-cell adhesion	10	8.40336	0.00015438	P30041, Q15056, P28072, P22061, P31949, P21333, P31946, P61978, Q9Y266, P63104	115	290	16881	5.06177	0.00768986
	GOTERM_BP_DIRECT	GO:0061077~chaperone-mediated protein folding	5	4.20168	0.000104519	P13667, Q02790, P40855, P62942, Q96AY3	113	37	16792	20.0813	0.0115352		GOTERM_MF_DIRECT	GO:0004298~threonine-type endopeptidase activity	4	3.36134	0.00036507	P28074, P28072, O14818, P28066	115	21	16881	27.9602	0.0150989
	GOTERM_BP_DIRECT	GO:0000302~response to reactive oxygen species	5	4.20168	0.000128837	P99999, P30041, P00441, P04179, P30048	113	39	16792	19.0515	0.0121839		GOTERM_MF_DIRECT	GO:0003697~single-stranded DNA binding	6	5.04202	0.000416558	P54727, P62633, Q04837, P54725, P61978, P09651	115	93	16881	9.47041	0.01477
	GOTERM_BP_DIRECT	GO:0098609~cell-cell adhesion	9	7.56303	0.000464036	P30041, Q15056, P28072, P22061, P31949, P31946, P61978, Q9Y266, P63104	113	271	16792	4.93511	0.037903		GOTERM_MF_DIRECT	GO:0031593~polyubiquitin binding	4	3.36134	0.000481361	P54727, Q9NRR5, P54725, P55072	115	23	16881	25.5289	0.0149335
	GOTERM_BP_DIRECT	GO:0038061~NIK/NF-kappaB signaling	5	4.20168	0.000983258	P28074, P28072, O14818, P63208, P28066	113	66	16792	11.2577	0.0702103		GOTERM_MF_DIRECT	GO:0044325~ion channel binding	6	5.04202	0.00101115	P30626, P27348, Q9NRX4, P14314, P62942, P21333	115	113	16881	7.79423	0.0277105
	GOTERM_BP_DIRECT	GO:1900740~positive regulation of protein insertion into mitochondrial membrane involved in apoptotic signaling pathway	4	3.36134	0.0010285	P27348, P31946, P61981, P63104	113	30	16792	19.8136	0.0662377		GOTERM_MF_DIRECT	GO:0019904~protein domain specific binding	7	5.88235	0.00288258	P27348, P50502, Q13185, P31946, P61981, P55072, P63104	115	208	16881	4.94009	0.0696259
	GOTERM_BP_DIRECT	GO:0061024~membrane organization	4	3.36134	0.00124438	P27348, P31946, P61981, P63104	113	32	16792	18.5752	0.0726169		GOTERM_MF_DIRECT	GO:0005080~protein kinase C binding	4	3.36134	0.00368619	P14314, Q07021, P29966, P61981	115	46	16881	12.7645	0.0805061
	GOTERM_BP_DIRECT	GO:0051437~positive regulation of ubiquitin-protein ligase activity involved in regulation of mitotic cell cycle transition	5	4.20168	0.00166331	P28074, P28072, O14818, P63208, P28066	113	76	16792	9.77643	0.0882509		GOTERM_MF_DIRECT	GO:0046933~proton-transporting ATP synthase activity, rotational mechanism	3	2.52101	0.00575406	P06576, P30049, O75947	115	17	16881	25.9043	0.113277
	GOTERM_BP_DIRECT	GO:0006605~protein targeting	4	3.36134	0.0022165	P27348, P31946, P61981, P63104	113	39	16792	15.2412	0.107456		GOTERM_MF_DIRECT	GO:0042288~MHC class I protein binding	3	2.52101	0.00717152	P06576, P55072, P68371	115	19	16881	23.1776	0.129259
	GOTERM_BP_DIRECT	GO:0032434~regulation of proteasomal ubiquitin-dependent protein catabolic process	3	2.52101	0.00278573	P54727, Q9NRR5, P54725	113	12	16792	37.1504	0.124278		GOTERM_MF_DIRECT	GO:0005528~FK506 binding	3	2.52101	0.00793342	Q02790, P62942, Q96AY3	115	20	16881	22.0187	0.132581
	GOTERM_BP_DIRECT	GO:0010467~gene expression	4	3.36134	0.00401657	P22626, P61978, Q15366, P09651	113	48	16792	12.3835	0.163639		GOTERM_MF_DIRECT	GO:0031625~ubiquitin protein ligase binding	7	5.88235	0.0132579	P30041, O94888, P12277, Q15366, P55072, P38646, P63104	115	287	16881	3.58028	0.199439
	GOTERM_BP_DIRECT	GO:0051603~proteolysis involved in cellular protein catabolic process	4	3.36134	0.00401657	P28074, P28072, O14818, P07858	113	48	16792	12.3835	0.163639		GOTERM_MF_DIRECT	GO:0051219~phosphoprotein binding	3	2.52101	0.0220321	P14314, Q02790, P31946	115	34	16881	12.9522	0.293973
	GOTERM_BP_DIRECT	GO:0006521~regulation of cellular amino acid metabolic process	4	3.36134	0.00476672	P28074, P28072, O14818, P28066	113	51	16792	11.655	0.180359		GOTERM_MF_DIRECT	GO:1904288~BAT3 complex binding	2	1.68067	0.0267426	O43765, P55072	115	4	16881	73.3957	0.328759
	GOTERM_BP_DIRECT	GO:0002223~stimulatory C-type lectin receptor signaling pathway	5	4.20168	0.00534834	P28074, P28072, O14818, P63208, P28066	113	105	16792	7.07627	0.18949		GOTERM_MF_DIRECT	GO:0000166~nucleotide binding	7	5.88235	0.0306888	Q15056, P22626, Q9Y5S9, P23246, P09651, P19338, Q99729	115	348	16881	2.9527	0.351381
	GOTERM_BP_DIRECT	GO:0051289~protein homotetramerization	4	3.36134	0.00750108	P61457, Q9H773, P04179, P34897	113	60	16792	9.90678	0.243147		GOTERM_MF_DIRECT	GO:0003723~RNA binding	9	7.56303	0.0319686	Q15056, P14314, P22626, Q9Y5S9, P61978, Q15366, P09651, P19338, Q99729	115	547	16881	2.41521	0.347869
	GOTERM_BP_DIRECT	GO:0048025~negative regulation of mRNA splicing, via spliceosome	3	2.52101	0.00852368	P22626, Q07021, P61978	113	21	16792	21.2288	0.259225		GOTERM_MF_DIRECT	GO:0004784~superoxide dismutase activity	2	1.68067	0.0333167	P00441, P04179	115	5	16881	58.7165	0.345284
	GOTERM_BP_DIRECT	GO:0042776~mitochondrial ATP synthesis coupled proton transport	3	2.52101	0.00852368	P06576, P30049, O75947	113	21	16792	21.2288	0.259225		GOTERM_MF_DIRECT	GO:0003755~peptidyl-prolyl cis-trans isomerase activity	3	2.52101	0.0385818	Q02790, P62942, Q96AY3	115	46	16881	9.57335	0.373998
	GOTERM_BP_DIRECT	GO:0002479~antigen processing and presentation of exogenous peptide antigen via MHC class I, TAP-dependent	4	3.36134	0.0085803	P28074, P28072, O14818, P28066	113	63	16792	9.43503	0.249456		GOTERM_MF_DIRECT	GO:0016787~hydrolase activity	5	4.20168	0.0405656	P30041, Q7L266, P07858, Q15102, P55072	115	191	16881	3.8427	0.375362
	GOTERM_BP_DIRECT	GO:0015986~ATP synthesis coupled proton transport	3	2.52101	0.0093355	P06576, P30049, O75947	113	22	16792	20.2639	0.257297		GOTERM_MF_DIRECT	GO:0022857~transmembrane transporter activity	3	2.52101	0.0432723	P06576, P30049, O75947	115	49	16881	8.98722	0.381731
	GOTERM_BP_DIRECT	GO:0051291~protein heterooligomerization	4	3.36134	0.0101542	P61457, P14314, P31153, P31946	113	67	16792	8.87175	0.265795		GOTERM_MF_DIRECT	GO:0019205~nucleobase-containing compound kinase activity	2	1.68067	0.0463331	P54819, P30085	115	7	16881	41.9404	0.389927
	GOTERM_BP_DIRECT	GO:0051436~negative regulation of ubiquitin-protein ligase activity involved in mitotic cell cycle	4	3.36134	0.0118851	P28074, P28072, O14818, P28066	113	71	16792	8.37193	0.292638		GOTERM_MF_DIRECT	GO:0019855~calcium channel inhibitor activity	2	1.68067	0.0655328	Q9NRX4, P62942	115	10	16881	29.3583	0.492261
	GOTERM_BP_DIRECT	GO:0048678~response to axon injury	3	2.52101	0.0138814	P00441, P04179, P09382	113	27	16792	16.5113	0.321526		GOTERM_MF_DIRECT	GO:0003684~damaged DNA binding	3	2.52101	0.0676566	P54727, P54725, P12004	115	63	16881	6.99006	0.490129
	GOTERM_BP_DIRECT	GO:0045454~cell redox homeostasis	4	3.36134	0.0147811	P30041, P13667, P30048, Q8NBS9	113	77	16792	7.71957	0.32747		GOTERM_MF_DIRECT	GO:0004865~protein serine/threonine phosphatase inhibitor activity	2	1.68067	0.0718471	P41236, Q96C90	115	11	16881	26.6893	0.498604
	GOTERM_BP_DIRECT	GO:0007005~mitochondrion organization	4	3.36134	0.0147811	P99999, Q04837, P06576, P30048	113	77	16792	7.71957	0.32747		GOTERM_MF_DIRECT	GO:1990381~ubiquitin-specific protease binding	2	1.68067	0.0843492	P54725, P55072	115	13	16881	22.5833	0.544695
	GOTERM_BP_DIRECT	GO:0051881~regulation of mitochondrial membrane potential	3	2.52101	0.0148848	P00441, P04179, P30048	113	28	16792	15.9216	0.318968		GOTERM_MF_DIRECT	GO:0043130~ubiquitin binding	3	2.52101	0.0975723	O94888, Q16186, P15374	115	78	16881	5.64582	0.58731
	GOTERM_BP_DIRECT	GO:0031145~anaphase-promoting complex-dependent catabolic process	4	3.36134	0.0158273	P28074, P28072, O14818, P28066	113	79	16792	7.52414	0.325329
	GOTERM_BP_DIRECT	GO:0006754~ATP biosynthetic process	3	2.52101	0.0159185	P06576, P30049, O75947	113	29	16792	15.3726	0.317285
	GOTERM_BP_DIRECT	GO:0050852~T cell receptor signaling pathway	5	4.20168	0.0172851	P28074, P28072, O14818, P63208, P28066	113	148	16792	5.02033	0.32997
	GOTERM_BP_DIRECT	GO:0046034~ATP metabolic process	3	2.52101	0.0191971	P06576, P54819, P55072	113	32	16792	13.9314	0.349698
	GOTERM_BP_DIRECT	GO:0060071~Wnt signaling pathway, planar cell polarity pathway	4	3.36134	0.0236254	P28074, P28072, O14818, P28066	113	92	16792	6.46095	0.401697
	GOTERM_BP_DIRECT	GO:0090090~negative regulation of canonical Wnt signaling pathway	5	4.20168	0.0236792	P28074, P28072, O14818, Q99471, P28066	113	163	16792	4.55834	0.392712
	GOTERM_BP_DIRECT	GO:1902177~positive regulation of oxidative stress-induced intrinsic apoptotic signaling pathway	2	1.68067	0.026416	P00441, P23246	113	4	16792	74.3009	0.417421
	GOTERM_BP_DIRECT	GO:0038095~Fc-epsilon receptor signaling pathway	5	4.20168	0.0313414	P28074, P28072, O14818, P63208, P28066	113	178	16792	4.17421	0.464069
	GOTERM_BP_DIRECT	GO:0006397~mRNA processing	5	4.20168	0.0318983	P22626, Q9Y5S9, Q07021, P23246, P09651	113	179	16792	4.15089	0.46037
	GOTERM_BP_DIRECT	GO:0000303~response to superoxide	2	1.68067	0.0329112	P00441, P04179	113	5	16792	59.4407	0.461572
	GOTERM_BP_DIRECT	GO:0051220~cytoplasmic sequestering of protein	2	1.68067	0.0329112	P21333, P31946	113	5	16792	59.4407	0.461572
	GOTERM_BP_DIRECT	GO:0000413~protein peptidyl-prolyl isomerization	3	2.52101	0.0333355	Q02790, P62942, Q96AY3	113	43	16792	10.3676	0.456795
	GOTERM_BP_DIRECT	GO:0006511~ubiquitin-dependent protein catabolic process	5	4.20168	0.0336039	Q16186, O14818, P63208, P55072, P15374	113	182	16792	4.08247	0.450681
	GOTERM_BP_DIRECT	GO:0000209~protein polyubiquitination	5	4.20168	0.0347701	P28074, P28072, O14818, P63208, P28066	113	184	16792	4.03809	0.453562
	GOTERM_BP_DIRECT	GO:0010977~negative regulation of neuron projection development	3	2.52101	0.0347736	P14314, Q02790, P09382	113	44	16792	10.1319	0.445277
	GOTERM_BP_DIRECT	GO:0006094~gluconeogenesis	3	2.52101	0.0347736	P40926, P00558, Q02978	113	44	16792	10.1319	0.445277
	GOTERM_BP_DIRECT	GO:0006139~nucleobase-containing compound metabolic process	3	2.52101	0.0423133	P33316, P54819, P30085	113	49	16792	9.09807	0.504555
	GOTERM_BP_DIRECT	GO:0033209~tumor necrosis factor-mediated signaling pathway	4	3.36134	0.044402	P28074, P28072, O14818, P28066	113	118	16792	5.03735	0.513344
	GOTERM_BP_DIRECT	GO:0042542~response to hydrogen peroxide	3	2.52101	0.0454854	P00441, P04179, P30048	113	51	16792	8.74128	0.513744
	GOTERM_BP_DIRECT	GO:0006734~NADH metabolic process	2	1.68067	0.045773	P40926, P55072	113	7	16792	42.4576	0.50796
	GOTERM_BP_DIRECT	GO:0090263~positive regulation of canonical Wnt signaling pathway	4	3.36134	0.0462803	P28074, P28072, O14818, P28066	113	120	16792	4.95339	0.504062
	GOTERM_BP_DIRECT	GO:0006091~generation of precursor metabolites and energy	3	2.52101	0.0487423	P06576, P41236, Q14061	113	53	16792	8.41142	0.51494
	GOTERM_BP_DIRECT	GO:1903071~positive regulation of ER-associated ubiquitin-dependent protein catabolic process	2	1.68067	0.0521402	Q9UHD9, O43765	113	8	16792	37.1504	0.53177
	GOTERM_BP_DIRECT	GO:0050687~negative regulation of defense response to virus	2	1.68067	0.0521402	Q07021, Q15366	113	8	16792	37.1504	0.53177
	GOTERM_BP_DIRECT	GO:0034214~protein hexamerization	2	1.68067	0.0521402	P31153, P55072	113	8	16792	37.1504	0.53177
	GOTERM_BP_DIRECT	GO:0022417~protein maturation by protein folding	2	1.68067	0.0584653	P62942, Q8N4Q1	113	9	16792	33.0226	0.56651
	GOTERM_BP_DIRECT	GO:0050665~hydrogen peroxide biosynthetic process	2	1.68067	0.0584653	P00441, P04179	113	9	16792	33.0226	0.56651
	GOTERM_BP_DIRECT	GO:0000398~mRNA splicing, via spliceosome	5	4.20168	0.0613721	P22626, Q9Y5S9, P61978, Q15366, P09651	113	222	16792	3.34689	0.577199
	GOTERM_BP_DIRECT	GO:0006559~L-phenylalanine catabolic process	2	1.68067	0.0709902	P61457, Q7L266	113	11	16792	27.0185	0.625001
	GOTERM_BP_DIRECT	GO:0050790~regulation of catalytic activity	3	2.52101	0.0717969	Q9Y2Y0, P04179, P07858	113	66	16792	6.75463	0.622031
	GOTERM_BP_DIRECT	GO:0060315~negative regulation of ryanodine-sensitive calcium-release channel activity	2	1.68067	0.0771907	P30626, P62942	113	12	16792	24.767	0.642591
	GOTERM_BP_DIRECT	GO:0019430~removal of superoxide radicals	2	1.68067	0.0771907	P00441, P04179	113	12	16792	24.767	0.642591
	GOTERM_BP_DIRECT	GO:0030855~epithelial cell differentiation	3	2.52101	0.0794789	P00558, P07858, P12004	113	70	16792	6.36865	0.646779
	GOTERM_BP_DIRECT	GO:0051457~maintenance of protein location in nucleus	2	1.68067	0.0833501	Q9Y2Y0, P63208	113	13	16792	22.8618	0.658144
	GOTERM_BP_DIRECT	GO:0043066~negative regulation of apoptotic process	7	5.88235	0.0839923	P04179, P30048, Q8NBS9, P21333, P61978, P38646, P63104	113	455	16792	2.28618	0.654353
	GOTERM_BP_DIRECT	GO:0006260~DNA replication	4	3.36134	0.0851529	P33316, Q04837, P12004, Q9BVW5	113	155	16792	3.83488	0.653005
	GOTERM_BP_DIRECT	GO:0042554~superoxide anion generation	2	1.68067	0.0894687	P00441, P04179	113	14	16792	21.2288	0.665503
	GOTERM_BP_DIRECT	GO:0046688~response to copper ion	2	1.68067	0.0955469	P00441, P30049	113	15	16792	19.8136	0.68436
	GOTERM_BP_DIRECT	GO:0006825~copper ion transport	2	1.68067	0.0955469	Q02790, Q14061	113	15	16792	19.8136	0.68436
	GOTERM_BP_DIRECT	GO:0000165~MAPK cascade	5	4.20168	0.0982336	P28074, P28072, O14818, P31946, P28066	113	262	16792	2.83591	0.68876

## Sheet: ALPHA DAVID
	Category	Term	Count	%	PValue	Genes	List Total	Pop Hits	Pop Total	Fold Enrichment	Benjamini		Category	Term	Count	%	PValue	Genes	List Total	Pop Hits	Pop Total	Fold Enrichment	Benjamini
	GOTERM_BP_DIRECT	GO:0006457~protein folding	12	11.1111	1.0886e-08	P13667, P61604, Q9UHV9, P14314, Q02790, P50502, Q8NBS9, Q99471, P62942, Q96AY3, Q9Y266, P38646	102	180	16792	10.9752	6.90172e-06		GOTERM_MF_DIRECT	GO:0044822~poly(A) RNA binding	26	24.0741	1.19251e-08	P33316, Q02790, P39687, P23246, P61981, P13667, Q15056, P61604, P09382, Q02978, P61978, P63220, P55072, P09651, P63104, P40926, P22626, O43399, P21333, P38646, Q99729, Q04837, Q99733, P54105, Q15366, P19338	104	1129	16881	3.73804	2.8501e-06
	GOTERM_BP_DIRECT	GO:0072321~chaperone-mediated protein transport	4	3.7037	1.15716e-05	O60220, Q9Y5J9, P40855, Q9Y5L4	102	8	16792	82.3137	0.00366149		GOTERM_MF_DIRECT	GO:0005515~protein binding	77	71.2963	4.82625e-06	Q9Y2Y0, O14561, P33316, P31153, Q07021, Q15102, P31946, Q96A49, P23246, P61457, Q9NQ92, P61604, Q9H773, Q9UHV9, P50502, Q9UHD9, Q86U28, P61978, Q9Y266, P09651, P28066, P30626, O94888, Q9NPH2, P22626, Q8NBS9, P40855, Q99471, P21333, P38646, Q99729, O14950, P28074, P54727, Q9BV57, Q16186, Q04837, O14818, P00558, Q99733, P54725, Q15366, Q14061, P19338, P00441, P39687, Q02790, P62942, O95202, P49006,…	104	8785	16881	1.4227	0.000576572
	GOTERM_BP_DIRECT	GO:0016032~viral process	11	10.1852	1.26842e-05	P28074, Q15056, Q13765, P28072, O14818, P54725, Q07021, P31946, P61978, P09651, O43765	102	299	16792	6.05653	0.00267703		GOTERM_MF_DIRECT	GO:0051082~unfolded protein binding	8	7.40741	4.87497e-06	P61604, Q9UHV9, Q99733, P50502, Q99471, Q9Y266, P38646, P68371	104	110	16881	11.8049	0.000388298
	GOTERM_BP_DIRECT	GO:0043161~proteasome-mediated ubiquitin-dependent protein catabolic process	9	8.33333	3.06999e-05	P54727, P28074, P28072, O14818, P54725, P63208, Q15366, P55072, P28066	102	203	16792	7.29875	0.0048542		GOTERM_MF_DIRECT	GO:0042802~identical protein binding	16	14.8148	4.74603e-05	P30626, Q9NRR5, P00441, P31153, P34897, Q15102, P61457, Q9H773, O14818, P04179, P50502, P30048, P55072, P12004, P19338, P63104	104	749	16881	3.46739	0.0028318
	GOTERM_BP_DIRECT	GO:0043488~regulation of mRNA stability	7	6.48148	3.6388e-05	P28074, P28072, O14818, P39687, P31946, P28066, P63104	102	103	16792	11.1883	0.00460346		GOTERM_MF_DIRECT	GO:0004298~threonine-type endopeptidase activity	4	3.7037	0.000270865	P28074, P28072, O14818, P28066	104	21	16881	30.9176	0.0128656
	GOTERM_BP_DIRECT	GO:0061077~chaperone-mediated protein folding	5	4.62963	6.99076e-05	P13667, Q02790, P40855, P62942, Q96AY3	102	37	16792	22.247	0.00735994		GOTERM_MF_DIRECT	GO:0031593~polyubiquitin binding	4	3.7037	0.000357495	P54727, Q9NRR5, P54725, P55072	104	23	16881	28.2291	0.0141418
	GOTERM_BP_DIRECT	GO:0000302~response to reactive oxygen species	5	4.62963	8.62623e-05	P99999, P30041, P00441, P04179, P30048	102	39	16792	21.1061	0.00778279		GOTERM_MF_DIRECT	GO:0098641~cadherin binding involved in cell-cell adhesion	9	8.33333	0.000399461	P30041, Q15056, P28072, P22061, P21333, P31946, P61978, Q9Y266, P63104	104	290	16881	5.03743	0.0135488
	GOTERM_BP_DIRECT	GO:0038061~NIK/NF-kappaB signaling	5	4.62963	0.000667591	P28074, P28072, O14818, P63208, P28066	102	66	16792	12.4718	0.0515482		GOTERM_MF_DIRECT	GO:0044325~ion channel binding	6	5.55556	0.000639056	P30626, P27348, Q9NRX4, P14314, P62942, P21333	104	113	16881	8.61862	0.0189167
	GOTERM_BP_DIRECT	GO:1900740~positive regulation of protein insertion into mitochondrial membrane involved in apoptotic signaling pathway	4	3.7037	0.00076203	P27348, P31946, P61981, P63104	102	30	16792	21.9503	0.0522848		GOTERM_MF_DIRECT	GO:0003697~single-stranded DNA binding	5	4.62963	0.00251819	P54727, Q04837, P54725, P61978, P09651	104	93	16881	8.72674	0.0647639
	GOTERM_BP_DIRECT	GO:0061024~membrane organization	4	3.7037	0.000922876	P27348, P31946, P61981, P63104	102	32	16792	20.5784	0.056857		GOTERM_MF_DIRECT	GO:0005080~protein kinase C binding	4	3.7037	0.00276816	P14314, Q07021, P29966, P61981	104	46	16881	14.1145	0.0641039
	GOTERM_BP_DIRECT	GO:0051437~positive regulation of ubiquitin-protein ligase activity involved in regulation of mitotic cell cycle transition	5	4.62963	0.00113513	P28074, P28072, O14818, P63208, P28066	102	76	16792	10.8308	0.0633652		GOTERM_MF_DIRECT	GO:0046933~proton-transporting ATP synthase activity, rotational mechanism	3	2.77778	0.00472335	P06576, P30049, O75947	104	17	16881	28.6442	0.0977546
	GOTERM_BP_DIRECT	GO:0098609~cell-cell adhesion	8	7.40741	0.00124867	P30041, Q15056, P28072, P22061, P31946, P61978, Q9Y266, P63104	102	271	16792	4.85985	0.0638812		GOTERM_MF_DIRECT	GO:0042288~MHC class I protein binding	3	2.77778	0.00589197	P06576, P55072, P68371	104	19	16881	25.629	0.111033
	GOTERM_BP_DIRECT	GO:0006605~protein targeting	4	3.7037	0.00164941	P27348, P31946, P61981, P63104	102	39	16792	16.8849	0.0773516		GOTERM_MF_DIRECT	GO:0005528~FK506 binding	3	2.77778	0.00652072	Q02790, P62942, Q96AY3	104	20	16881	24.3476	0.113322
	GOTERM_BP_DIRECT	GO:0032434~regulation of proteasomal ubiquitin-dependent protein catabolic process	3	2.77778	0.00227308	P54727, Q9NRR5, P54725	102	12	16792	41.1569	0.097923		GOTERM_MF_DIRECT	GO:0031625~ubiquitin protein ligase binding	7	6.48148	0.0082855	P30041, O94888, P12277, Q15366, P55072, P38646, P63104	104	287	16881	3.95896	0.132409
	GOTERM_BP_DIRECT	GO:0010467~gene expression	4	3.7037	0.00300193	P22626, P61978, Q15366, P09651	102	48	16792	13.719	0.11933		GOTERM_MF_DIRECT	GO:0019904~protein domain specific binding	6	5.55556	0.00894177	P27348, P50502, P31946, P61981, P55072, P63104	104	208	16881	4.68223	0.133344
	GOTERM_BP_DIRECT	GO:0051603~proteolysis involved in cellular protein catabolic process	4	3.7037	0.00300193	P28074, P28072, O14818, P07858	102	48	16792	13.719	0.11933		GOTERM_MF_DIRECT	GO:0051219~phosphoprotein binding	3	2.77778	0.018217	P14314, Q02790, P31946	104	34	16881	14.3221	0.240144
	GOTERM_BP_DIRECT	GO:0006521~regulation of cellular amino acid metabolic process	4	3.7037	0.00356772	P28074, P28072, O14818, P28066	102	51	16792	12.912	0.132052		GOTERM_MF_DIRECT	GO:1904288~BAT3 complex binding	2	1.85185	0.0241858	O43765, P55072	104	4	16881	81.1587	0.291215
	GOTERM_BP_DIRECT	GO:0002223~stimulatory C-type lectin receptor signaling pathway	5	4.62963	0.00370425	P28074, P28072, O14818, P63208, P28066	102	105	16792	7.8394	0.129252		GOTERM_MF_DIRECT	GO:0016787~hydrolase activity	5	4.62963	0.0295324	P30041, Q7L266, P07858, Q15102, P55072	104	191	16881	4.24914	0.328359
	GOTERM_BP_DIRECT	GO:0051289~protein homotetramerization	4	3.7037	0.0056385	P61457, Q9H773, P04179, P34897	102	60	16792	10.9752	0.180583		GOTERM_MF_DIRECT	GO:0004784~superoxide dismutase activity	2	1.85185	0.0301412	P00441, P04179	104	5	16881	64.9269	0.319533
	GOTERM_BP_DIRECT	GO:0002479~antigen processing and presentation of exogenous peptide antigen via MHC class I, TAP-dependent	4	3.7037	0.00645897	P28074, P28072, O14818, P28066	102	63	16792	10.4525	0.194446		GOTERM_MF_DIRECT	GO:0003755~peptidyl-prolyl cis-trans isomerase activity	3	2.77778	0.0320618	Q02790, P62942, Q96AY3	104	46	16881	10.5859	0.322547
	GOTERM_BP_DIRECT	GO:0042776~mitochondrial ATP synthesis coupled proton transport	3	2.77778	0.00698222	P06576, P30049, O75947	102	21	16792	23.5182	0.199175		GOTERM_MF_DIRECT	GO:0022857~transmembrane transporter activity	3	2.77778	0.0360045	P06576, P30049, O75947	104	49	16881	9.93779	0.341193
	GOTERM_BP_DIRECT	GO:0048025~negative regulation of mRNA splicing, via spliceosome	3	2.77778	0.00698222	P22626, Q07021, P61978	102	21	16792	23.5182	0.199175		GOTERM_MF_DIRECT	GO:0019205~nucleobase-containing compound kinase activity	2	1.85185	0.0419442	P54819, P30085	104	7	16881	46.3764	0.372178
	GOTERM_BP_DIRECT	GO:0015986~ATP synthesis coupled proton transport	3	2.77778	0.00765052	P06576, P30049, O75947	102	22	16792	22.4492	0.206943		GOTERM_MF_DIRECT	GO:0003723~RNA binding	8	7.40741	0.0499642	Q15056, P14314, P22626, P61978, Q15366, P09651, P19338, Q99729	104	547	16881	2.37393	0.412931
	GOTERM_BP_DIRECT	GO:0051291~protein heterooligomerization	4	3.7037	0.00765829	P61457, P14314, P31153, P31946	102	67	16792	9.8285	0.198722		GOTERM_MF_DIRECT	GO:0003684~damaged DNA binding	3	2.77778	0.0566187	P54727, P54725, P12004	104	63	16881	7.7294	0.440336
	GOTERM_BP_DIRECT	GO:0051436~negative regulation of ubiquitin-protein ligase activity involved in mitotic cell cycle	4	3.7037	0.00898074	P28074, P28072, O14818, P28066	102	71	16792	9.27479	0.220166		GOTERM_MF_DIRECT	GO:0019855~calcium channel inhibitor activity	2	1.85185	0.0593824	Q9NRX4, P62942	104	10	16881	32.4635	0.443033
	GOTERM_BP_DIRECT	GO:0007005~mitochondrion organization	4	3.7037	0.0112008	P99999, Q04837, P06576, P30048	102	77	16792	8.55208	0.257369		GOTERM_MF_DIRECT	GO:0000166~nucleotide binding	6	5.55556	0.0619038	Q15056, P22626, P23246, P09651, P19338, Q99729	104	348	16881	2.79857	0.444237
	GOTERM_BP_DIRECT	GO:0045454~cell redox homeostasis	4	3.7037	0.0112008	P30041, P13667, P30048, Q8NBS9	102	77	16792	8.55208	0.257369		GOTERM_MF_DIRECT	GO:0004865~protein serine/threonine phosphatase inhibitor activity	2	1.85185	0.065125	P41236, Q96C90	104	11	16881	29.5122	0.449047
	GOTERM_BP_DIRECT	GO:0048678~response to axon injury	3	2.77778	0.0114004	P00441, P04179, P09382	102	27	16792	18.2919	0.252315		GOTERM_MF_DIRECT	GO:1990381~ubiquitin-specific protease binding	2	1.85185	0.0765063	P54725, P55072	104	13	16881	24.9719	0.493063
	GOTERM_BP_DIRECT	GO:0031145~anaphase-promoting complex-dependent catabolic process	4	3.7037	0.0120049	P28074, P28072, O14818, P28066	102	79	16792	8.33557	0.2551		GOTERM_MF_DIRECT	GO:0043130~ubiquitin binding	3	2.77778	0.0821509	O94888, Q16186, P15374	104	78	16881	6.24297	0.506617
	GOTERM_BP_DIRECT	GO:0051881~regulation of mitochondrial membrane potential	3	2.77778	0.0122296	P00441, P04179, P30048	102	28	16792	17.6387	0.250943		GOTERM_MF_DIRECT	GO:0051087~chaperone binding	3	2.77778	0.0876164	P61604, P00441, P50502	104	81	16881	6.01175	0.518332
	GOTERM_BP_DIRECT	GO:0050852~T cell receptor signaling pathway	5	4.62963	0.0122321	P28074, P28072, O14818, P63208, P28066	102	148	16792	5.56174	0.243216
	GOTERM_BP_DIRECT	GO:0006754~ATP biosynthetic process	3	2.77778	0.0130845	P06576, P30049, O75947	102	29	16792	17.0304	0.250195
	GOTERM_BP_DIRECT	GO:0046034~ATP metabolic process	3	2.77778	0.0157996	P06576, P54819, P55072	102	32	16792	15.4338	0.28578
	GOTERM_BP_DIRECT	GO:0090090~negative regulation of canonical Wnt signaling pathway	5	4.62963	0.0168814	P28074, P28072, O14818, Q99471, P28066	102	163	16792	5.04992	0.294042
	GOTERM_BP_DIRECT	GO:0060071~Wnt signaling pathway, planar cell polarity pathway	4	3.7037	0.0180291	P28074, P28072, O14818, P28066	102	92	16792	7.15772	0.302645
	GOTERM_BP_DIRECT	GO:0038095~Fc-epsilon receptor signaling pathway	5	4.62963	0.0225086	P28074, P28072, O14818, P63208, P28066	102	178	16792	4.62437	0.354273
	GOTERM_BP_DIRECT	GO:1902177~positive regulation of oxidative stress-induced intrinsic apoptotic signaling pathway	2	1.85185	0.023845	P00441, P23246	102	4	16792	82.3137	0.362388
	GOTERM_BP_DIRECT	GO:0006511~ubiquitin-dependent protein catabolic process	5	4.62963	0.0241805	Q16186, O14818, P63208, P55072, P15374	102	182	16792	4.52273	0.358147
	GOTERM_BP_DIRECT	GO:0000209~protein polyubiquitination	5	4.62963	0.025044	P28074, P28072, O14818, P63208, P28066	102	184	16792	4.47357	0.360245
	GOTERM_BP_DIRECT	GO:0000413~protein peptidyl-prolyl isomerization	3	2.77778	0.0275637	Q02790, P62942, Q96AY3	102	43	16792	11.4856	0.38056
	GOTERM_BP_DIRECT	GO:0006094~gluconeogenesis	3	2.77778	0.0287649	P40926, P00558, Q02978	102	44	16792	11.2246	0.385507
	GOTERM_BP_DIRECT	GO:0010977~negative regulation of neuron projection development	3	2.77778	0.0287649	P14314, Q02790, P09382	102	44	16792	11.2246	0.385507
	GOTERM_BP_DIRECT	GO:0000303~response to superoxide	2	1.85185	0.0297177	P00441, P04179	102	5	16792	65.851	0.387635
	GOTERM_BP_DIRECT	GO:0051220~cytoplasmic sequestering of protein	2	1.85185	0.0297177	P21333, P31946	102	5	16792	65.851	0.387635
	GOTERM_BP_DIRECT	GO:0033209~tumor necrosis factor-mediated signaling pathway	4	3.7037	0.0342937	P28074, P28072, O14818, P28066	102	118	16792	5.58059	0.424833
	GOTERM_BP_DIRECT	GO:0006139~nucleobase-containing compound metabolic process	3	2.77778	0.0350751	P33316, P54819, P30085	102	49	16792	10.0792	0.424273
	GOTERM_BP_DIRECT	GO:0090263~positive regulation of canonical Wnt signaling pathway	4	3.7037	0.0357771	P28074, P28072, O14818, P28066	102	120	16792	5.48758	0.423028
	GOTERM_BP_DIRECT	GO:0042542~response to hydrogen peroxide	3	2.77778	0.037736	P00441, P04179, P30048	102	51	16792	9.68397	0.432864
	GOTERM_BP_DIRECT	GO:0006091~generation of precursor metabolites and energy	3	2.77778	0.0404717	P06576, P41236, Q14061	102	53	16792	9.31853	0.448598
	GOTERM_BP_DIRECT	GO:0006734~NADH metabolic process	2	1.85185	0.0413585	P40926, P55072	102	7	16792	47.0364	0.448486
	GOTERM_BP_DIRECT	GO:0034214~protein hexamerization	2	1.85185	0.0471269	P31153, P55072	102	8	16792	41.1569	0.485899
	GOTERM_BP_DIRECT	GO:1903071~positive regulation of ER-associated ubiquitin-dependent protein catabolic process	2	1.85185	0.0471269	Q9UHD9, O43765	102	8	16792	41.1569	0.485899
	GOTERM_BP_DIRECT	GO:0050687~negative regulation of defense response to virus	2	1.85185	0.0471269	Q07021, Q15366	102	8	16792	41.1569	0.485899
	GOTERM_BP_DIRECT	GO:0022417~protein maturation by protein folding	2	1.85185	0.0528609	P62942, Q8N4Q1	102	9	16792	36.5839	0.519342
	GOTERM_BP_DIRECT	GO:0050665~hydrogen peroxide biosynthetic process	2	1.85185	0.0528609	P00441, P04179	102	9	16792	36.5839	0.519342
	GOTERM_BP_DIRECT	GO:0043066~negative regulation of apoptotic process	7	6.48148	0.0565951	P04179, P30048, Q8NBS9, P21333, P61978, P38646, P63104	102	455	16792	2.53273	0.536762
	GOTERM_BP_DIRECT	GO:0050790~regulation of catalytic activity	3	2.77778	0.0599349	Q9Y2Y0, P04179, P07858	102	66	16792	7.48307	0.550535
	GOTERM_BP_DIRECT	GO:0006559~L-phenylalanine catabolic process	2	1.85185	0.0642267	P61457, Q7L266	102	11	16792	29.9323	0.569033
	GOTERM_BP_DIRECT	GO:0055114~oxidation-reduction process	8	7.40741	0.0659667	P99999, P30041, P61457, Q9BV57, P00441, P04179, P15121, Q8N4Q1	102	592	16792	2.2247	0.571882
	GOTERM_BP_DIRECT	GO:0030855~epithelial cell differentiation	3	2.77778	0.0664563	P00558, P07858, P12004	102	70	16792	7.05546	0.567613
	GOTERM_BP_DIRECT	GO:0006260~DNA replication	4	3.7037	0.0668745	P33316, Q04837, P12004, Q9BVW5	102	155	16792	4.24845	0.563067
	GOTERM_BP_DIRECT	GO:0019430~removal of superoxide radicals	2	1.85185	0.0698589	P00441, P04179	102	12	16792	27.4379	0.572693
	GOTERM_BP_DIRECT	GO:0060315~negative regulation of ryanodine-sensitive calcium-release channel activity	2	1.85185	0.0698589	P30626, P62942	102	12	16792	27.4379	0.572693
	GOTERM_BP_DIRECT	GO:0000165~MAPK cascade	5	4.62963	0.073426	P28074, P28072, O14818, P31946, P28066	102	262	16792	3.14175	0.584838
	GOTERM_BP_DIRECT	GO:0051457~maintenance of protein location in nucleus	2	1.85185	0.0754575	Q9Y2Y0, P63208	102	13	16792	25.3273	0.588619
	GOTERM_BP_DIRECT	GO:0042554~superoxide anion generation	2	1.85185	0.0810227	P00441, P04179	102	14	16792	23.5182	0.609297
	GOTERM_BP_DIRECT	GO:0046688~response to copper ion	2	1.85185	0.0865547	P00441, P30049	102	15	16792	21.9503	0.628277
	GOTERM_BP_DIRECT	GO:0006825~copper ion transport	2	1.85185	0.0865547	Q02790, Q14061	102	15	16792	21.9503	0.628277
	GOTERM_BP_DIRECT	GO:0033617~mitochondrial respiratory chain complex IV assembly	2	1.85185	0.0920538	Q9NYJ1, Q14061	102	16	16792	20.5784	0.645739
	GOTERM_BP_DIRECT	GO:0016226~iron-sulfur cluster assembly	2	1.85185	0.0920538	Q9UMS0, Q86U28	102	16	16792	20.5784	0.645739
	GOTERM_BP_DIRECT	GO:0006397~mRNA processing	4	3.7037	0.0933876	P22626, Q07021, P23246, P09651	102	179	16792	3.67883	0.645114
	GOTERM_BP_DIRECT	GO:0007507~heart development	4	3.7037	0.0981743	P30626, P04179, P12004, Q14061	102	183	16792	3.59841	0.658359
